# Supplementary material for: Transcriptomic profiling in canines and humans reveals cancer specific gene modules and biological mechanisms common to both species
Source: PLoS Comput Biol. 2021 Sep 27;17(9):e1009450. doi: 10.1371/journal.pcbi.1009450 (PMC8523068; doi:10.1371/journal.pcbi.1009450)
Supplement: S1 File — (XLSX) [file pcbi.1009450.s005.xlsx]

## Sheet: pulmonary carcinoma
Patient ID	CCOGC Frozen Tumor	CCOGC Normal Frozen	Breed	Diagnosis	Total Tissue Area (mm2)	Tumor Tissue Area (mm2)	Stroma Tissue Area (mm2)	pigmented tumor	Tumor/Stroma ratio
CCB010285	CCB010285 0103		Doberman Pinscher	Pulmonary carcinoma	39.2613	12.5172	26.7441		0.468037
CCB030255	CCB030255 0103		Mixed Breed	Pulmonary carcinoma	36.0832	19.338	16.7451		1.15485
CCB040254	CCB040254 0103	CCB040254 0200	American Staffordshire Terrier	Pulmonary carcinoma	222.115	158.454	63.6604		2.48906
CCB040382	CCB040382 0103	CCB040382 0200	Gordon Setter	Pulmonary carcinoma	119.172	74.2528	44.9187		1.65305
CCB050216	CCB050216 0103		Mixed Breed	Pulmonary carcinoma	58.7741	46.4718	12.3023		3.77748
CCB050227	CCB050227 0103		Labrador Retriever	Pulmonary carcinoma	72.5187	60.2186	12.3001		4.8958
CCB050297	CCB050297 0103	CCB050297 0200	Australian Shepherd	Pulmonary carcinoma	88.4621	49.6347	38.8274		1.27834
CCB050327	CCB050327 0103		Doberman Pinscher	Pulmonary carcinoma
CCB060051	CCB060051 0103		Weimaraner	Pulmonary carcinoma	249.842	154.698	95.1446		1.62592
CCB070007	CCB070007 0103		West Highland White Terrier	Pulmonary carcinoma	75.1394	34.5576	40.5818		0.851555
CCB070020	CCB070020 0103		Golden Retriever	Pulmonary carcinoma	144.408	53.7364	90.6719		0.592646
CCB070034	CCB070034 0103		Saint Bernard	Pulmonary carcinoma	73.5011	35.4622	38.0389		0.93226
									1.79264	Average

## Sheet: melanoma
Patient ID	CCOGC Frozen Tumor	CCOGC Normal Frozen	Breed	Diagnosis	Total Tissue Area (mm2)	Tumor Tissue Area (mm2)	Stroma Tissue Area (mm2)	Pigmented Tumor	Tumor/Stroma ratio
CCB010378	CCB010378 0103	CCB010378 0200	Mixed Breed	Lip and oropharyngeal neoplasms malignant :: Melanoma-mucosa/mandible
CCB020128	CCB020128 0104		Labrador Retriever	Lip and oropharyngeal neoplasms malignant :: Melanoma-mucosa/mandible
CCB030162	CCB030162 0103		Boxer	Lip and oropharyngeal neoplasms malignant :: Melanoma-lingual	21.3578	20.1852	1.17258		17.2144
CCB030227	CCB030227 0103		English Springer Spaniel	Lip and oropharyngeal neoplasms malignant :: Melanoma-mucosa/maxilla	6.07659	5.67468	0.401913		14.1192
CCB050096	CCB050096 0103		Mixed Breed	Lip and oropharyngeal neoplasms malignant :: Melanoma-mucosa/mandible	28.3175	23.8474	4.47017	0.0538301	5.33478
CCB050170	CCB050170 0103		Mixed Breed	Lip and oropharyngeal neoplasms malignant :: Melanoma-mucosa/maxilla	22.2496	19.033	3.2166		5.91712
CCB050177	CCB050177 0103		Labrador Retriever	Lip and oropharyngeal neoplasms malignant :: Melanoma-mucosa/maxilla	14.814	14.4291	0.384937	0.033192	37.4842
CCB060030	CCB060030 0102		Doberman Pinscher	Lip and oropharyngeal neoplasms malignant :: Melanoma-mucosa/mandible	81.4483	71.0233	10.4249		6.81286
CCB060039	CCB060039 0104	CCB060039 0201	Weimaraner	Lip and oropharyngeal neoplasms malignant :: Melanoma-mucosa/mandible	70.0057	64.3581	5.64759		11.3957
CCB070102	CCB070102 0103		Golden Retriever	Lip and oropharyngeal neoplasms malignant :: Melanoma-mucosa/mandible	21.9404	20.0204	1.92002	24.6824	10.4271
CCB080012	CCB080012 0103	CCB080012 0201	Saint Bernard	Lip and oropharyngeal neoplasms malignant :: Melanoma-mucosa/mandible	65.1757	45.8468	19.3288		2.37194
CCB080018	CCB080018 0103		Golden Retriever	Lip and oropharyngeal neoplasms malignant :: Melanoma-mucosa/maxilla	55.5796	51.2317	4.34787		11.7832
									12.286	Average

## Sheet: osteosarcoma
Patient ID	CCOGC Frozen Tumor	CCOGC Normal Frozen	Breed	Diagnosis	Total Tissue Area (mm2)	Tumor Tissue Area (mm2)	Stroma Tissue Area (mm2)	Pigmented Tumor	Tumor/Stroma ratio
CCB010072	CCB010072 0103		Akita	Bone sarcomas :: Osteosarcoma (appendicular)	66.4661	22.7267	43.7396		0.51959
CCB010091	CCB010091 0103		Labrador Retriever	Bone sarcomas :: Osteosarcoma (appendicular)	67.4575	20.4806	46.9771		0.43597
CCB020018	CCB020018 0103		Mixed Breed	Bone sarcomas :: Osteosarcoma (appendicular)	49.5116	28.827	20.6846		1.39365
CCB020026	CCB020026 0103		Greyhound	Bone sarcomas :: Osteosarcoma (appendicular)	63.7573	35.413	28.3443		1.24939
CCB020027	CCB020027 0103		German Shepherd Dog	Bone sarcomas :: Osteosarcoma (appendicular)	14.1647	4.75362	9.4111		0.505108
CCB030035	CCB030035 0103		Saint Bernard	Bone sarcomas :: Osteosarcoma (appendicular)	39.0533	28.879	10.1742		2.83844
CCB030064	CCB030064 0103		Labrador Retriever	Bone sarcomas :: Osteosarcoma (appendicular)	29.4896	26.2293	3.26023		8.04525
CCB030077	CCB030077 0103	CCB030077 0200	Golden Retriever	Bone sarcomas :: Osteosarcoma (appendicular)	15.4811	12.7792	2.70191		4.7297
CCB030078	CCB030078 0103	CCB030078 0200	Golden Retriever	Bone sarcomas :: Osteosarcoma (appendicular)	60.4473	20.9741	39.4731		0.531353
CCB050022	CCB050022 0103	CCB050022 0200	Greyhound	Bone sarcomas :: Osteosarcoma (appendicular)	27.7722	17.5411	10.231		1.71451
CCB070003	CCB070003 0103		German Shorthaired Pointer	Bone sarcomas :: Osteosarcoma (appendicular)	109.086	88.5684	20.5177		4.31669
CCB070013	CCB070013 0103		Rottweiler	Bone sarcomas :: Osteosarcoma (appendicular)	84.8958	67.3782	17.5177		3.8463
									2.51049	Average

## Sheet: B cell Lymphoma
Patient ID	CCOGC Frozen Tumor	CCOGC Normal Frozen	Breed	Diagnosis	Total Tissue Area (mm2)	Tumor Tissue Area (mm2)	Stroma Tissue Area (mm2)	Pigmented Tumor	Tumor/Stroma ratio
CCB010015	CCB010015 0103		Mixed breed	Lymphoma
CCB010178	CCB010178 0103		Staffordshire Bull Terrier	Lymphoma
CCB010208	CCB010208 0103		Vizsla	Lymphoma
CCB010311	CCB010311 0103		Mixed breed	Lymphoma
CCB020031	CCB020031 0103	CCB020031 0200	Bernese Mountain Dog	Lymphoma	27.3037	24.8566	2.44714		10.1574
CCB020035	CCB020035 0103	CCB020035 0201	Labrador Retriever	Lymphoma	18.7298	14.5298	4.20004		3.45944
CCB020036	CCB020036 0103	CCB020036 0200	Black and Tan Coonhound	Lymphoma	53.7623	49.3002	4.46221		11.0484
CCB020054	CCB020054 0103	CCB020054 0201	Labrador Retriever	Lymphoma	54.721	51.465	3.257		15.8014
CCB030001	CCB030001 0103		Labrador Retriever	Lymphoma	103.355	100.574	2.781		36.1647
CCB050004	CCB050004 0103		Bouvier des Flandres	Lymphoma	45.8038	37.3619	8.44199		4.42572
CCB010234	CCB010234 0103		Mixed breed	Lymphoma
CCB010235	CCB010235 0103		Mixed breed	Lymphoma
CCB010031	CCB010031 0103	CCB010031 0200	Mixed Breed	Lymphoma
CCB010045	CCB010045 0103		Beagle	Lymphoma
CCB040184	CCB040184 0103	CCB040184 0201	Boxer	Lymphoma
									13.5095	Average

## Sheet: T cell lymphoma
Patient ID	CCOGC Frozen Tumor	CCOGC Normal Frozen	Breed	Diagnosis	Total Tissue Area (mm2)	Tumor Tissue Area (mm2)	Stroma Tissue Area (mm2)	Pigmented Tumor	Tumor/Stroma ratio
CCB010093	CCB010093 0103		Mixed Breed	Lymphoma	23.3055	23.2191	0.0863181		268.995
CCB010233	CCB010233 0103	CCB010233 0200	Golden Retriever	Lymphoma
CCB010243	CCB010243 0103		Golden Retriever	Lymphoma
CCB030003	CCB030003 0103		Golden Retriever	Lymphoma
CCB030026	CCB030026 0103		Golden Retriever	Lymphoma
CCB030156	CCB030156 0103		Golden Retriever	Lymphoma
CCB030258	CCB030258 0103		Golden Retriever	Lymphoma
CCB030300	CCB030300 0103		Golden Retriever	Lymphoma
CCB060034	CCB060034 0104	CCB060034 0200	Boxer	Lymphoma	69.8426	58.2185	11.6242		5.0084
									137.002	Average

## Sheet: AKC comparo
Breed	Count	CCOG RANK	AKC RANK (2016)
Golden retriever	13	1	4
Mixed	12	2	1
Labrador retriever	8	3	2
Boxer	3	4	11
Doberman	3	4	16
St Bernard	3	4	50
Greyhound	2	5	152
Weimaraners	2	5	35
Akita	1	6	47
American Staffordshire Terrier	1	6	82
Australian Shepherd	1	6	17
Beagle	1	6	6
Bernese Mountain Dog	1	6	28
Black and Tan Coonhound	1	6	129
Bouvier des Flandres	1	6	84
English Springer Spaniel	1	6	27
German Shepherd Dog	1	6	3
German Shorthaired Pointer	1	6	12
Gordon Setter	1	6	105
Rottweiler	1	6	9
Staffordshire Bull Terrier	1	6	83
Vizsla	1	6	32
West Highland White Terrier	1	6	42
23 breeds total	61 Dogs
