# Supplementary material for: Transcriptomic profiling in canines and humans reveals cancer specific gene modules and biological mechanisms common to both species
Source: PLoS Comput Biol. 2021 Sep 27;17(9):e1009450. doi: 10.1371/journal.pcbi.1009450 (PMC8523068; doi:10.1371/journal.pcbi.1009450)
Supplement: S2 File — (XLSX) [file pcbi.1009450.s006.xlsx]

## Sheet: Tumor samples
Case	Category	N.A.	Disease	RIN	Category	RIN
CCB030258	TUMOR	RNA	T-LSA	10
CCB030026	TUMOR	RNA	T-LSA	9.7
CCB030156	TUMOR	RNA	T-LSA	9.8
CCB030300	TUMOR	RNA	T-LSA	8.2
CCB030003	TUMOR	RNA	T-LSA	9.6
CCB010243	TUMOR	RNA	T-LSA	10
CCB060034	TUMOR	RNA	T-LSA	9.8	Normal
CCB010093	TUMOR	RNA	T-LSA	9.6
CCB010233	TUMOR	RNA	T-LSA	8.6	Normal
			Average	9.47778
			Min	8.2
			Max	10
CCB010031	TUMOR	RNA	B-LSA	9.7	Normal
CCB040184	TUMOR	RNA	B-LSA	9	Normal	7.5
CCB010045	TUMOR	RNA	B-LSA	9.4
CCB050004	TUMOR	RNA	B-LSA	9.5
CCB010178	TUMOR	RNA	B-LSA	9.2
CCB010234	TUMOR	RNA	B-LSA	9.7
CCB010015	TUMOR	RNA	B-LSA	8.9
CCB010311	TUMOR	RNA	B-LSA	9.1
CCB030001	TUMOR	RNA	B-LSA	9.1
CCB010235	TUMOR	RNA	B-LSA	9.2
CCB010208	TUMOR	RNA	B-LSA	9.5
CCB020054	TUMOR	RNA	B-LSA	9.2	NORMAL	8.6
CCB020036	TUMOR	RNA	B-LSA	9.2	NORMAL	8.6
CCB020035	TUMOR	RNA	B-LSA	9.2	NORMAL	8.5
CCB020031	TUMOR	RNA	B-LSA	8.8	NORMAL	8.3
			Average	9.24667		8.3
			Min	8.8		7.5
			Max	9.7		8.6
CCB040254	TUMOR	RNA	PULM	8.8	NORMAL
CCB050297	TUMOR	RNA	PULM	9	NORMAL
CCB030255	TUMOR	RNA	PULM	8.1
CCB070034	TUMOR	RNA	PULM	7.6
CCB050227	TUMOR	RNA	PULM	7.2
CCB040382	TUMOR	RNA	PULM	7	NORMAL
CCB050216	TUMOR	RNA	PULM	8.1
CCB050327	TUMOR	RNA	PULM	7.9
CCB070020	TUMOR	RNA	PULM	7
CCB060051	TUMOR	RNA	PULM	8.3
CCB070007	TUMOR	RNA	PULM	7.9
			Average	7.9
			Min	7
			Max	9
CCB080012	TUMOR	RNA	MEL	8.9	NORMAL
CCB080018	TUMOR	RNA	MEL	8.6
CCB010378	TUMOR	RNA	MEL	8	NORMAL
CCB060030	TUMOR	RNA	MEL	8.9
CCB050096	TUMOR	RNA	MEL	8.9
CCB050170	TUMOR	RNA	MEL	8.8
CCB050177	TUMOR	RNA	MEL	8.1
CCB030162	TUMOR	RNA	MEL	8.7
CCB030227	TUMOR	RNA	MEL	8.3
CCB070102	TUMOR	RNA	MEL	9.7
CCB020128	TUMOR	RNA	MEL	9
CCB060039	TUMOR	RNA	MEL	9	NORMAL
			Average	8.74167
			Min	8
			Max	9.7
CCB030077	TUMOR	RNA	OSA	8.7	NORMAL	9
CCB010091	TUMOR	RNA	OSA	8.5
CCB030078	TUMOR	RNA	OSA	8.9	NORMAL	8.7
CCB020026	TUMOR	RNA	OSA	9.2
CCB030035	TUMOR	RNA	OSA	7.8
CCB050022	TUMOR	RNA	OSA	7.7	NORMAL	9
CCB070013	TUMOR	RNA	OSA	7.5
CCB020027	TUMOR	RNA	OSA	7.8
CCB030064	TUMOR	RNA	OSA	7.4
CCB010072	TUMOR	RNA	OSA	8.5
CCB020018	TUMOR	RNA	OSA	8.5
CCB070003	TUMOR	RNA	OSA	8.2
			Average	8.06667		8.9
			Min	7.4		8.7
			Max	9.2		8.9
		Overall	Max	10		9
			Average	8.73244		8.54
			Min	7		7.5
