# Supplementary material for: Transcriptomic profiling in canines and humans reveals cancer specific gene modules and biological mechanisms common to both species
Source: PLoS Comput Biol. 2021 Sep 27;17(9):e1009450. doi: 10.1371/journal.pcbi.1009450 (PMC8523068; doi:10.1371/journal.pcbi.1009450)
Supplement: S3 File — (TXT) [file pcbi.1009450.s007.txt]

Ensembl_Gene_ID_Canine	Gene_Symbol_Canine	Entrez_Gene_ID_Canine	Gene_name_Canine	Ensembl_Gene_ID_Human	Gene_Symbol_Human	Entrez_Gene_ID_Human	Gene_Name_Human	20035_B-LSA_norm_1_.bam_counts.txt	20035_norm_B-LSA_2_.bam_counts.txt	20035_B-LSA_norm_3_.bam_counts.txt	20036_B-LSA_norm_1_.bam_counts.txt	20036_norm_B-LSA_2_.bam_counts.txt	20036_B-LSA_norm_3_.bam_counts.txt	20054_B-LSA_norm_1_.bam_counts.txt	20054_norm_B-LSA_2_.bam_counts.txt	20054_B-LSA_norm_3_.bam_counts.txt	10015_B-LSA_1_S65_L007_R1_001.fastq.gz_Aligned.out.bam_counts.txt	10015_B-LSA_2_.bam_counts.txt	10015_B-LSA_3_.bam_counts.txt	10178_B-LSA_1_.bam_counts.txt	10178_B-LSA_2_.bam_counts.txt	10178_B-LSA_3_S64_L007_R1_001.fastq.gz_Aligned.out.bam_counts.txt	10208_B-LSA_1_.bam_counts.txt	10208_B-LSA_2_.bam_counts.txt	10208_B-LSA_3_.bam_counts.txt	10234_B-LSA_1_S67_L007_R1_001.fastq.gz_Aligned.out.bam_counts.txt	10234_B-LSA_2_.bam_counts.txt	10234_B-LSA_3_.bam_counts.txt	10235_B-LSA_1_.bam_counts.txt	10235_B-LSA_2_.bam_counts.txt	10235_B-LSA_3_.bam_counts.txt	10311_B-LSA_1_.bam_counts.txt	10311_B-LSA_2_.bam_counts.txt	10311_B-LSA_3_.bam_counts.txt	20031_B-LSA_1_.bam_counts.txt	20031_B-LSA_2_.bam_counts.txt	20031_B-LSA_3_.bam_counts.txt	20035_B-LSA_1_.bam_counts.txt	20035_B-LSA_2_.bam_counts.txt	20035_B-LSA_3_.bam_counts.txt	20036_B-LSA_1_.bam_counts.txt	20036_B-LSA_2_.bam_counts.txt	20036_B-LSA_3_.bam_counts.txt	20054_B-LSA_1_S66_L007_R1_001.fastq.gz_Aligned.out.bam_counts.txt	20054_B-LSA_2_.bam_counts.txt	20054_B-LSA_3_.bam_counts.txt	30001_B-LSA_1_S62_L007_R1_001.fastq.gz_Aligned.out.bam_counts.txt	30001_B-LSA_2_.bam_counts.txt	30001_B-LSA_3_.bam_counts.txt
ENSCAFG00000000001	ENPP1	100856150	ectonucleotide pyrophosphatase/phosphodiesterase 1 [Source:HGNC Symbol;Acc:HGNC:3356]	ENSG00000197594	ENPP1	5167	ectonucleotide pyrophosphatase/phosphodiesterase 1	1195	1365	2197	1772	1795	1752	3665	2451	2546	238	184	168	101	125	124	316	205	183	193	192	186	325	208	211	113	108	137	549	479	430	151	90	101	236	199	275	463	329	409	255	159	196
ENSCAFG00000000002								0	0	0	0	0	0	0	0	0	0	0	0	1	0	1	0	0	2	1	2	0	0	0	0	0	0	0	0	0	0	0	0	0	0	0	1	0	0	0	0	0	0
ENSCAFG00000000005	PARD6G		par-6 family cell polarity regulator gamma [Source:HGNC Symbol;Acc:HGNC:16076]	ENSG00000178184	PARD6G	84552	par-6 family cell polarity regulator gamma	593	729	1448	552	593	697	584	589	584	18	10	24	11	2	7	12	11	10	20	20	9	22	18	27	7	11	15	18	10	14	3	4	8	12	18	18	27	16	36	25	5	9
ENSCAFG00000000006								0	0	3	0	0	0	3	0	1	2	2	8	0	3	1	2	3	4	0	3	2	5	1	1	6	3	5	1	1	2	0	1	5	2	2	3	3	3	3	0	1	0
ENSCAFG00000000007	ADNP2	100686027	ADNP homeobox 2 [Source:HGNC Symbol;Acc:HGNC:23803]	ENSG00000101544	ADNP2	22850	ADNP homeobox 2	1069	1285	1872	1114	1137	1076	1870	1483	1453	2143	1467	1603	2183	2282	2516	2939	2261	1884	1570	1424	1451	2962	2116	2282	2045	2229	2503	2076	1789	1866	1814	1476	1535	1633	1446	1605	2243	1935	2039	1532	1078	1251
ENSCAFG00000000008	TXNL4A	476156	thioredoxin like 4A [Source:HGNC Symbol;Acc:HGNC:30551]	ENSG00000141759	TXNL4A	10907	thioredoxin like 4A	1508	1695	2581	1409	1589	1630	1830	1491	1472	2192	1677	1971	3594	3762	4103	2417	2138	1690	2274	2166	2239	2614	1889	1858	1718	1951	2383	2515	2037	2180	2769	2095	2233	2272	2035	2284	2020	1843	1874	5707	3890	4432
ENSCAFG00000000009	PQLC1	476157	PQ loop repeat containing 1 [Source:HGNC Symbol;Acc:HGNC:26188]	ENSG00000122490	PQLC1	80148	PQ loop repeat containing 1	521	637	1030	522	614	666	642	554	586	695	610	702	853	865	1143	1163	992	860	812	681	875	1364	971	1037	539	648	731	737	621	657	405	328	423	509	516	577	778	656	890	1242	819	1036
ENSCAFG00000000010	CTDP1	476158	CTD phosphatase subunit 1 [Source:HGNC Symbol;Acc:HGNC:2498]	ENSG00000060069	CTDP1	9150	CTD phosphatase subunit 1	1742	2208	3269	1690	1781	1964	1716	1748	1699	3313	2537	2817	2426	2872	3623	3293	3217	2444	2087	2084	2062	3284	2349	2687	1474	1607	2178	4398	4027	4092	2517	2120	2258	1666	1634	1766	2005	2043	2255	3137	2194	2395
ENSCAFG00000000011	NFATC1	483925	nuclear factor of activated T-cells 1 [Source:HGNC Symbol;Acc:HGNC:7775]	ENSG00000131196	NFATC1	4772	nuclear factor of activated T-cells 1	905	1109	2016	879	959	1060	1158	1035	993	2348	1674	1911	4560	4977	6697	4219	4074	3097	1719	1651	1871	4279	3055	3394	1747	2138	2521	3829	3452	3556	1607	1186	1475	2242	2325	2435	4142	3647	4191	2019	1293	1679
ENSCAFG00000000012	ATP9B	483926	ATPase phospholipid transporting 9B (putative) [Source:HGNC Symbol;Acc:HGNC:13541]	ENSG00000166377	ATP9B	374868	ATPase phospholipid transporting 9B (putative)	865	982	1619	800	893	898	1361	1240	1165	1958	1293	1436	1244	1307	1628	2243	1930	1421	1450	1280	1338	2536	1865	2143	1337	1334	1704	1710	1495	1505	1209	1040	1238	1244	1169	1301	1571	1417	1503	1285	856	1085
ENSCAFG00000000013	SALL3		spalt like transcription factor 3 [Source:HGNC Symbol;Acc:HGNC:10527]	ENSG00000256463	SALL3	27164	spalt like transcription factor 3	1	4	12	6	12	1	14	11	12	0	0	0	0	0	0	0	0	0	0	0	0	0	0	0	0	0	0	0	0	0	0	0	0	0	0	0	0	0	0	0	0	0
ENSCAFG00000000014								2	7	22	4	5	2	2	4	6	6	1	1	4	3	7	0	5	3	2	1	2	3	3	4	0	0	2	7	3	4	0	3	4	2	4	6	2	0	6	5	2	2
ENSCAFG00000000015	GALR1	483928	galanin receptor 1 [Source:HGNC Symbol;Acc:HGNC:4132]	ENSG00000166573	GALR1	2587	galanin receptor 1	0	0	6	6	11	1	4	2	1	2	2	2	2	0	0	4	6	0	1	1	1	5	1	3	14	2	8	1	3	4	4	0	2	2	3	2	2	2	2	8	7	10
ENSCAFG00000000016		476160		ENSG00000197971	MBP	4155	myelin basic protein	353	488	707	255	310	398	476	526	513	457	332	488	499	578	833	639	651	476	469	453	552	751	528	625	328	359	476	583	570	547	585	456	571	385	398	387	286	317	346	700	434	517
ENSCAFG00000000017	ZNF236	483929	zinc finger protein 236 [Source:HGNC Symbol;Acc:HGNC:13028]	ENSG00000130856	ZNF236	7776	zinc finger protein 236	610	835	1097	587	660	613	912	770	761	1740	1284	1441	1052	1170	1433	2017	1788	1415	1567	1441	1623	2172	1554	1769	1391	1466	1880	1735	1516	1518	1442	1123	1229	1270	1136	1314	1172	937	1170	1419	970	1109
ENSCAFG00000000019	ZNF516	483930	zinc finger protein 516 [Source:HGNC Symbol;Acc:HGNC:28990]	ENSG00000101493	ZNF516	9658	zinc finger protein 516	217	216	368	178	191	221	236	209	201	58	62	57	30	39	50	58	56	46	84	81	91	96	47	77	130	153	164	78	85	59	58	52	52	73	51	66	103	65	94	101	45	62
ENSCAFG00000000020	TSHZ1	102152070	teashirt zinc finger homeobox 1 [Source:HGNC Symbol;Acc:HGNC:10669]	ENSG00000179981	TSHZ1	10194	teashirt zinc finger homeobox 1	800	1018	1520	798	904	737	1005	1051	934	758	576	634	485	516	811	731	671	489	767	639	800	817	640	743	522	559	728	726	643	699	612	449	531	461	457	516	686	578	665	739	495	556
ENSCAFG00000000021	ZADH2	476162	zinc binding alcohol dehydrogenase domain containing 2 [Source:HGNC Symbol;Acc:HGNC:28697]	ENSG00000180011	ZADH2	284273	zinc binding alcohol dehydrogenase domain containing 2	848	1056	1576	679	756	818	925	790	860	1689	1306	1429	1543	1624	2217	2000	1688	1366	1571	1427	1692	2147	1379	1611	1252	1363	1672	1687	1530	1637	1468	1167	1389	1172	1087	1345	1029	1020	1164	1875	1194	1523
ENSCAFG00000000022	ZNF407	476164	zinc finger protein 407 [Source:HGNC Symbol;Acc:HGNC:19904]	ENSG00000215421	ZNF407	55628	zinc finger protein 407	601	741	1089	567	548	573	733	622	597	1736	1193	1338	1391	1381	1728	2003	1667	1357	1602	1436	1445	1984	1297	1436	1197	1241	1427	1348	1228	1124	1384	1175	1337	1175	1095	1192	1583	1374	1374	1651	1084	1286
ENSCAFG00000000024	CNDP1	476165	carnosine dipeptidase 1 [Source:HGNC Symbol;Acc:HGNC:20675]	ENSG00000150656	CNDP1	84735	carnosine dipeptidase 1	130	205	280	182	173	172	337	329	281	89	56	53	60	47	60	97	50	60	25	31	35	102	71	85	52	48	65	67	39	55	38	31	29	39	45	47	69	47	56	66	44	80
ENSCAFG00000000025	FAM69C		family with sequence similarity 69 member C [Source:HGNC Symbol;Acc:HGNC:31729]	ENSG00000187773	FAM69C	125704	family with sequence similarity 69 member C	10	21	18	5	4	1	11	17	7	0	0	0	0	0	0	0	0	0	0	0	0	0	0	0	0	0	0	0	0	2	0	0	0	0	0	0	0	0	0	0	0	0
ENSCAFG00000000026				ENSG00000166347	CYB5A	1528	cytochrome b5 type A	5304	5594	8788	2497	2531	2552	3413	2496	2486	813	614	622	460	458	508	927	734	620	1112	997	982	1121	812	788	494	584	640	617	520	545	1160	916	944	435	390	433	1109	1093	1034	1550	960	1172
ENSCAFG00000000027								94	134	319	109	89	186	62	63	138	67	48	70	50	73	113	58	90	75	40	39	69	62	57	71	54	69	99	37	59	94	71	53	66	87	55	106	27	34	57	134	61	94
ENSCAFG00000000028	TIMM21	476170	translocase of inner mitochondrial membrane 21 [Source:HGNC Symbol;Acc:HGNC:25010]	ENSG00000075336	TIMM21	29090	translocase of inner mitochondrial membrane 21	763	993	1341	797	748	741	1058	913	784	1668	1211	1195	1717	1827	1998	1880	1609	1253	1609	1481	1394	2201	1476	1574	853	917	1113	1865	1492	1426	1764	1400	1471	1479	1378	1441	1920	1829	1798	2780	1788	1964
ENSCAFG00000000029	FBXO15		F-box protein 15 [Source:HGNC Symbol;Acc:HGNC:13617]	ENSG00000141665	FBXO15	201456	F-box protein 15	11	15	26	8	7	25	26	12	22	7	4	17	7	11	8	29	8	15	32	24	23	26	11	34	13	12	26	18	19	10	2	9	15	13	13	19	15	18	20	39	23	25
ENSCAFG00000000030								8	18	10	8	11	18	8	10	5	21	20	18	23	29	15	32	20	14	27	27	17	17	13	13	20	14	21	23	17	9	31	26	20	18	15	20	43	29	21	47	19	38
ENSCAFG00000000031	NETO1	100855585	neuropilin and tolloid like 1 [Source:HGNC Symbol;Acc:HGNC:13823]	ENSG00000166342	NETO1	81832	neuropilin and tolloid like 1	8	3	1	5	5	7	10	4	8	0	0	0	3	0	1	0	0	0	5	7	3	0	0	0	0	0	0	0	0	0	106	96	89	1	0	0	0	0	0	0	0	0
ENSCAFG00000000032	CBLN2		cerebellin 2 precursor [Source:HGNC Symbol;Acc:HGNC:1544]	ENSG00000141668	CBLN2	147381	cerebellin 2 precursor	98	74	96	54	98	80	102	105	103	2	2	10	0	0	2	6	8	3	2	7	0	2	5	6	2	1	3	2	0	3	1	2	5	3	2	9	1	0	0	0	0	0
ENSCAFG00000000033								350	328	488	242	340	282	380	291	259	510	355	405	613	651	810	610	439	340	614	518	548	438	347	354	353	306	386	511	439	434	616	507	652	485	416	454	666	624	660	825	586	833
ENSCAFG00000000034								0	0	0	0	0	0	0	0	0	0	0	0	0	0	0	0	0	0	0	0	0	0	0	0	0	0	0	0	0	0	0	0	0	0	0	0	0	0	0	0	0	0
ENSCAFG00000000035								0	0	0	0	0	5	3	0	1	0	0	0	0	0	0	0	0	1	0	1	1	2	2	1	1	0	0	0	1	0	0	0	0	0	0	0	0	1	0	0	0	1
ENSCAFG00000000036		100856303		ENSG00000170677	SOCS6	9306	suppressor of cytokine signaling 6	439	584	986	451	515	487	616	458	454	802	628	607	943	938	1214	802	663	537	1035	882	928	990	686	794	284	343	395	649	594	562	764	557	692	680	635	720	540	427	479	690	475	600
ENSCAFG00000000037	RTTN	483940	rotatin [Source:HGNC Symbol;Acc:HGNC:18654]	ENSG00000176225	RTTN	25914	rotatin	434	440	747	457	433	391	517	393	418	2261	1434	1651	2604	2621	2996	2600	1797	1795	3035	2734	2822	2624	1732	1851	1112	1150	1420	1877	1488	1495	2433	1941	2252	1546	1429	1901	2708	2283	2447	2430	1714	2027
ENSCAFG00000000038	CD226	609196	CD226 molecule [Source:HGNC Symbol;Acc:HGNC:16961]	ENSG00000150637	CD226	10666	CD226 molecule	18	20	27	12	3	5	15	11	11	94	64	94	6	11	13	134	96	79	28	11	16	75	79	94	18	20	20	52	42	42	70	59	53	58	55	65	119	132	96	58	29	29
ENSCAFG00000000039	DOK6	476173	docking protein 6 [Source:HGNC Symbol;Acc:HGNC:28301]	ENSG00000206052	DOK6	220164	docking protein 6	4	4	17	4	3	8	14	7	9	1	0	0	0	0	0	2	0	0	0	0	0	1	0	0	0	0	1	3	0	3	0	1	0	0	0	1	2	2	1	4	3	2
ENSCAFG00000000040	CCDC102B	483942	coiled-coil domain containing 102B [Source:HGNC Symbol;Acc:HGNC:26295]	ENSG00000150636	CCDC102B	79839	coiled-coil domain containing 102B	27	19	19	7	4	6	38	16	16	1	0	0	1	0	0	12	1	1	3	2	3	1	1	1	7	12	11	0	1	0	1	1	0	0	9	6	15	4	4	3	1	5
ENSCAFG00000000041								3	3	15	1	5	7	0	2	5	1	2	8	1	9	9	6	7	8	3	3	1	2	2	1	1	2	7	5	2	6	6	3	7	12	4	9	3	7	8	4	4	3
ENSCAFG00000000042								1	5	2	0	3	1	3	3	3	4	4	5	7	2	2	3	4	6	9	6	4	1	5	3	1	7	13	8	4	3	1	4	6	2	5	8	4	3	6	10	7	13
ENSCAFG00000000043	TMX3	476176	thioredoxin related transmembrane protein 3 [Source:HGNC Symbol;Acc:HGNC:24718]	ENSG00000166479	TMX3	54495	thioredoxin related transmembrane protein 3	1147	1040	1730	908	968	883	1086	772	644	3294	2139	2202	3216	3217	3354	3054	2042	1736	2898	2752	2507	3186	2078	2065	1923	1792	1940	2944	2307	2130	3165	2614	2926	2861	2748	2836	2274	2007	1941	4177	3131	4020
ENSCAFG00000000044				ENSG00000011052, ENSG00000239672	NME1, NME1-NME2	654364	NME/NM23 nucleoside diphosphate kinase 1, NME1-NME2 readthrough	0	0	0	0	0	0	1	0	0	0	0	0	0	0	1	0	0	0	1	1	0	0	0	1	0	0	1	0	0	0	0	0	1	0	1	0	0	0	1	0	0	2
ENSCAFG00000000045								0	7	1	0	0	1	0	0	0	0	0	1	0	0	0	0	0	0	0	0	0	0	0	0	0	0	0	0	0	0	0	0	0	0	1	1	0	0	0	0	0	0
ENSCAFG00000000047	DSEL	483944	dermatan sulfate epimerase-like [Source:HGNC Symbol;Acc:HGNC:18144]	ENSG00000171451	DSEL	92126	dermatan sulfate epimerase-like	233	219	413	175	169	162	280	133	179	27	18	25	7	10	8	12	11	14	15	9	10	8	11	7	0	6	3	34	47	30	15	4	11	26	21	13	21	25	30	22	19	13
ENSCAFG00000000048								0	0	0	0	0	0	0	0	0	0	1	0	0	0	0	0	0	0	0	0	0	0	0	0	0	0	0	0	0	0	0	0	0	0	0	3	0	0	0	0	1	0
ENSCAFG00000000049								0	0	0	0	0	2	0	0	0	0	1	0	0	0	1	1	0	2	0	2	1	2	3	1	4	1	2	0	0	2	0	1	1	6	0	1	4	0	1	4	1	1
ENSCAFG00000000051								0	0	0	0	0	0	0	0	0	0	0	0	0	0	0	0	0	0	0	0	0	0	0	0	0	0	0	0	0	0	0	0	0	0	0	0	0	0	0	0	0	0
ENSCAFG00000000052	CDH19	483948	cadherin 19 [Source:HGNC Symbol;Acc:HGNC:1758]	ENSG00000071991	CDH19	28513	cadherin 19	208	143	334	160	212	161	208	204	156	16	3	2	0	0	0	1	1	2	0	0	0	12	18	16	2	3	0	1	1	2	0	2	4	0	0	0	5	5	5	0	0	1
ENSCAFG00000000054								80	136	289	125	84	203	82	58	114	70	66	134	101	118	213	77	134	138	62	78	93	131	93	132	88	84	162	52	57	108	125	86	125	141	93	158	61	67	93	192	92	142
ENSCAFG00000000056	CDH7	483949	cadherin 7 [Source:HGNC Symbol;Acc:HGNC:1766]	ENSG00000081138	CDH7	1005	cadherin 7	3	2	2	0	1	4	23	9	17	0	0	1	0	0	0	0	0	0	5	1	0	1	0	0	2	2	0	0	0	1	0	0	0	0	0	0	3	0	0	0	0	2
ENSCAFG00000000058	SERPINB8	607205	serpin family B member 8 [Source:HGNC Symbol;Acc:HGNC:8952]	ENSG00000166401	SERPINB8	5271	serpin family B member 8	2290	2922	4071	1996	2308	2358	2821	2295	2354	607	441	501	440	346	509	1075	976	843	739	699	804	1096	765	910	183	204	255	208	191	219	1163	891	1062	462	446	521	147	152	113	1107	749	844
ENSCAFG00000000059	SERPINB2	609604	serpin family B member 2 [Source:HGNC Symbol;Acc:HGNC:8584]	ENSG00000197632	SERPINB2	5055	serpin family B member 2	4258	4233	7308	5100	4953	4966	7070	5470	5282	37	32	26	0	2	1	72	60	33	67	50	73	54	55	44	28	15	21	5	4	3	83	66	83	52	38	49	3	4	0	124	79	106
ENSCAFG00000000060	ITGA7	481097	integrin subunit alpha 7 [Source:HGNC Symbol;Acc:HGNC:6143]	ENSG00000135424	ITGA7	3679	integrin subunit alpha 7	1561	1867	2929	706	893	872	1723	1506	1708	214	151	152	20	50	45	83	111	65	115	114	133	246	149	195	54	71	67	365	308	329	143	104	95	146	134	150	162	112	151	119	58	94
ENSCAFG00000000061		106557465		ENSG00000135441, ENSG00000258311	BLOC1S1, RP11-644F5.10	2647	biogenesis of lysosomal organelles complex 1 subunit 1	1173	1587	2602	1007	1060	1476	1106	1200	1278	928	919	1081	1123	1278	1687	1287	1433	1105	973	980	1207	1468	1104	1445	858	1274	1638	1116	992	1138	1403	1088	1263	1426	1258	1560	1008	1111	1202	1966	1216	1527
ENSCAFG00000000062				ENSG00000057149, ENSG00000206073	SERPINB3, SERPINB4	6317	serpin family B member 3, serpin family B member 4	33	29	48	53	49	63	8	2	4	0	0	0	0	0	0	1	0	0	0	0	0	0	0	0	0	0	0	0	1	2	0	0	0	0	1	0	0	0	0	0	0	0
ENSCAFG00000000063	RDH5	481098	retinol dehydrogenase 5 [Source:HGNC Symbol;Acc:HGNC:9940]	ENSG00000135437	RDH5	5959	retinol dehydrogenase 5	275	345	571	421	329	366	560	556	615	1162	821	1008	615	624	884	1391	1438	1043	799	794	954	2228	1445	1834	731	866	1140	1479	1366	1364	823	745	834	1333	1274	1430	720	685	795	657	429	522
ENSCAFG00000000064	CD63	474391	CD63 molecule [Source:HGNC Symbol;Acc:HGNC:1692]	ENSG00000135404	CD63	967	CD63 molecule	7474	8453	13826	4244	4742	5230	7332	6332	6746	4250	3071	3720	4832	4970	6725	4885	4293	3488	4361	4194	4699	6015	4284	4663	2963	3447	4295	4658	4018	4453	4626	3625	4271	4726	4321	4945	5748	5044	5931	6829	4699	5808
ENSCAFG00000000065	GDF11	606826	growth differentiation factor 11 [Source:HGNC Symbol;Acc:HGNC:4216]	ENSG00000135414	GDF11	10220	growth differentiation factor 11	143	192	276	104	70	62	158	134	138	50	18	31	8	29	38	33	31	27	58	54	40	63	25	43	26	28	33	63	58	56	52	32	45	13	33	28	49	45	50	40	52	54
ENSCAFG00000000066	VPS4B	607306	vacuolar protein sorting 4 homolog B [Source:HGNC Symbol;Acc:HGNC:10895]	ENSG00000119541	VPS4B	9525	vacuolar protein sorting 4 homolog B	2667	2679	4038	2267	2321	2231	2750	2221	1984	4126	2918	2963	3948	3879	4405	4796	3580	3038	4133	3733	3654	4520	3028	3165	3083	3164	3681	3720	2972	2880	4471	3590	3776	3352	3051	3356	4628	3814	3883	6833	4733	5655
ENSCAFG00000000067	KDSR		3-ketodihydrosphingosine reductase [Source:HGNC Symbol;Acc:HGNC:4021]	ENSG00000119537	KDSR	2531	3-ketodihydrosphingosine reductase	8867	8570	14582	8338	7552	7406	9187	6293	6549	821	599	635	1117	1292	1204	900	682	667	878	818	790	1163	774	829	563	532	673	943	864	795	666	511	661	955	923	1110	966	854	790	1228	821	1097
ENSCAFG00000000068				ENSG00000171791	BCL2	596	BCL2, apoptosis regulator	1434	1571	2355	889	993	993	1287	1035	996	1681	1194	1294	4446	4608	5082	3136	2513	2012	1491	1329	1162	2760	1993	1982	1404	1564	1853	1577	1233	1162	1397	1144	1254	1152	1136	1212	1565	1282	1372	3524	2323	2684
ENSCAFG00000000069				ENSG00000135392	DNAJC14	85406	DnaJ heat shock protein family (Hsp40) member C14	668	806	1256	582	716	693	773	739	660	963	718	809	990	1013	1146	1432	1262	952	863	855	803	1454	1128	1153	704	712	869	931	721	787	846	693	789	779	768	853	1007	812	955	1340	822	984
ENSCAFG00000000070	PHLPP1	476179	PH domain and leucine rich repeat protein phosphatase 1 [Source:HGNC Symbol;Acc:HGNC:20610]	ENSG00000081913	PHLPP1	23239	PH domain and leucine rich repeat protein phosphatase 1	1152	1176	1727	978	1122	997	1151	1045	1044	2296	1635	1662	1722	1856	2196	2320	1997	1602	1994	1855	1923	3188	2104	2507	463	476	621	2170	2012	1845	1883	1576	1743	1185	1064	1212	421	438	447	1819	1159	1399
ENSCAFG00000000071		489926		ENSG00000123353	ORMDL2	29095	ORMDL sphingolipid biosynthesis regulator 2	1046	1149	2089	1103	1089	1134	1271	1100	951	913	646	703	865	975	1261	864	629	623	1156	1022	1026	972	626	699	615	596	808	1011	769	821	1251	952	1213	739	770	753	1140	943	1093	1521	1195	1267
ENSCAFG00000000072		606845						780	814	1338	696	709	803	803	746	712	534	416	442	313	360	457	456	418	337	630	580	672	541	389	433	278	331	449	853	742	790	414	293	378	490	472	523	633	557	681	655	405	546
ENSCAFG00000000073	ZCCHC2		zinc finger CCHC-type containing 2 [Source:HGNC Symbol;Acc:HGNC:22916]	ENSG00000141664	ZCCHC2	54877	zinc finger CCHC-type containing 2	680	734	1224	597	565	557	887	805	750	1833	1369	1541	1304	1258	1586	2444	2091	1628	2294	2041	2235	1907	1323	1464	2276	2241	2845	1848	1710	1568	1277	1023	1125	1476	1351	1505	2600	2124	2346	2156	1533	1810
ENSCAFG00000000074	MMP19	606853	matrix metallopeptidase 19 [Source:HGNC Symbol;Acc:HGNC:7165]	ENSG00000123342	MMP19	4327	matrix metallopeptidase 19	109	101	211	66	75	54	92	84	65	123	114	130	124	174	222	115	106	90	245	248	243	67	58	66	39	50	85	148	125	146	101	84	108	81	91	104	200	172	175	227	193	229
ENSCAFG00000000075	TNFRSF11A	483957	TNF receptor superfamily member 11a [Source:HGNC Symbol;Acc:HGNC:11908]	ENSG00000141655	TNFRSF11A	8792	TNF receptor superfamily member 11a	98	94	182	33	45	42	134	127	112	103	65	97	21	20	19	89	64	70	62	83	70	118	109	95	39	61	74	178	192	176	60	70	64	50	60	60	127	102	127	30	16	31
ENSCAFG00000000076	PYM1	481101	PYM homolog 1, exon junction complex associated factor [Source:HGNC Symbol;Acc:HGNC:30258]	ENSG00000170473	PYM1	84305	PYM homolog 1, exon junction complex associated factor	1624	1849	3118	1684	1560	1817	1710	1685	1720	953	739	896	860	907	1078	1175	1085	868	885	860	1019	1233	902	1033	565	639	982	976	827	878	1048	958	980	867	937	934	1220	1129	1209	1182	837	974
ENSCAFG00000000078	DGKA	100855691	diacylglycerol kinase alpha [Source:HGNC Symbol;Acc:HGNC:2849]	ENSG00000065357	DGKA	1606	diacylglycerol kinase alpha	4151	4808	7170	3970	3930	3941	6202	5032	5080	7674	5190	6011	4406	4538	5750	8923	7453	5967	11069	9951	11146	11477	7828	9128	7193	7183	9046	9208	7727	8183	6580	5287	6263	7096	6661	8060	7972	6520	7727	4663	3009	3619
ENSCAFG00000000079	KIAA1468	476181	KIAA1468 [Source:HGNC Symbol;Acc:HGNC:29289]	ENSG00000134444	KIAA1468	57614	KIAA1468	1569	1757	2721	1420	1590	1417	1931	1418	1407	1815	1136	1272	1428	1425	1463	1815	1324	1193	1726	1530	1526	2116	1355	1472	1253	1112	1325	1666	1413	1287	1636	1355	1478	1185	1002	1292	1634	1375	1365	1766	1174	1512
ENSCAFG00000000080	PMEL	481102	premelanosome protein [Source:HGNC Symbol;Acc:HGNC:10880]	ENSG00000185664	PMEL	6490	premelanosome protein	7652	8215	13781	2647	3250	3359	10597	9769	9798	143	133	135	55	58	96	171	104	104	159	143	139	257	159	182	158	147	192	183	139	168	108	85	91	182	152	207	46	51	33	98	58	81
ENSCAFG00000000081								17	19	100	20	23	40	10	13	24	23	19	30	28	24	28	11	24	20	17	22	33	29	29	21	8	9	27	19	11	16	31	24	33	33	17	19	31	16	27	75	15	63
ENSCAFG00000000082	CDK2	100855704	cyclin dependent kinase 2 [Source:HGNC Symbol;Acc:HGNC:1771]	ENSG00000123374	CDK2	1017	cyclin dependent kinase 2	896	903	1563	573	567	661	1161	1031	1036	925	668	882	550	647	685	1118	1035	828	1035	947	1022	1074	730	765	905	936	1120	1016	822	903	751	635	702	756	725	755	1743	1494	1703	1371	801	1076
ENSCAFG00000000083	PIGN	476182	phosphatidylinositol glycan anchor biosynthesis class N [Source:HGNC Symbol;Acc:HGNC:8967]	ENSG00000197563	PIGN	23556	phosphatidylinositol glycan anchor biosynthesis class N	1157	1090	1962	1122	1092	1090	1338	992	876	2279	1534	1796	2351	2273	2516	2432	1809	1458	2106	1860	1948	2629	1839	1830	1191	1219	1413	2375	1833	1749	2529	2089	2291	1714	1524	1791	1809	1520	1549	2592	1908	2290
ENSCAFG00000000086	CDH20	483959	cadherin 20 [Source:HGNC Symbol;Acc:HGNC:1760]	ENSG00000101542	CDH20	28316	cadherin 20	2	2	0	4	2	0	11	1	2	0	0	0	0	0	0	0	0	0	0	0	0	0	0	0	0	0	0	0	0	0	0	0	0	0	0	0	0	0	0	0	0	0
ENSCAFG00000000087	RAB5B	474394	RAB5B, member RAS oncogene family [Source:HGNC Symbol;Acc:HGNC:9784]	ENSG00000111540	RAB5B	5869	RAB5B, member RAS oncogene family	770	988	1524	720	752	816	1059	831	840	678	531	593	556	597	753	771	681	509	644	579	707	906	617	700	571	669	740	544	567	542	618	528	583	464	476	588	598	526	599	783	486	612
ENSCAFG00000000088	SUOX	481103	sulfite oxidase [Source:HGNC Symbol;Acc:HGNC:11460]	ENSG00000139531	SUOX	6821	sulfite oxidase	1285	1378	2335	946	1108	1161	1511	1248	1391	487	385	398	310	378	517	447	424	324	518	488	570	540	347	447	397	342	504	416	397	421	308	283	279	328	308	391	348	296	365	678	401	510
ENSCAFG00000000089		483960						3	0	12	6	18	4	7	7	5	0	0	0	0	0	0	2	0	0	0	0	0	1	0	0	0	0	0	0	0	0	0	0	0	0	0	0	0	1	0	0	0	0
ENSCAFG00000000090		483961	melanocortin 4 receptor [Source:HGNC Symbol;Acc:HGNC:6932]	ENSG00000166603	MC4R	4160	melanocortin 4 receptor	0	0	4	4	2	6	1	5	1	0	0	0	1	0	0	2	1	1	0	0	1	1	0	1	0	0	0	0	0	0	0	0	0	0	0	0	0	3	0	0	0	3
ENSCAFG00000000093	CCBE1	610092	collagen and calcium binding EGF domains 1 [Source:HGNC Symbol;Acc:HGNC:29426]	ENSG00000183287	CCBE1	147372	collagen and calcium binding EGF domains 1	80	129	177	70	58	71	79	64	79	10	8	4	2	3	1	5	5	2	4	3	1	6	7	2	1	0	0	8	7	7	0	0	3	1	7	3	9	13	10	1	2	2
ENSCAFG00000000094	LMAN1	476186	lectin, mannose binding 1 [Source:HGNC Symbol;Acc:HGNC:6631]	ENSG00000074695	LMAN1	3998	lectin, mannose binding 1	860	861	1435	567	526	615	1003	746	718	1573	1197	1194	1920	1980	2206	1389	1065	951	1441	1281	1287	1386	1005	977	858	778	959	1483	1275	1093	1276	1041	1303	1047	954	1102	2403	2003	2009	1642	1062	1322
ENSCAFG00000000096				ENSG00000166569	CPLX4	339302	complexin 4	14	7	24	1	4	6	5	6	2	2	0	0	0	0	0	0	0	0	0	0	0	0	0	0	0	0	0	0	0	1	0	0	0	0	0	0	2	0	0	0	0	0
ENSCAFG00000000097	ERBB3		erb-b2 receptor tyrosine kinase 3 [Source:HGNC Symbol;Acc:HGNC:3431]	ENSG00000065361	ERBB3	2065	erb-b2 receptor tyrosine kinase 3	5376	5920	9595	5629	5913	6113	7954	6629	6940	290	201	242	166	160	216	958	719	634	359	327	327	535	424	448	376	458	529	282	256	245	284	248	339	189	192	240	409	346	387	352	185	245
ENSCAFG00000000098	RAX		retina and anterior neural fold homeobox [Source:HGNC Symbol;Acc:HGNC:18662]	ENSG00000134438	RAX	30062	retina and anterior neural fold homeobox	0	2	0	1	1	0	0	0	0	0	0	0	0	0	0	0	0	0	0	0	0	0	0	0	0	0	0	0	0	0	0	0	0	0	0	0	0	0	0	0	0	0
ENSCAFG00000000099	GRP	610154	gastrin releasing peptide [Source:HGNC Symbol;Acc:HGNC:4605]	ENSG00000134443	GRP	2922	gastrin releasing peptide	0	0	0	0	0	0	0	0	0	0	0	0	0	0	0	0	1	0	0	0	0	2	0	2	0	0	0	0	0	0	0	0	0	0	0	1	0	0	0	0	0	0
ENSCAFG00000000100		404003	Signal peptidase complex catalytic subunit SEC11C [Source:UniProtKB/Swiss-Prot;Acc:P13679]	ENSG00000166562	SEC11C	90701	SEC11 homolog C, signal peptidase complex subunit	2400	2618	3789	1929	1965	1861	2922	2533	2364	6522	4787	5299	8968	8948	9650	8520	6854	5772	7104	6590	6819	7095	5130	5121	1781	1895	2343	4845	4112	4263	7248	6087	6244	3661	3159	3747	8646	8135	8167	12037	8276	10277
ENSCAFG00000000101		610160						58	51	98	53	102	65	50	40	54	4	1	0	1	0	0	0	4	0	2	4	6	1	0	1	1	0	0	0	1	1	0	0	2	1	0	0	0	4	2	0	2	0
ENSCAFG00000000102	PA2G4	474396	proliferation-associated 2G4 [Source:HGNC Symbol;Acc:HGNC:8550]	ENSG00000170515	PA2G4	5036	proliferation-associated 2G4	9135	9963	15306	8437	8377	8505	8849	7140	6993	13970	10161	11043	13805	14855	17117	13545	10942	9044	15352	14655	14928	13825	9661	10245	8592	9415	10622	13530	11040	11367	13462	10982	11671	11467	10672	11885	13188	11312	12137	17720	12038	13843
ENSCAFG00000000103	ZNF532	476187	zinc finger protein 532 [Source:HGNC Symbol;Acc:HGNC:30940]	ENSG00000074657	ZNF532	55205	zinc finger protein 532	2687	3133	4658	2898	3021	2992	4883	3932	3998	718	453	525	128	140	174	546	514	358	670	525	603	779	527	592	186	209	240	974	951	874	269	255	245	359	345	396	640	537	612	716	383	510
ENSCAFG00000000104	ZC3H10	481106	zinc finger CCCH-type containing 10 [Source:HGNC Symbol;Acc:HGNC:25893]	ENSG00000135482	ZC3H10	84872	zinc finger CCCH-type containing 10	158	169	263	144	132	137	130	151	128	438	300	317	272	420	480	395	351	298	334	338	330	401	279	319	285	304	373	341	307	309	262	257	273	295	301	323	283	231	288	387	242	289
ENSCAFG00000000105	MALT1	476188	MALT1 paracaspase [Source:HGNC Symbol;Acc:HGNC:6819]	ENSG00000172175	MALT1	10892	MALT1 paracaspase	355	477	771	288	304	325	471	341	396	2899	1879	1978	2453	2558	2886	3790	2863	2541	2374	2043	2109	3395	2251	2413	1440	1515	1659	2065	1858	1947	2269	1722	2005	1918	1622	1945	1810	1476	1590	3397	2195	2693
ENSCAFG00000000106								3	9	8	4	11	13	3	0	4	47	10	30	21	15	25	16	24	16	4	7	8	36	35	35	5	6	14	11	17	17	1	8	3	35	34	41	7	7	4	44	11	16
ENSCAFG00000000107	ALPK2	483966	alpha kinase 2 [Source:HGNC Symbol;Acc:HGNC:20565]	ENSG00000198796	ALPK2	115701	alpha kinase 2	72	67	112	53	107	80	100	131	95	1235	867	915	474	545	621	2256	2053	1480	239	250	273	1405	956	1165	111	136	159	146	147	142	214	155	177	1243	1251	1317	195	152	147	601	389	490
ENSCAFG00000000108	ESYT1		extended synaptotagmin 1 [Source:HGNC Symbol;Acc:HGNC:29534]	ENSG00000139641	ESYT1	23344	extended synaptotagmin 1	4951	5855	9653	2353	2827	2866	3699	3456	3532	3769	2790	3251	2997	3309	4087	3212	3169	2344	3873	3528	4015	2931	2126	2352	2053	2305	3032	2532	2168	2167	3278	2621	2979	2006	1930	2191	2749	2355	2901	2642	1764	2123
ENSCAFG00000000109	SMARCC2		SWI/SNF related, matrix associated, actin dependent regulator of chromatin subfamily c member 2 [Source:HGNC Symbol;Acc:HGNC:11105]	ENSG00000139613	SMARCC2	6601	SWI/SNF related, matrix associated, actin dependent regulator of chromatin subfamily c member 2	2953	3519	4973	2655	2757	2648	4077	3383	3299	7294	5212	5642	3728	4073	5240	5457	4945	3597	7136	6424	6773	6888	5042	5719	4798	5339	6371	6300	5561	5320	5819	4832	5173	3706	3510	3801	4856	4299	4611	5219	3192	3688
ENSCAFG00000000110	MYL6B	606992	myosin light chain 6B [Source:HGNC Symbol;Acc:HGNC:29823]	ENSG00000196465	MYL6B	140465	myosin light chain 6B	863	1106	1791	791	895	970	1715	1539	1682	192	164	233	192	198	324	109	145	108	167	132	194	163	132	175	120	156	215	124	98	142	305	234	334	121	85	117	111	76	106	163	140	139
ENSCAFG00000000111	RNF41	607044	ring finger protein 41 [Source:HGNC Symbol;Acc:HGNC:18401]	ENSG00000181852	RNF41	10193	ring finger protein 41	951	1160	1717	848	1009	1001	1083	942	947	1361	873	1098	1079	1127	1461	1466	1226	875	1122	1021	1239	1338	886	1055	1018	1153	1459	1035	850	942	1290	1043	1212	956	829	1042	1067	993	1120	1979	1456	1631
ENSCAFG00000000112				ENSG00000139540	SLC39A5	283375	solute carrier family 39 member 5	168	221	279	209	156	206	202	171	194	301	275	330	185	220	307	369	358	296	286	282	289	441	302	359	196	206	302	291	236	261	247	197	251	248	197	236	249	201	243	321	187	216
ENSCAFG00000000113	ANKRD52		ankyrin repeat domain 52 [Source:HGNC Symbol;Acc:HGNC:26614]	ENSG00000139645	ANKRD52	283373	ankyrin repeat domain 52	487	689	1035	558	569	590	802	601	724	1882	1383	1635	1071	1224	1663	1934	1847	1477	1906	1719	2024	2838	2019	2429	1062	1118	1474	1559	1403	1458	1422	1213	1486	1479	1372	1652	1641	1307	1595	1137	714	820
ENSCAFG00000000115	CS	474403	citrate synthase [Source:HGNC Symbol;Acc:HGNC:2422]	ENSG00000062485	CS	1431	citrate synthase	4483	4740	8115	3288	3918	3622	4192	3355	3383	5161	3474	3999	5879	6147	7674	5400	4335	3633	5418	5117	5376	5263	3708	4228	3401	3897	4443	4938	4221	4173	5434	4409	4944	3429	3386	3719	4117	3397	4103	4881	3374	4137
ENSCAFG00000000116	NEDD4L	476189	neural precursor cell expressed, developmentally down-regulated 4-like, E3 ubiquitin protein ligase [Source:HGNC Symbol;Acc:HGNC:7728]	ENSG00000049759	NEDD4L	23327	neural precursor cell expressed, developmentally down-regulated 4-like, E3 ubiquitin protein ligase	1673	1785	2861	2036	2059	2044	4534	3310	3440	6597	4540	4917	3284	3342	3790	5018	3877	3347	6612	5772	5986	6555	4548	5119	2228	2331	2584	4801	4074	4118	4267	3432	3978	2693	2584	2863	1403	1271	1377	3907	2620	3228
ENSCAFG00000000118				ENSG00000144785, ENSG00000257727	CNPY2, RP11-977G19.10		canopy FGF signaling regulator 2	2369	2900	4322	2415	2253	2502	3076	2546	2573	2820	2098	2430	2828	2960	3889	2975	2686	2069	3011	2690	3301	3296	2199	2460	1534	1549	2097	3247	2586	2964	3155	2364	2618	2296	2003	2439	2399	2258	2497	3460	2261	2784
ENSCAFG00000000119		474404		ENSG00000135473	PAN2	9924	PAN2 poly(A) specific ribonuclease subunit	1013	1063	1807	970	1068	1029	1547	1202	1299	2966	1884	2173	1608	1548	1947	3301	2777	2156	2254	2112	2164	3862	2684	3134	1743	1761	2073	2678	2475	2451	2161	1739	2017	2046	1813	2131	2604	2188	2485	2244	1399	1603
ENSCAFG00000000120	IL23A	481110	interleukin 23 subunit alpha [Source:HGNC Symbol;Acc:HGNC:15488]	ENSG00000110944	IL23A	51561	interleukin 23 subunit alpha	36	44	99	38	59	43	78	53	77	120	92	86	67	64	83	202	150	126	110	100	96	198	140	160	50	73	78	158	128	108	60	50	91	103	99	126	159	117	134	125	57	85
ENSCAFG00000000121		481111		ENSG00000170581	STAT2	6773	signal transducer and activator of transcription 2	1278	1291	2158	1077	1176	1041	1759	1462	1393	5814	4013	4394	3190	3225	4226	7210	6040	4985	5826	4991	5710	8140	5613	6477	6161	6512	7939	5887	4939	4971	2801	2205	2696	4053	3806	4474	7521	6320	7408	6212	4032	5146
ENSCAFG00000000122	APOF	474405	apolipoprotein F [Source:HGNC Symbol;Acc:HGNC:615]	ENSG00000175336	APOF	319	apolipoprotein F	2	14	4	10	10	11	12	3	8	29	29	43	8	16	12	36	15	25	43	26	35	22	12	16	52	61	73	37	25	30	36	14	21	27	23	36	78	57	53	23	19	22
ENSCAFG00000000123	ATP8B1	476190	ATPase phospholipid transporting 8B1 [Source:HGNC Symbol;Acc:HGNC:3706]	ENSG00000081923	ATP8B1	5205	ATPase phospholipid transporting 8B1	1853	1815	3034	2127	2198	1981	3162	2276	2229	398	311	296	102	101	105	183	185	129	241	222	212	417	276	263	175	153	210	494	397	405	181	139	151	325	264	306	450	384	394	285	187	201
ENSCAFG00000000124	TIMELESS	481112	timeless circadian clock [Source:HGNC Symbol;Acc:HGNC:11813]	ENSG00000111602	TIMELESS	8914	timeless circadian clock	621	801	1105	561	635	571	711	656	695	3460	2337	2687	1766	1946	2304	3014	2739	2178	3154	3010	3250	3290	2415	2770	2146	2275	2804	2900	2535	2558	3047	2541	2934	2321	2224	2474	4105	3718	3914	3738	2240	2818
ENSCAFG00000000125	NARS	607631	asparaginyl-tRNA synthetase [Source:HGNC Symbol;Acc:HGNC:7643]	ENSG00000134440	NARS	4677	asparaginyl-tRNA synthetase	5287	5044	8709	5581	5665	5510	7934	5777	5490	4872	3445	3586	5739	5836	6358	5289	3703	3455	5574	4957	4751	5680	3706	3857	4504	4518	5265	5260	4080	4041	5276	4361	4814	3955	3543	4037	6670	5536	5855	6241	4170	5225
ENSCAFG00000000126	FECH	610360	ferrochelatase [Source:HGNC Symbol;Acc:HGNC:3647]	ENSG00000066926	FECH	2235	ferrochelatase	1131	1295	1961	886	1107	1082	1532	1247	1238	484	313	362	521	510	656	560	429	413	407	349	415	689	417	479	284	289	350	580	409	407	317	268	274	301	274	349	437	454	457	345	268	304
ENSCAFG00000000127		483967		ENSG00000119547	ONECUT2	9480	one cut homeobox 2	0	3	0	0	0	0	1	0	0	0	0	0	0	4	1	0	1	1	1	2	0	0	1	0	0	0	0	0	1	1	0	0	2	0	0	1	1	0	0	0	0	0
ENSCAFG00000000128		607104	lens fiber major intrinsic protein [Source:RefSeq peptide;Acc:NP_001300724]	ENSG00000135517	MIP	4284	major intrinsic protein of lens fiber	5	7	9	0	3	0	2	7	1	6	6	7	3	10	6	6	3	3	7	4	10	8	2	2	6	2	3	1	2	4	3	2	4	0	2	3	5	1	2	4	5	0
ENSCAFG00000000129	ST8SIA3		ST8 alpha-N-acetyl-neuraminide alpha-2,8-sialyltransferase 3 [Source:HGNC Symbol;Acc:HGNC:14269]	ENSG00000177511	ST8SIA3	51046	ST8 alpha-N-acetyl-neuraminide alpha-2,8-sialyltransferase 3	0	0	0	0	0	0	0	0	0	0	0	0	0	0	0	1	0	0	0	0	0	0	0	0	0	0	0	0	0	0	0	0	0	0	0	0	0	0	0	0	0	0
ENSCAFG00000000130	SPRYD4	481113	SPRY domain containing 4 [Source:HGNC Symbol;Acc:HGNC:27468]	ENSG00000176422	SPRYD4	283377	SPRY domain containing 4	289	318	589	330	340	330	406	311	335	481	329	473	543	588	804	572	561	424	463	396	501	640	458	514	306	365	476	536	473	521	563	426	470	423	381	491	349	336	389	835	556	586
ENSCAFG00000000131	GLS2	100686499	glutaminase 2 [Source:HGNC Symbol;Acc:HGNC:29570]	ENSG00000135423	GLS2	27165	glutaminase 2	48	35	77	70	70	89	92	40	62	117	85	83	75	101	111	136	117	77	93	83	77	225	112	150	108	137	151	153	142	124	97	67	97	95	108	147	93	85	95	135	67	99
ENSCAFG00000000132	ARPC3	100856747	actin related protein 2/3 complex subunit 3 [Source:HGNC Symbol;Acc:HGNC:706]	ENSG00000111229	ARPC3	10094	actin related protein 2/3 complex subunit 3	330	399	624	298	223	382	256	214	266	651	429	545	702	744	778	734	639	540	750	717	697	655	498	560	535	602	768	659	568	536	1003	782	819	690	625	587	867	765	831	1391	744	1016
ENSCAFG00000000133	WDR7	476191	WD repeat domain 7 [Source:HGNC Symbol;Acc:HGNC:13490]	ENSG00000091157	WDR7	23335	WD repeat domain 7	700	662	1107	472	499	583	705	489	526	2227	1574	1722	2372	2506	2935	3246	2499	2077	2511	2201	2238	3034	2088	2423	1777	1814	2198	2433	1976	2002	1925	1576	1919	1703	1521	1765	2483	2039	2234	3081	2011	2484
ENSCAFG00000000134	RBMS2	481115	RNA binding motif single stranded interacting protein 2 [Source:HGNC Symbol;Acc:HGNC:9909]	ENSG00000076067	RBMS2	5939	RNA binding motif single stranded interacting protein 2	510	522	1005	435	458	427	587	482	463	110	88	109	68	60	87	120	85	86	110	161	123	155	88	112	97	120	112	129	141	140	180	130	159	96	76	85	122	97	97	75	63	82
ENSCAFG00000000135	BAZ2A	481116	bromodomain adjacent to zinc finger domain 2A [Source:HGNC Symbol;Acc:HGNC:962]	ENSG00000076108	BAZ2A	11176	bromodomain adjacent to zinc finger domain 2A	4128	4948	7434	4016	4052	4116	5251	4486	4566	8782	6486	7234	4253	4461	5526	8748	7941	5837	6988	6280	6990	11463	8102	9553	6437	6710	8350	7186	6608	6389	6326	5244	5784	5928	5285	6299	6883	5770	6639	5944	3531	4208
ENSCAFG00000000136		403669						22512	24249	42405	20452	22653	22997	24258	19400	19957	27712	19332	23548	35002	36095	46787	31432	24444	21564	31856	29249	34059	26707	18502	20841	17273	18739	23390	27430	21423	24771	33526	27015	33171	23868	22111	27005	29594	25127	30878	39312	27216	36081
ENSCAFG00000000137	TXNL1	483970	thioredoxin like 1 [Source:HGNC Symbol;Acc:HGNC:12436]	ENSG00000091164	TXNL1	9352	thioredoxin like 1	5562	5787	9419	4839	5088	4833	5957	4588	4242	5436	3941	4208	10818	10554	11047	7238	5309	4640	7963	7156	7263	6882	4784	4885	4256	4564	5031	6623	5123	5110	9649	8092	8563	6184	5425	6392	6586	5870	5799	12588	9127	11341
ENSCAFG00000000140		403949	transcription factor 4 [Source:RefSeq peptide;Acc:NP_001003268]	ENSG00000196628	TCF4	6925	transcription factor 4	591	637	831	405	412	492	593	454	483	1405	984	1110	1746	1933	2283	1596	1470	1142	1453	1320	1377	1899	1242	1572	784	857	1125	1197	1169	1070	1040	796	893	835	869	934	2088	1688	1858	1560	865	1090
ENSCAFG00000000141		474408						38283	41030	59123	29999	29886	29715	35479	27735	26131	43082	32250	34343	64732	63567	71089	57095	43798	37237	45005	41345	43488	60159	43355	43036	38584	41606	48874	48892	39191	40356	56816	47490	50326	46832	41844	46074	34706	31621	31590	60567	40901	52164
ENSCAFG00000000142				ENSG00000198056	PRIM1	5557	primase (DNA) subunit 1	226	290	379	198	195	201	311	204	214	763	459	572	558	530	621	1097	678	621	1037	893	943	644	424	438	546	482	588	825	646	633	826	689	738	526	450	530	944	753	842	1200	856	1076
ENSCAFG00000000143	HSD17B6	481118	hydroxysteroid 17-beta dehydrogenase 6 [Source:HGNC Symbol;Acc:HGNC:23316]	ENSG00000025423	HSD17B6	8630	hydroxysteroid 17-beta dehydrogenase 6	247	280	460	361	392	410	271	205	246	54	35	39	96	109	103	65	48	45	37	51	52	86	61	67	60	49	63	46	41	37	98	57	93	71	77	64	22	29	19	130	95	119
ENSCAFG00000000144	CCDC68	483973	coiled-coil domain containing 68 [Source:HGNC Symbol;Acc:HGNC:24350]	ENSG00000166510	CCDC68	80323	coiled-coil domain containing 68	342	482	593	192	234	182	405	237	237	22	14	24	12	5	10	26	9	9	31	20	25	35	19	28	4	7	2	30	26	20	17	9	10	12	15	13	49	26	25	17	17	14
ENSCAFG00000000145	RAB27B	483974	RAB27B, member RAS oncogene family [Source:HGNC Symbol;Acc:HGNC:9767]	ENSG00000041353	RAB27B	5874	RAB27B, member RAS oncogene family	1123	1088	1711	1017	961	920	1143	918	874	1	0	0	0	0	2	0	3	0	1	1	1	0	3	0	0	0	0	2	9	2	1	7	0	2	3	3	1	3	2	0	0	0
ENSCAFG00000000147	C18orf54	476192	chromosome 18 open reading frame 54 [Source:HGNC Symbol;Acc:HGNC:13796]	ENSG00000166845	C18orf54	162681	chromosome 18 open reading frame 54	170	129	247	213	205	202	301	166	172	918	585	565	528	559	501	1185	857	689	891	763	667	893	580	526	347	343	343	1059	854	803	471	393	420	770	635	729	1087	755	783	1059	737	938
ENSCAFG00000000148	RDH16	474409	retinol dehydrogenase 16 (all-trans) [Source:HGNC Symbol;Acc:HGNC:29674]					802	952	1374	2147	2391	2570	1826	1758	1610	179	130	172	38	33	48	279	264	209	71	95	78	370	277	299	22	32	63	214	159	219	54	33	46	65	93	96	231	224	233	54	35	49
ENSCAFG00000000149	STARD6	476193	StAR related lipid transfer domain containing 6 [Source:HGNC Symbol;Acc:HGNC:18066]	ENSG00000174448	STARD6	147323	StAR related lipid transfer domain containing 6	104	136	190	227	191	200	295	230	201	533	282	329	236	265	241	568	505	354	257	252	245	339	207	235	115	93	106	861	692	594	68	54	68	501	422	491	163	150	126	271	158	241
ENSCAFG00000000150	POLI	100683243	DNA polymerase iota [Source:HGNC Symbol;Acc:HGNC:9182]	ENSG00000101751	POLI	11201	DNA polymerase iota	708	852	1147	1022	986	910	1180	880	805	1635	980	953	1018	1014	971	1773	1123	1024	997	947	914	1761	1180	1198	701	741	818	1514	1367	1193	856	734	738	1504	1218	1539	937	818	782	1011	607	809
ENSCAFG00000000153								138	158	274	97	124	122	149	123	119	442	384	429	397	407	612	556	541	407	548	498	608	651	412	581	439	497	591	541	418	477	427	358	425	421	444	455	338	275	334	431	281	337
ENSCAFG00000000155		607315	tachykinin-3 precursor [Source:RefSeq peptide;Acc:NP_001279988]	ENSG00000166863	TAC3	6866	tachykinin 3	1	5	5	0	0	0	0	1	0	2	2	0	2	1	5	3	2	0	2	2	2	2	1	3	14	3	14	5	1	2	4	0	2	0	2	1	0	0	1	1	4	3
ENSCAFG00000000156	MYO1A	474410	myosin IA [Source:HGNC Symbol;Acc:HGNC:7595]	ENSG00000166866	MYO1A	4640	myosin IA	8	28	20	18	15	10	21	15	28	68	71	47	55	58	58	69	37	47	47	45	43	82	51	57	87	110	114	54	49	62	54	42	38	44	26	62	35	34	41	61	38	55
ENSCAFG00000000157	DCC	483976	DCC netrin 1 receptor [Source:HGNC Symbol;Acc:HGNC:2701]	ENSG00000187323	DCC	1630	DCC netrin 1 receptor	1	0	1	3	4	5	43	26	29	3	0	0	0	0	0	0	0	0	0	0	0	4	0	1	0	0	0	0	0	1	0	1	2	0	0	0	0	4	0	0	0	0
ENSCAFG00000000158	HSD17B4	474630	hydroxysteroid 17-beta dehydrogenase 4 [Source:HGNC Symbol;Acc:HGNC:5213]	ENSG00000133835	HSD17B4	3295	hydroxysteroid 17-beta dehydrogenase 4	5288	5396	9020	4571	5030	4810	6309	5129	4788	7401	5162	5529	10108	9968	11388	9695	7114	6336	10038	9084	8707	10655	7216	7809	7290	7442	8338	8736	6820	6917	10481	8546	9363	5542	4902	5609	7003	5876	6244	8839	5843	7289
ENSCAFG00000000159	NEMP1	607350	nuclear envelope integral membrane protein 1 [Source:HGNC Symbol;Acc:HGNC:29001]	ENSG00000166881	NEMP1	23306	nuclear envelope integral membrane protein 1	939	950	1504	844	769	775	1027	700	747	3546	2454	2600	4021	4039	4734	4414	3244	2759	3506	3060	3236	4296	2851	3147	3321	3070	3757	4820	4071	3950	3325	2535	2968	3087	2732	3242	3975	3363	3550	4442	2923	3782
ENSCAFG00000000160	NAB2	481122	NGFI-A binding protein 2 [Source:HGNC Symbol;Acc:HGNC:7627]	ENSG00000166886	NAB2	4665	NGFI-A binding protein 2	1492	1876	3002	1122	1314	1433	1206	1203	1248	335	280	318	844	992	1230	527	599	395	309	312	357	408	317	360	587	714	878	724	684	755	260	255	240	648	554	618	682	671	703	497	344	435
ENSCAFG00000000162	MEX3C	476195	mex-3 RNA binding family member C [Source:HGNC Symbol;Acc:HGNC:28040]	ENSG00000176624	MEX3C	51320	mex-3 RNA binding family member C	2484	2466	4403	2077	2127	2108	2583	1858	1880	4598	3110	3254	3611	3390	3806	4727	3445	2983	5495	4828	4903	4589	3275	3298	2528	2485	2910	4217	3392	3441	3516	2767	3155	4272	3556	4098	2992	2536	2630	6688	4515	5859
ENSCAFG00000000163	STAT6	100142679	signal transducer and activator of transcription 6 [Source:HGNC Symbol;Acc:HGNC:11368]	ENSG00000166888	STAT6	6778	signal transducer and activator of transcription 6	2881	3472	5790	2341	2713	2881	3481	3115	3142	8557	6016	7221	5020	5531	7457	8624	8082	6065	7944	6961	8306	10880	7806	9031	5291	5924	7620	7520	6708	7247	6311	5175	6222	6192	6097	6905	6378	5264	6599	8155	5298	6342
ENSCAFG00000000164	SMAD4	476196	SMAD family member 4 [Source:HGNC Symbol;Acc:HGNC:6770]	ENSG00000141646	SMAD4	4089	SMAD family member 4	1166	1197	1966	948	955	909	1450	974	1080	1488	1034	1169	1352	1393	1615	1974	1463	1413	1457	1352	1427	2051	1413	1577	993	941	1199	1423	1275	1314	1381	1198	1297	1305	1196	1374	1230	1012	1111	2264	1471	1861
ENSCAFG00000000165	TNFAIP8	481428	TNF alpha induced protein 8 [Source:HGNC Symbol;Acc:HGNC:17260]	ENSG00000145779	TNFAIP8	25816	TNF alpha induced protein 8	738	780	1210	462	558	488	624	444	454	4519	3286	3507	4370	4502	5106	4162	3272	2900	4569	4189	4151	4783	3207	3268	3394	3530	4014	3333	2491	2551	5650	4757	5128	2843	2639	2810	3252	2810	2862	7601	5324	6178
ENSCAFG00000000166	ELAC1	476197	elaC ribonuclease Z 1 [Source:HGNC Symbol;Acc:HGNC:14197]	ENSG00000141642	ELAC1	55520	elaC ribonuclease Z 1	700	810	1015	566	509	556	639	558	473	900	626	693	1049	990	1110	1085	869	716	994	927	947	1032	651	780	626	577	719	978	759	815	990	778	844	679	713	772	833	722	793	1300	855	1006
ENSCAFG00000000167	DMXL1	474631	Dmx like 1 [Source:HGNC Symbol;Acc:HGNC:2937]	ENSG00000172869	DMXL1	1657	Dmx like 1	2691	2573	4458	2550	2330	2268	2986	2024	2031	8245	5104	5634	10553	10249	11661	8907	6557	5834	7150	6260	6167	10520	6854	7516	7476	7057	8359	6579	5922	5445	7922	6461	7203	6503	5848	6621	8681	7210	7291	11326	7223	9386
ENSCAFG00000000168	ME2	476198	malic enzyme 2 [Source:HGNC Symbol;Acc:HGNC:6984]	ENSG00000082212	ME2	4200	malic enzyme 2	1044	1193	1787	966	665	700	1083	807	861	4000	2763	2934	5060	4752	5118	5533	3853	3548	4551	3839	3752	4644	3213	3312	2638	2435	2931	3741	3132	2964	4178	3345	3815	3577	3303	3831	2720	2275	2349	8584	5641	7250
ENSCAFG00000000169	MRO	483979	maestro [Source:HGNC Symbol;Acc:HGNC:24121]	ENSG00000134042	MRO	83876	maestro	1	0	0	0	0	0	0	0	0	0	0	0	0	0	0	0	0	0	0	0	0	0	0	0	0	0	0	0	0	0	0	0	0	0	0	0	0	0	0	0	0	0
ENSCAFG00000000170	MC2R	100855756	melanocortin 2 receptor [Source:HGNC Symbol;Acc:HGNC:6930]	ENSG00000185231	MC2R	4158	melanocortin 2 receptor	3	0	1	0	5	2	1	10	6	0	0	2	0	0	1	2	0	0	0	1	0	0	0	0	0	0	0	0	0	1	0	0	0	0	0	0	0	0	0	0	0	0
ENSCAFG00000000171	MC5R	483981	melanocortin 5 receptor [Source:HGNC Symbol;Acc:HGNC:6933]	ENSG00000176136	MC5R	4161	melanocortin 5 receptor	232	283	456	440	497	497	2081	1595	1502	0	0	0	0	0	0	0	0	0	0	0	0	0	1	0	0	0	0	0	0	0	0	0	0	0	0	0	0	0	0	1	0	0
ENSCAFG00000000172		476200		ENSG00000101654	RNMT	8731	RNA guanine-7 methyltransferase	955	1030	1540	878	988	907	1266	1025	859	1490	860	955	1638	1522	1568	1650	1220	996	1425	1156	1083	1589	1160	1109	1122	1137	1260	1219	1014	960	1252	1062	1092	1078	952	1101	1490	1314	1230	1810	1227	1419
ENSCAFG00000000173	FAM210A	476201	family with sequence similarity 210 member A [Source:HGNC Symbol;Acc:HGNC:28346]	ENSG00000177150	FAM210A	125228	family with sequence similarity 210 member A	277	228	434	266	229	238	332	217	235	421	231	233	487	420	421	449	273	300	465	371	389	396	313	280	233	236	261	406	360	292	421	361	365	316	289	276	348	272	294	683	478	539
ENSCAFG00000000175				ENSG00000169570	DTWD2	285605	DTW domain containing 2	55	96	108	37	36	49	60	60	68	182	103	127	167	196	181	267	193	157	125	123	105	240	141	154	106	145	139	122	91	70	190	151	151	107	117	146	238	193	181	197	161	201
ENSCAFG00000000176				ENSG00000204576	PRR3	80742	proline rich 3	0	0	0	0	0	0	0	0	0	0	0	0	0	0	0	3	0	0	0	0	0	0	0	0	0	0	0	0	0	0	0	0	1	0	0	0	0	0	0	2	0	1
ENSCAFG00000000177								3	9	32	10	17	12	4	9	13	13	6	15	15	19	20	8	19	10	5	6	13	14	10	11	7	10	15	7	10	11	17	13	10	16	9	17	1	10	9	23	11	14
ENSCAFG00000000178	LRP1	481124	LDL receptor related protein 1 [Source:HGNC Symbol;Acc:HGNC:6692]	ENSG00000123384	LRP1	4035	LDL receptor related protein 1	8424	9959	16142	4302	4347	5035	6722	6236	6771	2711	2098	2498	741	876	1225	1683	1568	1226	1492	1279	1669	870	624	828	307	406	460	2069	2043	2110	590	505	567	1328	1335	1500	2030	1659	2127	1604	1046	1160
ENSCAFG00000000183								2	0	1	1	5	1	3	0	5	0	1	2	3	2	1	0	0	0	2	0	0	2	1	2	1	0	2	0	3	2	1	0	0	2	3	0	0	0	1	4	0	2
ENSCAFG00000000184	MOXD1	483986	monooxygenase DBH like 1 [Source:HGNC Symbol;Acc:HGNC:21063]	ENSG00000079931	MOXD1	26002	monooxygenase DBH like 1	3409	3318	5828	3150	3191	3188	4337	3304	3297	17	15	10	38	36	44	13	12	12	16	19	19	11	6	22	14	12	12	37	32	36	771	620	784	90	80	79	90	64	75	55	33	61
ENSCAFG00000000185	STX7	483987	syntaxin 7 [Source:HGNC Symbol;Acc:HGNC:11442]	ENSG00000079950	STX7	8417	syntaxin 7	3874	3819	6379	2808	2705	2784	4640	3181	2969	10837	7298	7182	9454	9243	9688	10672	7459	6424	9961	9150	8324	10336	7097	6955	10547	10153	11404	7518	6191	5596	16064	13043	13953	7895	6777	7940	10824	9487	8976	16175	10966	13706
ENSCAFG00000000187		483989	Canis lupus familiaris trace amine associated receptor 5 (TAAR5), mRNA. [Source:RefSeq mRNA;Acc:NM_001197146]	ENSG00000135569	TAAR5	9038	trace amine associated receptor 5	0	0	0	0	0	0	0	0	0	0	0	0	0	0	0	0	0	0	0	0	0	0	0	0	0	0	0	0	0	0	0	0	0	0	0	0	0	0	0	0	0	0
ENSCAFG00000000188				ENSG00000112299	VNN1	8876	vanin 1	7	4	6	3	6	3	3	9	13	0	1	2	0	0	0	12	0	0	8	4	1	1	5	0	0	0	1	3	1	2	3	4	1	2	3	4	0	1	0	2	2	2
ENSCAFG00000000189	SLC18B1	611318	solute carrier family 18 member B1 [Source:HGNC Symbol;Acc:HGNC:21573]	ENSG00000146409	SLC18B1	116843	solute carrier family 18 member B1	2820	2652	4490	2293	2287	2148	4545	3085	3144	268	189	199	120	91	133	202	153	118	172	151	154	237	159	146	79	80	97	141	105	116	416	341	348	159	158	156	285	187	228	213	140	211
ENSCAFG00000000190	RPS12	476206	ribosomal protein S12 [Source:HGNC Symbol;Acc:HGNC:10385]	ENSG00000112306	RPS12	6206	ribosomal protein S12	49819	59319	95071	42410	41871	49431	48858	42314	45247	60983	48051	58082	119307	122836	152515	93909	83958	70048	55187	51538	62493	66207	46881	51734	42003	47504	65421	65629	53708	64253	97767	80510	93992	79867	72939	89425	41532	39613	43983	98731	61420	81522
ENSCAFG00000000191								11	6	14	1	6	9	2	5	6	3	0	7	7	6	11	9	8	4	1	2	9	1	5	6	3	4	5	5	6	8	4	3	8	9	5	3	6	5	3	5	8	6
ENSCAFG00000000192	SEMA6A	481432	semaphorin 6A [Source:HGNC Symbol;Acc:HGNC:10738]	ENSG00000092421	SEMA6A	57556	semaphorin 6A	1081	1160	1728	963	935	1047	1453	1072	1059	132	119	115	32	28	35	191	213	128	121	117	96	160	142	131	26	27	31	167	153	154	360	286	274	75	67	56	149	160	138	30	24	28
ENSCAFG00000000193								0	0	1	0	3	4	0	0	0	0	0	0	0	0	0	0	0	0	0	0	0	0	0	0	0	0	0	0	0	0	0	0	0	0	1	0	0	0	1	0	0	0
ENSCAFG00000000194	INHBC	607422	inhibin beta C subunit [Source:HGNC Symbol;Acc:HGNC:6068]	ENSG00000175189	INHBC	3626	inhibin beta C subunit	0	0	2	0	0	0	0	0	0	4	3	2	5	9	13	10	16	8	2	5	3	13	14	9	8	5	10	16	21	17	6	8	5	9	10	11	1	1	1	9	9	5
ENSCAFG00000000195	SHMT2	607458	serine hydroxymethyltransferase 2 [Source:HGNC Symbol;Acc:HGNC:10852]	ENSG00000182199	SHMT2	6472	serine hydroxymethyltransferase 2	1406	1755	2758	1478	1581	1854	1444	1452	1418	4861	3669	4348	3706	4219	5415	4930	4497	3581	5918	5722	6281	3723	2677	3115	2399	2820	3583	3900	3289	3472	5007	3869	4758	3741	3655	4192	5830	5436	6357	4597	2926	3630
ENSCAFG00000000196	EYA4	483991	EYA transcriptional coactivator and phosphatase 4 [Source:HGNC Symbol;Acc:HGNC:3522]	ENSG00000112319	EYA4	2070	EYA transcriptional coactivator and phosphatase 4	10	12	55	56	48	19	43	20	27	0	1	3	0	0	0	0	0	0	0	0	0	6	5	1	2	0	2	1	5	2	0	1	0	5	4	2	0	0	1	0	0	0
ENSCAFG00000000197	COMMD10	474635	COMM domain containing 10 [Source:HGNC Symbol;Acc:HGNC:30201]	ENSG00000145781	COMMD10	51397	COMM domain containing 10	1094	1156	1878	781	878	731	1040	841	774	1085	677	784	1211	1112	1254	1258	890	877	1177	996	1074	1234	787	833	711	699	861	1139	854	867	1350	1035	1280	865	887	997	1391	1194	1334	1975	1282	1634
ENSCAFG00000000198		100683384		ENSG00000268223, ENSG00000268714	ARL14EPL	644100	ADP ribosylation factor like GTPase 14 effector protein like	0	0	0	1	0	1	0	2	0	0	0	0	0	0	0	0	0	0	0	0	0	0	0	0	0	0	0	0	0	0	0	0	0	0	0	1	0	0	0	0	0	0
ENSCAFG00000000199	LVRN	481434	laeverin [Source:HGNC Symbol;Acc:HGNC:26904]	ENSG00000172901	LVRN	206338	laeverin	540	569	959	286	249	265	423	338	297	40	30	47	2	2	1	25	12	18	3	0	0	53	24	21	1	2	1	33	32	34	1	2	2	23	16	21	18	18	12	8	2	8
ENSCAFG00000000200	NDUFA4L2	607407	NDUFA4, mitochondrial complex associated like 2 [Source:HGNC Symbol;Acc:HGNC:29836]	ENSG00000185633	NDUFA4L2	56901	NDUFA4, mitochondrial complex associated like 2	1041	1250	2263	566	585	721	1291	1399	1414	18	16	17	7	11	8	7	2	9	35	23	22	4	7	7	7	12	9	60	53	52	6	7	11	3	3	5	24	24	31	15	4	11
ENSCAFG00000000201	STAC3	481125	SH3 and cysteine rich domain 3 [Source:HGNC Symbol;Acc:HGNC:28423]	ENSG00000185482	STAC3	246329	SH3 and cysteine rich domain 3	161	187	205	230	260	201	464	435	417	442	303	319	185	181	233	536	524	398	288	268	265	840	602	660	267	263	326	415	371	344	322	292	278	296	307	328	292	281	317	332	249	236
ENSCAFG00000000202								0	0	0	0	0	0	0	0	0	0	0	0	0	0	0	0	0	0	0	0	0	0	0	0	0	0	0	0	0	0	0	0	0	0	0	0	0	0	0	0	0	0
ENSCAFG00000000203	AP3S1	607494	adaptor related protein complex 3 sigma 1 subunit [Source:HGNC Symbol;Acc:HGNC:2013]	ENSG00000177879	AP3S1	1176	adaptor related protein complex 3 sigma 1 subunit	1195	1181	1879	1190	1069	978	1336	955	968	1421	947	946	1955	1928	1841	1858	1294	1149	1719	1584	1395	1859	1262	1252	685	687	605	1683	1256	1168	2371	1944	2176	1616	1561	1580	1374	1216	1145	3385	2527	2950
ENSCAFG00000000204	ATG12		autophagy related 12 [Source:HGNC Symbol;Acc:HGNC:588]	ENSG00000145782	ATG12	9140	autophagy related 12	694	729	1205	497	535	565	778	546	571	1204	817	967	1182	1308	1363	1392	1103	909	992	929	971	1612	1072	1056	533	582	637	1093	845	897	1143	982	1064	879	800	866	843	779	766	1381	924	1161
ENSCAFG00000000205	TCF21	483993	transcription factor 21 [Source:HGNC Symbol;Acc:HGNC:11632]	ENSG00000118526	TCF21	6943	transcription factor 21	0	1	0	0	0	0	0	0	0	0	0	0	0	0	0	0	0	1	0	0	0	0	0	0	0	1	0	0	1	0	0	0	0	0	0	0	0	0	0	0	0	0
ENSCAFG00000000206	CDO1	474637	cysteine dioxygenase type 1 [Source:HGNC Symbol;Acc:HGNC:1795]	ENSG00000129596	CDO1	1036	cysteine dioxygenase type 1	2570	2369	3698	1233	1198	1243	3592	2712	2543	183	154	138	76	70	106	775	574	535	73	58	54	817	604	583	34	24	22	173	152	142	46	47	52	1007	889	1105	118	101	79	247	136	194
ENSCAFG00000000207	TBPL1	476209	TATA box-binding protein-like protein 1 [Source:RefSeq peptide;Acc:NP_001239188]	ENSG00000028839	TBPL1	9519	TATA-box binding protein like 1	210	224	414	193	215	174	308	281	263	271	241	230	224	262	305	328	217	214	273	266	226	323	266	191	225	225	269	332	258	211	372	238	275	277	258	288	359	370	308	474	374	430
ENSCAFG00000000209				ENSG00000243414, ENSG00000251201	TICAM2, TMED7-TICAM2	353376	TMED7-TICAM2 readthrough, toll like receptor adaptor molecule 2	1007	1254	1928	838	964	1045	1041	923	919	2014	1469	1654	1600	1925	2348	1792	1585	1242	1960	1723	1875	2256	1513	1832	1299	1486	1778	1953	1599	1539	2011	1627	1711	1395	1307	1543	1619	1468	1731	2817	1741	2168
ENSCAFG00000000210	FEM1C		fem-1 homolog C [Source:HGNC Symbol;Acc:HGNC:16933]	ENSG00000145780	FEM1C	56929	fem-1 homolog C	325	374	633	422	383	335	407	245	282	367	219	277	230	238	278	367	312	237	293	255	272	386	251	326	208	231	269	355	296	296	223	174	216	256	231	252	399	334	335	639	345	441
ENSCAFG00000000211								0	2	2	0	0	0	0	3	1	0	0	0	0	2	0	0	2	0	0	0	0	0	0	0	0	0	0	0	0	0	0	0	0	0	0	0	0	0	0	0	0	0
ENSCAFG00000000212	SLC2A12	483994	solute carrier family 2 member 12 [Source:HGNC Symbol;Acc:HGNC:18067]	ENSG00000146411	SLC2A12	154091	solute carrier family 2 member 12	170	225	389	151	189	170	390	316	322	33	20	17	18	24	28	55	57	38	54	51	66	79	36	46	37	43	49	37	22	37	18	26	25	11	18	9	45	44	46	86	35	49
ENSCAFG00000000213								3	4	6	3	2	2	2	3	1	2	1	1	2	1	0	3	1	0	0	2	0	1	1	1	0	0	3	0	1	1	3	0	2	1	2	5	1	0	2	3	2	4
ENSCAFG00000000214	CCDC112		coiled-coil domain containing 112 [Source:HGNC Symbol;Acc:HGNC:28599]	ENSG00000164221	CCDC112	153733	coiled-coil domain containing 112	1464	1569	2289	1036	1128	970	1527	1185	1142	980	819	727	1470	1576	1450	1609	1144	992	706	701	606	1902	1319	1207	392	378	486	744	673	552	879	759	673	679	583	598	452	408	359	531	352	454
ENSCAFG00000000215	R3HDM2	474412	R3H domain containing 2 [Source:HGNC Symbol;Acc:HGNC:29167]	ENSG00000179912	R3HDM2	22864	R3H domain containing 2	2281	2697	3792	2093	2152	2312	2821	2444	2457	5261	3772	4193	4156	4536	5554	6591	5497	4409	5043	4648	4760	7784	5571	6307	4373	4289	5719	5266	4608	4534	5232	4334	4953	4324	4011	4572	4693	3840	4229	4295	2737	3356
ENSCAFG00000000216	PGGT1B	481440	protein geranylgeranyltransferase type I subunit beta [Source:HGNC Symbol;Acc:HGNC:8895]	ENSG00000164219	PGGT1B	5229	protein geranylgeranyltransferase type I subunit beta	179	237	347	177	172	231	277	236	237	474	343	390	428	505	589	518	400	359	499	395	414	541	350	361	345	400	477	426	404	339	582	452	503	408	342	439	650	526	629	826	532	663
ENSCAFG00000000217	SGK1	403647	serum/glucocorticoid regulated kinase 1 [Source:HGNC Symbol;Acc:HGNC:10810]	ENSG00000118515	SGK1	6446	serum/glucocorticoid regulated kinase 1	2236	2213	3820	4267	3837	4139	6602	4769	4971	1459	950	1068	1117	1102	1415	528	382	377	2105	1837	1919	1018	696	778	274	240	319	3338	2685	2680	1630	1379	1685	886	808	923	592	480	497	661	430	603
ENSCAFG00000000219	TRIM36	474639	tripartite motif containing 36 [Source:HGNC Symbol;Acc:HGNC:16280]	ENSG00000152503	TRIM36	55521	tripartite motif containing 36	410	415	493	485	486	381	553	398	455	140	107	93	444	391	390	192	122	100	190	155	139	333	244	247	76	57	80	92	54	69	244	243	202	55	41	59	409	346	312	94	38	38
ENSCAFG00000000220	KCNN2	474640	potassium calcium-activated channel subfamily N member 2 [Source:HGNC Symbol;Acc:HGNC:6291]	ENSG00000080709	KCNN2	3781	potassium calcium-activated channel subfamily N member 2	34	27	47	40	17	25	60	59	55	2	0	0	2	0	0	2	0	5	0	1	2	1	1	3	0	5	0	1	0	0	4	3	0	2	1	0	1	0	0	0	1	5
ENSCAFG00000000221	ALDH8A1	476210	aldehyde dehydrogenase 8 family member A1 [Source:HGNC Symbol;Acc:HGNC:15471]	ENSG00000118514	ALDH8A1	64577	aldehyde dehydrogenase 8 family member A1	60	75	115	118	78	115	136	113	103	167	85	105	60	43	69	109	95	71	115	113	130	197	149	143	116	117	153	212	194	178	89	91	74	158	157	153	114	93	123	97	61	67
ENSCAFG00000000223	GLI1	481126	GLI family zinc finger 1 [Source:HGNC Symbol;Acc:HGNC:4317]	ENSG00000111087	GLI1	2735	GLI family zinc finger 1	481	544	885	602	570	641	662	625	709	218	173	174	87	81	111	274	216	178	189	161	164	332	253	328	86	73	108	275	225	204	177	147	182	148	166	205	256	255	262	131	96	104
ENSCAFG00000000224	YTHDC2		YTH domain containing 2 [Source:HGNC Symbol;Acc:HGNC:24721]	ENSG00000047188	YTHDC2	64848	YTH domain containing 2	1119	1260	1922	1118	1207	1032	1391	1111	1107	3136	2058	2270	2737	2807	3185	3215	2294	1935	2832	2679	2663	3502	2353	2615	2680	2602	2871	3016	2389	2419	2802	2237	2551	2399	2114	2463	2768	2270	2316	3248	2175	2786
ENSCAFG00000000225				ENSG00000123329	ARHGAP9	64333	Rho GTPase activating protein 9	143	165	265	42	75	73	241	192	192	2458	1793	2183	1344	1511	1955	2657	2678	1926	1725	1655	1844	3765	2768	3136	1431	1790	2245	2423	2187	2417	2209	1852	2052	1795	1690	2097	2839	2782	3102	2732	1606	2008
ENSCAFG00000000226	HBS1L	476211	HBS1 like translational GTPase [Source:HGNC Symbol;Acc:HGNC:4834]	ENSG00000112339	HBS1L	10767	HBS1 like translational GTPase	4700	4662	7398	3765	3901	3677	5370	3798	3738	3421	2308	2358	3315	3240	3517	3652	2587	2187	3524	3023	3067	3742	2584	2718	2398	2322	2673	3282	2560	2449	3505	2943	3080	2466	2293	2690	3476	2962	2977	4958	3468	4373
ENSCAFG00000000228	TMED9	481444	transmembrane p24 trafficking protein 9 [Source:HGNC Symbol;Acc:HGNC:24878]	ENSG00000184840	TMED9	54732	transmembrane p24 trafficking protein 9	6695	8274	13038	5995	6447	6767	7403	6637	6735	4149	3147	3601	5064	5648	7235	4046	3822	2986	4537	4369	5026	4849	3267	3936	1903	2251	2921	4051	3437	3683	5068	4110	4774	3683	3594	3996	3669	3390	3799	7600	5118	5879
ENSCAFG00000000229	MARS	474414	methionyl-tRNA synthetase [Source:HGNC Symbol;Acc:HGNC:6898]	ENSG00000166986	MARS	4141	methionyl-tRNA synthetase	487	602	1007	468	543	596	459	413	434	1420	1077	1268	1367	1588	1971	1366	1374	1022	1387	1226	1477	1383	1002	1179	1077	1137	1486	1179	1001	1105	1270	1038	1318	849	895	971	1293	1069	1307	1452	1048	1273
ENSCAFG00000000230	MYB	483995	MYB proto-oncogene, transcription factor [Source:HGNC Symbol;Acc:HGNC:7545]	ENSG00000118513	MYB	4602	MYB proto-oncogene, transcription factor	205	185	319	315	359	261	686	502	499	375	267	270	169	167	204	576	528	412	483	436	422	647	463	481	38	53	61	343	287	278	258	172	221	266	255	306	191	151	185	1512	963	1235
ENSCAFG00000000231	B4GALT7		beta-1,4-galactosyltransferase 7 [Source:HGNC Symbol;Acc:HGNC:930]	ENSG00000027847	B4GALT7	11285	beta-1,4-galactosyltransferase 7	642	777	1241	541	658	709	767	764	740	588	425	514	724	798	1038	807	781	630	638	652	711	923	636	730	539	645	820	798	683	737	590	534	533	636	624	737	531	630	556	729	551	674
ENSCAFG00000000233	DCTN2	474415	dynactin subunit 2 [Source:HGNC Symbol;Acc:HGNC:2712]	ENSG00000175203	DCTN2	10540	dynactin subunit 2	3525	3807	6173	2918	3327	3175	3957	3275	3038	3127	2113	2645	3430	3560	4709	3549	2811	2354	3000	2962	3220	4045	2994	3163	2012	2290	2656	3135	2554	2703	3307	2696	2942	2206	2089	2310	2897	2578	2845	3054	2120	2483
ENSCAFG00000000234	AHI1	476212	Abelson helper integration site 1 [Source:HGNC Symbol;Acc:HGNC:21575]	ENSG00000135541	AHI1	54806	Abelson helper integration site 1	1359	1369	2049	1557	1183	1120	1646	1026	1220	969	640	704	1063	993	1169	1213	833	839	939	880	855	1298	909	889	669	659	802	1252	1079	1000	881	829	862	1274	1094	1275	1281	1070	980	1326	901	1064
ENSCAFG00000000235	N4BP3	481446	NEDD4 binding protein 3 [Source:HGNC Symbol;Acc:HGNC:29852]	ENSG00000145911	N4BP3	23138	NEDD4 binding protein 3	1610	1902	3099	1052	1192	1284	1287	1230	1264	94	84	126	42	36	63	115	121	74	138	112	162	225	159	176	28	35	55	164	136	130	71	49	53	102	106	120	101	110	137	81	55	59
ENSCAFG00000000236	RMND5B	474643	required for meiotic nuclear division 5 homolog B [Source:HGNC Symbol;Acc:HGNC:26181]	ENSG00000145916	RMND5B	64777	required for meiotic nuclear division 5 homolog B	2273	2360	4103	1679	1982	2026	2541	2142	2111	1836	1275	1609	1609	1716	2268	2572	2107	1662	2082	2041	2292	2524	1682	2050	1316	1515	1736	1849	1482	1617	1802	1595	1886	1457	1497	1626	1881	1645	2053	3161	2138	2663
ENSCAFG00000000237								16	33	39	9	20	17	23	27	17	78	50	75	23	29	31	48	27	33	28	20	35	108	71	86	87	72	95	47	34	40	54	32	30	74	71	87	57	32	42	112	61	73
ENSCAFG00000000238	KIF5A	474416	kinesin family member 5A [Source:HGNC Symbol;Acc:HGNC:6323]	ENSG00000155980	KIF5A	3798	kinesin family member 5A	376	359	451	428	431	415	661	501	540	1672	1149	1201	924	978	1133	1708	1392	1205	1355	1179	1352	2477	1739	2105	732	697	898	1554	1310	1345	1533	1193	1339	1318	1073	1353	1626	1415	1418	959	542	682
ENSCAFG00000000239	PDE7B	483996	phosphodiesterase 7B [Source:HGNC Symbol;Acc:HGNC:8792]	ENSG00000171408	PDE7B	27115	phosphodiesterase 7B	39	35	77	44	35	34	93	85	73	101	72	86	60	33	59	89	64	60	69	64	57	110	87	100	30	41	31	84	103	86	26	14	21	100	89	109	59	67	61	110	56	56
ENSCAFG00000000240	NHP2	474644	NHP2 ribonucleoprotein [Source:HGNC Symbol;Acc:HGNC:14377]	ENSG00000145912	NHP2	55651	NHP2 ribonucleoprotein	1940	2312	3896	1963	2158	2221	1960	1877	1756	2567	2128	2396	3380	3795	4900	3248	3288	2417	2993	2861	3359	3129	2104	2308	1754	1971	2604	2622	2193	2472	4077	3134	3640	2334	2288	2632	3195	3021	3506	5473	3633	4378
ENSCAFG00000000241	HNRNPAB		heterogeneous nuclear ribonucleoprotein A/B [Source:HGNC Symbol;Acc:HGNC:5034]	ENSG00000197451	HNRNPAB	3182	heterogeneous nuclear ribonucleoprotein A/B	1421	1614	2513	1294	1510	1354	1476	1246	1107	3081	2440	2489	2777	3123	3202	3065	2625	1971	3352	3205	2737	3208	2296	2323	1873	2055	2401	2902	2357	2267	2873	2414	2346	2464	2448	2314	3215	2942	3168	4680	3321	3356
ENSCAFG00000000242	PHYKPL	481448	5-phosphohydroxy-L-lysine phospho-lyase [Source:HGNC Symbol;Acc:HGNC:28249]	ENSG00000175309	PHYKPL	85007	5-phosphohydroxy-L-lysine phospho-lyase	665	924	1311	924	980	974	974	801	801	1006	693	841	679	794	1024	1151	938	712	1070	925	1088	1122	728	855	533	569	768	902	755	821	632	492	626	910	868	1148	764	588	766	876	602	636
ENSCAFG00000000244	MTFR2	483997	mitochondrial fission regulator 2 [Source:HGNC Symbol;Acc:HGNC:21115]	ENSG00000146410	MTFR2	113115	mitochondrial fission regulator 2	423	491	758	273	335	291	540	353	337	1510	989	1083	1189	1276	1383	1900	1453	1342	2469	2263	2148	1263	896	795	1165	1181	1358	1414	1204	1229	2287	1829	1944	1043	1017	1066	3946	3293	3469	3852	2426	3015
ENSCAFG00000000245	BCLAF1	483999	BCL2 associated transcription factor 1 [Source:HGNC Symbol;Acc:HGNC:16863]	ENSG00000029363	BCLAF1	9774	BCL2 associated transcription factor 1	3281	3157	4616	2762	3089	2478	3602	2705	2387	10929	7402	7417	10458	10039	10588	12128	8681	7351	11311	10007	9076	11974	8100	8431	7824	7486	8146	8940	7213	6650	8925	7241	7494	8745	7788	8294	10296	8746	8400	11646	7934	9489
ENSCAFG00000000246	COL23A1		collagen type XXIII alpha 1 chain [Source:HGNC Symbol;Acc:HGNC:22990]	ENSG00000050767	COL23A1	91522	collagen type XXIII alpha 1 chain	428	484	790	375	374	388	380	445	373	4	3	5	0	0	0	0	4	1	0	0	1	17	9	7	9	10	15	1	6	2	1	0	3	2	1	0	7	5	10	0	2	0
ENSCAFG00000000247	MAP7	476214	microtubule associated protein 7 [Source:HGNC Symbol;Acc:HGNC:6869]	ENSG00000135525	MAP7	9053	microtubule associated protein 7	2399	2428	4230	2395	2515	2572	2917	2086	2022	119	117	96	101	79	105	134	90	76	151	105	94	258	172	165	75	61	69	278	254	217	374	242	310	135	104	111	94	71	69	236	195	201
ENSCAFG00000000248	CLK4	474645	CDC like kinase 4 [Source:HGNC Symbol;Acc:HGNC:13659]	ENSG00000113240	CLK4	57396	CDC like kinase 4	2225	2074	3112	2141	2001	1988	3459	2401	2361	4135	2631	2786	2079	1827	1995	4122	3090	2534	2584	2414	2234	5705	3685	3937	2557	2377	2802	3701	2959	2793	2916	2403	2563	3141	2863	3369	3050	2727	2365	2936	1778	2275
ENSCAFG00000000249	PIP4K2C		phosphatidylinositol-5-phosphate 4-kinase type 2 gamma [Source:HGNC Symbol;Acc:HGNC:23786]	ENSG00000166908	PIP4K2C	79837	phosphatidylinositol-5-phosphate 4-kinase type 2 gamma	3172	3441	5585	2936	3077	3142	3873	3233	3252	1830	1359	1534	1197	1202	1550	2207	1756	1585	1465	1340	1455	2846	1996	2320	1270	1310	1585	1863	1570	1712	1502	1235	1488	1307	1283	1562	1869	1490	1803	1662	1233	1500
ENSCAFG00000000250	ARHGEF25	607485	Rho guanine nucleotide exchange factor 25 [Source:HGNC Symbol;Acc:HGNC:30275]	ENSG00000240771	ARHGEF25	115557	Rho guanine nucleotide exchange factor 25	430	553	814	371	353	378	658	447	555	103	71	92	31	29	44	88	88	56	50	53	44	156	124	133	26	14	30	174	127	153	60	49	73	67	65	65	165	112	125	67	42	55
ENSCAFG00000000251	MAP3K5	476215	mitogen-activated protein kinase kinase kinase 5 [Source:HGNC Symbol;Acc:HGNC:6857]	ENSG00000197442	MAP3K5	4217	mitogen-activated protein kinase kinase kinase 5	2029	2061	3361	1727	1933	1760	2053	1489	1452	2205	1390	1441	1209	1186	1309	1879	1294	1099	1725	1575	1515	2745	1746	1824	1180	1130	1255	1746	1445	1279	1784	1523	1635	1207	1223	1290	1422	1213	1175	1840	1242	1503
ENSCAFG00000000252	SLC26A10		solute carrier family 26 member 10 [Source:HGNC Symbol;Acc:HGNC:14470]	ENSG00000135502	SLC26A10	65012	solute carrier family 26 member 10	85	131	141	61	24	61	116	132	138	19	19	20	6	15	16	24	30	11	13	2	14	21	15	19	3	6	10	48	69	68	23	16	24	12	12	14	48	56	50	2	1	4
ENSCAFG00000000253	PEX7	484000	peroxisomal biogenesis factor 7 [Source:HGNC Symbol;Acc:HGNC:8860]	ENSG00000112357	PEX7	5191	peroxisomal biogenesis factor 7	2491	2579	3962	2031	2186	2193	2875	2159	2154	2049	1324	1580	1972	1854	2090	2725	1956	1718	1807	1683	1709	2971	1950	2095	1286	1281	1489	1581	1298	1249	2301	1926	2075	1322	1177	1414	1704	1366	1543	1737	1158	1380
ENSCAFG00000000255	B4GALNT1		beta-1,4-N-acetyl-galactosaminyltransferase 1 [Source:HGNC Symbol;Acc:HGNC:4117]	ENSG00000135454	B4GALNT1	2583	beta-1,4-N-acetyl-galactosaminyltransferase 1	2	13	16	11	2	12	12	15	22	0	0	0	0	1	0	0	0	0	0	0	0	1	3	8	1	0	2	1	1	10	2	1	1	0	1	2	8	3	4	4	1	2
ENSCAFG00000000256	SLC35D3	100856033	solute carrier family 35 member D3 [Source:HGNC Symbol;Acc:HGNC:15621]	ENSG00000182747	SLC35D3	340146	solute carrier family 35 member D3	207	239	279	584	715	660	1380	1368	1305	1	1	1	2	1	2	1	1	0	3	0	1	3	0	3	1	1	0	1	2	0	1	2	4	2	3	0	0	6	0	0	0	3
ENSCAFG00000000257	IL20RA	484002	interleukin 20 receptor subunit alpha [Source:HGNC Symbol;Acc:HGNC:6003]	ENSG00000016402	IL20RA	53832	interleukin 20 receptor subunit alpha	3155	3350	5167	3864	3691	3877	8425	6359	6050	5	4	4	5	3	3	6	7	7	9	3	10	7	3	7	2	3	3	3	3	5	6	10	8	2	2	5	2	1	0	8	7	7
ENSCAFG00000000258	IL22RA2	100856046	interleukin 22 receptor subunit alpha 2 [Source:HGNC Symbol;Acc:HGNC:14901]	ENSG00000164485	IL22RA2	116379	interleukin 22 receptor subunit alpha 2	93	94	139	119	116	109	164	111	96	8	8	5	2	2	1	8	2	1	2	1	3	10	3	5	5	4	4	4	12	13	5	7	2	18	12	10	19	23	13	4	5	10
ENSCAFG00000000259	OS9	474419	OS9, endoplasmic reticulum lectin [Source:HGNC Symbol;Acc:HGNC:16994]	ENSG00000135506	OS9	10956	OS9, endoplasmic reticulum lectin	4149	4925	7316	3371	3833	3900	4453	4015	4140	4170	3104	3324	3013	3292	4269	3964	3620	2672	3430	3207	3423	5042	3826	4155	2031	2223	2830	3920	3410	3461	3418	2944	3116	2282	2190	2140	2973	2738	2874	3855	2349	2628
ENSCAFG00000000260	IFNGR1	100856077	interferon gamma receptor 1 [Source:HGNC Symbol;Acc:HGNC:5439]	ENSG00000027697	IFNGR1	3459	interferon gamma receptor 1	2067	2056	3468	1698	1659	1682	2238	1814	1883	4415	2946	3236	3861	3755	4141	4101	2892	2716	4565	4014	3950	5603	3834	4006	2278	2279	2553	3165	2486	2525	4151	3367	3632	3011	2698	3125	4566	3786	3952	5859	4089	4946
ENSCAFG00000000261	RPA3	481449	replication protein A3 [Source:HGNC Symbol;Acc:HGNC:10291]	ENSG00000106399	RPA3	6119	replication protein A3	94	162	192	62	43	99	124	86	98	163	187	206	227	234	264	300	261	221	246	200	214	267	207	203	124	134	180	193	173	192	169	130	165	254	188	244	182	164	189	548	256	390
ENSCAFG00000000262	OR1Q1	481450	olfactory receptor family 1 subfamily Q member 1 [Source:HGNC Symbol;Acc:HGNC:8223]					0	0	0	0	0	0	0	0	0	0	0	0	0	0	0	0	0	0	0	0	0	2	0	0	2	1	0	0	0	0	0	0	0	0	0	1	1	0	0	0	0	0
ENSCAFG00000000263								7	2	16	7	3	9	0	0	5	7	1	2	3	4	6	2	2	2	2	2	1	2	3	6	0	2	8	4	3	10	2	1	3	1	0	3	4	1	2	1	3	3
ENSCAFG00000000265	OLIG3	484005	oligodendrocyte transcription factor 3 [Source:HGNC Symbol;Acc:HGNC:18003]	ENSG00000177468	OLIG3	167826	oligodendrocyte transcription factor 3	0	0	0	0	0	0	0	0	0	0	2	0	0	0	2	0	0	1	1	0	1	0	0	0	0	0	0	0	0	0	0	1	3	0	2	0	0	0	0	0	0	0
ENSCAFG00000000267	TNFAIP3	484006	TNF alpha induced protein 3 [Source:HGNC Symbol;Acc:HGNC:11896]	ENSG00000118503	TNFAIP3	7128	TNF alpha induced protein 3	534	510	1100	695	622	668	766	633	702	1724	1095	1359	1264	1308	1636	1662	1342	1179	1981	1860	1900	2723	1893	1953	1132	1166	1436	1927	1528	1675	1363	1157	1285	1457	1331	1459	2321	1837	2098	2156	1433	1706
ENSCAFG00000000268		474647	Homeobox protein prophet of Pit-1 [Source:UniProtKB/Swiss-Prot;Acc:Q9TTD8]	ENSG00000175325	PROP1	5626	PROP paired-like homeobox 1	0	0	0	0	0	0	0	0	0	0	0	0	0	0	0	0	0	0	0	0	0	0	0	0	0	0	0	0	0	0	0	0	0	0	0	0	2	0	0	0	0	0
ENSCAFG00000000271	OR1C1	607447	olfactory receptor family 1 subfamily C member 1 [Source:HGNC Symbol;Acc:HGNC:8182]					0	0	0	0	0	0	0	0	0	0	0	0	0	0	0	0	0	0	0	0	0	0	0	0	0	0	1	0	0	0	0	0	0	0	0	0	3	0	0	0	0	0
ENSCAFG00000000272	ARFGEF3	484007	ARFGEF family member 3 [Source:HGNC Symbol;Acc:HGNC:21213]	ENSG00000112379	ARFGEF3	57221	ARFGEF family member 3	145	233	340	174	202	167	400	388	312	42	17	45	3	6	7	40	32	43	35	30	31	50	32	39	14	3	15	35	47	60	18	11	15	19	18	21	46	42	41	6	6	6
ENSCAFG00000000273		481130		ENSG00000135439	AGAP2	116986	ArfGAP with GTPase domain, ankyrin repeat and PH domain 2	168	289	294	207	203	186	206	187	236	2239	1617	1858	1007	1267	1611	2079	2171	1526	1264	1188	1240	3266	2394	2693	2073	2283	3035	2272	1937	2093	1622	1250	1504	1351	1271	1516	1816	1638	1819	1484	1030	1162
ENSCAFG00000000274	HEBP2	100856214	heme binding protein 2 [Source:HGNC Symbol;Acc:HGNC:15716]	ENSG00000051620	HEBP2	23593	heme binding protein 2	2578	2816	4516	2186	2369	2178	2243	1943	1823	26	27	32	10	17	14	35	31	26	25	32	34	59	24	18	17	12	10	44	20	38	11	13	15	38	39	37	24	26	42	31	22	29
ENSCAFG00000000275	NHSL1	100856148	NHS like 1 [Source:HGNC Symbol;Acc:HGNC:21021]	ENSG00000135540	NHSL1	57224	NHS like 1	2131	2355	3773	1862	2086	1917	2439	1925	1978	161	98	92	31	45	48	110	90	68	147	135	150	153	99	101	48	42	67	204	151	149	35	34	46	90	52	70	151	143	120	77	50	52
ENSCAFG00000000277	CCDC28A	476220	coiled-coil domain containing 28A [Source:HGNC Symbol;Acc:HGNC:21098]	ENSG00000024862	CCDC28A	25901	coiled-coil domain containing 28A	1210	1203	1921	1250	1159	1181	1450	1059	1031	786	507	599	1098	1014	1147	1162	813	742	697	672	699	1038	741	767	587	521	698	803	625	643	913	782	865	553	535	639	877	920	827	1673	1034	1388
ENSCAFG00000000278	TSPAN31		tetraspanin 31 [Source:HGNC Symbol;Acc:HGNC:10539]	ENSG00000135452	TSPAN31	6302	tetraspanin 31	1296	1464	2360	1149	1257	1360	1450	1108	1151	719	455	534	693	680	840	714	602	448	676	694	692	811	513	520	481	462	555	666	523	598	787	715	712	527	498	571	691	708	709	1153	761	954
ENSCAFG00000000279		476221		ENSG00000135597	REPS1	85021	RALBP1 associated Eps domain containing 1	2309	2390	3951	2255	2189	2190	2728	2091	2063	2885	1963	2309	2895	2950	3651	4493	3158	3013	3893	3500	3829	4452	2888	3215	2288	2419	2744	3099	2552	2695	3339	2612	3185	2482	2242	2734	2968	2290	2648	4801	3351	4295
ENSCAFG00000000280	CDK4	481131	cyclin dependent kinase 4 [Source:HGNC Symbol;Acc:HGNC:1773]	ENSG00000135446	CDK4	1019	cyclin dependent kinase 4	2875	3073	5124	2152	2403	2249	2347	2065	2058	7544	5310	6523	9066	9871	12722	7478	6582	5193	8497	7973	9130	7339	5254	5668	4523	5446	6486	8015	6382	7331	8105	6453	7590	6810	6823	7903	8676	7404	8884	13438	9455	11787
ENSCAFG00000000281	ABRACL	476222	ABRA C-terminal like [Source:HGNC Symbol;Acc:HGNC:21230]	ENSG00000146386	ABRACL	58527	ABRA C-terminal like	1349	1292	2042	1057	1078	884	991	683	585	9924	6715	6760	11706	11089	10738	12123	8061	7352	9921	8832	8291	11429	8025	7430	9914	9870	11113	10859	8402	7731	14237	11304	11595	10114	8937	9366	7873	7189	6049	18423	12543	16173
ENSCAFG00000000282	HECA	476223	hdc homolog, cell cycle regulator [Source:HGNC Symbol;Acc:HGNC:21041]	ENSG00000112406	HECA	51696	hdc homolog, cell cycle regulator	921	1177	1663	962	889	984	1117	975	946	1949	1425	1555	1220	1351	1719	3139	2840	2098	1800	1828	1877	3204	2237	2476	1690	1855	2354	1606	1436	1504	1171	1032	1120	1475	1470	1609	1906	1519	1803	3974	2744	3196
ENSCAFG00000000283	TXLNB	476224	taxilin beta [Source:HGNC Symbol;Acc:HGNC:21617]	ENSG00000164440	TXLNB	167838	taxilin beta	133	126	238	47	57	39	192	138	119	7428	4990	5302	1769	1874	2210	4190	3356	2639	4609	4074	4049	2581	1945	1954	5592	5991	6869	426	424	408	5978	4961	5316	676	663	717	2436	2096	2131	6362	4401	5118
ENSCAFG00000000285	CITED2	484010	Cbp/p300 interacting transactivator with Glu/Asp rich carboxy-terminal domain 2 [Source:HGNC Symbol;Acc:HGNC:1987]	ENSG00000164442	CITED2	10370	Cbp/p300 interacting transactivator with Glu/Asp rich carboxy-terminal domain 2	1058	1465	2233	1052	1152	1240	1193	1261	1257	290	222	258	201	214	298	486	435	325	369	381	366	409	365	367	264	300	403	444	313	344	335	289	286	276	258	236	363	336	384	678	424	488
ENSCAFG00000000287	CYP27B1	481133	cytochrome P450 family 27 subfamily B member 1 [Source:HGNC Symbol;Acc:HGNC:2606]	ENSG00000111012	CYP27B1	1594	cytochrome P450 family 27 subfamily B member 1	473	471	810	323	382	417	380	270	296	111	67	61	53	60	81	30	53	27	64	39	57	66	46	58	63	81	87	63	88	84	89	58	65	129	145	168	82	100	106	65	54	57
ENSCAFG00000000288								35	51	159	71	22	60	32	25	51	54	28	48	42	60	83	42	49	52	23	24	46	38	32	50	43	29	70	31	33	45	50	33	45	50	35	57	21	20	25	81	41	60
ENSCAFG00000000289								4	3	4	1	3	4	1	1	4	2	4	0	1	2	3	0	2	0	2	0	4	3	0	2	0	2	1	1	0	2	4	0	1	0	2	4	1	2	1	5	2	5
ENSCAFG00000000290	METTL1	607590	methyltransferase like 1 [Source:HGNC Symbol;Acc:HGNC:7030]	ENSG00000037897	METTL1	4234	methyltransferase like 1	257	288	469	309	325	313	315	246	227	912	607	717	767	739	1007	900	768	586	747	688	769	616	488	473	478	503	576	709	557	628	841	633	754	788	786	841	652	601	686	1037	638	821
ENSCAFG00000000291								0	1	0	0	0	0	0	0	0	0	1	0	0	0	1	0	0	0	0	0	0	0	0	0	0	0	0	0	0	1	0	0	0	0	0	0	0	0	0	2	0	0
ENSCAFG00000000293	METTL21B		methyltransferase like 21B [Source:HGNC Symbol;Acc:HGNC:24936]	ENSG00000123297	TSFM	10102	Ts translation elongation factor, mitochondrial	2691	3196	5006	2590	2710	2946	2736	2393	2552	2821	1950	2429	3276	3435	4240	3229	3067	2416	3284	2998	3337	3131	2090	2257	1719	1876	2523	2970	2514	2757	3583	2851	3381	2426	2326	2665	2412	2280	2496	4905	3140	3844
ENSCAFG00000000294	NMBR	611644	neuromedin B receptor [Source:HGNC Symbol;Acc:HGNC:7843]	ENSG00000135577	NMBR	4829	neuromedin B receptor	13	10	19	13	8	8	21	15	22	5	7	5	1	1	0	677	483	423	0	2	3	1300	875	943	1	2	3	653	594	499	2	5	2	556	531	612	1	2	1	84	96	88
ENSCAFG00000000295	VTA1	612830	vesicle trafficking 1 [Source:HGNC Symbol;Acc:HGNC:20954]	ENSG00000009844	VTA1	51534	vesicle trafficking 1	1939	1938	3096	1685	1735	1648	2405	1609	1590	1737	1126	1328	1724	1676	1778	2699	1696	1675	1751	1539	1538	2335	1592	1507	1127	1148	1291	1882	1347	1379	2203	1839	2016	1923	1722	1995	2217	2009	1848	3082	2072	2812
ENSCAFG00000000296	ADGRG6	484013	adhesion G protein-coupled receptor G6 [Source:HGNC Symbol;Acc:HGNC:13841]	ENSG00000112414	ADGRG6	57211	adhesion G protein-coupled receptor G6	1334	1389	2459	1791	1869	1693	4245	2910	2845	881	526	599	264	186	277	1008	818	695	473	402	434	744	515	524	304	280	342	674	472	491	456	377	389	734	655	778	753	621	647	406	298	334
ENSCAFG00000000297	AVIL	474420	advillin [Source:HGNC Symbol;Acc:HGNC:14188]	ENSG00000135407	AVIL	10677	advillin	85	104	143	108	137	113	180	127	122	152	83	116	55	31	63	134	93	82	55	55	46	194	104	104	200	194	255	184	155	154	114	84	95	130	109	98	73	67	66	190	114	126
ENSCAFG00000000300	HIVEP2	484014	human immunodeficiency virus type I enhancer binding protein 2 [Source:HGNC Symbol;Acc:HGNC:4921]	ENSG00000010818	HIVEP2	3097	human immunodeficiency virus type I enhancer binding protein 2	1608	1683	2709	1882	1739	1721	2029	1598	1456	5037	3434	3821	4452	4584	5268	5757	4621	3710	3186	2920	2908	7412	5259	5520	6711	6814	8089	6459	5547	5422	3094	2471	2968	4364	3879	4481	4816	3763	4358	3740	2505	3052
ENSCAFG00000000303	AIG1	611677	androgen induced 1 [Source:HGNC Symbol;Acc:HGNC:21607]	ENSG00000146416	AIG1	51390	androgen induced 1	2205	2347	3911	1509	1591	1754	2710	2238	2046	1509	1044	1132	1597	1652	1871	1346	1007	830	1557	1460	1487	1799	1179	1298	1149	1249	1432	1458	1112	1164	1786	1370	1480	1356	1233	1299	1321	1197	1174	1937	1374	1548
ENSCAFG00000000304								0	0	0	0	0	0	0	0	0	0	2	0	0	0	0	0	0	0	0	0	0	0	0	0	0	0	1	0	0	0	0	0	0	0	0	0	0	0	0	0	0	0
ENSCAFG00000000305	ADAT2		adenosine deaminase, tRNA specific 2 [Source:HGNC Symbol;Acc:HGNC:21172]	ENSG00000189007	ADAT2	134637	adenosine deaminase, tRNA specific 2	108	116	226	172	177	138	214	148	137	316	138	164	200	249	244	226	191	147	238	191	187	285	169	218	151	105	149	273	208	221	266	206	217	223	184	215	259	202	233	443	235	322
ENSCAFG00000000307	PEX3	484015	peroxisomal biogenesis factor 3 [Source:HGNC Symbol;Acc:HGNC:8858]	ENSG00000034693	PEX3	8504	peroxisomal biogenesis factor 3	1642	1689	2810	3101	3385	3246	2295	1503	1429	1039	655	734	1354	1345	1471	1292	972	858	1231	1073	1045	1246	827	819	877	856	940	798	623	652	1257	1100	1088	889	796	971	987	958	901	1983	1386	1796
ENSCAFG00000000308	CTDSP2	481135	CTD small phosphatase 2 [Source:HGNC Symbol;Acc:HGNC:17077]	ENSG00000175215	CTDSP2	10106	CTD small phosphatase 2	1201	1312	2005	1048	1084	1131	1548	1368	1442	716	497	585	356	437	579	1011	909	689	521	515	536	1218	773	933	500	628	733	735	617	627	365	275	309	614	559	670	622	524	635	662	344	414
ENSCAFG00000000309	FUCA2		fucosidase, alpha-L- 2, plasma [Source:HGNC Symbol;Acc:HGNC:4008]	ENSG00000001036	FUCA2	2519		1036	957	1757	1146	1318	1185	1467	1204	1051	759	408	491	699	740	791	1281	857	774	748	694	676	1014	690	738	432	503	536	872	620	673	583	453	523	900	753	859	1018	958	1103	1655	1173	1444
ENSCAFG00000000310	ATP23	474422	ATP23 metallopeptidase and ATP synthase assembly factor homolog [Source:HGNC Symbol;Acc:HGNC:29452]	ENSG00000166896	ATP23	91419	ATP23 metallopeptidase and ATP synthase assembly factor homolog	433	498	914	437	486	439	786	640	573	329	214	234	502	479	584	480	358	342	157	139	147	325	290	297	350	348	379	402	305	301	407	320	339	384	368	395	183	146	133	231	183	219
ENSCAFG00000000311	LRIG3	474423	leucine rich repeats and immunoglobulin like domains 3 [Source:HGNC Symbol;Acc:HGNC:30991]	ENSG00000139263	LRIG3	121227	leucine rich repeats and immunoglobulin like domains 3	4062	4244	6440	4031	4252	3703	6559	5230	5104	269	184	203	77	110	117	272	206	156	264	243	215	358	264	275	75	84	86	364	247	292	139	127	143	142	111	137	236	218	180	198	111	137
ENSCAFG00000000312	PHACTR2	476230	phosphatase and actin regulator 2 [Source:HGNC Symbol;Acc:HGNC:20956]	ENSG00000112419	PHACTR2	9749	phosphatase and actin regulator 2	704	855	1128	422	412	342	671	506	537	2569	1830	1877	472	478	569	2774	2404	1956	848	804	856	3084	2267	2413	267	280	347	1502	1278	1197	1382	1183	1265	1515	1270	1456	1014	929	913	1069	719	931
ENSCAFG00000000314		100856412		ENSG00000135521, ENSG00000280148	LTV1, RP3-468K18.7	84946	LTV1 ribosome biogenesis factor	1489	1582	2427	1344	1571	1357	1724	1233	1167	3672	2576	2608	3889	3790	3971	4145	2796	2499	4035	3504	3370	3751	2504	2445	2399	2396	2548	3751	3079	2878	3932	3329	3495	3874	3424	3675	3101	2722	2578	6333	4214	5371
ENSCAFG00000000316	SLC16A7	481138	solute carrier family 16 member 7 [Source:HGNC Symbol;Acc:HGNC:10928]	ENSG00000118596	SLC16A7	9194	solute carrier family 16 member 7	754	702	1093	616	492	549	573	432	404	51	27	20	17	16	23	46	22	18	27	15	30	52	31	30	20	14	16	38	38	43	30	14	28	54	48	49	63	28	38	34	19	22
ENSCAFG00000000317	ZC2HC1B	484017	zinc finger C2HC-type containing 1B [Source:HGNC Symbol;Acc:HGNC:21174]	ENSG00000118491	ZC2HC1B	153918	zinc finger C2HC-type containing 1B	19	26	69	16	25	28	34	25	16	44	32	47	57	38	39	40	40	38	21	30	29	61	42	45	39	42	47	47	35	42	38	40	44	71	56	72	42	37	30	51	36	53
ENSCAFG00000000318	PLAGL1	484018	PLAG1 like zinc finger 1 [Source:HGNC Symbol;Acc:HGNC:9046]	ENSG00000118495	PLAGL1	5325	PLAG1 like zinc finger 1	330	336	647	303	303	261	536	410	421	2561	1711	1919	1418	1443	1649	2877	2182	1837	2207	1823	1840	3800	2427	2649	1350	1368	1590	2309	1958	1893	2146	1752	1924	1952	1702	1862	1488	1160	1257	2527	1628	2005
ENSCAFG00000000320		478280	small EDRK-rich factor 2 [Source:HGNC Symbol;Acc:HGNC:10757]	ENSG00000140264	SERF2	10169	small EDRK-rich factor 2	413	664	1292	313	310	726	403	412	671	508	401	585	510	552	729	404	555	449	455	458	615	552	407	557	376	448	899	430	421	557	760	533	663	518	436	574	544	611	806	1165	522	741
ENSCAFG00000000322	STX11	484019	syntaxin 11 [Source:HGNC Symbol;Acc:HGNC:11429]	ENSG00000135604	STX11	8676	syntaxin 11	206	232	369	181	160	190	193	198	201	825	592	678	443	445	651	953	969	698	616	621	701	1122	846	894	599	705	930	881	756	795	568	487	556	623	663	722	935	913	976	1055	761	885
ENSCAFG00000000323	USP15	474424	ubiquitin specific peptidase 15 [Source:HGNC Symbol;Acc:HGNC:12613]	ENSG00000135655	USP15	9958	ubiquitin specific peptidase 15	1787	1791	2923	1745	1791	1777	2329	1645	1389	3042	1974	2061	3263	3209	3366	3401	2203	2063	3652	3281	3057	3126	2140	2129	2600	2610	2725	3097	2412	2332	3100	2462	2642	2264	2130	2192	3786	3092	3073	4736	3227	4002
ENSCAFG00000000324								3	0	0	2	3	1	3	2	1	25	10	16	23	22	24	39	29	30	27	28	21	12	21	28	15	29	14	24	30	19	30	15	19	31	23	60	18	19	21	57	30	32
ENSCAFG00000000326		442965		ENSG00000152818	UTRN	7402	utrophin	10381	10450	16339	7127	7357	7177	10948	7664	7749	9051	6226	6476	10820	10421	11472	10717	8142	6846	5519	4786	4687	12262	8648	9185	5213	4853	5697	8473	7142	6662	3285	2808	2962	6906	6108	7120	7445	5791	6111	5749	3863	4987
ENSCAFG00000000327								28	41	124	35	22	59	23	14	48	39	36	49	55	48	101	34	37	59	41	31	42	29	34	39	25	22	84	22	42	72	52	26	46	52	31	69	11	20	33	85	23	65
ENSCAFG00000000329	EPM2A		epilepsy, progressive myoclonus type 2A, Lafora disease (laforin) [Source:HGNC Symbol;Acc:HGNC:3413]	ENSG00000112425	EPM2A	7957	epilepsy, progressive myoclonus type 2A, Lafora disease (laforin)	72	71	124	50	44	63	112	84	64	55	44	35	99	90	125	105	88	76	60	57	51	143	83	79	46	78	63	52	49	48	79	53	64	61	34	44	91	67	79	68	40	51
ENSCAFG00000000330	FBXO30	484023	F-box protein 30 [Source:HGNC Symbol;Acc:HGNC:15600]	ENSG00000118496	FBXO30	84085	F-box protein 30	519	500	1000	655	650	558	689	465	454	765	524	581	766	678	817	935	659	561	683	599	581	894	623	635	448	557	565	984	856	894	813	603	732	789	731	801	901	741	782	1416	1003	1262
ENSCAFG00000000331				ENSG00000132963	POMP	51371	proteasome maturation protein	9	16	20	18	10	15	1	11	9	4	8	10	5	7	12	5	4	6	9	7	12	15	8	7	5	11	9	5	8	17	17	5	12	8	12	10	7	4	16	25	7	14
ENSCAFG00000000332	GRM6	481452	glutamate metabotropic receptor 6 [Source:HGNC Symbol;Acc:HGNC:4598]	ENSG00000113262	GRM6	2916	glutamate metabotropic receptor 6	0	0	0	0	1	0	1	1	0	0	0	1	0	0	0	0	1	0	0	3	2	1	0	3	4	0	0	0	2	1	0	0	0	1	2	2	0	1	2	0	1	0
ENSCAFG00000000333	MON2	481141	MON2 homolog, regulator of endosome-to-Golgi trafficking [Source:HGNC Symbol;Acc:HGNC:29177]	ENSG00000061987	MON2	23041	MON2 homolog, regulator of endosome-to-Golgi trafficking	2877	2923	5079	2642	2823	2715	3771	2799	2583	4511	2902	3369	3947	3903	4372	5396	3850	3367	4216	3807	3694	5923	4131	4349	2732	2630	3173	4007	3326	3121	3982	3250	3655	3191	2811	3342	3571	2998	3253	4906	3411	4325
ENSCAFG00000000334	ADAMTS2	481453	ADAM metallopeptidase with thrombospondin type 1 motif 2 [Source:HGNC Symbol;Acc:HGNC:218]	ENSG00000087116	ADAMTS2	9509	ADAM metallopeptidase with thrombospondin type 1 motif 2	1147	1388	2336	595	635	661	1082	928	981	203	136	165	34	41	42	156	116	122	165	121	171	143	126	108	131	107	183	447	365	439	109	82	105	153	179	165	376	335	395	88	66	86
ENSCAFG00000000335	SHPRH	476233	SNF2 histone linker PHD RING helicase [Source:HGNC Symbol;Acc:HGNC:19336]	ENSG00000146414	SHPRH	257218	SNF2 histone linker PHD RING helicase	1371	1360	2312	1323	1227	1092	1824	1153	1166	2358	1469	1517	1939	1846	1973	2511	1599	1432	2089	1842	1701	2515	1592	1683	1991	1923	2036	2484	1862	1845	2117	1665	1974	1466	1279	1361	3194	2534	2451	2032	1342	1650
ENSCAFG00000000336	HNRNPH1		heterogeneous nuclear ribonucleoprotein H1 (H) [Source:HGNC Symbol;Acc:HGNC:5041]	ENSG00000169045	HNRNPH1	3187	heterogeneous nuclear ribonucleoprotein H1 (H)	9988	10493	15579	10702	10373	10263	15280	11737	11658	43823	29128	31476	28699	29051	33058	43644	32962	28453	36328	31741	32231	49487	33661	37368	28913	28097	33530	40108	33103	32006	36124	29308	32184	34681	30870	37204	37406	31756	32830	36596	23534	29095
ENSCAFG00000000337	PPM1H	474425	protein phosphatase, Mg2+/Mn2+ dependent 1H [Source:HGNC Symbol;Acc:HGNC:18583]	ENSG00000111110	PPM1H	57460	protein phosphatase, Mg2+/Mn2+ dependent 1H	1611	1924	2812	1820	1928	2025	2813	2383	2418	812	575	721	670	663	814	757	694	598	1053	1061	1132	728	526	607	393	420	466	615	502	549	477	374	436	486	434	441	1067	839	946	1277	847	1014
ENSCAFG00000000338	GRM1	484024	glutamate metabotropic receptor 1 [Source:HGNC Symbol;Acc:HGNC:4593]	ENSG00000152822	GRM1	2911	glutamate metabotropic receptor 1	1	1	0	12	5	5	19	15	15	0	2	1	0	0	0	0	2	1	1	0	1	0	0	1	1	1	2	0	0	0	0	0	1	2	1	0	17	10	4	0	0	0
ENSCAFG00000000339		481142	arginine vasopressin receptor 1A [Source:HGNC Symbol;Acc:HGNC:895]	ENSG00000166148	AVPR1A	552	arginine vasopressin receptor 1A	131	149	284	83	89	91	118	108	99	30	16	16	14	10	11	29	18	12	30	29	36	20	15	15	11	12	17	85	70	93	12	16	19	7	6	15	50	35	41	47	14	18
ENSCAFG00000000340	CMC2	481143	C-X9-C motif containing 2 [Source:HGNC Symbol;Acc:HGNC:24447]	ENSG00000103121	CMC2	56942	C-X9-C motif containing 2	384	443	709	336	349	313	342	359	315	689	575	579	979	918	921	840	724	558	842	854	794	718	534	496	371	457	478	731	589	587	934	798	800	733	620	669	796	711	686	1482	936	1270
ENSCAFG00000000341				ENSG00000118600	TMEM5	10329	transmembrane protein 5	728	600	1114	505	492	463	880	551	492	143	133	101	172	223	217	212	148	120	246	232	196	245	149	187	122	113	121	148	110	122	216	165	210	208	179	182	221	195	215	83	63	71
ENSCAFG00000000344	RUFY1	481454	RUN and FYVE domain containing 1 [Source:HGNC Symbol;Acc:HGNC:19760]	ENSG00000176783	RUFY1	80230	RUN and FYVE domain containing 1	1520	1767	2847	1485	1496	1611	2218	1787	1793	3674	2640	2928	2445	2587	3103	4198	3596	2771	3429	3108	3364	5711	4031	4725	2583	2695	3238	3735	3173	3210	4276	3383	3845	2840	2637	2968	4294	3767	4188	3466	2332	2952
ENSCAFG00000000345		481144		ENSG00000196935	SRGAP1	57522	SLIT-ROBO Rho GTPase activating protein 1	222	228	322	192	174	205	266	177	200	74	50	54	14	14	21	64	48	27	58	45	44	70	50	59	19	23	25	73	70	68	38	21	35	22	34	45	50	43	32	67	30	43
ENSCAFG00000000347	CBY3		chibby family member 3 [Source:HGNC Symbol;Acc:HGNC:33278]	ENSG00000204659	CBY3	646019	chibby family member 3	1	0	0	0	0	0	4	4	1	5	3	9	4	4	7	9	14	13	3	2	2	26	13	11	20	26	19	13	9	12	4	8	12	8	2	3	6	2	4	6	4	3
ENSCAFG00000000348		403908	calnexin precursor [Source:RefSeq peptide;Acc:NP_001003232]	ENSG00000127022	CANX	821	calnexin	11729	11937	18195	9402	10255	9172	12473	9828	9086	15041	10498	10715	16993	17680	19983	15379	11977	9789	18353	16758	16141	15106	11028	11729	7930	8033	9023	15221	12552	11746	16258	13865	14572	12611	11832	12454	15141	13283	13580	23388	15117	17670
ENSCAFG00000000350	MAML1	481457	mastermind like transcriptional coactivator 1 [Source:HGNC Symbol;Acc:HGNC:13632]	ENSG00000161021	MAML1	9794	mastermind like transcriptional coactivator 1	1505	1784	2691	1451	1593	1458	1849	1546	1593	1754	1328	1487	1368	1315	1703	2546	2183	1637	1892	1721	1780	2648	1811	2070	1194	1327	1639	1810	1671	1595	1370	1021	1204	1263	1204	1325	1869	1656	1735	1776	1152	1389
ENSCAFG00000000351	C12orf56	100683508	chromosome 12 open reading frame 56 [Source:HGNC Symbol;Acc:HGNC:26967]	ENSG00000185306	C12orf56	115749	chromosome 12 open reading frame 56	121	97	193	90	75	97	167	125	121	159	101	131	140	140	157	226	143	121	135	90	104	265	155	195	506	441	526	150	130	105	339	237	267	99	104	126	127	93	86	71	72	74
ENSCAFG00000000352	XPOT	474427	exportin for tRNA [Source:HGNC Symbol;Acc:HGNC:12826]	ENSG00000184575	XPOT	11260	exportin for tRNA	11765	11513	18747	11638	11832	10959	14841	10297	10083	13070	8546	9044	13423	13347	14377	13647	9503	8786	14587	12535	12770	14296	9611	9493	9574	9443	10544	12586	10113	9967	14332	11586	12935	10310	9373	10690	12214	10377	10554	17192	12050	15193
ENSCAFG00000000353	STXBP5	476237	syntaxin binding protein 5 [Source:HGNC Symbol;Acc:HGNC:19665]	ENSG00000164506	STXBP5	134957	syntaxin binding protein 5	832	767	1455	885	871	743	1009	680	653	274	169	192	60	76	71	472	373	328	206	180	187	448	286	302	121	107	103	874	729	663	190	159	188	169	197	160	766	695	673	97	97	141
ENSCAFG00000000354	LTC4S		leukotriene C4 synthase [Source:HGNC Symbol;Acc:HGNC:6719]	ENSG00000213316	LTC4S	4056	leukotriene C4 synthase	43	72	129	83	58	87	72	88	105	10	15	12	27	37	46	17	19	9	5	3	3	38	16	32	11	22	22	20	24	26	3	2	3	18	16	19	70	57	93	7	2	6
ENSCAFG00000000355	MGAT4B	481458	mannosyl (alpha-1,3-)-glycoprotein beta-1,4-N-acetylglucosaminyltransferase, isozyme B [Source:HGNC Symbol;Acc:HGNC:7048]	ENSG00000161013	MGAT4B	11282	mannosyl (alpha-1,3-)-glycoprotein beta-1,4-N-acetylglucosaminyltransferase, isozyme B	2861	3352	5313	2532	2554	2933	3207	3071	3139	1836	1406	1697	1805	1998	2813	2236	2100	1585	2528	2433	2794	2698	1954	2240	957	991	1425	2327	2056	2287	2081	1688	1903	1584	1544	1670	2040	1685	2038	1723	1066	1397
ENSCAFG00000000356	TBK1	481145	TANK binding kinase 1 [Source:HGNC Symbol;Acc:HGNC:11584]	ENSG00000183735	TBK1	29110	TANK binding kinase 1	2280	2315	3886	2271	2093	1925	3267	2313	2087	4831	3039	3066	4013	3799	3648	5126	3358	2981	5311	4588	4120	5624	3800	3682	3917	3590	3862	4358	3364	3007	4517	3685	3768	4336	3689	3850	3919	3498	3060	5206	3400	4198
ENSCAFG00000000357								0	0	2	0	0	4	3	0	1	0	1	2	1	4	8	2	2	1	4	2	7	2	0	2	0	0	2	2	0	2	2	3	2	2	6	0	4	0	0	2	0	3
ENSCAFG00000000359	GNS	474429	glucosamine (N-acetyl)-6-sulfatase [Source:HGNC Symbol;Acc:HGNC:4422]	ENSG00000135677	GNS	2799	glucosamine (N-acetyl)-6-sulfatase	2018	2050	3769	1262	1443	1370	2302	1820	1688	3828	2646	2850	4919	4934	5689	4835	3337	2904	4114	3851	3875	5069	3476	3653	1995	1978	2262	3737	3021	2985	3373	2664	3071	2863	2752	2872	3489	2842	3249	4604	3217	3990
ENSCAFG00000000360	SQSTM1	481459	sequestosome 1 [Source:HGNC Symbol;Acc:HGNC:11280]	ENSG00000161011	SQSTM1	8878	sequestosome 1	2724	3527	5187	2352	2339	2481	2847	2589	2761	848	675	866	726	882	1047	1271	1325	927	657	611	727	1181	938	989	523	638	868	718	588	622	618	517	658	605	735	839	1718	1465	1794	1163	754	811
ENSCAFG00000000361	TBC1D30	481147	TBC1 domain family member 30 [Source:HGNC Symbol;Acc:HGNC:29164]	ENSG00000111490	TBC1D30	23329	TBC1 domain family member 30	400	482	782	500	592	494	844	696	682	385	295	312	127	137	127	313	271	195	332	326	348	459	319	365	63	89	97	286	272	273	171	143	159	410	417	429	55	57	57	166	140	143
ENSCAFG00000000364	WIF1	481148	WNT inhibitory factor 1 [Source:HGNC Symbol;Acc:HGNC:18081]	ENSG00000156076	WIF1	11197	WNT inhibitory factor 1	1414	1555	2774	1101	1231	1246	1154	900	905	14	9	10	2	1	1	10	0	7	5	3	5	11	1	8	2	2	0	7	8	2	5	3	0	5	3	5	4	4	4	6	3	4
ENSCAFG00000000365				ENSG00000161010	MRNIP	51149	MRN complex interacting protein	1164	1380	2181	1110	1073	1143	1326	1064	1308	573	443	581	469	461	588	759	745	577	454	442	491	956	649	744	489	499	643	650	520	611	541	466	528	468	436	530	844	754	867	588	412	474
ENSCAFG00000000366	SASH1	608649	SAM and SH3 domain containing 1 [Source:HGNC Symbol;Acc:HGNC:19182]	ENSG00000111961	SASH1	23328	SAM and SH3 domain containing 1	6401	6286	10858	5295	5465	5076	6846	5110	4836	897	618	654	240	274	237	1283	989	866	771	673	706	1535	1030	1088	176	216	271	1628	1420	1321	357	301	324	1047	1032	1121	730	601	633	557	372	439
ENSCAFG00000000367	ENPP3	474820	ectonucleotide pyrophosphatase/phosphodiesterase 3 [Source:HGNC Symbol;Acc:HGNC:3358]	ENSG00000154269	ENPP3	5169	ectonucleotide pyrophosphatase/phosphodiesterase 3	28	25	49	34	37	24	35	34	46	84	56	65	66	47	52	106	62	65	102	95	77	119	81	86	75	61	58	89	75	69	85	68	75	47	37	51	99	88	77	102	56	67
ENSCAFG00000000370		474432		ENSG00000155957	TMBIM4	51643	transmembrane BAX inhibitor motif containing 4	3069	3255	5920	2978	2963	3209	4200	3023	3063	2800	1875	2259	2733	2634	3109	3148	2316	2178	2630	2432	2541	3210	2143	2198	1571	1504	1797	2717	2135	2323	3125	2332	2737	2230	2101	2431	2601	2188	2561	3588	2312	3127
ENSCAFG00000000372	UST	476238	uronyl 2-sulfotransferase [Source:HGNC Symbol;Acc:HGNC:17223]	ENSG00000111962	UST	10090	uronyl 2-sulfotransferase	1408	1433	2301	1186	1358	1245	1278	1004	959	581	396	418	171	195	205	698	624	483	255	265	252	1034	762	804	231	286	273	383	286	285	122	114	100	591	597	617	504	405	431	921	591	771
ENSCAFG00000000373	TAB2	484028	TGF-beta activated kinase 1/MAP3K7 binding protein 2 [Source:HGNC Symbol;Acc:HGNC:17075]	ENSG00000055208	TAB2	23118	TGF-beta activated kinase 1/MAP3K7 binding protein 2	2024	2070	3429	1961	2123	1905	2735	1953	1986	3484	2156	2395	2105	2042	2440	4176	3005	2684	2726	2352	2399	4625	3051	3463	1970	1994	2201	3315	2609	2592	2559	1990	2196	2728	2330	2756	2976	2550	2521	3209	1901	2346
ENSCAFG00000000374	IRAK3		interleukin 1 receptor associated kinase 3 [Source:HGNC Symbol;Acc:HGNC:17020]	ENSG00000090376	IRAK3	11213	interleukin 1 receptor associated kinase 3	235	219	315	195	175	177	309	205	158	795	578	669	597	651	671	1165	883	707	831	633	728	1169	832	864	751	763	850	711	608	556	470	406	456	442	481	517	1310	1178	1273	830	589	725
ENSCAFG00000000375	ZC3H12D		zinc finger CCCH-type containing 12D [Source:HGNC Symbol;Acc:HGNC:21175]	ENSG00000178199	ZC3H12D	340152	zinc finger CCCH-type containing 12D	104	176	208	101	52	83	110	99	86	1651	1198	1515	807	906	1158	2327	2475	1764	1070	1054	1149	3802	2662	3173	795	884	1106	1620	1496	1527	1391	1058	1226	1073	1088	1189	1440	1319	1441	1421	935	1096
ENSCAFG00000000376				ENSG00000167863	ATP5H	10476	ATP synthase, H+ transporting, mitochondrial Fo complex subunit D	166	163	277	191	174	127	286	183	168	551	319	368	296	307	297	654	440	394	430	366	399	704	476	500	384	375	415	429	423	356	320	201	280	288	271	318	757	531	694	465	294	374
ENSCAFG00000000377		100687598		ENSG00000167283, ENSG00000249222	ATP5L, ATP5L2	10632	ATP synthase, H+ transporting, mitochondrial Fo complex subunit G, ATP synthase, H+ transporting, mitochondrial Fo complex subunit G2	994	1184	2001	1007	1020	945	909	871	730	847	779	922	1561	1744	1930	1352	1204	1027	1002	1006	1198	1221	819	937	674	863	1039	986	889	1044	1505	1224	1478	879	845	1086	1099	982	1135	1790	1193	1483
ENSCAFG00000000378	HELB	608595	DNA helicase B [Source:HGNC Symbol;Acc:HGNC:17196]	ENSG00000127311	HELB	92797	DNA helicase B	285	293	498	349	356	267	476	461	422	1252	885	949	710	667	694	1238	970	818	665	624	620	1115	759	828	846	904	976	984	779	764	942	727	823	883	772	945	1076	933	901	1228	683	974
ENSCAFG00000000379		484030	peptidyl-prolyl cis-trans isomerase-like 4 [Source:RefSeq peptide;Acc:NP_001273921]	ENSG00000131013	PPIL4	85313	peptidylprolyl isomerase like 4	3088	2979	4685	2347	2166	2334	3492	2300	2048	2702	1799	1930	2403	2265	2204	3005	2195	1832	2344	2169	1979	3187	2071	2098	1868	1751	2017	2511	2139	1895	2568	2078	2137	2238	2065	2273	2436	2075	1931	3320	2156	2648
ENSCAFG00000000380	MED23	474822	mediator complex subunit 23 [Source:HGNC Symbol;Acc:HGNC:2372]	ENSG00000112282	MED23	9439	mediator complex subunit 23	926	901	1719	837	807	868	1402	992	1070	2682	1817	2020	2283	2184	2686	2955	2185	1924	2526	2212	2277	3003	2093	2261	2265	2220	2526	2237	1928	1787	2526	1949	2300	1703	1443	1740	2612	2173	2358	2637	1864	2302
ENSCAFG00000000381	TBC1D9B	481460	TBC1 domain family member 9B [Source:HGNC Symbol;Acc:HGNC:29097]	ENSG00000197226	TBC1D9B	23061	TBC1 domain family member 9B	3780	4412	7085	3188	3481	3661	4189	3714	3754	2839	2184	2466	2788	3128	4065	3540	3075	2435	2891	2621	3006	4229	3041	3353	2429	2756	3333	3209	2788	2862	2382	1854	2297	2671	2496	2751	2815	2484	2830	3297	2127	2540
ENSCAFG00000000382								3	1	8	0	2	10	9	9	4	6	2	3	4	2	1	12	4	5	3	7	14	6	5	5	2	3	7	3	4	8	8	1	2	4	0	8	4	8	8	7	2	0
ENSCAFG00000000384	GRIP1		glutamate receptor interacting protein 1 [Source:HGNC Symbol;Acc:HGNC:18708]	ENSG00000155974	GRIP1	23426	glutamate receptor interacting protein 1	469	417	663	547	463	418	637	439	431	103	81	92	92	69	56	147	108	99	74	91	68	198	103	103	108	98	105	149	164	106	128	108	100	153	124	108	147	106	73	130	101	82
ENSCAFG00000000385	KATNA1	476240	katanin catalytic subunit A1 [Source:HGNC Symbol;Acc:HGNC:6216]	ENSG00000186625	KATNA1	11104	katanin catalytic subunit A1	963	1002	1628	732	766	710	1116	782	724	910	633	648	1177	1152	1251	1044	807	683	952	875	892	975	741	772	599	670	733	868	746	678	1085	898	1007	805	799	769	1053	826	932	1737	1181	1447
ENSCAFG00000000386	ARG1	474823	arginase 1 [Source:HGNC Symbol;Acc:HGNC:663]	ENSG00000118520	ARG1	383	arginase 1	179	218	359	177	138	168	181	120	111	60	28	34	28	20	23	56	33	30	38	23	24	63	48	50	38	33	44	35	38	25	47	31	48	17	24	37	12	26	19	79	37	36
ENSCAFG00000000387	LATS1	476241	large tumor suppressor kinase 1 [Source:HGNC Symbol;Acc:HGNC:6514]	ENSG00000131023	LATS1	9113	large tumor suppressor kinase 1	2455	2276	3946	1949	1878	1745	2918	2068	1860	2825	1701	1763	2606	2382	2470	2889	1938	1739	2526	2255	1999	3468	2321	2475	1708	1694	1622	2623	2163	1870	2362	1903	2090	2080	1802	2105	2407	1963	1862	2945	1963	2448
ENSCAFG00000000388	TRIM39	102154748	tripartite motif containing 39 [Source:HGNC Symbol;Acc:HGNC:10065]	ENSG00000204599	TRIM39	56658	tripartite motif containing 39	271	350	467	285	355	361	407	363	388	496	320	358	294	296	427	537	504	360	345	317	324	652	453	508	282	325	456	476	429	426	261	217	239	341	328	369	319	281	338	379	217	265
ENSCAFG00000000389								2	0	10	7	6	6	10	1	5	6	6	11	5	7	12	6	8	7	5	6	13	9	3	3	11	7	7	3	7	6	6	4	9	4	4	5	6	9	9	7	4	8
ENSCAFG00000000390	NUP43	484031	nucleoporin 43 [Source:HGNC Symbol;Acc:HGNC:21182]	ENSG00000120253	NUP43	348995	nucleoporin 43	1806	1606	2851	1282	1341	1312	1668	1241	1137	2468	1664	1771	2558	2579	2787	2949	1880	1791	2882	2503	2512	2761	1864	1901	1631	1612	1773	2448	1939	1913	2922	2303	2686	2158	1772	2036	2990	2669	2594	4116	2851	3533
ENSCAFG00000000391	RASGEF1C	481462	RasGEF domain family member 1C [Source:HGNC Symbol;Acc:HGNC:27400]	ENSG00000146090	RASGEF1C	255426	RasGEF domain family member 1C	5	3	10	6	9	11	11	3	7	0	0	2	0	0	0	1	0	0	4	3	3	0	1	3	3	2	4	5	0	0	5	6	9	0	2	1	13	9	13	0	0	0
ENSCAFG00000000393	PCMT1	476242	protein-L-isoaspartate (D-aspartate) O-methyltransferase [Source:HGNC Symbol;Acc:HGNC:8728]	ENSG00000120265	PCMT1	5110	protein-L-isoaspartate (D-aspartate) O-methyltransferase	3582	3341	5646	2490	2515	2266	2766	2231	2090	2087	1482	1540	2349	2295	2509	1916	1431	1277	2361	2291	2200	2354	1598	1643	974	989	1153	2378	1897	1838	3215	2534	2625	1953	1795	1890	2049	1863	1856	4458	3085	3771
ENSCAFG00000000394				ENSG00000241370	RPP21	79897	ribonuclease P/MRP subunit p21	427	619	873	578	468	532	563	451	538	519	501	555	517	619	840	589	567	471	538	459	595	718	477	588	374	427	584	738	615	679	626	466	628	469	465	533	647	553	612	414	239	310
ENSCAFG00000000395	MAPK9	474652	mitogen-activated protein kinase 9 [Source:HGNC Symbol;Acc:HGNC:6886]	ENSG00000050748	MAPK9	5601	mitogen-activated protein kinase 9	2947	3133	5289	1816	2025	1826	2825	2078	2002	4570	3090	3385	5790	5471	6320	6148	4626	3983	6876	6162	6131	7562	5071	5379	5229	5005	6025	4033	3280	3206	5115	4174	4669	4458	4091	4679	3236	2768	2904	8612	5888	7439
ENSCAFG00000000396	GNL1	474825	G protein nucleolar 1 (putative) [Source:HGNC Symbol;Acc:HGNC:4413]	ENSG00000204590	GNL1	2794	G protein nucleolar 1 (putative)	1886	2192	3426	1926	2139	2154	2223	1936	2082	1672	1260	1417	1413	1681	2136	2172	2068	1560	2093	2009	2245	2028	1426	1792	1286	1343	1787	1659	1470	1655	1796	1415	1690	1302	1240	1429	1579	1416	1511	2609	1744	2165
ENSCAFG00000000397	CAND1	474437	cullin associated and neddylation dissociated 1 [Source:HGNC Symbol;Acc:HGNC:30688]	ENSG00000111530	CAND1	55832	cullin associated and neddylation dissociated 1	5212	5148	9278	5070	5001	4898	6061	4240	4229	9350	6232	6773	10185	9986	11537	11285	7786	6965	11260	10331	10244	9952	6634	6935	7051	6832	7567	8965	6817	7153	9709	8048	8961	8394	7380	8559	11826	9733	10785	15871	11084	14815
ENSCAFG00000000398	LRP11	100688818	LDL receptor related protein 11 [Source:HGNC Symbol;Acc:HGNC:16936]	ENSG00000120256	LRP11	84918	LDL receptor related protein 11	1109	1167	1788	941	982	981	1163	914	897	769	548	594	1180	1155	1280	1349	956	813	1464	1414	1407	2018	1243	1411	529	507	611	1578	1319	1313	1319	1045	1108	1160	991	1250	319	234	244	1926	1357	1631
ENSCAFG00000000399				ENSG00000111981, ENSG00000131015, ENSG00000131019, ENSG00000155918, ENSG00000203722	RAET1G, RAET1L, ULBP1, ULBP2, ULBP3	80329	retinoic acid early transcript 1G, retinoic acid early transcript 1L, UL16 binding protein 1, UL16 binding protein 2, UL16 binding protein 3	45	50	130	59	71	49	43	21	27	74	41	39	68	97	117	159	108	94	57	55	65	128	96	103	46	42	32	138	93	103	107	72	77	171	171	168	9	12	20	335	250	293
ENSCAFG00000000400				ENSG00000204576	PRR3	80742	proline rich 3	0	0	0	3	0	0	0	0	0	5	8	7	5	4	5	3	5	6	4	4	8	16	20	17	17	17	28	5	0	1	3	1	2	23	19	36	6	1	1	3	7	14
ENSCAFG00000000402		611924						1626	1675	2684	1448	1430	1463	1529	1283	1253	1	0	0	1	1	0	2	0	3	0	1	0	1	1	1	0	2	1	0	0	0	0	2	3	0	1	0	0	0	1	0	1	1
ENSCAFG00000000404	IYD	476244	iodotyrosine deiodinase [Source:HGNC Symbol;Acc:HGNC:21071]	ENSG00000009765	IYD	389434		1	0	0	0	5	1	0	0	0	0	0	0	0	0	0	0	0	0	0	0	0	0	0	0	0	0	0	0	0	0	0	0	0	0	0	0	1	0	0	0	0	1
ENSCAFG00000000405	PLEKHG1	484035	pleckstrin homology and RhoGEF domain containing G1 [Source:HGNC Symbol;Acc:HGNC:20884]	ENSG00000120278	PLEKHG1	57480	pleckstrin homology and RhoGEF domain containing G1	2153	2313	3740	2180	2300	2171	2220	1895	1661	4716	3326	3497	3730	3721	4376	5421	4106	3304	3976	3507	3743	5942	4070	4469	3811	3955	4479	3523	3191	2950	2485	1989	2313	2276	2096	2377	5989	4839	5330	3472	2345	2851
ENSCAFG00000000406	PPP1R10	481705	protein phosphatase 1 regulatory subunit 10 [Source:HGNC Symbol;Acc:HGNC:9284]	ENSG00000204569	PPP1R10	5514	protein phosphatase 1 regulatory subunit 10	1624	1914	2853	1919	1838	1949	2113	1861	1755	3434	2362	2756	3302	3303	4220	3252	2622	2229	4611	4136	4503	3685	2598	2979	1892	2088	2404	5084	4347	4408	3167	2546	3020	2575	2440	2824	2830	2459	2788	2318	1441	1778
ENSCAFG00000000407	DYRK2	481152	dual specificity tyrosine phosphorylation regulated kinase 2 [Source:HGNC Symbol;Acc:HGNC:3093]	ENSG00000127334	DYRK2	8445	dual specificity tyrosine phosphorylation regulated kinase 2	1255	1438	2085	1204	1376	1275	1413	1335	1245	1312	881	984	729	754	974	1900	1475	1215	1242	1086	1183	1633	1199	1282	803	879	1046	697	652	653	608	472	536	1088	1136	1173	946	818	867	1231	846	1010
ENSCAFG00000000408		403801	Interferon gamma [Source:UniProtKB/Swiss-Prot;Acc:P42161]	ENSG00000111537	IFNG	3458	interferon gamma	0	1	0	4	0	0	0	0	1	8	4	3	1	0	0	3	3	2	1	0	1	8	7	4	1	0	3	7	9	8	3	1	1	0	0	1	4	5	7	0	1	2
ENSCAFG00000000409				ENSG00000111536	IL26	55801	interleukin 26	7	3	1	0	0	1	0	1	0	2	0	0	0	0	0	0	0	0	0	0	0	0	0	2	1	2	1	2	2	0	0	1	4	2	1	2	0	0	0	0	0	0
ENSCAFG00000000410	IL22	481153	interleukin 22 [Source:HGNC Symbol;Acc:HGNC:14900]	ENSG00000127318	IL22	50616	interleukin 22	0	0	0	0	0	0	0	0	0	0	1	0	0	0	0	0	0	0	0	0	0	0	0	0	0	0	0	1	0	0	0	0	0	1	1	0	0	0	0	0	0	0
ENSCAFG00000000411	MRPS18B	474827	mitochondrial ribosomal protein S18B [Source:HGNC Symbol;Acc:HGNC:14516]	ENSG00000204568	MRPS18B	28973	mitochondrial ribosomal protein S18B	1110	1091	2018	1014	1034	1108	1348	1097	1112	2056	1465	1767	2335	2468	3118	2624	2175	1803	1972	1697	1963	2329	1561	1749	1631	1742	2195	2107	1561	1773	2266	1842	2133	1863	1796	1991	2152	1886	2278	3617	2313	2845
ENSCAFG00000000412	MDM1	474439	Mdm1 nuclear protein [Source:HGNC Symbol;Acc:HGNC:29917]	ENSG00000111554	MDM1	56890	Mdm1 nuclear protein	755	744	1154	597	634	635	966	652	656	1131	771	815	993	1025	1015	1298	917	801	1274	1094	1038	1306	951	917	842	843	1039	1072	915	886	1440	1110	1187	973	859	964	1368	1184	1054	1983	1260	1570
ENSCAFG00000000413	MTHFD1L	476245	methylenetetrahydrofolate dehydrogenase (NADP+ dependent) 1-like [Source:HGNC Symbol;Acc:HGNC:21055]	ENSG00000120254	MTHFD1L	25902	methylenetetrahydrofolate dehydrogenase (NADP+ dependent) 1-like	1134	1227	2025	833	918	925	991	820	919	5384	4007	4507	7522	7855	9964	6283	5260	4369	4737	4381	4417	8031	5567	6126	3124	3380	3929	5988	4775	5132	5547	4240	5034	4325	3925	4564	4188	3634	4108	6838	4648	5687
ENSCAFG00000000414	ATAT1	477580	alpha tubulin acetyltransferase 1 [Source:HGNC Symbol;Acc:HGNC:21186]	ENSG00000137343	ATAT1	79969	alpha tubulin acetyltransferase 1	310	338	511	400	413	393	609	549	521	1111	756	825	564	574	843	1445	1242	907	1049	893	994	1890	1270	1572	1310	1325	1703	1558	1434	1479	1412	1160	1299	1146	1172	1395	1354	1191	1251	767	447	577
ENSCAFG00000000415		608981		ENSG00000127314, ENSG00000254893	AC113404.1, RAP1B	5908	RAP1B, member of RAS oncogene family, Ras-related protein Rap-1b-like protein	5535	5465	9234	4076	4211	3823	6301	4344	3971	7375	4909	5239	9899	9677	9342	8398	5503	5138	8828	7745	7402	8939	5989	5697	5237	5134	5659	7045	5431	5179	10071	8213	8740	7674	6449	7611	9141	7845	7072	13634	9241	11614
ENSCAFG00000000416		474828		ENSG00000204564	C6orf136	221545	chromosome 6 open reading frame 136	821	908	1560	911	902	912	1208	1018	1054	1734	1068	1371	1150	1097	1486	1983	1784	1386	1592	1382	1583	2047	1377	1595	981	1055	1360	1822	1511	1683	1751	1307	1564	1351	1270	1614	1427	1232	1524	1406	844	1046
ENSCAFG00000000417	NUP107	474440	nucleoporin 107 [Source:HGNC Symbol;Acc:HGNC:29914]	ENSG00000111581	NUP107	57122	nucleoporin 107	1139	1096	1775	1029	1057	945	1401	966	1024	2614	1758	1975	3567	3417	3842	3357	2438	2068	3410	3205	3112	2743	1832	1903	2083	2014	2389	2234	1984	1869	2692	2213	2487	2352	2245	2418	3767	3075	3278	4829	3120	4070
ENSCAFG00000000418	MDM2	403693	MDM2 proto-oncogene [Source:HGNC Symbol;Acc:HGNC:6973]	ENSG00000135679	MDM2	4193	MDM2 proto-oncogene	3862	3711	5931	3740	3790	3385	5561	3819	3439	6545	4109	4244	6964	6311	6958	6948	4732	4295	6271	5735	5432	7091	4862	4753	3610	3650	3919	7037	5628	5371	6462	5216	5508	5376	4689	5224	4589	3939	3936	9554	6404	8030
ENSCAFG00000000419	AKAP12	476246	A-kinase anchoring protein 12 [Source:HGNC Symbol;Acc:HGNC:370]	ENSG00000131016	AKAP12	9590	A-kinase anchoring protein 12	3438	3702	5662	1166	1276	1229	2692	2330	2011	1330	986	1028	160	170	177	492	432	279	282	275	283	731	517	581	106	132	117	966	720	730	228	200	205	608	532	556	647	538	561	198	144	167
ENSCAFG00000000420	CPM		carboxypeptidase M [Source:HGNC Symbol;Acc:HGNC:2311]	ENSG00000135678	CPM	1368	carboxypeptidase M	581	597	975	542	631	621	1045	697	697	1133	788	872	877	840	977	312	262	227	125	120	116	390	230	235	270	239	280	1515	1233	1181	205	137	148	217	239	209	133	135	115	83	44	39
ENSCAFG00000000421								3	10	11	3	1	6	16	9	5	4	3	8	5	11	8	9	14	11	12	18	15	20	6	6	6	9	6	13	4	7	13	8	9	5	2	2	12	12	17	21	7	7
ENSCAFG00000000422	ZBTB2		zinc finger and BTB domain containing 2 [Source:HGNC Symbol;Acc:HGNC:20868]	ENSG00000181472	ZBTB2	57621	zinc finger and BTB domain containing 2	870	689	1375	699	787	747	930	710	680	1798	1292	1346	1553	1685	1901	1946	1664	1331	2148	2019	2021	2079	1502	1498	1087	1143	1181	1789	1461	1348	1618	1261	1381	1477	1446	1492	1847	1629	1637	3417	2274	2739
ENSCAFG00000000423	RMND1		required for meiotic nuclear division 1 homolog [Source:HGNC Symbol;Acc:HGNC:21176]	ENSG00000155906	RMND1	55005	required for meiotic nuclear division 1 homolog	667	705	1002	659	589	582	855	676	580	866	580	723	823	814	937	1040	787	677	759	715	643	1067	761	775	563	600	723	811	662	608	898	712	834	604	481	584	691	604	612	843	567	703
ENSCAFG00000000424	CPSF6	474441	cleavage and polyadenylation specific factor 6 [Source:HGNC Symbol;Acc:HGNC:13871]	ENSG00000111605	CPSF6	11052	cleavage and polyadenylation specific factor 6	1283	1339	2138	1151	1245	1215	1246	1030	1015	4083	2704	2940	2997	3162	3570	5079	3931	3221	4275	3743	3806	4958	3186	3489	2997	3092	3545	3565	2838	2950	3862	3111	3320	3173	3121	3363	4484	3906	4017	4637	3015	3514
ENSCAFG00000000425	ARMT1	611986	acidic residue methyltransferase 1 [Source:HGNC Symbol;Acc:HGNC:17872]	ENSG00000146476	ARMT1	79624	acidic residue methyltransferase 1	1564	1560	2474	1200	1187	1015	1756	1164	1125	1682	1004	1041	1528	1417	1446	1693	1080	1000	1718	1579	1429	1778	1248	1202	1171	1088	1098	1637	1324	1197	1952	1561	1640	1253	1137	1246	1592	1285	1168	2343	1689	2108
ENSCAFG00000000426		474442	lysozyme precursor [Source:RefSeq peptide;Acc:NP_001287805]	ENSG00000090382	LYZ	4069	lysozyme	2393	2453	4100	1467	1279	1291	3461	2665	2483	16037	10668	11248	4982	4617	4652	33163	22049	20566	8718	7635	7049	22416	14880	14359	10214	10482	11316	10088	7570	7034	10755	8834	9035	12086	10536	11477	22952	19912	17979	23151	15475	19299
ENSCAFG00000000427	DHX16	481706	DEAH-box helicase 16 [Source:HGNC Symbol;Acc:HGNC:2739]	ENSG00000204560	DHX16	8449	DEAH-box helicase 16	1357	1758	2452	1532	1577	1698	2044	1814	1883	3572	2525	2994	2150	2128	2749	3482	3087	2452	3002	2659	3167	4374	3032	3439	2076	2226	3081	3313	3127	3128	3062	2585	2830	2614	2540	2857	3381	2837	3447	3284	1932	2314
ENSCAFG00000000428	YEATS4	474443	YEATS domain containing 4 [Source:HGNC Symbol;Acc:HGNC:24859]	ENSG00000127337	YEATS4	8089	YEATS domain containing 4	743	647	1189	605	498	562	915	589	545	1090	828	793	1095	1139	1115	1429	867	815	1392	1159	1058	1219	901	791	686	772	782	1245	1025	853	1251	1032	1114	1004	887	987	1161	989	888	2228	1442	1864
ENSCAFG00000000429	CCDC170	476248	coiled-coil domain containing 170 [Source:HGNC Symbol;Acc:HGNC:21177]	ENSG00000120262	CCDC170	80129	coiled-coil domain containing 170	343	397	628	181	177	179	283	228	188	57	28	35	17	18	37	66	41	22	42	54	54	73	50	70	20	23	29	60	83	70	34	24	30	6	12	11	32	37	22	63	35	41
ENSCAFG00000000430	ESR1	403640	estrogen receptor 1 [Source:HGNC Symbol;Acc:HGNC:3467]	ENSG00000091831	ESR1	2099	estrogen receptor 1	1964	2081	3317	536	558	588	1479	1041	1164	21	15	28	4	4	5	23	17	10	9	6	4	20	18	21	0	1	3	26	24	19	10	4	11	3	2	4	8	9	14	4	2	1
ENSCAFG00000000431	FRS2	474444	fibroblast growth factor receptor substrate 2 [Source:HGNC Symbol;Acc:HGNC:16971]	ENSG00000166225	FRS2	10818	fibroblast growth factor receptor substrate 2	389	410	634	357	365	351	432	308	348	411	257	270	235	267	285	381	300	280	236	193	188	371	283	296	233	195	225	342	327	285	319	224	215	253	260	293	333	241	286	323	245	300
ENSCAFG00000000432	CCT2	474445	chaperonin containing TCP1 subunit 2 [Source:HGNC Symbol;Acc:HGNC:1615]	ENSG00000166226	CCT2	10576	chaperonin containing TCP1 subunit 2	7537	7494	12774	6289	7086	6665	7844	5929	5687	13552	9725	10281	14907	15216	17136	13541	9748	8871	16419	14932	15254	14545	9978	10411	9267	9373	10644	12097	9459	9893	16890	13759	15603	11908	10651	11921	14446	12068	13282	18794	13451	16898
ENSCAFG00000000433	GFPT2	474653	glutamine-fructose-6-phosphate transaminase 2 [Source:HGNC Symbol;Acc:HGNC:4242]	ENSG00000131459	GFPT2	9945	glutamine-fructose-6-phosphate transaminase 2	822	929	1638	679	798	782	1383	1031	996	466	317	373	51	54	61	128	131	96	135	89	113	248	184	234	60	72	81	1436	1190	1256	166	152	131	1046	1057	1139	212	146	202	336	238	243
ENSCAFG00000000434	LRRC10	481157	leucine rich repeat containing 10 [Source:HGNC Symbol;Acc:HGNC:20264]	ENSG00000198812	LRRC10	376132	leucine rich repeat containing 10	0	0	4	0	0	0	1	0	1	0	0	1	1	2	0	0	0	0	3	0	0	1	1	1	0	0	0	2	4	0	0	0	0	2	0	2	0	0	0	1	0	0
ENSCAFG00000000435	BEST3	481158	bestrophin 3 [Source:HGNC Symbol;Acc:HGNC:17105]	ENSG00000127325	BEST3	144453	bestrophin 3	20	14	32	56	41	95	38	49	33	0	0	0	0	0	0	0	0	0	0	0	0	0	0	0	0	2	0	1	0	0	0	0	0	1	0	0	0	0	0	0	5	3
ENSCAFG00000000436		481159		ENSG00000127328, ENSG00000258052	AC025263.3, RAB3IP	117177	RAB3A interacting protein	1519	1465	2378	1832	1790	1790	1996	1445	1434	925	603	676	960	1032	993	1195	828	785	1486	1340	1336	1085	661	737	479	556	601	906	743	691	1272	1084	1125	754	586	815	563	415	452	2048	1303	1661
ENSCAFG00000000437	NRM	100856242	nurim (nuclear envelope membrane protein) [Source:HGNC Symbol;Acc:HGNC:8003]	ENSG00000146112	PPP1R18	170954	protein phosphatase 1 regulatory subunit 18	1413	1686	2675	1024	1097	1161	1679	1373	1443	7473	5517	6260	3866	4270	5299	8063	7621	5601	6837	6241	6810	10193	7574	7989	5589	6323	7878	5708	5221	5519	6737	5487	6409	5364	5214	5890	7984	6993	8065	7690	4600	5518
ENSCAFG00000000439				ENSG00000166268	MYRFL	196446	myelin regulatory factor-like	79	72	119	80	110	74	52	62	45	4	2	2	0	1	0	1	9	2	2	2	4	4	0	5	0	1	2	4	3	2	3	6	0	0	2	0	102	102	101	7	5	0
ENSCAFG00000000441	CNOT2	474446	CCR4-NOT transcription complex subunit 2 [Source:HGNC Symbol;Acc:HGNC:7878]	ENSG00000111596	CNOT2	4848	CCR4-NOT transcription complex subunit 2	2401	2311	3900	2131	2264	2067	3263	2113	2197	3426	2264	2510	3051	3200	3400	3894	2814	2450	3390	3147	3054	4172	2660	2816	2673	2720	3036	3600	3100	2895	3387	2738	3084	2813	2647	2892	3738	3088	3083	4406	2988	3703
ENSCAFG00000000442	MDC1	100855462	mediator of DNA damage checkpoint 1 [Source:HGNC Symbol;Acc:HGNC:21163]	ENSG00000137337	MDC1	9656	mediator of DNA damage checkpoint 1	2186	2398	3370	1845	1910	1690	2955	2631	2536	7627	5461	5947	5646	5710	7075	9950	8506	6537	5928	5347	5709	11805	8385	9428	4640	4938	5745	7524	6629	6616	5669	4800	5246	4566	4146	4612	6641	5534	6243	4736	3208	3883
ENSCAFG00000000443	TUBB	474830	tubulin beta class I [Source:HGNC Symbol;Acc:HGNC:20778]	ENSG00000196230	TUBB	203068	tubulin beta class I	6019	6890	11255	4747	5312	5671	5038	4308	4581	13677	9783	11998	11187	12280	16875	18770	15900	13327	15954	14771	17454	12781	9098	10633	9006	10237	12527	12372	10475	11644	15081	12317	15104	10069	9747	11692	22122	18583	23979	21124	13275	16998
ENSCAFG00000000444	FLOT1	474831	flotillin 1 [Source:HGNC Symbol;Acc:HGNC:3757]	ENSG00000137312	FLOT1	10211	flotillin 1	6743	7884	12694	5599	5811	6076	7561	6576	6542	10246	7434	8371	8126	8830	10634	13290	11193	9132	12844	12089	12940	13049	9008	9977	8153	8743	10590	9940	8361	8646	11052	9015	10746	8827	8188	9565	14360	12685	14094	17799	11314	14264
ENSCAFG00000000445	SYNE1	484037	spectrin repeat containing nuclear envelope protein 1 [Source:HGNC Symbol;Acc:HGNC:17089]	ENSG00000131018	SYNE1	23345	spectrin repeat containing nuclear envelope protein 1	2942	3324	4831	1863	1929	1808	3115	2505	2651	6001	4165	4554	3039	3235	3749	8347	6553	5409	4127	3747	4040	11384	7822	8487	4057	4075	4997	5567	4813	4736	5898	4845	5768	4336	4033	4633	6806	5557	6381	5268	3344	4107
ENSCAFG00000000446	PTPRB	481162	protein tyrosine phosphatase, receptor type B [Source:HGNC Symbol;Acc:HGNC:9665]	ENSG00000127329	PTPRB	5787	protein tyrosine phosphatase, receptor type B	1028	1201	1768	565	619	609	914	843	722	560	371	403	142	142	188	304	282	209	573	477	570	562	327	385	111	120	107	513	469	458	193	143	163	309	272	313	405	372	417	237	150	208
ENSCAFG00000000447	IER3		immediate early response 3 [Source:HGNC Symbol;Acc:HGNC:5392]	ENSG00000137331	IER3	8870	immediate early response 3	1076	1664	2944	1267	1321	1745	1498	1474	1463	131	111	132	32	57	50	81	66	56	75	103	103	98	72	87	99	111	126	286	216	241	83	47	51	192	219	235	145	190	176	149	114	111
ENSCAFG00000000448	DDR1	100856512	discoidin domain receptor tyrosine kinase 1 [Source:HGNC Symbol;Acc:HGNC:2730]	ENSG00000204580	DDR1	780	discoidin domain receptor tyrosine kinase 1	5834	7101	10712	6343	6611	7121	6454	5688	6230	255	158	193	167	147	242	396	389	286	95	88	102	378	248	297	193	141	253	107	84	116	152	127	143	490	423	536	197	163	230	106	95	120
ENSCAFG00000000450	TSPAN8	474448	tetraspanin 8 [Source:HGNC Symbol;Acc:HGNC:11855]	ENSG00000127324	TSPAN8	7103	tetraspanin 8	1524	1632	2982	1003	1099	1058	2668	2041	1995	7	2	4	1	0	1	9	2	2	4	0	3	18	5	8	1	3	3	13	8	13	6	4	8	9	6	8	15	6	14	3	1	0
ENSCAFG00000000451				ENSG00000139292	LGR5	8549	leucine rich repeat containing G protein-coupled receptor 5	721	875	1453	825	827	799	665	558	505	1	1	2	1	0	0	3	0	1	0	0	0	1	0	1	0	0	0	4	1	0	0	0	0	3	0	0	0	0	0	0	0	0
ENSCAFG00000000453	ZFC3H1	474449	zinc finger C3H1-type containing [Source:HGNC Symbol;Acc:HGNC:28328]	ENSG00000133858	ZFC3H1	196441	zinc finger C3H1-type containing	2988	3203	4445	3435	3178	2990	5049	3424	3443	13781	8835	9466	10785	10481	11246	14745	10993	9378	11948	10331	10335	18396	12668	12815	13107	12527	14383	14406	12056	11332	11371	8963	9947	10818	9261	11066	13055	10897	10586	8765	5667	7202
ENSCAFG00000000454	VARS2	474833	valyl-tRNA synthetase 2, mitochondrial [Source:HGNC Symbol;Acc:HGNC:21642]	ENSG00000137411	VARS2	57176	valyl-tRNA synthetase 2, mitochondrial	2671	3386	5002	2919	3164	3358	4004	3633	4033	7596	5421	6202	4281	4618	6164	7614	7264	5593	6628	5982	7170	8785	5989	7303	5222	5618	7263	7941	6963	7518	5011	4056	4685	5264	5106	6205	5981	5350	6019	6263	4109	4977
ENSCAFG00000000456	THAP2	100683172	THAP domain containing 2 [Source:HGNC Symbol;Acc:HGNC:20854]	ENSG00000173451, ENSG00000258064	RP11-293I14.2, THAP2	83591	THAP domain containing 2	128	140	174	99	87	67	152	96	88	248	134	169	166	200	199	354	239	216	364	311	270	445	302	245	246	285	270	351	221	206	232	189	191	153	117	135	208	234	225	255	154	209
ENSCAFG00000000457	TMEM19		transmembrane protein 19 [Source:HGNC Symbol;Acc:HGNC:25605]	ENSG00000139291	TMEM19	55266	transmembrane protein 19	1959	2212	3575	1973	2061	2040	1964	1632	1592	1801	1258	1341	2011	2261	2494	2784	2165	1855	1923	1806	1749	2692	1867	2097	1535	1579	1809	1526	1216	1242	1757	1266	1659	1354	1286	1420	1257	1006	1242	2899	2154	2564
ENSCAFG00000000458	RAB21		RAB21, member RAS oncogene family [Source:HGNC Symbol;Acc:HGNC:18263]	ENSG00000080371	RAB21	23011	RAB21, member RAS oncogene family	1033	1058	1665	775	881	766	1146	775	694	1568	1113	1033	1375	1255	1310	1694	1189	1096	1755	1553	1353	1596	1087	1126	1081	999	1086	1289	1087	1036	1555	1172	1240	1333	1277	1398	1470	1288	1195	2487	1573	2062
ENSCAFG00000000459	TBC1D15	474451	TBC1 domain family member 15 [Source:HGNC Symbol;Acc:HGNC:25694]	ENSG00000121749	TBC1D15	64786	TBC1 domain family member 15	3203	2803	4936	2635	2631	2504	3835	2700	2379	2390	1465	1450	2161	2249	2118	2299	1464	1462	2577	2230	1965	2236	1454	1402	1507	1506	1491	2018	1510	1463	2506	1854	2044	1941	1755	1944	2124	1840	1684	3865	2530	3170
ENSCAFG00000000460	LAPTM4B		lysosomal protein transmembrane 4 beta [Source:HGNC Symbol;Acc:HGNC:13646]	ENSG00000104341	LAPTM4B	55353	lysosomal protein transmembrane 4 beta	190	243	516	98	101	120	224	191	171	80	54	80	38	53	64	355	323	259	58	40	59	122	93	95	22	29	31	180	162	158	36	32	33	115	94	98	143	106	107	35	16	25
ENSCAFG00000000462		481165	tryptophan hydroxylase 2 [Source:HGNC Symbol;Acc:HGNC:20692]	ENSG00000139287	TPH2	121278	tryptophan hydroxylase 2	1	0	0	4	7	0	8	0	0	0	2	5	2	0	1	0	0	0	126	106	116	0	1	1	0	0	2	7	5	1	0	0	1	1	6	4	1	0	1	16	2	2
ENSCAFG00000000463	ERICH5	100682879	glutamate rich 5 [Source:HGNC Symbol;Acc:HGNC:26823]	ENSG00000177459	ERICH5	203111	glutamate rich 5	53	35	86	51	61	33	75	39	50	46	48	36	49	57	50	124	78	66	46	23	32	146	120	138	110	145	148	40	45	40	28	8	24	63	47	43	40	34	37	51	30	44
ENSCAFG00000000464	CNOT6	481463	CCR4-NOT transcription complex subunit 6 [Source:HGNC Symbol;Acc:HGNC:14099]	ENSG00000113300	CNOT6	57472	CCR4-NOT transcription complex subunit 6	2372	2171	3190	2473	2113	1921	3010	1834	1871	3208	2031	2094	2083	2115	1870	3362	2361	1945	3064	2496	2332	3131	2079	2065	1843	1550	1673	2778	2412	2032	2883	2289	2445	2327	2057	2430	3272	2684	2434	3799	2171	2664
ENSCAFG00000000465				ENSG00000132541	RIDA	10247	reactive intermediate imine deaminase A homolog	5	4	8	4	14	11	11	4	10	1	5	8	5	6	4	3	6	8	7	2	6	1	4	8	7	2	15	3	8	6	1	4	9	2	3	2	2	2	7	10	9	17
ENSCAFG00000000469	POP1	481978	POP1 homolog, ribonuclease P/MRP subunit [Source:HGNC Symbol;Acc:HGNC:30129]	ENSG00000104356	POP1	10940	POP1 homolog, ribonuclease P/MRP subunit	714	731	1106	800	720	684	705	537	569	3332	2267	2566	2015	2003	2362	2920	2304	1970	2424	2086	2150	2379	1512	1759	1369	1395	1638	1779	1601	1622	2304	1789	2084	1859	1653	1919	1742	1303	1525	5108	3211	3811
ENSCAFG00000000470				ENSG00000168631	DPCR1	135656	diffuse panbronchiolitis critical region 1	10	20	18	11	7	9	15	14	25	0	3	2	1	4	1	1	1	4	1	1	3	2	1	0	0	0	2	3	1	1	4	4	2	1	0	0	2	3	1	0	0	0
ENSCAFG00000000471	MUC21	100684872	mucin 21, cell surface associated [Source:HGNC Symbol;Acc:HGNC:21661]	ENSG00000204544	MUC21	394263	mucin 21, cell surface associated	0	0	0	0	0	0	0	0	0	0	0	0	0	0	0	0	0	0	0	0	0	0	0	0	0	0	0	0	0	0	0	0	0	0	0	0	0	0	0	0	0	0
ENSCAFG00000000472	C6orf15		chromosome 6 open reading frame 15 [Source:HGNC Symbol;Acc:HGNC:13927]	ENSG00000204542	C6orf15	29113	chromosome 6 open reading frame 15	1395	1601	2643	2380	2262	2581	1374	1129	1116	0	0	0	0	0	0	0	1	0	0	0	2	0	0	1	0	0	1	0	2	0	2	1	0	1	0	0	0	0	0	0	1	1
ENSCAFG00000000473	TRHDE		thyrotropin releasing hormone degrading enzyme [Source:HGNC Symbol;Acc:HGNC:30748]	ENSG00000072657	TRHDE	29953	thyrotropin releasing hormone degrading enzyme	14	9	15	66	38	60	17	8	20	1	1	0	1	0	3	5	2	0	1	0	0	8	3	2	1	1	3	3	3	3	3	1	2	1	1	3	6	3	6	0	0	2
ENSCAFG00000000474	CDSN	607062	corneodesmosin [Source:HGNC Symbol;Acc:HGNC:1802]	ENSG00000204539	CDSN	1041	corneodesmosin	19241	21125	36654	22364	23727	26132	17959	15454	16639	7	2	8	6	2	3	11	8	10	0	3	7	20	7	10	9	6	10	6	1	8	8	7	11	6	1	7	2	1	3	8	6	6
ENSCAFG00000000475	PSORS1C2	100682937	psoriasis susceptibility 1 candidate 2 [Source:HGNC Symbol;Acc:HGNC:17199]	ENSG00000204538	PSORS1C2	170680	psoriasis susceptibility 1 candidate 2	10156	11359	18417	6332	7278	7211	9775	8786	8031	36	20	27	14	13	16	51	44	36	51	50	63	50	34	39	93	120	139	43	48	54	25	39	31	43	22	31	59	33	46	102	57	79
ENSCAFG00000000478	CCHCR1	474834	coiled-coil alpha-helical rod protein 1 [Source:HGNC Symbol;Acc:HGNC:13930]	ENSG00000204536	CCHCR1	54535	coiled-coil alpha-helical rod protein 1	1478	1894	2707	1155	1310	1289	1870	1690	1789	2401	1778	2121	1435	1570	1985	4257	4236	3071	4041	3833	4159	3725	2604	3081	2986	3324	4444	4116	3473	3781	2176	1778	1994	2795	2780	3124	3543	3046	3501	3143	1796	2056
ENSCAFG00000000479	KCNC2	481168	potassium voltage-gated channel subfamily C member 2 [Source:HGNC Symbol;Acc:HGNC:6234]	ENSG00000166006	KCNC2	3747	potassium voltage-gated channel subfamily C member 2	3	1	16	0	4	5	8	6	8	1	2	2	0	0	1	0	0	0	1	2	0	0	1	1	0	1	0	0	0	0	3	0	0	0	1	1	0	2	0	1	0	0
ENSCAFG00000000480	NIPAL2	606846	NIPA like domain containing 2 [Source:HGNC Symbol;Acc:HGNC:25854]	ENSG00000104361	NIPAL2	79815	NIPA like domain containing 2	5211	4899	9442	6685	6966	6805	5381	4019	3769	5276	3468	3752	5307	5198	5857	10103	6887	6344	4723	4028	3931	5749	3732	3896	4898	4785	5392	4427	3386	3336	2736	2195	2427	4052	3601	4158	3668	3184	3130	8834	6115	7887
ENSCAFG00000000481	CAPS2	481169	calcyphosine 2 [Source:HGNC Symbol;Acc:HGNC:16471]	ENSG00000180881	CAPS2	84698	calcyphosine 2	20	14	41	83	55	75	66	52	55	23	17	16	0	0	0	7	14	13	5	3	2	40	7	16	5	4	10	1	5	5	2	3	0	7	13	16	5	0	2	6	3	2
ENSCAFG00000000482	FLT4	481464	fms related tyrosine kinase 4 [Source:HGNC Symbol;Acc:HGNC:3767]	ENSG00000037280	FLT4	2324	fms related tyrosine kinase 4	801	1022	1680	549	555	531	1058	931	971	537	457	485	57	51	70	455	453	336	332	321	345	730	563	632	70	87	94	538	508	567	74	81	110	266	251	273	412	365	411	98	73	93
ENSCAFG00000000483	TCF19	474835	transcription factor 19 [Source:HGNC Symbol;Acc:HGNC:11629]	ENSG00000137310	TCF19	6941	transcription factor 19	673	741	1224	513	644	648	645	642	595	984	740	815	883	847	1116	1213	1092	903	1374	1335	1458	1637	1113	1210	658	709	884	1507	1224	1271	1325	1044	1198	839	840	877	1379	1273	1507	2302	1624	1891
ENSCAFG00000000484	STK3	475045	serine/threonine kinase 3 [Source:HGNC Symbol;Acc:HGNC:11406]	ENSG00000104375	STK3	6788	serine/threonine kinase 3	1303	1246	2233	1309	1220	1275	1406	1063	1041	1005	689	746	785	755	793	962	684	552	809	742	702	1235	802	906	306	330	350	1035	858	737	553	459	451	734	732	719	539	448	457	1132	890	1035
ENSCAFG00000000485		481709		ENSG00000204531, ENSG00000212993	POU5F1, POU5F1B	5460	POU class 5 homeobox 1, POU class 5 homeobox 1B	1	0	2	0	0	0	0	1	3	7	1	4	0	0	2	3	5	5	0	5	1	14	5	10	0	5	0	7	7	13	3	1	3	4	2	5	8	3	1	0	3	4
ENSCAFG00000000487		474836	MHC class I DLA-88 precursor [Source:RefSeq peptide;Acc:NP_001014767]					6608	8316	13531	6924	7847	8087	4965	4965	4703	9820	7760	9215	25207	28936	38234	33697	33224	24212	25768	24490	28013	21363	15108	17624	13487	16000	20075	12904	10934	11942	21276	17361	19160	22932	22655	23928	20043	18397	21662	11010	7259	7965
ENSCAFG00000000488	KCNS2	481979	potassium voltage-gated channel modifier subfamily S member 2 [Source:HGNC Symbol;Acc:HGNC:6301]	ENSG00000156486	KCNS2	3788	potassium voltage-gated channel modifier subfamily S member 2	0	0	4	3	0	2	0	0	0	0	0	0	0	0	0	0	0	0	0	0	0	0	0	0	0	0	0	0	0	0	0	0	0	0	0	0	0	0	0	0	0	0
ENSCAFG00000000489								10	2	5	7	13	5	29	25	33	58	49	49	9	3	2	45	55	29	39	32	24	88	40	64	44	59	55	94	64	96	34	19	28	56	42	53	34	25	17	21	19	22
ENSCAFG00000000491		100687713		ENSG00000010244	ZNF207	7756		3	5	15	1	0	1	2	4	10	12	3	5	5	7	10	5	5	3	2	6	6	7	3	5	4	5	9	7	5	7	10	7	10	13	2	5	4	2	8	8	5	5
ENSCAFG00000000492								291	345	695	40	56	48	198	187	215	4616	3668	4211	4087	4895	6445	247	198	140	783	776	944	4728	3637	4149	2233	3075	3985	93	71	66	1002	888	953	109	163	119	877	851	817	5210	3417	3877
ENSCAFG00000000493	OSR2	481980	odd-skipped related transciption factor 2 [Source:HGNC Symbol;Acc:HGNC:15830]	ENSG00000164920	OSR2	116039	odd-skipped related transciption factor 2	140	134	191	77	97	101	282	225	229	13	4	16	13	8	11	8	3	6	4	6	7	5	8	5	8	8	10	26	30	23	2	2	4	2	6	3	5	13	5	34	18	28
ENSCAFG00000000494		481468						0	4	0	1	4	4	0	0	0	3	0	0	0	0	1	0	0	0	0	0	1	0	0	0	0	0	0	0	0	0	0	0	0	0	0	0	0	0	1	0	0	0
ENSCAFG00000000496								159	174	357	130	186	167	141	135	116	379	283	298	262	331	377	311	260	265	442	376	431	310	221	249	183	238	292	283	263	306	372	300	370	259	225	300	367	379	412	506	358	453
ENSCAFG00000000497		100684769		ENSG00000237693	IRGM	345611	immunity related GTPase M	122	116	182	54	67	70	163	109	99	3799	2622	2817	1506	1474	1726	3679	2867	2532	3431	2817	3184	4356	2896	3266	3203	3141	3919	2990	2317	2356	1416	1264	1334	3277	2901	3382	3205	2679	3009	4050	2757	3539
ENSCAFG00000000498								90	85	161	43	62	20	73	86	61	2658	1683	1930	849	777	892	2430	1638	1553	2144	1782	1863	3287	2191	2364	1547	1599	1835	2231	1566	1650	968	685	832	2836	2714	2845	1583	1301	1417	2611	1759	2335
ENSCAFG00000000500		474838						4433	4982	7650	3087	3159	3665	3804	3485	3434	36036	28815	34469	17730	19211	25363	20134	18802	14847	18853	17831	20727	70187	50967	57270	29913	33582	44178	29414	25234	27854	15968	13314	14807	15714	14534	17400	18677	16804	18827	43766	28456	35139
ENSCAFG00000000502		481471	interferon-inducible GTPase 1-like [Source:RefSeq peptide;Acc:NP_001300732]					103	99	207	27	39	29	114	104	102	4181	2755	3002	1241	1221	1411	3879	2688	2452	4704	4243	4133	4462	3053	3122	2857	2909	3292	3383	2539	2753	1728	1376	1539	4722	4273	4874	3820	3282	3508	4940	3361	4397
ENSCAFG00000000506	MCCD1	607150	mitochondrial coiled-coil domain 1 [Source:HGNC Symbol;Acc:HGNC:20668]	ENSG00000204511	MCCD1	401250	mitochondrial coiled-coil domain 1	0	0	0	0	0	0	0	0	0	0	0	0	0	0	0	0	0	0	0	0	0	0	0	0	0	0	0	0	0	0	0	0	0	0	0	0	0	0	0	0	0	0
ENSCAFG00000000507	VPS13B	481981	vacuolar protein sorting 13 homolog B [Source:HGNC Symbol;Acc:HGNC:2183]	ENSG00000132549	VPS13B	157680	vacuolar protein sorting 13 homolog B	2636	2974	4500	2198	2398	2388	3058	2224	2327	7969	5344	5837	5296	5412	6219	9760	7231	6347	4418	3804	3955	7232	5041	5316	5599	5443	6563	4682	4032	3693	4881	4132	4675	3320	3139	3577	4404	3608	3952	5569	3640	4788
ENSCAFG00000000509		474839	Spliceosome RNA helicase DDX39B [Source:UniProtKB/Swiss-Prot;Acc:Q5WR10]	ENSG00000198563	DDX39B	7919	DExD-box helicase 39B	4302	4753	7426	4850	4573	4991	5927	4586	5176	15137	10515	12473	9707	10191	12755	15302	13834	11334	12123	10988	12700	17208	11529	14075	9414	9733	12803	15392	14026	15472	12876	10086	12122	13998	12703	16194	13779	11416	13514	16294	10200	12298
ENSCAFG00000000510	PRR16	100686740	proline rich 16 [Source:HGNC Symbol;Acc:HGNC:29654]	ENSG00000184838	PRR16	51334	proline rich 16	304	275	528	142	122	143	262	164	184	23	11	13	8	14	15	23	14	19	31	41	36	39	31	28	12	13	7	30	36	27	17	19	23	22	19	18	24	13	13	14	7	7
ENSCAFG00000000512	SRFBP1	608560	serum response factor binding protein 1 [Source:HGNC Symbol;Acc:HGNC:26333]	ENSG00000151304	SRFBP1	153443	serum response factor binding protein 1	1061	1187	1557	960	1004	913	1151	870	851	1308	899	931	1465	1543	1473	1296	977	826	1505	1449	1276	1360	954	937	1060	1164	1244	1251	1051	936	1518	1312	1266	1670	1424	1493	1423	1135	1138	2177	1665	1995
ENSCAFG00000000513		474840	V-type proton ATPase subunit G 1 [Source:UniProtKB/Swiss-Prot;Acc:Q5WR09]	ENSG00000213760, ENSG00000254870	ATP6V1G2, ATP6V1G2-DDX39B	534	ATP6V1G2-DDX39B readthrough (NMD candidate), ATPase H+ transporting V1 subunit G2	12	13	25	19	19	11	14	14	18	87	27	51	47	34	53	88	56	53	57	53	56	80	52	61	69	72	70	106	71	75	86	51	46	43	50	41	53	47	53	34	26	28
ENSCAFG00000000515		607183	Canis lupus familiaris lymphotoxin alpha (LTA), mRNA. [Source:RefSeq mRNA;Acc:NM_001313849]	ENSG00000226979	LTA	4049	lymphotoxin alpha	5	4	12	0	1	6	4	0	2	451	346	363	257	256	338	425	350	256	242	209	210	644	438	539	346	376	517	228	170	195	211	174	219	244	193	272	109	115	120	562	375	443
ENSCAFG00000000517		403922	Tumor necrosis factor Tumor necrosis factor, membrane form Intracellular domain 1 Intracellular domain 2 C-domain 1 C-domain 2 Tumor necrosis factor, soluble form [Source:UniProtKB/Swiss-Prot;Acc:P51742]	ENSG00000232810	TNF	7124	tumor necrosis factor	23	22	15	14	5	24	23	12	15	790	473	534	231	286	304	412	368	265	410	400	420	972	695	702	369	391	453	413	334	382	251	211	220	328	291	340	56	40	68	366	244	252
ENSCAFG00000000519		474655		ENSG00000250803	CTC-441N14.4			12	21	26	8	12	16	39	27	32	0	0	0	0	0	1	2	0	0	1	0	0	0	0	1	2	3	1	2	3	2	0	0	0	0	0	0	0	1	0	0	0	0
ENSCAFG00000000522	SNCAIP	481479	synuclein alpha interacting protein [Source:HGNC Symbol;Acc:HGNC:11139]	ENSG00000064692	SNCAIP	9627	synuclein alpha interacting protein	313	310	553	218	234	236	319	223	192	55	48	44	4	5	13	36	42	25	45	25	37	73	58	57	9	5	8	40	43	52	8	6	18	26	33	29	45	38	37	17	12	13
ENSCAFG00000000523								10	12	22	7	9	9	15	13	9	7	10	10	16	28	23	15	14	17	9	13	12	25	13	10	5	14	13	13	17	7	28	21	23	14	19	20	8	15	12	10	14	30
ENSCAFG00000000525	GLIPR1	474452	GLI pathogenesis related 1 [Source:HGNC Symbol;Acc:HGNC:17001]	ENSG00000139278	GLIPR1	11010	GLI pathogenesis related 1	389	408	688	375	397	367	603	438	449	912	564	635	325	281	312	731	551	532	896	883	919	1109	780	747	469	533	571	1124	777	908	691	520	622	943	919	998	614	454	482	908	661	762
ENSCAFG00000000528				ENSG00000111615	KRR1	11103	KRR1, small subunit processome component homolog	992	934	1345	851	866	785	1022	834	745	1168	806	872	947	1082	971	964	700	621	989	790	802	1253	810	808	608	563	675	878	678	629	1078	869	879	938	898	849	967	829	778	1362	920	1123
ENSCAFG00000000529	RGS22	475046	regulator of G-protein signaling 22 [Source:HGNC Symbol;Acc:HGNC:24499]	ENSG00000132554	RGS22	26166	regulator of G-protein signaling 22	660	689	1016	449	478	505	837	613	562	619	423	446	201	192	188	552	351	360	130	127	122	399	290	265	224	179	213	594	450	407	581	471	517	177	170	150	121	89	89	486	275	335
ENSCAFG00000000530	SNX2	474657	sorting nexin 2 [Source:HGNC Symbol;Acc:HGNC:11173]	ENSG00000205302	SNX2	6643	sorting nexin 2	5607	5839	9123	3632	3645	3376	5590	4126	3735	12373	8052	8701	15181	14827	16191	15553	10729	9992	16334	14445	14054	16358	10960	11147	9384	9369	10410	12172	9376	9036	14708	12721	13301	11756	10499	11669	13731	12305	11817	21884	15084	19605
ENSCAFG00000000532								9	13	22	7	5	12	24	24	22	30	17	20	24	9	19	20	18	18	10	3	4	10	8	14	6	7	12	19	27	19	30	14	12	14	9	20	3	7	7	17	19	19
ENSCAFG00000000533	PRRC2A	481713	proline rich coiled-coil 2A [Source:HGNC Symbol;Acc:HGNC:13918]	ENSG00000204469	PRRC2A	7916	proline rich coiled-coil 2A	5895	7259	11631	5726	6273	6516	6571	5740	5951	13515	10371	11970	8879	9724	12998	14196	13924	9687	11964	11311	12097	17953	12831	15176	8785	10069	12371	11240	10542	10257	12469	10025	11328	9588	9559	10220	11946	10273	11807	10557	6307	7401
ENSCAFG00000000534	SNX24		sorting nexin 24 [Source:HGNC Symbol;Acc:HGNC:21533]	ENSG00000064652	SNX24	28966	sorting nexin 24	175	171	236	114	105	121	221	179	180	32	28	35	44	37	44	43	43	46	65	69	72	80	64	55	44	41	47	56	49	37	63	46	69	54	37	49	89	80	92	68	60	74
ENSCAFG00000000535	MYCT1	612005	myc target 1 [Source:HGNC Symbol;Acc:HGNC:23172]	ENSG00000120279	MYCT1	80177	myc target 1	1471	1266	2322	664	584	640	1106	816	660	383	231	234	181	160	152	381	223	193	638	482	463	427	324	278	117	103	134	798	647	600	314	237	210	398	292	376	614	501	457	348	204	261
ENSCAFG00000000536								1	0	0	1	3	0	8	0	2	15	3	10	4	5	7	15	10	9	10	11	5	6	2	3	22	16	12	8	13	6	25	7	9	4	6	1	2	1	5	8	0	3
ENSCAFG00000000538	VIP	484038	vasoactive intestinal peptide [Source:HGNC Symbol;Acc:HGNC:12693]	ENSG00000146469	VIP	7432	vasoactive intestinal peptide	0	0	3	4	4	1	2	0	1	0	2	0	0	0	0	4	0	0	0	0	0	0	0	0	0	0	0	0	2	0	0	0	1	8	8	10	0	1	0	5	1	4
ENSCAFG00000000540								73	54	145	42	64	72	54	54	51	111	52	45	119	140	165	95	78	66	106	102	103	80	48	73	42	61	89	109	61	57	75	85	96	93	75	54	121	98	123	179	121	114
ENSCAFG00000000543	CEP120	474659	centrosomal protein 120 [Source:HGNC Symbol;Acc:HGNC:26690]	ENSG00000168944	CEP120	153241	centrosomal protein 120	2039	1900	3131	1717	1955	1589	2529	1742	1670	3052	2127	2288	3186	3114	3548	3454	2533	2217	2967	2684	2748	3984	2668	2931	2523	2749	2999	3292	2649	2592	2343	1976	2143	2644	2521	2621	3054	2520	2605	3306	2491	2992
ENSCAFG00000000544	FBXO43	481982	F-box protein 43 [Source:HGNC Symbol;Acc:HGNC:28521]	ENSG00000156509	FBXO43	286151	F-box protein 43	2	5	1	4	0	4	3	5	3	55	34	38	22	22	27	131	61	81	47	41	43	77	69	67	38	42	42	13	13	13	46	25	30	27	32	34	89	70	78	177	73	109
ENSCAFG00000000545								0	0	0	0	0	0	0	0	0	0	0	0	0	0	0	0	0	0	0	0	0	0	0	0	0	0	0	0	0	0	0	0	0	0	0	0	0	0	0	0	0	0
ENSCAFG00000000547	FBXO5	612020	F-box protein 5 [Source:HGNC Symbol;Acc:HGNC:13584]	ENSG00000112029	FBXO5	26271	F-box protein 5	259	300	462	230	186	210	334	216	175	1132	733	740	897	884	840	1439	984	792	1887	1775	1513	1014	707	624	783	699	839	1110	743	729	1428	1090	1227	1051	908	971	3383	2914	2530	1959	1264	1660
ENSCAFG00000000548				ENSG00000104450	SPAG1	6674	sperm associated antigen 1	451	404	765	579	698	627	641	446	442	349	238	270	101	148	140	820	593	545	273	241	245	593	472	466	272	270	309	320	246	220	191	167	161	575	464	523	235	161	178	741	539	639
ENSCAFG00000000549				ENSG00000112031	MTRF1L	54516	mitochondrial translational release factor 1 like	257	241	355	260	281	229	446	273	245	751	464	513	566	595	599	792	482	399	763	704	581	901	572	524	673	551	621	956	650	574	726	618	612	643	547	577	867	719	652	745	519	597
ENSCAFG00000000550	RGS17	608867	regulator of G-protein signaling 17 [Source:HGNC Symbol;Acc:HGNC:14088]	ENSG00000091844	RGS17	26575	regulator of G-protein signaling 17	36	86	61	55	48	42	38	52	43	175	83	114	104	86	91	168	110	83	150	123	121	169	97	104	96	77	114	166	140	120	112	120	135	183	156	168	157	141	157	160	121	139
ENSCAFG00000000554				ENSG00000079974, ENSG00000144134	RABL2A, RABL2B	11158	RAB, member of RAS oncogene family-like 2A, RAB, member of RAS oncogene family-like 2B	466	482	649	503	469	482	814	612	604	547	397	476	467	510	646	588	431	344	590	530	646	713	474	581	288	318	388	954	633	817	543	454	492	409	409	442	426	357	447	647	419	524
ENSCAFG00000000555	RNF19A	475049	ring finger protein 19A, RBR E3 ubiquitin protein ligase [Source:HGNC Symbol;Acc:HGNC:13432]	ENSG00000034677	RNF19A	25897	ring finger protein 19A, RBR E3 ubiquitin protein ligase	3406	3078	5445	3292	3043	2996	3796	2645	2443	5648	3785	3806	3674	3547	3800	6741	4811	4358	3695	3347	3124	6175	4172	4192	5398	5425	6020	4384	3555	3217	2972	2472	2569	3901	3497	3822	4814	4028	3894	6591	4480	5498
ENSCAFG00000000557	CSNK1G3	481481	casein kinase 1 gamma 3 [Source:HGNC Symbol;Acc:HGNC:2456]	ENSG00000151292	CSNK1G3	1456	casein kinase 1 gamma 3	2182	2040	3327	2247	2175	1767	2256	1601	1604	1686	1131	1147	1432	1384	1507	2036	1316	1183	1627	1420	1304	2044	1397	1385	1344	1365	1378	1639	1448	1277	1285	1040	1198	1559	1210	1550	1996	1660	1433	2249	1442	1869
ENSCAFG00000000558	ACR	606765	acrosin [Source:HGNC Symbol;Acc:HGNC:126]	ENSG00000100312	ACR	49	acrosin	1	1	0	0	0	0	0	2	1	1	0	0	0	0	0	0	0	0	0	0	0	0	0	0	0	0	0	0	0	0	0	0	0	0	0	0	0	0	0	0	0	0
ENSCAFG00000000561	MIOX	481189	myo-inositol oxygenase [Source:HGNC Symbol;Acc:HGNC:14522]	ENSG00000100253	MIOX	55586	myo-inositol oxygenase	89	113	222	102	113	152	473	464	472	1230	849	1032	272	277	382	928	1033	613	1117	995	1104	1744	1311	1511	499	458	670	853	696	735	478	398	444	476	425	514	388	397	467	765	521	497
ENSCAFG00000000562		484042		ENSG00000074706, ENSG00000153721	CNKSR3, IPCEF1	26034	CNKSR family member 3, interaction protein for cytohesin exchange factors 1	561	596	868	538	709	591	717	587	593	1105	753	857	574	638	682	691	542	498	813	709	726	1570	1098	1167	87	72	74	318	255	256	1001	735	942	266	250	317	617	587	533	1260	754	970
ENSCAFG00000000563	SNX31	607160	sorting nexin 31 [Source:HGNC Symbol;Acc:HGNC:28605]	ENSG00000174226	SNX31	169166	sorting nexin 31	358	435	606	457	525	498	937	678	738	47	16	18	15	10	16	64	49	46	18	8	7	25	13	14	6	13	14	8	12	7	23	17	15	19	18	27	10	13	18	21	9	21
ENSCAFG00000000564	SCO2	481187	SCO2, cytochrome c oxidase assembly protein [Source:HGNC Symbol;Acc:HGNC:10604]	ENSG00000130489, ENSG00000284194	SCO2	9997	SCO2, cytochrome c oxidase assembly protein	377	467	862	409	518	472	435	467	447	534	337	487	395	442	633	482	522	447	562	595	732	563	451	481	349	434	579	514	487	542	408	359	404	457	466	511	603	595	630	735	523	608
ENSCAFG00000000565								79	107	353	127	93	154	107	82	89	240	120	161	331	235	265	232	127	172	253	204	261	300	139	180	145	111	139	301	137	177	146	103	124	253	169	272	78	62	86	239	149	192
ENSCAFG00000000566		474457	arylsulfatase A precursor [Source:RefSeq peptide;Acc:NP_001041548]	ENSG00000100299	ARSA	410	arylsulfatase A	2991	3793	6847	2315	2546	3073	3373	3372	3425	1692	1271	1694	1145	1344	1723	2094	2113	1556	1564	1462	1666	2680	1926	2375	1085	1381	1771	2044	1827	2135	1315	1048	1333	1199	1197	1413	1753	1615	2053	1286	744	985
ENSCAFG00000000567		612751		ENSG00000070756	PABPC1	26986	poly(A) binding protein cytoplasmic 1	38902	40513	67403	37105	36683	35210	41262	31746	31620	183276	131833	141414	140236	146028	166921	232887	183644	150745	105551	97784	96771	120596	86863	90121	121673	128452	147971	106083	89738	85864	103051	81179	91277	105469	98186	110697	79022	67798	71617	215299	137114	165413
ENSCAFG00000000568	MAPK8IP2	481183	mitogen-activated protein kinase 8 interacting protein 2 [Source:HGNC Symbol;Acc:HGNC:6883]	ENSG00000008735	MAPK8IP2	23542		67	97	162	70	76	92	101	108	111	34	15	19	11	20	24	109	134	75	21	17	25	20	16	13	10	20	28	7	24	16	20	14	20	18	23	20	35	26	15	38	9	25
ENSCAFG00000000569	ZNF608	481484	zinc finger protein 608 [Source:HGNC Symbol;Acc:HGNC:29238]	ENSG00000168916	ZNF608	57507	zinc finger protein 608	575	752	964	662	571	563	836	656	682	762	527	553	205	227	264	969	811	684	232	233	231	544	396	448	2000	2198	2667	1936	1839	1819	258	261	262	409	328	386	556	460	479	558	323	396
ENSCAFG00000000570	SCAF8	102153271	SR-related CTD associated factor 8 [Source:HGNC Symbol;Acc:HGNC:20959]	ENSG00000213079	SCAF8	22828	SR-related CTD associated factor 8	1663	1795	2734	1462	1509	1218	1974	1554	1505	4195	2694	3224	3620	3551	4127	6601	4891	4039	4649	3933	3917	5776	3989	4365	5870	6003	6792	3871	3033	3076	3863	3147	3549	3261	3038	3414	6061	4920	5364	5570	3505	4287
ENSCAFG00000000571								2	4	0	0	7	0	3	2	4	0	0	0	0	0	0	1	0	0	0	0	0	0	0	0	0	0	0	1	0	1	0	0	0	0	0	0	0	0	0	0	0	0
ENSCAFG00000000572	LMF2	481188	lipase maturation factor 2 [Source:HGNC Symbol;Acc:HGNC:25096]	ENSG00000100258	LMF2	91289	lipase maturation factor 2	1002	1347	2023	1200	1261	1433	1529	1448	1599	1156	838	1116	733	809	1137	1174	1247	906	997	978	1192	1621	1196	1402	561	634	960	1164	1101	1224	1059	847	1042	872	923	1120	1173	997	1170	845	562	626
ENSCAFG00000000575	BAG6	474842	BCL2 associated athanogene 6 [Source:HGNC Symbol;Acc:HGNC:13919]	ENSG00000204463	BAG6	7917	BCL2 associated athanogene 6	5198	6154	9810	4850	4931	5699	6122	5530	5955	8525	6097	7181	5287	5859	8054	9780	9186	6957	8109	7565	8745	11362	8063	9439	4949	5615	7396	8451	7287	7913	7402	5887	6983	5856	5644	6471	7817	6628	8238	7376	4462	5544
ENSCAFG00000000576				ENSG00000100603	SNW1	22938	SNW domain containing 1	63	84	155	49	35	42	140	100	95	101	77	74	71	45	72	223	128	139	178	167	158	80	40	66	162	151	132	214	137	137	126	108	90	35	47	37	221	200	192	84	54	73
ENSCAFG00000000577	TIAM2		T-cell lymphoma invasion and metastasis 2 [Source:HGNC Symbol;Acc:HGNC:11806]	ENSG00000146426	TIAM2	26230	T-cell lymphoma invasion and metastasis 2	609	726	848	737	784	694	811	660	672	430	305	305	289	264	268	359	302	229	317	315	272	522	306	333	321	293	328	452	438	398	286	277	263	327	327	315	294	218	229	361	224	263
ENSCAFG00000000578		607841						17	11	4	16	5	9	11	9	8	4	2	8	3	3	6	12	5	6	8	6	10	12	4	7	2	11	16	5	3	5	11	4	11	10	7	11	6	10	8	17	9	17
ENSCAFG00000000579				ENSG00000100288, ENSG00000254413	CHKB, CHKB-CPT1B	1120	CHKB-CPT1B readthrough (NMD candidate), choline kinase beta	505	600	964	538	649	669	785	714	872	1199	859	1013	760	865	1012	1157	1166	841	912	919	1051	1481	1065	1214	532	569	786	1128	951	1129	989	748	936	823	818	975	1032	908	1025	1057	734	815
ENSCAFG00000000580	YWHAZ	475864	tyrosine 3-monooxygenase/tryptophan 5-monooxygenase activation protein zeta [Source:HGNC Symbol;Acc:HGNC:12855]	ENSG00000164924	YWHAZ	7534	tyrosine 3-monooxygenase/tryptophan 5-monooxygenase activation protein zeta	4361	4742	7618	4596	4337	4271	4681	3686	3639	5839	4050	4615	4313	4309	4834	7183	5717	4644	4738	4242	4308	4713	3398	3704	4613	4833	5451	4067	3511	3339	5222	4419	4569	3618	3401	3685	5821	5114	5154	12498	8150	10136
ENSCAFG00000000581	TFB1M	476253	transcription factor B1, mitochondrial [Source:HGNC Symbol;Acc:HGNC:17037]	ENSG00000029639	TFB1M	51106	transcription factor B1, mitochondrial	249	275	416	161	214	162	312	267	253	471	351	371	606	583	745	622	543	446	544	479	524	753	500	520	558	556	717	618	475	539	693	460	572	351	336	397	587	490	567	711	496	560
ENSCAFG00000000582	GRAMD3	474662	GRAM domain containing 3 [Source:HGNC Symbol;Acc:HGNC:24911]	ENSG00000155324	GRAMD3	65983	GRAM domain containing 3	1942	2168	3309	2522	2454	2530	2275	1921	1867	2493	1666	1862	2400	2364	2704	2539	1989	1621	2638	2384	2446	2878	1940	1995	906	941	985	2131	1697	1650	2559	2082	2364	1493	1367	1602	1300	1027	1070	3185	1978	2498
ENSCAFG00000000583	CLDN20	608935	claudin 20 [Source:HGNC Symbol;Acc:HGNC:2042]	ENSG00000171217	CLDN20	49861	claudin 20	15	19	41	26	16	7	18	12	8	3	4	5	2	0	7	6	7	6	2	1	2	5	3	2	5	6	12	5	1	3	2	2	4	0	4	4	14	9	5	6	0	1
ENSCAFG00000000584	ZNF706	607293	zinc finger protein 706 [Source:HGNC Symbol;Acc:HGNC:24992]	ENSG00000120963	ZNF706	51123	zinc finger protein 706	2191	2030	3216	2609	2749	2602	3237	2348	2257	3586	2612	2819	3376	3335	3785	4588	3274	3012	2986	2818	3024	3022	2145	2277	2940	3110	3570	2719	2029	2192	2263	1827	2126	2196	1987	2281	3139	2807	2856	6261	3972	5500
ENSCAFG00000000586	CPT1B	481184	carnitine palmitoyltransferase 1B [Source:HGNC Symbol;Acc:HGNC:2329]	ENSG00000205560	CPT1B	1375	carnitine palmitoyltransferase 1B	343	462	709	564	533	638	701	698	905	1758	1359	1635	903	989	1262	1904	1832	1423	1271	1196	1467	2674	2052	2220	679	826	1034	1780	1669	1793	1368	1089	1199	1372	1312	1584	1254	1214	1342	1394	893	1070
ENSCAFG00000000587	GRHL2	481985	grainyhead like transcription factor 2 [Source:HGNC Symbol;Acc:HGNC:2799]	ENSG00000083307	GRHL2	79977	grainyhead like transcription factor 2	2954	3223	4871	3074	3093	3021	3802	3069	2965	0	1	0	2	1	0	6	4	10	0	0	0	4	3	1	2	0	6	0	1	0	0	3	6	1	0	1	3	0	4	0	2	2
ENSCAFG00000000588	ALDH7A1	481486	aldehyde dehydrogenase 7 family member A1 [Source:HGNC Symbol;Acc:HGNC:877]	ENSG00000164904	ALDH7A1	501	aldehyde dehydrogenase 7 family member A1	2556	2727	4496	2664	2743	2717	3481	2849	2975	1400	982	1174	1568	1635	1979	1922	1657	1355	1936	1716	2039	1538	1071	1148	1146	1282	1508	1590	1329	1405	1966	1671	1848	1549	1471	1628	1160	1083	1175	2856	1713	2163
ENSCAFG00000000589		484046	NADPH oxidase 3 [Source:RefSeq peptide;Acc:NP_001095303]	ENSG00000074771	NOX3	50508	NADPH oxidase 3	1	0	0	0	0	2	0	1	0	0	0	0	0	0	0	0	0	0	0	0	0	0	0	0	0	0	0	0	0	0	0	0	0	0	0	0	0	0	0	0	0	0
ENSCAFG00000000590	PHAX	611908	phosphorylated adaptor for RNA export [Source:HGNC Symbol;Acc:HGNC:10241]	ENSG00000164902	PHAX	51808	phosphorylated adaptor for RNA export	1489	1481	2353	1206	1308	1207	1216	883	858	2008	1419	1394	2077	2104	1965	1601	1055	931	2723	2327	2116	2349	1502	1407	1354	1167	1331	2375	1734	1660	2531	1989	2112	2403	2082	2259	1909	1691	1564	3378	2273	2905
ENSCAFG00000000592	TEX43	609078	testis expressed 43 [Source:HGNC Symbol;Acc:HGNC:33767]	ENSG00000196900	TEX43	389320	testis expressed 43	0	0	0	0	0	0	0	0	1	0	0	0	0	0	1	0	0	0	0	0	0	0	0	0	0	0	1	0	0	1	0	0	0	0	0	0	1	0	1	0	0	0
ENSCAFG00000000593	LMNB1	474663	lamin B1 [Source:HGNC Symbol;Acc:HGNC:6637]	ENSG00000113368	LMNB1	4001	lamin B1	3172	2870	4673	2685	2958	2623	2972	2231	2314	6657	4834	5206	5558	5413	6236	7944	6076	5178	9736	8189	8476	6639	4821	5367	4725	4670	5605	6168	5102	5156	9165	7359	8391	5599	4935	5427	14784	12804	13616	10812	7348	9118
ENSCAFG00000000594	42797	481488	membrane associated ring-CH-type finger 3 [Source:HGNC Symbol;Acc:HGNC:28728]	ENSG00000173926	42797	115123	membrane associated ring-CH-type finger 3	2744	3110	5065	3150	3341	3467	2639	2341	2279	495	340	433	134	168	215	116	94	73	1168	1135	1184	102	55	50	49	60	67	135	119	100	1003	786	933	189	219	212	66	57	63	110	63	87
ENSCAFG00000000595								5	7	31	18	13	20	8	22	22	46	32	28	14	12	23	36	36	31	26	26	23	42	29	42	24	26	22	26	40	29	28	24	31	35	30	38	41	27	39	17	21	20
ENSCAFG00000000596								0	2	1	0	0	3	0	0	0	0	1	0	0	0	1	0	0	1	1	0	0	0	1	2	0	0	0	0	0	0	0	0	2	0	1	0	0	0	0	0	0	0
ENSCAFG00000000598	APOM	474843	apolipoprotein M [Source:HGNC Symbol;Acc:HGNC:13916]	ENSG00000204444	APOM	55937	apolipoprotein M	143	96	226	127	127	144	186	157	179	193	111	157	150	148	178	178	157	115	114	116	119	207	145	185	170	172	212	165	134	133	149	107	125	91	101	136	244	172	221	195	106	173
ENSCAFG00000000600								435	517	848	348	396	380	461	402	360	408	258	328	238	258	385	329	296	210	305	263	272	548	367	392	333	401	498	376	332	337	309	292	337	236	179	246	375	315	424	326	247	262
ENSCAFG00000000601	GPANK1	481714	G-patch domain and ankyrin repeats 1 [Source:HGNC Symbol;Acc:HGNC:13920]	ENSG00000204438	GPANK1	7918	G-patch domain and ankyrin repeats 1	293	355	449	262	190	215	338	262	286	589	420	491	499	584	726	577	524	462	561	491	599	803	496	581	401	487	594	532	444	454	540	449	497	450	428	463	475	368	521	546	370	413
ENSCAFG00000000602	RRM2B		ribonucleotide reductase regulatory TP53 inducible subunit M2B [Source:HGNC Symbol;Acc:HGNC:17296]	ENSG00000048392	RRM2B	50484	ribonucleotide reductase regulatory TP53 inducible subunit M2B	699	802	1168	658	625	477	1298	721	694	1564	1023	1055	763	661	750	2316	1505	1363	1118	926	915	1335	843	966	1678	1599	1693	859	686	689	517	448	406	1113	973	1068	445	353	382	941	670	843
ENSCAFG00000000603	NCAPH2	474458	non-SMC condensin II complex subunit H2 [Source:HGNC Symbol;Acc:HGNC:25071]	ENSG00000025770	NCAPH2	29781	non-SMC condensin II complex subunit H2	3744	4312	7206	3724	3812	4244	4388	4273	4208	3483	2727	3108	3194	3652	4884	4356	4469	3300	3183	3068	3473	4822	3610	4048	2060	2499	3206	3785	3350	3572	3348	2671	3165	3290	3359	3714	3740	3478	4025	4574	2811	3408
ENSCAFG00000000604	CSNK2B		casein kinase 2 beta [Source:HGNC Symbol;Acc:HGNC:2460]	ENSG00000204435	CSNK2B	1460	casein kinase 2 beta	3367	3747	6637	2854	3074	3337	3664	3314	3105	3860	2667	3013	4017	4129	5334	3561	3132	2431	3518	3435	3703	4047	2963	3231	2512	2758	3450	3658	2987	3233	3840	3335	3926	2420	2328	2605	3294	2764	3142	4230	2714	3403
ENSCAFG00000000606	LY6G5C		lymphocyte antigen 6 complex, locus G5C [Source:HGNC Symbol;Acc:HGNC:13932]	ENSG00000204428	LY6G5C	80741	lymphocyte antigen 6 complex, locus G5C	33	21	35	34	39	52	65	38	39	64	32	28	13	16	21	48	31	32	26	23	27	90	55	67	42	35	41	39	30	38	10	10	24	32	21	39	22	25	23	25	16	15
ENSCAFG00000000607	ABHD16A	474845	abhydrolase domain containing 16A [Source:HGNC Symbol;Acc:HGNC:13921]	ENSG00000204427	ABHD16A	7920	abhydrolase domain containing 16A	3050	3852	5661	3606	3513	3864	5114	4720	5083	3747	2723	3355	3132	3311	4509	3946	3826	3027	3465	3294	3946	5181	3578	4145	2846	3035	3997	3849	3296	3694	3200	2519	3169	3291	3079	3759	4208	3788	4373	4091	2600	3290
ENSCAFG00000000608	ARID1B		AT-rich interaction domain 1B [Source:HGNC Symbol;Acc:HGNC:18040]	ENSG00000049618	ARID1B	57492	AT-rich interaction domain 1B	2030	2394	3459	1884	1880	2023	2357	1956	2119	4157	2978	3367	2383	2446	3223	5163	4765	3395	3156	2840	3143	4792	3537	4201	2951	3075	4023	3529	3343	3196	3006	2439	2724	2453	2561	2761	2510	2168	2483	4237	2593	3105
ENSCAFG00000000609	ADM2	606919	adrenomedullin 2 [Source:HGNC Symbol;Acc:HGNC:28898]	ENSG00000128165	ADM2	79924	adrenomedullin 2	15	11	40	23	34	41	123	101	144	250	179	261	67	77	113	201	317	179	254	273	253	383	276	329	106	110	163	199	184	156	129	99	100	127	117	136	107	110	105	221	138	189
ENSCAFG00000000610		481715		ENSG00000204424, ENSG00000250641	LY6G6F, XXbac-BPG32J3.19	259215	lymphocyte antigen 6 complex, locus G6F	30	53	108	12	10	2	5	16	15	17	8	10	9	12	10	2	8	7	2	2	1	14	8	8	32	32	46	17	10	10	13	13	13	21	10	19	14	13	7	35	17	14
ENSCAFG00000000611	MEGF10	474665	multiple EGF like domains 10 [Source:HGNC Symbol;Acc:HGNC:29634]	ENSG00000145794	MEGF10	84466	multiple EGF like domains 10	36	40	77	19	21	33	77	75	60	248	190	193	258	261	377	306	247	225	491	464	525	320	216	249	58	78	89	96	99	76	146	139	190	126	117	105	175	174	185	284	189	238
ENSCAFG00000000612				ENSG00000100241	SBF1	6305	SET binding factor 1	1939	2767	4255	2403	2638	2723	3085	2953	3090	7091	5092	6428	4536	5167	7307	8088	8517	6185	7367	6867	8071	10890	7956	9475	3637	4701	6096	6552	6050	6577	6271	5200	6405	5402	5643	6490	7224	6481	7528	5918	3541	4498
ENSCAFG00000000613	LY6G6E	102154767	lymphocyte antigen 6 complex, locus G6E [Source:HGNC Symbol;Acc:HGNC:13934]	ENSG00000204422, ENSG00000255552	LY6G6E, XXbac-BPG32J3.20		lymphocyte antigen 6 complex, locus G6E	637	684	1178	636	693	744	454	503	464	9	5	6	3	9	8	8	4	2	4	3	3	5	0	3	19	12	24	6	9	2	10	13	9	12	10	9	10	9	6	4	2	6
ENSCAFG00000000614	LY6G6C	607379	lymphocyte antigen 6 complex, locus G6C [Source:HGNC Symbol;Acc:HGNC:13936]	ENSG00000204421	LY6G6C	80740	lymphocyte antigen 6 complex, locus G6C	1382	1486	3105	987	1134	1269	1257	1109	1165	1	8	0	0	0	0	0	3	1	1	0	0	0	0	1	0	0	0	0	0	1	3	2	2	0	0	0	0	3	0	0	0	1
ENSCAFG00000000615	C6orf25		chromosome 6 open reading frame 25 [Source:HGNC Symbol;Acc:HGNC:13937]	ENSG00000204420	MPIG6B	80739	chromosome 6 open reading frame 25	255	300	510	294	275	368	281	272	277	3	3	4	0	1	1	2	7	3	0	2	0	1	4	5	2	0	1	10	3	6	0	2	1	3	5	0	28	7	19	1	1	0
ENSCAFG00000000616	TMEM242	612140	transmembrane protein 242 [Source:HGNC Symbol;Acc:HGNC:17206]	ENSG00000215712	TMEM242	729515	transmembrane protein 242	787	836	1410	563	629	577	770	655	728	1047	669	744	1246	1184	1425	1183	918	781	975	910	1004	1186	776	922	601	665	916	1081	777	920	1181	860	985	903	785	962	753	758	827	2071	1271	1560
ENSCAFG00000000617	DDAH2	474846	dimethylarginine dimethylaminohydrolase 2 [Source:HGNC Symbol;Acc:HGNC:2716]	ENSG00000213722	DDAH2	23564	dimethylarginine dimethylaminohydrolase 2	1266	1851	2824	898	913	1056	1272	1242	1307	129	88	106	34	44	54	74	86	88	74	73	92	123	97	132	38	42	58	167	148	169	84	60	72	79	64	80	151	160	179	125	62	75
ENSCAFG00000000618	ZDHHC14	612148	zinc finger DHHC-type containing 14 [Source:HGNC Symbol;Acc:HGNC:20341]	ENSG00000175048	ZDHHC14	79683	zinc finger DHHC-type containing 14	150	158	308	77	105	52	95	84	97	1281	904	997	746	822	1023	1297	1124	907	885	806	850	1948	1327	1479	332	326	466	1031	840	973	970	763	898	1560	1484	1705	548	481	536	1011	669	793
ENSCAFG00000000619	UBR5	475055	ubiquitin protein ligase E3 component n-recognin 5 [Source:HGNC Symbol;Acc:HGNC:16806]	ENSG00000104517	UBR5	51366	ubiquitin protein ligase E3 component n-recognin 5	4997	5129	8359	4791	4785	4371	6994	4989	4894	15847	10507	11421	9360	9166	10650	20042	14709	13087	10635	9320	9486	15128	10493	11324	15091	14645	16906	9925	8656	8138	9330	7949	8650	7493	6696	7896	10005	8311	8687	16174	10999	13770
ENSCAFG00000000620	PPP6R2	481191	protein phosphatase 6 regulatory subunit 2 [Source:HGNC Symbol;Acc:HGNC:19253]	ENSG00000100239	PPP6R2	9701	protein phosphatase 6 regulatory subunit 2	1448	1744	2575	1614	1637	1715	2198	2011	2068	2544	1905	2179	1935	2240	2955	2864	2668	2129	2270	2050	2200	3143	2283	2562	1415	1594	1942	2609	2279	2328	1912	1578	1706	2388	2208	2432	2193	1859	2147	2122	1345	1715
ENSCAFG00000000621		474847		ENSG00000213719	CLIC1	1192	chloride intracellular channel 1	8819	9939	15715	7910	8289	8768	8317	6925	7434	4530	3249	3999	5429	5314	6925	4740	3895	3445	4462	4031	4695	5033	3309	3887	3573	3946	5150	5219	4074	4640	7419	5894	7224	4600	4210	5190	10046	8815	10373	7619	5170	6694
ENSCAFG00000000622	PRRC1		proline rich coiled-coil 1 [Source:HGNC Symbol;Acc:HGNC:28164]	ENSG00000164244	PRRC1	133619	proline rich coiled-coil 1	1288	1155	1972	1112	1180	1172	1519	1124	1102	959	641	676	503	493	632	936	698	594	871	736	799	872	568	634	428	438	464	919	795	763	935	725	850	745	735	778	1108	968	995	1217	712	901
ENSCAFG00000000623	CTXN3	100685117	cortexin 3 [Source:HGNC Symbol;Acc:HGNC:31110]	ENSG00000205279	CTXN3	613212	cortexin 3	0	0	0	0	0	1	16	4	24	0	0	0	0	0	0	0	0	0	0	0	0	0	0	0	0	0	0	0	0	0	0	0	0	0	0	0	0	0	0	0	0	0
ENSCAFG00000000624								3	0	5	0	3	2	0	0	2	3	0	4	0	0	0	0	1	2	0	0	1	3	0	2	0	0	1	0	0	0	0	2	1	0	0	1	0	0	0	2	0	2
ENSCAFG00000000625	CCDC192		coiled-coil domain containing 192 [Source:HGNC Symbol;Acc:HGNC:49566]	ENSG00000230561	CCDC192	728586	coiled-coil domain containing 192	17	22	48	12	6	18	20	16	12	0	0	0	0	0	0	0	0	0	0	0	0	0	0	0	0	0	0	0	0	0	0	0	0	0	0	0	0	0	0	0	0	0
ENSCAFG00000000626				ENSG00000204410, ENSG00000255152	MSH5, MSH5-SAPCD1	4439	MSH5-SAPCD1 readthrough (NMD candidate), mutS homolog 5	361	487	742	535	565	648	775	653	807	956	625	685	503	533	654	751	662	492	453	398	475	1160	814	989	678	639	912	575	528	542	656	579	659	841	703	966	498	486	558	618	353	430
ENSCAFG00000000627	SNX9	476254	sorting nexin 9 [Source:HGNC Symbol;Acc:HGNC:14973]	ENSG00000130340	SNX9	51429	sorting nexin 9	2438	2737	4045	1610	1814	1619	2372	1721	1778	2438	1714	1843	2443	2608	3031	1831	1452	1073	2163	1976	1980	2360	1678	1678	762	845	952	1828	1414	1369	1589	1291	1397	1813	1650	1734	725	665	671	1859	1427	1740
ENSCAFG00000000628	SAPCD1	100688911	suppressor APC domain containing 1 [Source:HGNC Symbol;Acc:HGNC:13938]	ENSG00000228727	SAPCD1	401251	suppressor APC domain containing 1	53	61	83	68	42	53	79	73	78	171	136	137	87	96	95	210	153	131	127	112	150	186	138	171	105	113	154	203	159	153	187	140	158	182	142	200	136	130	136	131	85	104
ENSCAFG00000000629	DENND6B		DENN domain containing 6B [Source:HGNC Symbol;Acc:HGNC:32690]	ENSG00000205593	DENND6B	414918	DENN domain containing 6B	529	723	1089	735	765	831	948	902	1036	526	426	496	374	450	590	712	808	534	471	457	578	888	635	774	320	340	497	806	720	752	530	397	513	406	399	499	493	385	539	394	218	263
ENSCAFG00000000630	VWA7	607423	von Willebrand factor A domain containing 7 [Source:HGNC Symbol;Acc:HGNC:13939]	ENSG00000204396	VWA7	80737	von Willebrand factor A domain containing 7	91	119	201	72	116	132	117	109	150	650	410	513	231	301	347	632	589	439	494	479	475	751	496	602	402	440	561	634	596	555	595	446	486	616	568	727	458	403	429	456	270	315
ENSCAFG00000000632								83	79	98	33	61	48	57	63	94	72	65	78	61	61	104	118	118	106	64	71	92	78	87	89	68	79	138	76	62	79	85	68	84	80	54	85	108	93	143	108	71	93
ENSCAFG00000000634				ENSG00000125743	SNRPD2	6633	small nuclear ribonucleoprotein D2 polypeptide	0	0	1	0	0	0	0	0	0	0	0	0	0	0	0	0	0	0	0	0	0	0	1	0	0	0	0	2	0	0	0	0	0	1	0	3	0	0	1	1	0	0
ENSCAFG00000000636	VARS	481716	valyl-tRNA synthetase [Source:HGNC Symbol;Acc:HGNC:12651]	ENSG00000204394	VARS	7407	valyl-tRNA synthetase	3162	3700	6348	3175	3705	4026	3601	3451	3618	7891	5859	7127	6282	6996	9571	8127	8137	5996	7707	7090	8373	7816	5634	6576	5060	5872	7691	8169	7345	7718	6143	5010	6036	6773	6718	7485	7155	6086	7330	7682	4927	5845
ENSCAFG00000000637	SLC12A2		solute carrier family 12 member 2 [Source:HGNC Symbol;Acc:HGNC:10911]	ENSG00000064651	SLC12A2	6558	solute carrier family 12 member 2	1641	1555	2779	1649	1524	1492	2432	1802	1652	2182	1375	1452	1948	1858	2213	3965	2805	2504	2165	1856	1838	3291	2248	2379	1705	1662	1804	2058	1722	1615	2368	1896	2179	2069	1983	2222	4667	3947	4234	2729	1673	2136
ENSCAFG00000000638	KLF10	481992	Kruppel like factor 10 [Source:HGNC Symbol;Acc:HGNC:11810]	ENSG00000155090	KLF10	7071	Kruppel like factor 10	2092	2304	3714	2300	2478	2515	3290	2804	2682	1211	799	831	503	589	676	863	659	525	791	691	721	1244	831	946	1068	1121	1361	1407	1156	1203	697	567	690	663	604	633	1484	1178	1277	1725	1134	1360
ENSCAFG00000000639	HSPA1L	474850	heat shock protein family A (Hsp70) member 1 like [Source:HGNC Symbol;Acc:HGNC:5234]	ENSG00000204390	HSPA1L	3305	heat shock protein family A (Hsp70) member 1 like	163	197	304	188	202	168	177	191	180	28	27	27	10	16	24	52	29	32	30	14	33	60	36	32	6	27	22	33	28	28	26	27	29	19	21	27	27	29	45	22	18	26
ENSCAFG00000000640				ENSG00000204388, ENSG00000204389	HSPA1A, HSPA1B	3304	heat shock protein family A (Hsp70) member 1A, heat shock protein family A (Hsp70) member 1B	475	522	742	474	514	439	521	389	392	78	73	70	40	38	55	45	31	23	57	44	36	51	34	30	39	59	46	73	59	55	69	60	73	56	48	40	196	151	156	71	64	88
ENSCAFG00000000641		403612	heat shock 70 kDa protein 1 [Source:RefSeq peptide;Acc:NP_001003067]	ENSG00000204388, ENSG00000204389	HSPA1A, HSPA1B	3304	heat shock protein family A (Hsp70) member 1A, heat shock protein family A (Hsp70) member 1B	325	365	660	282	347	343	293	265	241	32	31	23	9	5	8	9	4	7	8	9	18	19	9	18	7	8	7	26	18	13	16	11	14	13	19	7	44	49	55	46	33	30
ENSCAFG00000000642	NEU1	481717	neuraminidase 1 [Source:HGNC Symbol;Acc:HGNC:7758]	ENSG00000204386	NEU1	4758	neuraminidase 1	3105	3626	5834	2770	2757	2853	3211	2681	2994	1560	1114	1364	1772	1872	2452	1706	1401	1187	1533	1391	1616	1809	1357	1526	955	1085	1359	1393	1300	1326	1424	1138	1336	1460	1487	1681	1269	1175	1384	2191	1335	1801
ENSCAFG00000000643	AZIN1	475058	antizyme inhibitor 1 [Source:HGNC Symbol;Acc:HGNC:16432]	ENSG00000155096	AZIN1	51582	antizyme inhibitor 1	2267	2260	3783	2010	2037	2036	2921	2109	2015	4564	2862	3122	2924	2893	3205	5209	3511	3326	3713	3250	3345	3264	2085	2245	3253	2882	3553	2681	2193	2105	4162	3386	3678	2767	2699	3016	3445	2702	3010	8397	5459	7007
ENSCAFG00000000644	SYNJ2		synaptojanin 2 [Source:HGNC Symbol;Acc:HGNC:11504]	ENSG00000078269	SYNJ2	8871	synaptojanin 2	627	852	1258	941	848	985	1051	876	890	714	558	596	705	666	990	727	750	565	585	489	531	799	554	609	204	208	222	640	507	508	498	382	424	409	409	464	553	467	529	402	283	330
ENSCAFG00000000646								19	23	28	14	13	23	16	9	14	16	20	20	15	12	19	19	15	13	14	20	15	20	14	19	18	14	12	16	6	14	32	19	27	21	11	14	29	12	18	62	21	42
ENSCAFG00000000647	SERAC1	476255	serine active site containing 1 [Source:HGNC Symbol;Acc:HGNC:21061]	ENSG00000122335	SERAC1	84947	serine active site containing 1	751	600	1179	703	577	649	779	586	547	1100	743	786	1276	1271	1380	1196	839	757	951	840	857	1270	773	853	854	792	964	1058	873	800	1220	1001	1118	1156	996	1052	1197	1030	1127	1366	863	1111
ENSCAFG00000000649	ATP6V1C1	475061	ATPase H+ transporting V1 subunit C1 [Source:HGNC Symbol;Acc:HGNC:856]	ENSG00000155097	ATP6V1C1	528	ATPase H+ transporting V1 subunit C1	2064	2172	3693	1600	1794	1721	2283	1795	1707	4240	2721	2758	2726	2719	2924	4270	3080	2669	3420	3042	2930	3454	2236	2320	3314	3375	3711	3153	2389	2204	3220	2685	3145	2866	2470	2775	3134	2524	2655	6940	4764	6028
ENSCAFG00000000652	TULP4	484053	tubby like protein 4 [Source:HGNC Symbol;Acc:HGNC:15530]	ENSG00000130338	TULP4	56995	tubby like protein 4	776	925	1343	742	707	747	1145	871	926	1615	1159	1371	1587	1769	1924	3130	2402	2030	851	770	768	2206	1582	1683	1783	1707	2211	1403	1284	1219	1064	914	1034	1027	987	1118	1936	1665	1769	1118	734	843
ENSCAFG00000000653								68	76	218	88	46	104	57	51	74	49	38	58	70	67	99	59	58	72	34	27	66	48	37	55	34	20	79	33	30	61	65	44	59	107	56	121	35	24	47	149	47	95
ENSCAFG00000000654	FZD6	403610	frizzled class receptor 6 [Source:HGNC Symbol;Acc:HGNC:4044]	ENSG00000164930	FZD6	8323	frizzled class receptor 6	4086	3961	6746	3487	3467	3323	4248	3177	3049	1140	797	885	107	96	129	2140	1571	1382	2300	2022	2098	274	190	194	2212	2163	2524	1903	1504	1565	1840	1519	1821	1365	1268	1518	1081	881	987	2406	1659	2105
ENSCAFG00000000655	TMEM181		transmembrane protein 181 [Source:HGNC Symbol;Acc:HGNC:20958]	ENSG00000146433	TMEM181	57583	transmembrane protein 181	1812	1906	2947	1797	1928	1806	2557	1834	1885	935	611	792	717	723	766	797	580	526	639	529	529	740	519	553	914	834	1046	763	583	649	1000	756	900	908	772	1010	664	614	579	1055	716	796
ENSCAFG00000000656	CTHRC1		collagen triple helix repeat containing 1 [Source:HGNC Symbol;Acc:HGNC:18831]	ENSG00000164932	CTHRC1	115908	collagen triple helix repeat containing 1	283	249	621	214	271	220	414	286	386	94	68	88	10	15	10	56	28	11	45	31	43	27	18	20	6	6	12	102	101	106	20	17	20	82	61	83	157	95	135	18	20	22
ENSCAFG00000000657				ENSG00000146425	DYNLT1	6993	dynein light chain Tctex-type 1	1881	2498	3766	1749	1653	1899	2085	1881	1932	741	687	748	573	640	872	827	732	602	830	804	922	861	602	683	375	384	557	720	632	772	1278	919	1136	713	623	836	865	801	860	1117	685	874
ENSCAFG00000000658	SLC44A4	481718	solute carrier family 44 member 4 [Source:HGNC Symbol;Acc:HGNC:13941]	ENSG00000204385	SLC44A4	80736	solute carrier family 44 member 4	7	12	27	54	41	64	42	14	23	5	1	6	0	9	7	7	6	5	4	3	5	5	2	9	0	11	12	10	5	4	5	0	1	5	4	6	1	6	0	0	4	5
ENSCAFG00000000659	SYTL3	484055	synaptotagmin like 3 [Source:HGNC Symbol;Acc:HGNC:15587]	ENSG00000164674	SYTL3	94120	synaptotagmin like 3	95	163	227	191	186	206	358	332	264	153	126	156	69	66	102	105	89	86	52	65	58	290	136	174	43	68	72	148	124	137	159	105	155	231	221	218	103	76	99	77	64	56
ENSCAFG00000000661	EZR	484056	ezrin [Source:HGNC Symbol;Acc:HGNC:12691]	ENSG00000092820	EZR	7430	ezrin	19183	23158	32919	19355	22020	21097	20734	18485	17456	32336	24689	26952	29496	33085	40253	33071	30349	23158	36446	34413	35770	38514	28058	30480	16106	18332	21604	24746	21182	20875	37151	30949	33272	30531	29850	30073	25723	23002	24987	42801	29219	33107
ENSCAFG00000000662								48	57	198	52	36	118	43	21	71	52	52	140	67	64	94	92	119	97	24	21	44	118	67	113	19	33	49	70	42	95	136	55	117	127	68	151	30	39	69	134	46	103
ENSCAFG00000000663	DCAF13	475065	DDB1 and CUL4 associated factor 13 [Source:HGNC Symbol;Acc:HGNC:24535]	ENSG00000164934	DCAF13	25879	DDB1 and CUL4 associated factor 13	1603	1445	2705	1144	1162	1274	1774	1429	1252	3406	2295	2488	2266	2347	2664	3872	2762	2468	2531	2360	2338	2330	1511	1627	2553	2625	3102	2589	2079	2048	3066	2435	2766	2121	1954	2207	2512	2084	2360	6422	4456	5498
ENSCAFG00000000664	RSPH3	484057	radial spoke 3 homolog [Source:HGNC Symbol;Acc:HGNC:21054]	ENSG00000130363	RSPH3	83861	radial spoke 3 homolog	171	160	267	190	187	178	235	173	144	135	97	114	191	182	246	197	148	129	227	222	213	201	161	171	66	93	83	217	183	166	236	169	213	132	135	144	57	57	75	116	108	100
ENSCAFG00000000665	TAGAP	484059	T-cell activation RhoGTPase activating protein [Source:HGNC Symbol;Acc:HGNC:15669]	ENSG00000164691	TAGAP	117289	T-cell activation RhoGTPase activating protein	115	132	218	130	173	142	251	226	196	1362	917	1022	1320	1312	1453	1905	1517	1282	1698	1505	1526	2815	1919	1925	1339	1409	1620	1638	1349	1305	1440	1163	1348	905	898	964	2344	1870	2016	1863	1284	1596
ENSCAFG00000000667	FNDC1	484061	fibronectin type III domain containing 1 [Source:HGNC Symbol;Acc:HGNC:21184]	ENSG00000164694	FNDC1	84624	fibronectin type III domain containing 1	5361	5904	9518	3053	3162	3266	6716	5703	5947	623	465	480	218	192	210	782	698	464	305	322	295	623	354	504	234	255	299	904	886	760	406	308	347	352	320	323	566	464	538	611	425	503
ENSCAFG00000000669	EHMT2	474851	euchromatic histone lysine methyltransferase 2 [Source:HGNC Symbol;Acc:HGNC:14129]	ENSG00000204371	EHMT2	10919	euchromatic histone lysine methyltransferase 2	1672	2000	3191	1441	1661	1667	2024	1893	1921	2459	1930	2211	2076	2450	3278	2969	2771	2102	2229	2138	2465	3443	2378	2815	1986	2288	2897	3213	2879	3035	2374	1879	2230	1781	1705	2022	1820	1578	1899	2289	1547	1702
ENSCAFG00000000670	RIMS2	475066	regulating synaptic membrane exocytosis 2 [Source:HGNC Symbol;Acc:HGNC:17283]	ENSG00000176406	RIMS2	9699	regulating synaptic membrane exocytosis 2	46	42	50	70	66	63	133	63	82	1	0	1	1	0	0	4	5	2	50	31	24	15	4	6	318	290	316	1	4	3	37	19	25	2	0	1	6	4	1	0	0	2
ENSCAFG00000000671	SOD2	476258	superoxide dismutase 2, mitochondrial [Source:HGNC Symbol;Acc:HGNC:11180]	ENSG00000112096	SOD2	6648	superoxide dismutase 2, mitochondrial	4843	4838	8070	3229	3060	3039	4367	3216	2931	3624	2460	2587	4764	4571	4886	3961	2985	2458	3429	3235	2985	3587	2443	2402	2189	2304	2611	4438	3594	3331	4877	3897	4292	4608	4048	4523	3634	3221	3228	6594	4645	5493
ENSCAFG00000000672								0	0	0	2	0	2	0	0	4	0	0	0	0	0	0	0	0	0	0	1	0	0	0	0	2	1	1	0	0	0	0	0	0	0	0	0	0	0	0	0	0	0
ENSCAFG00000000673	PLXNB2	474459	plexin B2 [Source:HGNC Symbol;Acc:HGNC:9104]	ENSG00000196576	PLXNB2	23654	plexin B2	3725	4950	7813	3856	4344	4654	5172	4698	4918	1530	1135	1291	537	663	901	2274	2425	1659	1285	1203	1451	3178	2452	2610	696	684	927	1949	1827	1886	835	742	842	1307	1466	1441	1707	1478	1818	1251	707	938
ENSCAFG00000000674	ZBTB12	481719	zinc finger and BTB domain containing 12 [Source:HGNC Symbol;Acc:HGNC:19066]	ENSG00000204366	ZBTB12	221527	zinc finger and BTB domain containing 12	313	382	578	295	305	315	286	222	268	244	188	234	244	294	445	317	312	199	222	254	289	257	186	206	175	206	301	314	263	300	208	189	241	157	174	208	100	78	94	374	212	294
ENSCAFG00000000675	DCSTAMP		dendrocyte expressed seven transmembrane protein [Source:HGNC Symbol;Acc:HGNC:18549]	ENSG00000164935	DCSTAMP	81501	dendrocyte expressed seven transmembrane protein	11	10	7	0	0	0	0	2	1	8	1	0	1	0	0	15	2	6	2	1	1	0	0	1	10	9	11	10	5	9	1	3	0	4	4	3	5	1	8	3	1	4
ENSCAFG00000000676	DPYS	100856067	dihydropyrimidinase [Source:HGNC Symbol;Acc:HGNC:3013]	ENSG00000147647	DPYS	1807	dihydropyrimidinase	3	6	6	0	0	10	1	3	4	1	0	1	0	0	1	1	0	0	3	1	1	0	1	5	5	4	2	0	1	0	0	0	0	0	0	0	0	0	1	1	0	1
ENSCAFG00000000677	LRP12		LDL receptor related protein 12 [Source:HGNC Symbol;Acc:HGNC:31708]	ENSG00000147650	LRP12	29967	LDL receptor related protein 12	1207	1180	2196	1149	1019	958	1352	913	899	165	98	108	52	31	43	55	39	42	365	341	343	79	49	52	199	182	231	140	87	63	148	153	136	88	62	74	70	94	72	119	83	106
ENSCAFG00000000678		481997	zinc finger protein, FOG family member 2 [Source:HGNC Symbol;Acc:HGNC:16700]	ENSG00000169946	ZFPM2	23414	zinc finger protein, FOG family member 2	302	297	462	145	120	107	225	188	162	123	72	101	68	52	68	846	668	543	227	201	216	187	161	175	83	63	72	162	134	165	683	510	638	100	108	122	133	146	129	109	81	84
ENSCAFG00000000679	SKIV2L	481720	Ski2 like RNA helicase [Source:HGNC Symbol;Acc:HGNC:10898]	ENSG00000204351	SKIV2L	6499	Ski2 like RNA helicase	445	558	927	468	539	459	600	515	604	1088	764	920	914	916	1282	1196	1120	882	969	882	980	1417	1006	1176	801	918	1110	1156	985	1066	1020	785	1055	611	605	729	854	715	891	708	509	632
ENSCAFG00000000680	OXR1	481998	oxidation resistance 1 [Source:HGNC Symbol;Acc:HGNC:15822]	ENSG00000164830	OXR1	55074	oxidation resistance 1	4536	4291	6964	4057	4261	3926	5484	3812	3561	7768	5046	5116	4430	4258	4133	8097	5100	4686	4317	3795	3398	5936	4101	3903	6275	5956	6393	5836	4532	4242	4970	4003	4198	4616	3960	4321	4628	4067	3546	8687	5917	7305
ENSCAFG00000000681	FBN2	481491	fibrillin 2 [Source:HGNC Symbol;Acc:HGNC:3604]	ENSG00000138829	FBN2	2201	fibrillin 2	153	124	248	101	97	77	73	72	52	147	76	98	80	85	96	187	116	144	112	102	123	150	112	147	82	83	130	92	70	80	1381	1117	1322	51	40	51	49	49	59	151	92	106
ENSCAFG00000000682	ABRA	100856177	actin binding Rho activating protein [Source:HGNC Symbol;Acc:HGNC:30655]	ENSG00000174429	ABRA	137735	actin binding Rho activating protein	2	1	4	23	7	12	48	29	27	3	5	3	1	3	0	22	0	4	1	4	0	1	3	2	2	3	4	8	0	2	3	2	1	0	2	1	3	1	0	0	0	3
ENSCAFG00000000683		475326		ENSG00000183431	SF3A3	10946	splicing factor 3a subunit 3	29	38	61	22	22	29	47	20	27	43	34	37	55	65	60	46	34	45	49	56	54	65	26	46	24	42	37	43	35	45	65	48	38	42	50	34	67	57	40	94	68	74
ENSCAFG00000000684								0	0	0	0	0	0	0	0	0	0	0	0	0	0	0	0	0	0	0	0	0	1	0	0	0	0	0	0	0	0	0	0	0	0	0	0	0	0	0	0	0	0
ENSCAFG00000000685	MAPK12	607023	mitogen-activated protein kinase 12 [Source:HGNC Symbol;Acc:HGNC:6874]	ENSG00000188130	MAPK12	6300	mitogen-activated protein kinase 12	24	64	51	24	25	37	92	44	71	1	0	0	0	0	0	4	0	2	1	0	2	4	0	1	3	0	1	2	0	1	0	1	2	1	0	3	2	2	0	0	0	0
ENSCAFG00000000686		474853		ENSG00000243649, ENSG00000244255	CFB, XXbac-BPG116M5.17	629	complement factor B	830	1091	1520	546	666	622	1032	852	860	1824	1427	1528	890	862	1270	2598	2043	1740	1732	1587	1772	2755	1947	2300	841	944	1132	2391	1937	2207	1083	888	1032	1350	1267	1425	1441	1058	1354	1346	905	1080
ENSCAFG00000000687								9	7	29	4	8	4	23	4	8	4	1	2	0	0	0	2	0	0	1	0	2	2	0	0	0	0	0	2	0	0	0	0	0	1	0	0	0	0	0	0	0	0
ENSCAFG00000000688	HDAC10	607032	histone deacetylase 10 [Source:HGNC Symbol;Acc:HGNC:18128]	ENSG00000100429	HDAC10	83933	histone deacetylase 10	664	1028	1577	713	778	983	1186	1161	1314	1154	829	1113	703	871	1064	1579	1686	1225	1016	986	1234	1948	1445	1677	924	1117	1535	1216	1134	1274	982	759	933	1005	998	1259	1345	1265	1486	777	462	639
ENSCAFG00000000689	TUBGCP6	481193	tubulin gamma complex associated protein 6 [Source:HGNC Symbol;Acc:HGNC:18127]	ENSG00000128159	TUBGCP6	85378	tubulin gamma complex associated protein 6	670	843	1268	764	777	939	1063	1056	1177	2373	1766	2105	1242	1358	1971	2476	2666	1903	1838	1763	2111	3608	2665	3115	1461	1735	2417	2628	2515	2689	1755	1382	1643	2029	2010	2359	2214	1912	2445	1630	1032	1208
ENSCAFG00000000690				ENSG00000204356	NELFE	7936	negative elongation factor complex member E	657	733	1189	496	610	504	737	622	637	463	441	400	490	605	700	560	474	347	487	472	502	630	444	513	327	398	486	584	525	544	545	478	450	392	413	417	555	476	506	637	468	508
ENSCAFG00000000691		484067	insulin like growth factor 2 receptor [Source:HGNC Symbol;Acc:HGNC:5467]	ENSG00000197081	IGF2R	3482	insulin like growth factor 2 receptor	3215	3668	5698	2882	2977	2945	3909	3226	3319	4216	3020	3441	4310	4552	5593	4451	3762	2977	3237	2941	3130	5585	4022	4447	1122	1226	1482	5370	4859	4667	3026	2444	2866	3362	3183	3506	2595	2258	2453	3297	2156	2526
ENSCAFG00000000692		481194	selenoprotein O [Source:RefSeq peptide;Acc:NP_001131075]	ENSG00000073169	SELENOO	83642	selenoprotein O	1119	1455	2228	1276	1346	1503	1794	1835	1896	1805	1258	1778	1068	1309	1738	1957	1989	1478	1534	1373	1681	2689	1994	2394	1116	1316	1962	1929	1772	2009	1441	1177	1353	1414	1408	1713	1474	1290	1558	1683	997	1206
ENSCAFG00000000693	ANGPT1	403656	angiopoietin 1 [Source:HGNC Symbol;Acc:HGNC:484]	ENSG00000154188	ANGPT1	284	angiopoietin 1	1464	1356	2542	549	624	513	1390	903	845	38	29	42	19	13	12	46	25	16	58	50	64	46	42	29	2	4	6	59	44	42	26	34	24	19	16	17	48	49	34	32	20	32
ENSCAFG00000000694	DXO		decapping exoribonuclease [Source:HGNC Symbol;Acc:HGNC:2992]	ENSG00000204348	DXO	1797	decapping exoribonuclease	545	757	1154	683	753	828	906	855	936	831	692	767	804	903	1152	1262	1164	877	752	665	805	1755	1240	1421	666	718	1016	1208	985	1121	838	696	811	939	870	1065	932	818	969	934	556	674
ENSCAFG00000000696	RSPO2	482004	R-spondin 2 [Source:HGNC Symbol;Acc:HGNC:28583]	ENSG00000147655	RSPO2	340419	R-spondin 2	85	97	115	11	9	8	5	6	4	0	1	0	1	0	2	1	7	1	3	0	1	18	9	8	0	1	2	1	2	2	2766	2230	2630	0	0	0	0	3	3	0	0	0
ENSCAFG00000000697								21	47	52	16	14	16	27	26	33	738	464	671	75	88	112	128	177	104	223	183	257	1724	1271	1537	1191	1407	2146	1121	967	1107	897	723	820	273	253	279	134	176	178	870	499	597
ENSCAFG00000000698	TRABD	607061	TraB domain containing [Source:HGNC Symbol;Acc:HGNC:28805]	ENSG00000170638	TRABD	80305	TraB domain containing	1330	1825	3187	1638	1634	2004	1910	1870	2017	4032	2991	4054	3020	3623	4873	4465	4693	3460	3889	3928	4463	6348	4428	5067	2166	2591	3661	4273	3840	4182	3374	2576	3090	2750	2667	3025	3516	3427	3835	2891	1780	2076
ENSCAFG00000000699	PANX2	481195	pannexin 2 [Source:HGNC Symbol;Acc:HGNC:8600]	ENSG00000073150	PANX2	56666	pannexin 2	68	102	148	78	79	109	120	82	113	4	0	4	0	3	4	20	10	7	8	5	4	4	10	14	1	2	4	9	18	21	3	6	6	3	0	3	4	11	5	2	6	10
ENSCAFG00000000700	MOV10L1	474460	Mov10 RISC complex RNA helicase like 1 [Source:HGNC Symbol;Acc:HGNC:7201]	ENSG00000073146	MOV10L1	54456	Mov10 RISC complex RNA helicase like 1	4	4	2	0	15	1	4	12	7	14	0	5	1	2	3	20	1	5	4	2	5	16	17	10	6	10	1	7	2	7	5	4	6	1	1	0	5	4	2	9	1	3
ENSCAFG00000000701				ENSG00000224389, ENSG00000244731	C4A, C4B	721	complement C4A (Rodgers blood group), complement C4B (Chido blood group)	1581	1947	2935	1838	1733	1922	2347	2176	2340	9259	6874	7917	3968	4348	5841	9280	8726	6452	10194	9195	10672	11401	8258	9725	4731	5186	6562	8110	7071	7549	5862	4650	5604	6508	6212	7003	6676	5553	6934	9650	6065	7113
ENSCAFG00000000702	EIF3E	475070	eukaryotic translation initiation factor 3 subunit E [Source:HGNC Symbol;Acc:HGNC:3277]	ENSG00000104408	EIF3E	3646	eukaryotic translation initiation factor 3 subunit E	20954	21092	36383	19196	18083	18139	22382	15924	15816	33451	22353	24841	34744	34196	36655	47672	31973	30868	23528	21320	21110	32783	22195	22198	35214	35907	41691	32511	24297	25484	25304	20688	23533	23403	20744	24233	18568	16057	16302	44407	29620	39813
ENSCAFG00000000703	MLC1	607105	megalencephalic leukoencephalopathy with subcortical cysts 1 [Source:HGNC Symbol;Acc:HGNC:17082]	ENSG00000100427	MLC1	23209	megalencephalic leukoencephalopathy with subcortical cysts 1	12	23	12	0	0	0	4	4	0	0	0	0	0	0	0	6	2	2	0	2	0	0	0	0	0	1	2	0	0	0	0	0	0	0	1	0	0	0	1	3	3	1
ENSCAFG00000000704	TTLL8		tubulin tyrosine ligase like 8 [Source:HGNC Symbol;Acc:HGNC:34000]	ENSG00000138892	TTLL8	164714	tubulin tyrosine ligase like 8	17	52	75	1	8	14	53	59	41	1	0	2	1	2	1	9	13	9	9	7	7	8	11	6	0	1	2	20	29	17	3	8	6	5	0	1	7	5	2	0	0	1
ENSCAFG00000000706	IL17REL		interleukin 17 receptor E like [Source:HGNC Symbol;Acc:HGNC:33808]	ENSG00000188263	IL17REL	400935	interleukin 17 receptor E like	11	12	35	58	51	49	335	262	322	502	310	396	179	197	238	370	411	312	449	430	499	670	446	577	190	219	299	241	222	268	299	171	237	201	203	270	177	166	191	331	227	289
ENSCAFG00000000709		100686873		ENSG00000184164	CRELD2	79174	cysteine rich with EGF like domains 2	1060	1427	2189	913	1032	1185	1073	1057	1051	507	372	470	312	360	472	333	319	247	514	515	601	556	371	429	123	130	176	469	371	450	552	427	436	416	460	491	575	515	582	509	298	367
ENSCAFG00000000710	SLC27A6	474666	solute carrier family 27 member 6 [Source:HGNC Symbol;Acc:HGNC:11000]	ENSG00000113396	SLC27A6	28965	solute carrier family 27 member 6	5393	5097	8398	5052	5004	4803	6036	4262	4142	70	48	50	19	14	15	46	22	17	40	43	45	54	42	37	6	12	17	71	67	55	50	42	34	29	31	26	166	143	122	38	11	29
ENSCAFG00000000711	ALG12	481196	ALG12, alpha-1,6-mannosyltransferase [Source:HGNC Symbol;Acc:HGNC:19358]	ENSG00000182858	ALG12	79087	ALG12, alpha-1,6-mannosyltransferase	910	1328	2344	996	1134	1487	1220	1209	1247	1502	1098	1394	945	1148	1562	892	924	661	899	836	1035	1298	936	1133	574	693	1016	1571	1428	1587	1158	803	1022	891	990	1098	652	660	727	706	459	586
ENSCAFG00000000712		415124	Steroid 21-hydroxylase [Source:UniProtKB/Swiss-Prot;Acc:Q8WNW0]	ENSG00000231852	CYP21A2	1589	cytochrome P450 family 21 subfamily A member 2	20	44	60	46	32	57	53	46	75	22	8	25	1	3	9	17	20	27	22	16	26	24	18	17	1	18	18	62	48	68	28	15	20	28	17	20	13	16	15	34	16	11
ENSCAFG00000000713		612810		ENSG00000104412	EMC2	9694	ER membrane protein complex subunit 2	2333	2360	3636	1455	1407	1492	2664	1809	1657	3313	2323	2218	2808	2697	2781	3871	2942	2695	2867	2629	2416	2337	1583	1533	2317	2076	2506	2638	1893	1915	3215	2628	2838	1370	1261	1345	1655	1439	1424	4286	2879	3685
ENSCAFG00000000714	ZBED4	481197	zinc finger BED-type containing 4 [Source:HGNC Symbol;Acc:HGNC:20721]	ENSG00000100426	ZBED4	9889	zinc finger BED-type containing 4	598	682	1194	446	487	533	499	437	426	2442	1733	2068	1797	1941	2519	2197	1983	1519	2274	2165	2505	2326	1677	1836	1408	1669	1995	2242	1937	2000	1670	1324	1556	2036	1948	2142	1588	1565	1723	2766	1837	2320
ENSCAFG00000000716	TMEM74	100682800	transmembrane protein 74 [Source:HGNC Symbol;Acc:HGNC:26409]	ENSG00000164841	TMEM74	157753	transmembrane protein 74	13	15	42	5	12	11	25	19	13	2	2	3	2	4	0	2	3	1	12	10	8	2	4	6	0	3	2	3	4	4	4	3	1	5	3	3	7	5	11	0	4	7
ENSCAFG00000000717	TRHR	482007	thyrotropin releasing hormone receptor [Source:HGNC Symbol;Acc:HGNC:12299]	ENSG00000174417	TRHR	7201	thyrotropin releasing hormone receptor	0	0	1	2	2	4	9	2	9	0	1	0	0	0	0	0	0	0	0	0	0	0	0	0	0	1	0	0	1	0	0	0	0	0	0	1	0	0	0	0	0	0
ENSCAFG00000000718	BRD1	481198	bromodomain containing 1 [Source:HGNC Symbol;Acc:HGNC:1102]	ENSG00000100425	BRD1	23774	bromodomain containing 1	1364	1738	2541	1330	1442	1486	1751	1653	1656	1976	1528	1676	1441	1777	2096	2313	2335	1662	2014	1722	2152	2655	1793	2141	1294	1471	1796	1625	1597	1670	1498	1188	1418	1641	1591	1795	1504	1448	1554	1939	1291	1552
ENSCAFG00000000719	NUDCD1	475073	NudC domain containing 1 [Source:HGNC Symbol;Acc:HGNC:24306]	ENSG00000120526	NUDCD1	84955	NudC domain containing 1	1932	1967	2822	1684	1661	1551	2038	1563	1479	3113	2276	2358	2941	2816	3100	3628	2548	2310	2535	2294	2387	2485	1709	1737	2756	2726	3096	2422	1872	1889	2759	2214	2425	1972	1780	1922	2686	2367	2301	5172	3382	4316
ENSCAFG00000000720	ACAT2	484063	acetyl-CoA acetyltransferase 2 [Source:HGNC Symbol;Acc:HGNC:94]	ENSG00000120437	ACAT2	39	acetyl-CoA acetyltransferase 2	1710	1913	3177	2099	2002	2112	1784	1522	1361	1367	1057	1210	952	1035	1210	1547	1111	1071	1436	1251	1456	1279	877	959	1046	1067	1440	1017	747	860	1814	1347	1575	1128	1087	1261	1606	1348	1532	1099	722	925
ENSCAFG00000000721	ISOC1	100688371	isochorismatase domain containing 1 [Source:HGNC Symbol;Acc:HGNC:24254]	ENSG00000066583	ISOC1	51015	isochorismatase domain containing 1	1452	1559	2598	1435	1498	1511	1650	1462	1395	438	319	307	402	429	435	363	307	255	387	395	367	441	273	295	191	159	186	508	399	463	486	419	495	396	391	407	601	523	623	1059	750	921
ENSCAFG00000000722	ADAMTS19		ADAM metallopeptidase with thrombospondin type 1 motif 19 [Source:HGNC Symbol;Acc:HGNC:17111]	ENSG00000145808	ADAMTS19	171019	ADAM metallopeptidase with thrombospondin type 1 motif 19	11	31	61	42	34	34	54	59	48	3	3	0	0	0	0	0	2	1	1	0	0	8	1	1	0	0	0	6	6	10	0	0	5	3	3	4	1	3	5	0	0	0
ENSCAFG00000000723	KIAA1024L		KIAA1024 like [Source:HGNC Symbol;Acc:HGNC:33914]	ENSG00000186367	KIAA1024L	100127206	KIAA1024 like	1	0	0	4	0	0	0	0	0	0	0	0	0	0	0	0	0	0	0	0	0	0	0	0	0	1	0	0	0	0	0	0	0	0	0	0	0	0	0	0	0	0
ENSCAFG00000000727								0	0	0	0	0	0	0	0	0	0	0	0	0	0	0	0	0	0	0	0	0	0	0	0	0	0	0	0	0	0	0	0	0	0	0	0	0	0	0	0	0	0
ENSCAFG00000000731	FAM19A5		family with sequence similarity 19 member A5, C-C motif chemokine like [Source:HGNC Symbol;Acc:HGNC:21592]	ENSG00000219438	FAM19A5	25817	family with sequence similarity 19 member A5, C-C motif chemokine like	22	32	46	8	16	33	10	16	11	5	2	3	7	4	4	2	1	2	7	6	5	6	3	5	0	4	8	8	4	6	2	6	2	4	7	6	3	1	4	14	2	9
ENSCAFG00000000732	TCP1	484064	t-complex 1 [Source:HGNC Symbol;Acc:HGNC:11655]	ENSG00000120438	TCP1	6950	t-complex 1	6664	7243	11995	6091	6123	6289	7061	5515	5363	10607	7327	8055	10617	10576	12825	10062	7529	6746	12331	11168	12248	9703	6881	7097	5742	6105	7363	10280	8111	8505	12633	10257	11815	9864	9104	10176	11588	9942	11161	17020	11870	14837
ENSCAFG00000000733								1	0	0	3	1	2	1	0	0	0	0	0	0	2	0	0	1	0	1	0	1	0	0	1	1	0	0	0	0	0	0	0	1	0	1	2	0	0	0	0	0	0
ENSCAFG00000000734								0	0	0	0	0	0	0	0	0	1	0	0	0	0	0	0	0	0	0	0	0	0	0	0	0	0	0	0	0	0	2	0	0	0	0	0	0	0	0	0	0	0
ENSCAFG00000000736	LYRM7	609480	LYR motif containing 7 [Source:HGNC Symbol;Acc:HGNC:28072]	ENSG00000186687	LYRM7	90624	LYR motif containing 7	233	181	342	111	101	89	230	152	143	495	370	334	536	523	417	460	260	295	360	318	266	384	243	251	269	276	303	572	434	327	591	470	485	279	264	272	479	432	389	835	566	650
ENSCAFG00000000737	CDC42SE2	609492	CDC42 small effector 2 [Source:HGNC Symbol;Acc:HGNC:18547]	ENSG00000158985	CDC42SE2	56990	CDC42 small effector 2	360	424	615	172	238	259	319	268	275	3287	2176	2416	2470	2440	2690	3475	2799	2354	2798	2634	2554	4011	2889	3165	1818	1965	2448	2381	2002	1885	2884	2266	2513	2029	1864	2094	2858	2324	2586	4602	2990	3384
ENSCAFG00000000738	EBAG9	403500	estrogen receptor binding site associated, antigen, 9 [Source:HGNC Symbol;Acc:HGNC:3123]	ENSG00000147654	EBAG9	9166	estrogen receptor binding site associated, antigen, 9	1601	1614	2641	1336	1387	1233	2004	1358	1303	7059	4375	4591	6325	6057	6210	10865	6651	5964	4471	3821	3558	7877	5012	4984	5677	5225	5676	4531	3465	3157	6519	5414	5442	5199	4890	5110	4418	3678	3387	8759	5822	7155
ENSCAFG00000000740	PNLDC1	484065	PARN like, ribonuclease domain containing 1 [Source:HGNC Symbol;Acc:HGNC:21185]	ENSG00000146453	PNLDC1	154197	PARN like, ribonuclease domain containing 1	25	42	44	41	67	57	63	85	94	26	39	27	32	22	26	45	28	29	43	44	45	63	40	60	29	25	40	34	21	32	35	30	34	24	23	33	13	13	24	20	23	41
ENSCAFG00000000741	SYBU	475076	syntabulin [Source:HGNC Symbol;Acc:HGNC:26011]	ENSG00000147642	SYBU	55638	syntabulin	507	616	926	618	655	686	643	652	680	115	93	95	64	78	84	111	155	104	31	42	60	142	96	121	29	46	55	110	92	95	32	22	32	152	143	144	67	54	69	115	79	78
ENSCAFG00000000742								0	0	0	0	0	0	0	3	0	0	0	0	0	0	0	0	0	0	0	0	0	0	0	1	0	0	0	0	0	1	0	0	0	0	0	0	0	0	0	0	0	0
ENSCAFG00000000743				ENSG00000147400	CETN2	1069	centrin 2	0	0	0	0	0	0	0	0	0	0	0	0	0	0	0	0	0	0	0	0	0	0	0	0	0	0	0	0	0	0	0	0	0	0	0	0	0	0	0	0	0	0
ENSCAFG00000000744	KCNV1	482009	potassium voltage-gated channel modifier subfamily V member 1 [Source:HGNC Symbol;Acc:HGNC:18861]	ENSG00000164794	KCNV1	27012	potassium voltage-gated channel modifier subfamily V member 1	7	4	10	7	0	3	5	0	12	0	5	2	0	0	0	0	0	0	0	2	0	8	2	5	4	1	1	3	2	1	2	0	0	5	4	6	0	0	2	1	0	1
ENSCAFG00000000745	TBC1D22A	474462	TBC1 domain family member 22A [Source:HGNC Symbol;Acc:HGNC:1309]	ENSG00000054611	TBC1D22A	25771	TBC1 domain family member 22A	1986	2286	3680	1890	2098	2221	1776	1622	1685	1212	903	1084	1304	1415	1789	1416	1275	1036	969	1049	1135	1824	1208	1374	1610	1822	2429	1118	976	1035	1054	878	1103	924	902	991	1267	1141	1328	1096	777	1048
ENSCAFG00000000747								5	2	1	5	0	3	3	1	1	0	1	2	0	0	1	0	0	1	0	0	1	0	3	0	0	1	1	0	0	1	0	0	1	3	0	0	2	1	2	1	2	1
ENSCAFG00000000749				ENSG00000182944	EWSR1	2130	EWS RNA binding protein 1	4	3	1	1	0	5	4	0	1	0	2	2	1	0	1	1	5	2	1	3	2	5	1	4	2	2	3	0	2	1	0	1	2	2	2	1	2	8	3	4	1	1
ENSCAFG00000000750	SLC22A1		solute carrier family 22 member 1 [Source:HGNC Symbol;Acc:HGNC:10963]	ENSG00000175003	SLC22A1	6580	solute carrier family 22 member 1	1712	1793	3193	720	778	885	1119	901	900	19	10	11	0	1	0	2	0	0	1	0	0	19	14	10	0	0	0	33	17	19	0	0	0	0	0	1	4	5	3	0	1	0
ENSCAFG00000000751		100682877		ENSG00000168477	TNXB	7148	tenascin XB	4669	5701	8502	2638	2855	2966	5950	5612	5886	790	602	748	36	44	62	198	183	146	53	61	81	666	483	559	105	98	146	945	885	911	44	40	40	335	307	395	288	193	226	69	37	58
ENSCAFG00000000752	CERK		ceramide kinase [Source:HGNC Symbol;Acc:HGNC:19256]	ENSG00000100422	CERK	64781	ceramide kinase	4897	5885	9218	4238	4330	4286	5211	4683	4796	1226	937	1033	3447	3799	4762	6857	6480	4896	1798	1734	1734	6076	4276	4708	4630	5369	6715	4975	4266	4472	3365	2740	3047	3747	3552	3936	4419	3899	4342	6658	4232	5098
ENSCAFG00000000755	FNIP1	481496	folliculin interacting protein 1 [Source:HGNC Symbol;Acc:HGNC:29418]	ENSG00000217128	FNIP1	96459	folliculin interacting protein 1	658	645	1138	547	556	493	1012	680	612	934	667	598	910	936	1019	1177	813	716	907	762	762	1415	850	988	762	800	897	839	810	726	925	754	841	645	631	672	1242	973	1020	1235	756	952
ENSCAFG00000000756	GRAMD4	481202	GRAM domain containing 4 [Source:HGNC Symbol;Acc:HGNC:29113]	ENSG00000075240	GRAMD4	23151	GRAM domain containing 4	707	959	1172	616	638	691	725	659	693	1303	873	1112	643	660	936	1365	1292	934	1197	1174	1202	1247	868	1015	836	876	1195	1469	1339	1345	817	786	877	890	824	946	1043	931	1095	1969	1275	1463
ENSCAFG00000000757		403655	Canis lupus familiaris solute carrier family 22 (organic cation transporter), member 2 (SLC22A2), mRNA. [Source:RefSeq mRNA;Acc:NM_001286961]	ENSG00000112499	SLC22A2	6582	solute carrier family 22 member 2	8	10	8	15	16	11	13	13	20	0	1	0	0	0	0	0	0	0	0	0	0	1	0	0	0	0	0	0	0	0	0	0	0	0	0	0	0	0	0	0	0	0
ENSCAFG00000000758		403602	Canis lupus familiaris plasminogen (PLG), mRNA. [Source:RefSeq mRNA;Acc:NM_001286960]	ENSG00000122194	PLG	5340	plasminogen	0	0	0	11	2	4	1	1	0	0	0	0	0	0	1	0	0	0	0	0	0	0	0	0	0	0	0	0	0	0	0	0	0	0	0	0	0	0	0	0	0	0
ENSCAFG00000000760	MAP3K4	476262	mitogen-activated protein kinase kinase kinase 4 [Source:HGNC Symbol;Acc:HGNC:6856]	ENSG00000085511	MAP3K4	4216	mitogen-activated protein kinase kinase kinase 4	1229	1347	2102	1148	1191	1219	1687	1313	1206	3214	2253	2381	2742	2788	3393	3683	2690	2210	3167	2929	3006	3767	2633	2759	1470	1546	1866	3300	2722	2721	3985	3326	3735	2038	1885	2186	2902	2187	2677	3382	2130	2742
ENSCAFG00000000761	ATF6B		activating transcription factor 6 beta [Source:HGNC Symbol;Acc:HGNC:2349]	ENSG00000213676	ATF6B	1388	activating transcription factor 6 beta	2192	2936	4521	2468	2582	2561	3393	3074	3476	6317	4346	5349	4422	4502	6000	6071	5759	4390	4979	4459	5317	7249	5076	6118	3787	4244	5708	6449	5478	6041	4999	4122	4830	3700	3427	4173	4755	4080	4525	4759	2969	3754
ENSCAFG00000000764	PRRT1	607660	proline rich transmembrane protein 1 [Source:HGNC Symbol;Acc:HGNC:13943]	ENSG00000204314	PRRT1	80863	proline rich transmembrane protein 1	164	180	225	174	147	131	253	241	241	78	47	56	1	3	3	58	57	26	16	17	16	29	20	35	25	29	41	0	6	3	44	26	32	53	59	38	13	28	15	13	3	3
ENSCAFG00000000765	AGPAT4	612306	1-acylglycerol-3-phosphate O-acyltransferase 4 [Source:HGNC Symbol;Acc:HGNC:20885]	ENSG00000026652	AGPAT4	56895		1028	1100	1836	1136	1295	1334	1051	851	835	282	266	285	57	50	62	290	223	138	213	174	203	469	264	351	145	224	271	287	208	238	236	209	204	81	53	110	189	160	191	374	251	304
ENSCAFG00000000766	PPT2-EGFL8	474856	PPT2-EGFL8 readthrough (NMD candidate) [Source:HGNC Symbol;Acc:HGNC:48343]	ENSG00000221988, ENSG00000258388	PPT2, PPT2-EGFL8	9374	palmitoyl-protein thioesterase 2, PPT2-EGFL8 readthrough (NMD candidate)	2141	2487	4126	2216	2486	2635	2531	2208	2298	336	241	258	138	122	176	263	253	206	298	251	256	432	296	357	150	156	230	271	237	271	224	178	229	233	235	229	262	219	265	232	138	154
ENSCAFG00000000767	CELSR1		cadherin EGF LAG seven-pass G-type receptor 1 [Source:HGNC Symbol;Acc:HGNC:1850]	ENSG00000075275	CELSR1	9620	cadherin EGF LAG seven-pass G-type receptor 1	1432	2011	3386	2044	2107	2445	1904	1699	1894	129	84	96	8	10	8	93	118	66	70	60	79	140	106	136	23	17	26	178	161	162	41	37	60	51	40	52	54	90	78	16	20	14
ENSCAFG00000000768	EGFL8	481725	EGF like domain multiple 8 [Source:HGNC Symbol;Acc:HGNC:13944]	ENSG00000241404	EGFL8	80864	EGF like domain multiple 8	332	497	646	420	431	478	645	561	643	82	48	82	19	16	35	85	72	75	67	32	50	112	77	111	30	18	24	71	62	71	55	39	58	51	41	65	57	45	46	36	42	33
ENSCAFG00000000769				ENSG00000185345	PARK2	5071	parkin RBR E3 ubiquitin protein ligase	9	40	96	42	33	29	61	48	49	69	53	84	81	77	100	107	138	96	51	39	45	135	124	116	71	91	94	82	52	62	97	63	70	37	31	50	95	66	79	31	15	18
ENSCAFG00000000770								13	21	11	4	5	8	9	11	14	2	3	2	4	0	0	21	17	14	4	2	2	9	6	6	7	9	4	4	5	4	4	4	0	3	0	2	3	4	3	5	1	1
ENSCAFG00000000771	AGPAT1	474857	1-acylglycerol-3-phosphate O-acyltransferase 1 [Source:HGNC Symbol;Acc:HGNC:324]	ENSG00000204310	AGPAT1	10554	1-acylglycerol-3-phosphate O-acyltransferase 1	372	480	813	454	540	553	469	349	368	1719	1296	1491	1033	1115	1652	1797	1443	1122	1589	1577	1772	2400	1671	1893	1419	1632	1968	1871	1640	1720	1866	1499	1852	1030	945	1112	1348	1129	1353	1331	848	948
ENSCAFG00000000772		606754	protein quaking [Source:RefSeq peptide;Acc:NP_001003021]	ENSG00000112531	QKI	9444	QKI, KH domain containing RNA binding	1541	1894	2625	1129	1198	1086	1535	1085	1196	1895	1306	1392	1411	1556	1771	2109	1690	1351	2072	1897	1846	2270	1654	1825	1501	1380	1657	1783	1588	1487	1336	1192	1110	1428	1211	1419	2017	1776	1737	2675	1758	2061
ENSCAFG00000000774	RNF5	474858	ring finger protein 5 [Source:HGNC Symbol;Acc:HGNC:10068]	ENSG00000204308	RNF5	6048	ring finger protein 5	1436	1758	2702	1617	1681	1778	1699	1675	1724	1978	1539	1766	2115	2347	2916	2499	2462	1905	1992	1860	1949	3078	2056	2469	2181	2539	3094	2633	2201	2327	2453	1999	2164	2136	2011	2348	1998	1809	2028	3189	2129	2462
ENSCAFG00000000776								0	4	0	2	2	8	0	1	6	1	1	1	2	2	6	3	9	4	1	1	1	0	1	1	1	2	4	1	2	0	2	2	4	4	0	3	0	8	4	3	0	4
ENSCAFG00000000777		403168	advanced glycosylation end product-specific receptor precursor [Source:RefSeq peptide;Acc:NP_001041546]	ENSG00000204305	AGER	177	advanced glycosylation end-product specific receptor	146	207	255	226	288	275	414	326	354	660	460	541	304	340	463	662	678	484	406	340	367	1028	754	968	399	405	584	655	545	562	496	420	494	568	493	686	326	319	378	387	305	365
ENSCAFG00000000779	TRMU	481204	tRNA 5-methylaminomethyl-2-thiouridylate methyltransferase [Source:HGNC Symbol;Acc:HGNC:25481]	ENSG00000100416	TRMU	55687	tRNA 5-methylaminomethyl-2-thiouridylate methyltransferase	409	506	734	523	535	549	747	619	640	1825	1274	1507	1083	1104	1323	1719	1510	1204	1483	1341	1461	2744	1929	2198	1343	1338	1784	1871	1595	1595	1666	1257	1445	1888	1815	2112	1715	1390	1654	1918	1195	1437
ENSCAFG00000000781	C6orf118		chromosome 6 open reading frame 118 [Source:HGNC Symbol;Acc:HGNC:21233]	ENSG00000112539	C6orf118	168090	chromosome 6 open reading frame 118	3	5	24	2	0	2	10	2	5	0	0	0	0	0	0	0	0	0	0	0	0	1	0	0	0	0	0	1	0	0	0	0	0	0	0	0	0	0	0	0	0	0
ENSCAFG00000000782		608855		ENSG00000075218	GTSE1	51512	G2 and S-phase expressed 1	458	500	708	406	348	339	533	373	408	1673	1194	1311	1215	1223	1530	1954	1705	1286	2536	2274	2318	1361	953	1024	951	1081	1317	1424	1188	1218	2068	1714	1956	1274	1138	1375	4307	3872	4054	2655	1826	2119
ENSCAFG00000000783	PBX2		PBX homeobox 2 [Source:HGNC Symbol;Acc:HGNC:8633]	ENSG00000204304	PBX2	5089	PBX homeobox 2	667	712	1108	442	495	481	899	721	728	2023	1437	1735	1108	1221	1636	2298	2109	1594	2006	1773	2086	3167	2238	2647	1484	1654	2116	1650	1518	1594	1878	1523	1801	1708	1708	1891	1543	1368	1498	1954	1108	1379
ENSCAFG00000000784	TTC38	474465	tetratricopeptide repeat domain 38 [Source:HGNC Symbol;Acc:HGNC:26082]	ENSG00000075234	TTC38	55020	tetratricopeptide repeat domain 38	1372	1708	2872	1406	1477	1583	1778	1407	1499	618	459	485	1236	1295	1739	1422	1248	988	807	844	886	1342	976	1078	651	802	935	670	589	590	400	345	399	336	342	366	1396	1121	1355	1183	762	1024
ENSCAFG00000000785	PKDREJ	474466	polycystin (PKD) family receptor for egg jelly [Source:HGNC Symbol;Acc:HGNC:9015]	ENSG00000130943	PKDREJ	10343	polycystin (PKD) family receptor for egg jelly	21	13	43	31	10	19	33	34	26	3	6	5	12	12	10	41	40	29	34	23	36	25	18	18	18	26	27	25	12	18	9	7	8	3	3	0	32	31	42	99	60	78
ENSCAFG00000000786	CSMD3	482016	CUB and Sushi multiple domains 3 [Source:HGNC Symbol;Acc:HGNC:19291]	ENSG00000164796	CSMD3	114788	CUB and Sushi multiple domains 3	20	31	47	8	21	16	15	3	6	0	1	0	1	1	3	18	4	6	1	0	0	6	8	11	1443	1291	1474	31	17	17	2	8	8	3	12	14	156	150	127	7	3	3
ENSCAFG00000000787	CDPF1	608872	cysteine rich DPF motif domain containing 1 [Source:HGNC Symbol;Acc:HGNC:33710]	ENSG00000205643	CDPF1	150383	cysteine rich DPF motif domain containing 1	352	446	670	446	406	475	514	520	520	611	409	428	366	455	547	918	965	706	411	355	401	1561	960	1197	507	553	730	595	433	505	460	356	377	450	435	504	495	439	477	647	390	469
ENSCAFG00000000788		403654	Peroxisome proliferator-activated receptor alpha [Source:UniProtKB/Swiss-Prot;Acc:Q95N78]	ENSG00000186951	PPARA	5465	peroxisome proliferator activated receptor alpha	447	544	766	389	428	455	438	411	390	21	7	14	44	27	28	29	37	19	11	10	10	27	21	8	15	16	37	16	18	10	54	24	34	10	7	8	21	22	19	32	30	37
ENSCAFG00000000789	WNT7B		Wnt family member 7B [Source:HGNC Symbol;Acc:HGNC:12787]	ENSG00000188064	WNT7B	7477	Wnt family member 7B	210	316	588	210	237	249	169	189	179	0	0	0	0	0	0	0	0	0	0	0	1	0	0	0	0	1	0	0	0	0	1	0	0	0	0	0	0	0	0	0	1	0
ENSCAFG00000000790	GPSM3	607687	G-protein signaling modulator 3 [Source:HGNC Symbol;Acc:HGNC:13945]	ENSG00000213654	GPSM3	63940	G-protein signaling modulator 3	128	124	230	47	37	53	98	84	119	3814	2733	3164	1637	1629	2228	5108	4678	3421	2393	2135	2321	6099	4470	4806	2577	2951	3800	2360	2191	2241	3179	2508	2949	2413	2260	2501	3732	3274	3852	2410	1403	1739
ENSCAFG00000000791	NOTCH4	481726	notch 4 [Source:HGNC Symbol;Acc:HGNC:7884]	ENSG00000204301	NOTCH4	4855	notch 4	375	521	661	362	346	331	406	379	358	113	100	147	60	113	115	165	175	114	285	261	290	203	173	171	51	80	106	289	210	218	90	63	72	119	81	95	241	208	272	155	87	115
ENSCAFG00000000792								5	17	21	3	8	19	18	21	17	28	23	40	6	9	7	80	85	54	11	14	5	66	53	62	46	48	90	21	30	15	32	29	41	47	55	55	14	13	18	7	1	8
ENSCAFG00000000795	PDE10A	484073	phosphodiesterase 10A [Source:HGNC Symbol;Acc:HGNC:8772]	ENSG00000112541	PDE10A	10846	phosphodiesterase 10A	86	64	80	28	27	16	101	75	86	55	30	37	18	25	34	19	24	16	57	36	53	21	19	15	16	10	26	42	24	23	8	10	18	57	37	40	32	29	22	53	52	60
ENSCAFG00000000797		481730		ENSG00000204290	BTNL2	56244	butyrophilin like 2	7	4	25	0	0	0	10	5	11	10	5	5	15	11	9	23	17	14	3	4	6	17	10	8	23	25	33	17	18	27	1	1	3	8	5	3	27	39	28	6	12	7
ENSCAFG00000000798				ENSG00000143198	MGST3	4259	microsomal glutathione S-transferase 3	950	1107	1856	442	429	514	560	431	446	39	32	47	57	46	66	74	72	86	82	89	96	50	38	48	12	22	45	52	51	37	116	89	100	28	32	34	70	67	79	86	62	55
ENSCAFG00000000799		474670		ENSG00000164398, ENSG00000281938	ACSL6, CTB-127M13.1	23305	acyl-CoA synthetase long-chain family member 6	7	13	21	0	19	9	17	24	19	7	1	0	6	6	5	7	12	8	2	3	5	8	10	6	2	7	11	7	1	2	3	3	2	7	10	9	19	16	24	54	31	33
ENSCAFG00000000801		100856021						8	18	29	1	0	1	3	10	1	517	348	351	202	191	232	1402	1053	931	309	284	308	216	141	185	12	10	18	1091	954	870	797	607	708	1438	1341	1587	878	749	771	87	61	53
ENSCAFG00000000803		481731	major histocompatibility complex, class II, DR alpha [Source:HGNC Symbol;Acc:HGNC:4947]	ENSG00000204287	HLA-DRA	3122	major histocompatibility complex, class II, DR alpha	3363	3529	5551	3049	3354	3138	4647	3629	3423	78675	54289	62057	61608	62178	75117	110655	82816	71317	25970	23653	25686	146789	98597	104842	45286	48557	57247	85261	64620	69433	21672	17712	20219	65973	61211	69054	57980	50652	57806	88121	60194	75389
ENSCAFG00000000804	FBLN1	474468	fibulin 1 [Source:HGNC Symbol;Acc:HGNC:3600]	ENSG00000077942	FBLN1	2192	fibulin 1	4940	5539	9809	1927	2281	2430	3986	3377	3359	421	343	422	16	4	16	233	196	166	15	12	14	194	112	129	4	7	10	1226	1113	1143	27	16	27	607	626	651	928	949	1180	13	6	10
ENSCAFG00000000805								0	0	0	0	0	0	0	0	0	0	0	0	0	0	0	0	0	0	0	0	0	0	0	0	0	0	0	0	0	0	0	0	0	0	0	0	0	0	0	0	0	0
ENSCAFG00000000806		474860	DLA class II histocompatibility antigen, DR-1 beta chain precursor [Source:RefSeq peptide;Acc:NP_001014768]	ENSG00000196126, ENSG00000198502	HLA-DRB1, HLA-DRB5	3123	major histocompatibility complex, class II, DR beta 1, major histocompatibility complex, class II, DR beta 5	2969	3602	6097	3706	4057	4290	4181	3637	3878	48474	35072	42781	36716	39502	53110	71201	60924	50680	14954	14137	16143	106186	73093	83949	38132	41886	53901	57989	46667	53816	11702	9393	11799	51040	49302	57761	49630	43624	54465	55005	35931	44772
ENSCAFG00000000807		403653	Brachyury protein [Source:UniProtKB/Swiss-Prot;Acc:Q9GL27]	ENSG00000164458	T	6862	T brachyury transcription factor	2	2	3	40	29	45	4	1	0	0	0	0	0	0	0	0	0	0	1	2	1	0	0	1	0	0	0	0	0	0	0	0	0	0	0	0	1	0	0	0	0	0
ENSCAFG00000000808				ENSG00000167863	ATP5H	10476	ATP synthase, H+ transporting, mitochondrial Fo complex subunit D	153	139	294	133	184	143	148	166	91	190	152	128	223	314	259	171	145	110	150	151	124	219	129	145	125	163	145	194	143	127	175	168	173	124	139	119	122	136	140	229	168	191
ENSCAFG00000000809	RIBC2	474469	RIB43A domain with coiled-coils 2 [Source:HGNC Symbol;Acc:HGNC:13241]	ENSG00000128408	RIBC2	26150	RIB43A domain with coiled-coils 2	8	4	16	7	5	1	11	8	8	0	0	1	2	0	1	0	0	2	0	3	1	0	2	2	1	1	0	2	3	1	0	1	0	2	0	0	1	2	5	3	1	0
ENSCAFG00000000810	TRPS1	482018	transcriptional repressor GATA binding 1 [Source:HGNC Symbol;Acc:HGNC:12340]	ENSG00000104447	TRPS1	7227	transcriptional repressor GATA binding 1	1242	1341	1821	1455	1352	1360	2066	1551	1447	2473	1739	1832	1517	1645	1933	3161	2539	2254	1550	1352	1480	2722	1847	2062	1367	1408	1793	1633	1427	1389	1175	1020	1072	1386	1380	1518	1155	969	1034	2213	1460	1852
ENSCAFG00000000811	SFT2D1	476266	SFT2 domain containing 1 [Source:HGNC Symbol;Acc:HGNC:21102]	ENSG00000198818	SFT2D1	113402	SFT2 domain containing 1	1907	2037	3570	1903	2127	2173	3523	2519	2769	4050	2746	3077	4490	4639	4961	4061	3154	2764	4635	4392	4386	5536	3454	3812	3036	3173	3763	3522	2876	3068	5323	4167	4948	3631	3194	4018	3090	2524	2865	6444	4466	5443
ENSCAFG00000000812		474861	major histocompatibility complex, class II, DQ alpha precursor [Source:RefSeq peptide;Acc:NP_001011726]	ENSG00000196735, ENSG00000237541	HLA-DQA1, HLA-DQA2	3117	major histocompatibility complex, class II, DQ alpha 1, major histocompatibility complex, class II, DQ alpha 2	1796	1759	2824	2837	2824	2804	2865	2080	2062	34338	23809	25589	33054	33335	38809	55252	40560	35069	11618	10467	10408	85240	58521	62025	27942	29729	33337	46994	36167	35916	11683	9650	10977	57402	52235	58902	45745	37481	40508	43094	29581	37078
ENSCAFG00000000814		474862	major histocompatibility complex, class II, DQ beta 1 precursor [Source:RefSeq peptide;Acc:NP_001014403]	ENSG00000232629	HLA-DQB2	3120	major histocompatibility complex, class II, DQ beta 2	1212	1488	2446	1914	2083	2215	1825	1619	1871	13863	10109	12655	11312	12432	16517	21263	19319	16110	6306	6226	6999	38371	26083	30340	15139	17030	22501	19287	15777	18442	5982	4571	5574	28444	26867	32640	22403	19590	24418	16712	11202	13908
ENSCAFG00000000816	EIF3H	475081	eukaryotic translation initiation factor 3 subunit H [Source:HGNC Symbol;Acc:HGNC:3273]	ENSG00000147677	EIF3H	8667	eukaryotic translation initiation factor 3 subunit H	8965	9028	14667	6960	8111	7321	8936	7012	6693	25768	18555	19830	25056	24910	28392	29346	21715	18974	16387	15122	15634	19649	13473	13495	17872	19093	22080	17668	13824	14420	18456	15075	16002	16289	15317	16022	11956	10405	10975	38570	27576	33615
ENSCAFG00000000817		481497	Interleukin-3 [Source:UniProtKB/Swiss-Prot;Acc:Q9BDX4]					0	0	0	0	0	0	0	0	0	0	0	0	0	0	0	0	0	0	0	0	0	0	0	0	0	0	0	0	0	0	0	0	0	0	0	0	1	0	0	0	0	0
ENSCAFG00000000819		607786	major histocompatibility complex, class II, DO beta [Source:HGNC Symbol;Acc:HGNC:4937]	ENSG00000241106	HLA-DOB	3112	major histocompatibility complex, class II, DO beta	31	30	25	35	42	33	70	47	42	3034	1948	2424	1395	1320	1584	8230	6508	5394	689	642	653	15579	10126	11826	4546	4388	5619	6370	5302	5512	379	272	327	4284	3966	4959	4777	3999	4572	1279	792	985
ENSCAFG00000000820		403923	Granulocyte-macrophage colony-stimulating factor [Source:UniProtKB/Swiss-Prot;Acc:P48749]	ENSG00000164400	CSF2	1437	colony stimulating factor 2	1	4	2	2	3	5	1	1	0	1	2	1	0	0	0	0	0	0	0	0	2	0	0	0	0	0	1	2	1	6	1	0	1	1	2	2	2	1	2	0	0	0
ENSCAFG00000000821	UTP23	482020	UTP23, small subunit processome component [Source:HGNC Symbol;Acc:HGNC:28224]	ENSG00000147679	UTP23	84294	UTP23, small subunit processome component	472	490	770	323	325	355	505	378	349	1007	783	745	724	838	791	1197	919	785	839	782	763	928	588	614	797	885	1012	748	605	651	874	668	733	702	640	725	673	573	568	1598	1036	1295
ENSCAFG00000000822	RAD21	482021	RAD21 cohesin complex component [Source:HGNC Symbol;Acc:HGNC:9811]	ENSG00000164754	RAD21	5885	RAD21 cohesin complex component	9385	8541	14611	7803	7588	7002	11784	8369	7671	16321	10776	11141	10398	10121	10911	21390	14647	12897	14255	12812	12127	12812	8485	8636	12818	13099	13969	10288	7950	7423	11741	9571	10276	9064	8093	8760	21186	17829	17175	23416	16217	20245
ENSCAFG00000000823		474864	antigen peptide transporter 2 precursor [Source:RefSeq peptide;Acc:NP_001271424]	ENSG00000204267, ENSG00000250264	TAP2, XXbac-BPG246D15.9	6891	transporter 2, ATP binding cassette subfamily B member	1363	1596	2576	1184	1184	1227	1695	1466	1620	6666	4794	5847	4026	4190	5487	6799	6212	4773	5793	5436	6127	9207	6189	7643	4390	4923	6317	6600	5667	6155	4746	3791	4472	5164	4823	5815	6037	5281	6534	5798	3488	4501
ENSCAFG00000000824	P4HA2	474672	prolyl 4-hydroxylase subunit alpha 2 [Source:HGNC Symbol;Acc:HGNC:8547]	ENSG00000072682	P4HA2	8974	prolyl 4-hydroxylase subunit alpha 2	2409	2714	4365	2637	2793	3035	2848	2648	2652	355	195	216	178	140	206	262	253	182	310	308	285	282	203	223	427	436	531	637	485	570	219	167	196	246	271	292	971	926	992	421	288	347
ENSCAFG00000000825	SLC30A8	482022	solute carrier family 30 member 8 [Source:HGNC Symbol;Acc:HGNC:20303]	ENSG00000164756	SLC30A8	169026	solute carrier family 30 member 8	95	108	206	82	115	124	131	76	88	0	0	0	0	0	0	0	1	0	0	0	0	0	0	0	0	0	0	0	0	0	0	0	1	0	0	0	4	0	0	0	0	0
ENSCAFG00000000826	MED30	482023	mediator complex subunit 30 [Source:HGNC Symbol;Acc:HGNC:23032]	ENSG00000164758	MED30	90390	mediator complex subunit 30	1565	1855	2797	1516	1399	1483	1888	1554	1529	2068	1538	1660	1828	1810	1874	3106	2532	2105	1748	1717	1644	1863	1306	1324	1817	1868	2332	1478	1206	1190	1838	1519	1587	1301	1159	1426	2004	1919	1788	4674	3242	3837
ENSCAFG00000000827	SMC1B	481207	structural maintenance of chromosomes 1B [Source:HGNC Symbol;Acc:HGNC:11112]	ENSG00000077935	SMC1B	27127	structural maintenance of chromosomes 1B	11	20	38	12	29	28	32	34	31	601	429	485	98	110	139	377	252	208	421	334	344	430	314	363	414	379	469	684	522	481	554	450	498	325	265	350	363	297	287	373	265	313
ENSCAFG00000000828	RPS6KA2	612448	ribosomal protein S6 kinase A2 [Source:HGNC Symbol;Acc:HGNC:10431]	ENSG00000071242	RPS6KA2	6196	ribosomal protein S6 kinase A2	804	885	1458	677	815	765	875	787	860	236	167	196	198	197	213	295	245	204	371	373	405	318	237	239	76	100	120	404	399	365	249	211	227	144	145	193	379	347	387	310	154	170
ENSCAFG00000000829		474865	Proteasome subunit beta type-8 [Source:UniProtKB/Swiss-Prot;Acc:Q5W416]	ENSG00000204264	PSMB8	5696	proteasome subunit beta 8	410	484	779	314	255	351	429	322	370	7354	5257	6597	5545	5959	7696	7686	6853	5753	7238	6761	7827	9336	6603	7614	7083	7877	10424	6087	5007	5840	6838	5701	6883	5491	5312	6460	8779	7801	9160	10169	6570	8338
ENSCAFG00000000830	PDLIM4	481498	PDZ and LIM domain 4 [Source:HGNC Symbol;Acc:HGNC:16501]	ENSG00000131435	PDLIM4	8572	PDZ and LIM domain 4	543	712	1137	503	510	576	673	618	608	276	293	286	158	172	258	290	305	245	298	314	309	550	365	393	152	195	242	302	270	315	92	100	147	304	301	333	221	210	238	422	299	396
ENSCAFG00000000831	EXT1	482024	exostosin glycosyltransferase 1 [Source:HGNC Symbol;Acc:HGNC:3512]	ENSG00000182197	EXT1	2131	exostosin glycosyltransferase 1	1929	1884	3185	1620	1610	1715	2060	1730	1755	1782	1174	1376	839	853	1067	2322	1757	1462	1170	1198	1199	1659	1253	1283	323	355	402	1137	970	1072	311	261	253	1060	1010	1130	644	503	581	1677	1290	1483
ENSCAFG00000000832	TAP1	474866	transporter 1, ATP binding cassette subfamily B member [Source:HGNC Symbol;Acc:HGNC:43]	ENSG00000168394	TAP1	6890	transporter 1, ATP binding cassette subfamily B member	1232	1438	2310	925	966	978	1215	1146	1121	14319	9909	11996	7747	8392	10999	14907	12694	10406	11024	10644	12072	19885	13516	16017	8904	9450	12501	12667	10497	11645	9901	8067	9610	9655	9409	11251	11402	9890	11844	14584	9057	11553
ENSCAFG00000000833	SAMD12		sterile alpha motif domain containing 12 [Source:HGNC Symbol;Acc:HGNC:31750]	ENSG00000177570	SAMD12	401474	sterile alpha motif domain containing 12	79	83	129	72	58	73	85	58	59	12	21	11	8	7	6	24	11	11	14	15	9	1	14	8	3	5	7	10	14	9	11	12	13	14	11	11	9	13	7	18	5	9
ENSCAFG00000000834	TNFRSF11B	100855848	TNF receptor superfamily member 11b [Source:HGNC Symbol;Acc:HGNC:11909]	ENSG00000164761	TNFRSF11B	4982	TNF receptor superfamily member 11b	298	333	562	314	393	310	379	279	271	91	66	44	30	25	25	61	46	42	64	27	52	139	66	66	36	27	35	104	86	63	60	47	66	45	43	47	78	58	47	56	47	63
ENSCAFG00000000835								47	27	63	101	75	103	20	12	6	16	17	25	6	3	5	26	18	29	48	61	42	23	12	23	6	7	6	3	2	8	35	23	26	40	26	30	0	0	0	28	5	25
ENSCAFG00000000838	FAM118A	481208	family with sequence similarity 118 member A [Source:HGNC Symbol;Acc:HGNC:1313]	ENSG00000100376	FAM118A	55007	family with sequence similarity 118 member A	320	344	585	236	235	268	311	313	314	4220	2802	3084	1244	1184	1732	2735	2290	1888	3700	3404	3668	3508	2340	2791	1723	1839	2304	3990	3378	3437	4334	3665	4174	2252	2362	2576	2677	2354	2488	3479	2353	2822
ENSCAFG00000000839		608995		ENSG00000147676	MAL2	114569	mal, T-cell differentiation protein 2 (gene/pseudogene)	426	372	805	427	460	435	430	352	376	1196	834	899	2	2	2	113	77	88	0	1	0	2	0	2	4	5	6	1	1	1	307	270	353	98	91	102	0	2	1	1167	796	1046
ENSCAFG00000000840	SLC22A4		solute carrier family 22 member 4 [Source:HGNC Symbol;Acc:HGNC:10968]	ENSG00000197208	SLC22A4	6583	solute carrier family 22 member 4	528	531	937	263	299	237	488	393	414	30	33	35	20	11	24	38	37	31	22	21	19	84	50	46	69	62	89	34	27	22	12	13	13	27	30	16	109	75	90	43	30	32
ENSCAFG00000000842		612451		ENSG00000026297, ENSG00000249141	RNASET2, RP11-514O12.4	8635		2809	3443	6049	3215	3222	3964	2847	2500	2750	4800	3554	4228	2980	3247	4240	2709	2644	2161	3518	3398	3961	3781	2625	3024	1119	1310	1601	2473	2061	2294	3476	2768	3240	3258	3081	3565	1888	1732	2180	2656	1829	2281
ENSCAFG00000000843	UPK3A	609118	uroplakin 3A [Source:HGNC Symbol;Acc:HGNC:12580]	ENSG00000100373	UPK3A	7380	uroplakin 3A	0	0	0	0	0	0	0	0	1	8	6	7	0	8	3	16	20	8	12	24	16	3	1	0	0	0	0	4	4	1	12	16	15	9	11	1	1	2	7	25	18	36
ENSCAFG00000000846								8	31	42	14	20	29	2	0	1	7	5	16	0	3	0	0	0	4	8	6	13	16	8	21	11	13	20	7	5	15	13	3	13	26	15	18	0	0	1	0	0	0
ENSCAFG00000000847	FGFR1OP		FGFR1 oncogene partner [Source:HGNC Symbol;Acc:HGNC:17012]	ENSG00000213066	FGFR1OP	11116	FGFR1 oncogene partner	490	505	905	534	492	491	705	535	500	1728	1126	1227	2306	2293	2584	1406	1076	1011	1560	1409	1359	1647	1169	1203	701	725	812	1380	1114	1117	1837	1634	1721	1599	1281	1663	1880	1741	1690	2273	1458	1944
ENSCAFG00000000848		481732	major histocompatibility complex, class II, DM alpha [Source:HGNC Symbol;Acc:HGNC:4934]	ENSG00000204257	HLA-DMA	3108	major histocompatibility complex, class II, DM alpha	267	281	569	212	203	279	351	233	244	4711	3227	3674	4270	4485	5791	5360	4455	3935	1566	1393	1662	8766	5955	6622	3901	4031	5320	4896	3723	4345	2063	1491	1938	4348	3976	4975	3237	2633	3364	5457	3671	4543
ENSCAFG00000000849								1	0	0	2	0	1	1	3	0	15	8	7	26	39	41	26	12	5	4	7	6	13	6	10	3	6	6	18	24	14	16	10	9	14	5	9	38	46	44	21	8	9
ENSCAFG00000000850	KIAA0930	481210	KIAA0930 [Source:HGNC Symbol;Acc:HGNC:1314]	ENSG00000100364	KIAA0930	23313	KIAA0930	2740	3217	5416	2803	2804	3194	3481	3232	3396	820	632	767	822	918	1183	1521	1513	1147	776	729	768	1741	1241	1481	642	787	958	956	925	965	767	538	613	925	925	985	934	779	971	1344	896	967
ENSCAFG00000000851	IRF1	100855872	interferon regulatory factor 1 [Source:HGNC Symbol;Acc:HGNC:6116]	ENSG00000125347	IRF1	3659	interferon regulatory factor 1	725	684	1161	464	527	538	766	671	692	4906	3513	4326	2179	2345	3036	4443	3995	3048	3396	3054	3396	6543	4707	5111	3117	3438	4138	3625	3094	3234	3387	2827	3219	5475	5199	5875	3622	3143	3643	4025	2669	3260
ENSCAFG00000000853	GPR31	484081	G protein-coupled receptor 31 [Source:HGNC Symbol;Acc:HGNC:4486]	ENSG00000120436	GPR31	2853	G protein-coupled receptor 31	0	3	4	0	0	3	0	0	2	24	15	15	11	20	20	5	17	14	4	6	10	28	20	29	15	8	14	8	4	3	16	4	6	16	18	12	14	9	13	6	8	9
ENSCAFG00000000854								1	0	0	1	0	0	0	2	1	0	0	0	0	0	0	0	1	1	1	1	0	0	1	0	0	0	1	1	0	0	1	1	1	0	1	0	0	3	1	0	0	0
ENSCAFG00000000855		403790	Interleukin-5 [Source:UniProtKB/Swiss-Prot;Acc:Q95J76]	ENSG00000113525	IL5	3567	interleukin 5	19	19	27	3	17	10	7	9	11	68	37	39	47	39	50	52	48	43	28	28	31	79	43	66	42	53	46	54	42	45	43	33	30	51	40	41	53	39	62	45	32	34
ENSCAFG00000000856	NUP50	474470	nucleoporin 50 [Source:HGNC Symbol;Acc:HGNC:8065]	ENSG00000093000	NUP50	10762	nucleoporin 50	1312	1488	2074	1389	1423	1273	1374	1174	1135	2631	1788	2083	2495	2636	3196	3216	2517	2132	3115	2814	2964	2853	1999	2329	2276	2489	2931	2269	1961	2033	2752	2129	2505	2759	2574	2853	2914	2493	2725	5397	3545	4488
ENSCAFG00000000857								9	4	3	6	3	11	4	1	4	4	1	5	3	3	3	1	3	3	1	2	2	8	0	4	0	1	1	4	3	2	1	3	3	3	3	7	4	7	5	0	3	2
ENSCAFG00000000858	UNC93A	612460	unc-93 homolog A (C. elegans) [Source:HGNC Symbol;Acc:HGNC:12570]	ENSG00000112494	UNC93A	54346	unc-93 homolog A (C. elegans)	1211	1314	2287	1111	1197	1287	1192	822	890	0	8	1	1	1	0	0	0	2	1	2	2	5	1	3	1	1	0	3	3	1	0	1	1	0	1	0	0	0	0	0	0	0
ENSCAFG00000000860	AFDN	431695	afadin, adherens junction formation factor [Source:HGNC Symbol;Acc:HGNC:7137]	ENSG00000130396	AFDN	4301	afadin, adherens junction formation factor	11033	12284	18705	12438	12909	12385	13299	10601	10897	487	396	439	108	117	156	421	316	285	460	472	446	731	486	615	144	160	144	568	558	582	231	190	216	373	377	385	481	411	440	317	201	216
ENSCAFG00000000861	PHF21B		PHD finger protein 21B [Source:HGNC Symbol;Acc:HGNC:25161]	ENSG00000056487	PHF21B	112885	PHD finger protein 21B	9	18	23	21	12	23	18	32	33	0	5	1	0	0	1	3	2	0	4	0	0	0	3	2	2	0	3	9	9	7	2	0	4	2	1	1	1	2	2	1	0	1
ENSCAFG00000000863				ENSG00000125337	KIF25	3834	kinesin family member 25	6	1	8	6	4	3	8	3	2	0	0	0	0	1	0	0	0	0	0	0	0	0	0	0	0	1	0	0	0	1	0	0	0	0	0	0	2	0	1	0	0	0
ENSCAFG00000000864				ENSG00000153303	FRMD1	79981	FERM domain containing 1	53	79	109	89	111	107	105	114	78	0	0	0	0	0	0	0	0	0	0	0	0	0	0	0	0	0	0	0	0	0	0	0	0	0	0	1	0	0	0	0	0	0
ENSCAFG00000000865	ENPP2	482026	ectonucleotide pyrophosphatase/phosphodiesterase 2 [Source:HGNC Symbol;Acc:HGNC:3357]	ENSG00000136960	ENPP2	5168	ectonucleotide pyrophosphatase/phosphodiesterase 2	2975	2878	4734	2051	2009	1840	2888	2075	1871	4554	3085	3309	2290	2100	2447	4125	2844	2499	5015	4560	4611	7239	5125	5183	1955	1992	2247	4043	3220	3285	2147	1752	1952	3234	3133	3347	3226	2747	2925	3879	2783	3301
ENSCAFG00000000866		612487		ENSG00000164488	DACT2	168002	dishevelled binding antagonist of beta catenin 2	842	1010	1615	609	623	698	930	898	856	13	12	9	0	0	0	3	1	0	0	0	0	6	2	0	0	1	1	7	10	5	3	1	0	1	0	1	5	5	5	0	1	1
ENSCAFG00000000867	RAD50	474674	RAD50 double strand break repair protein [Source:HGNC Symbol;Acc:HGNC:9816]	ENSG00000113522, ENSG00000283782	AC116366.7, RAD50	10111	RAD50 double strand break repair protein	4712	4826	6765	3858	3793	3306	4719	2938	3114	6960	4672	4589	7435	7303	7323	7795	5392	4451	7595	6764	5971	7922	5590	5482	5058	5259	5415	8163	6396	5623	7086	5910	6099	5529	5083	5289	6573	5770	5187	8789	6063	7476
ENSCAFG00000000868	SMOC2	476270	SPARC related modular calcium binding 2 [Source:HGNC Symbol;Acc:HGNC:20323]	ENSG00000112562	SMOC2	64094	SPARC related modular calcium binding 2	1779	1980	3225	838	918	990	993	847	824	344	278	320	73	109	110	304	276	231	111	92	102	437	319	371	47	71	90	682	513	536	19	21	22	495	464	514	480	443	439	195	133	173
ENSCAFG00000000869		100533463	proline-rich protein 5 [Source:RefSeq peptide;Acc:NP_001191336]	ENSG00000186654	PRR5	55615	proline rich 5	185	299	435	118	126	138	190	181	189	112	95	112	25	9	26	113	112	68	132	146	170	156	136	148	585	671	823	1531	1508	1564	121	93	92	59	53	76	53	33	34	174	106	120
ENSCAFG00000000870	LDOC1L	481213	leucine zipper down-regulated in cancer 1 like [Source:HGNC Symbol;Acc:HGNC:13343]	ENSG00000188636	LDOC1L	84247	leucine zipper down-regulated in cancer 1 like	149	209	293	118	153	144	143	159	143	76	61	59	46	52	93	62	84	40	65	71	87	95	80	81	8	20	27	64	66	64	39	44	54	24	43	31	48	31	45	11	16	12
ENSCAFG00000000871		474868	Bromodomain-containing protein 2 [Source:UniProtKB/Swiss-Prot;Acc:Q5TJG6]	ENSG00000204256	BRD2	6046	bromodomain containing 2	8255	9528	14373	8553	8976	8928	10306	8673	8852	17340	12295	14103	12479	13205	16429	19832	17315	13352	16506	14953	16114	22371	16069	17377	10516	11443	13738	14704	12825	13156	13593	11180	12333	15535	14729	16346	14306	12715	13632	19580	12722	15320
ENSCAFG00000000873	KIAA1644		KIAA1644 [Source:HGNC Symbol;Acc:HGNC:29335]	ENSG00000138944	KIAA1644	85352	KIAA1644	14	20	49	5	7	10	2	7	6	24	10	22	10	10	8	9	9	15	19	19	17	19	8	11	4	7	6	31	34	34	11	9	12	14	18	23	35	18	21	11	6	6
ENSCAFG00000000874	THBS2		thrombospondin 2 [Source:HGNC Symbol;Acc:HGNC:11786]	ENSG00000186340	THBS2	7058	thrombospondin 2	2635	3060	4942	1215	1350	1370	2368	2067	2081	571	401	441	165	180	244	261	276	214	106	106	113	312	234	274	36	59	73	1164	992	1037	54	50	61	720	739	775	1061	872	1080	601	429	451
ENSCAFG00000000875	TAF2	475084	TATA-box binding protein associated factor 2 [Source:HGNC Symbol;Acc:HGNC:11536]	ENSG00000064313	TAF2	6873	TATA-box binding protein associated factor 2	1538	1519	2645	1496	1603	1508	1876	1399	1279	3104	2177	2217	2301	2245	2425	3738	2692	2432	2202	1893	1964	2527	1619	1786	2861	2761	3160	2050	1698	1589	2216	1919	2042	1788	1594	1862	3122	2573	2643	4538	3021	3779
ENSCAFG00000000876	PARVG	481214	parvin gamma [Source:HGNC Symbol;Acc:HGNC:14654]	ENSG00000138964	PARVG	64098	parvin gamma	59	93	107	43	19	26	77	64	80	2993	2139	2580	1989	2178	2848	3553	3218	2465	2162	1977	2190	5184	3634	4252	2465	2750	3689	3601	3075	3226	2678	2108	2349	2148	2109	2404	2182	1845	2068	3118	1924	2310
ENSCAFG00000000877								1	2	7	8	4	5	5	6	5	10	6	14	6	8	8	16	9	10	10	1	10	12	5	7	11	8	15	12	4	5	9	2	10	6	8	7	14	7	11	1	4	7
ENSCAFG00000000878		442990	interleukin-13 precursor [Source:RefSeq peptide;Acc:NP_001003384]	ENSG00000169194	IL13	3596	interleukin 13	7	4	21	1	3	2	22	21	9	2	1	0	1	0	0	2	1	4	0	0	0	6	2	0	1	0	6	20	16	12	3	1	4	2	5	3	1	0	1	0	1	1
ENSCAFG00000000879								3	0	0	1	0	2	0	0	0	2	0	0	0	0	1	0	0	0	0	1	0	0	0	1	0	1	0	0	0	0	0	0	0	0	0	1	0	1	0	0	0	2
ENSCAFG00000000880		403785	Interleukin-4 [Source:UniProtKB/Swiss-Prot;Acc:O77762]	ENSG00000113520	IL4	3565	interleukin 4	0	0	1	3	1	0	0	3	0	0	4	0	0	1	0	0	2	0	2	2	1	5	0	1	0	0	0	0	0	0	2	0	0	0	0	1	0	0	0	1	1	0
ENSCAFG00000000882	DSCC1		DNA replication and sister chromatid cohesion 1 [Source:HGNC Symbol;Acc:HGNC:24453]	ENSG00000136982	DSCC1	79075	DNA replication and sister chromatid cohesion 1	212	241	342	138	135	156	336	211	205	643	445	422	384	377	347	1150	746	630	687	595	495	522	418	345	416	427	454	485	357	305	406	347	339	395	326	369	943	827	811	1355	965	1186
ENSCAFG00000000883								7	7	24	4	9	5	11	9	9	0	1	3	1	1	1	5	1	2	0	0	5	3	1	6	4	3	4	3	0	1	5	2	1	2	3	2	3	0	4	1	1	0
ENSCAFG00000000884	WDR27	612528	WD repeat domain 27 [Source:HGNC Symbol;Acc:HGNC:21248]	ENSG00000184465	WDR27	253769	WD repeat domain 27	149	213	258	68	86	89	132	109	111	3220	2223	2499	1064	1058	1362	2827	2437	2113	1528	1429	1493	3634	2483	2815	1021	999	1344	1811	1582	1560	2598	2039	2339	1185	1157	1367	736	598	692	1071	674	925
ENSCAFG00000000885	DEPTOR	482028	DEP domain containing MTOR-interacting protein [Source:HGNC Symbol;Acc:HGNC:22953]	ENSG00000155792	DEPTOR	64798	DEP domain containing MTOR-interacting protein	308	328	508	279	266	303	659	599	489	49	26	36	52	38	53	40	39	24	43	46	55	42	36	48	113	127	136	64	34	54	18	25	26	23	35	23	96	72	99	48	30	29
ENSCAFG00000000886	DSE	476271	dermatan sulfate epimerase [Source:HGNC Symbol;Acc:HGNC:21144]	ENSG00000111817	DSE	29940	dermatan sulfate epimerase	2134	2278	3455	1096	1057	1015	1512	1271	1199	8918	6178	6755	8916	8983	10381	12323	9083	7933	11026	9699	9792	9955	6948	7003	4255	4660	5133	6173	4981	4745	15649	12590	13998	4188	3730	4095	4370	3715	3839	14629	9902	12305
ENSCAFG00000000887	SAMM50	474473	SAMM50 sorting and assembly machinery component [Source:HGNC Symbol;Acc:HGNC:24276]	ENSG00000100347	SAMM50	25813	SAMM50 sorting and assembly machinery component	2155	2561	4265	1936	2123	2224	2252	1943	2040	2241	1620	1892	2686	2889	3359	2390	1980	1668	2309	2225	2325	2433	1642	1770	1444	1699	2036	2296	1911	2075	2631	2108	2433	1564	1433	1698	2266	2057	2322	2709	1875	2322
ENSCAFG00000000889				ENSG00000178033	FAM26E	254228	family with sequence similarity 26 member E	1662	1746	2610	789	899	909	1043	767	725	68	36	66	18	24	34	77	35	37	72	62	88	88	67	57	9	22	36	163	143	146	15	16	40	88	100	99	163	132	135	81	34	60
ENSCAFG00000000891		612534		ENSG00000164451	FAM26D	221301	family with sequence similarity 26 member D	2059	2268	3936	1944	2139	2163	2442	2096	1999	39	27	17	3	5	9	42	24	14	13	8	6	33	26	31	14	17	18	52	27	30	27	13	13	13	7	12	41	35	29	24	10	11
ENSCAFG00000000893	PNPLA3		patatin like phospholipase domain containing 3 [Source:HGNC Symbol;Acc:HGNC:18590]	ENSG00000100344	PNPLA3	80339	patatin like phospholipase domain containing 3	1946	2331	3721	5048	5669	5821	1991	1861	1738	163	91	96	33	37	68	249	216	150	108	121	128	341	255	265	217	199	276	247	195	172	65	49	41	108	99	135	422	345	402	83	39	53
ENSCAFG00000000894								289	270	522	5478	5318	5090	31540	21151	19739	25	7	6	1	5	3	16	25	8	11	8	5	7	2	4	23	37	29	7	5	5	18	7	15	7	7	9	7	6	5	34	13	11
ENSCAFG00000000895	PNPLA5	481216	patatin like phospholipase domain containing 5 [Source:HGNC Symbol;Acc:HGNC:24888]	ENSG00000100341	PNPLA5	150379	patatin like phospholipase domain containing 5	1904	2254	3908	7798	8850	9564	3363	3034	3232	1	2	4	2	1	1	5	3	4	1	2	0	4	3	5	70	75	107	5	0	1	5	1	5	1	0	0	343	333	345	1	1	1
ENSCAFG00000000896		474869	HLA class II histocompatibility antigen, DO alpha chain-like precursor [Source:RefSeq peptide;Acc:NP_001300716]	ENSG00000204252	HLA-DOA	3111	major histocompatibility complex, class II, DO alpha	58	64	107	1	11	10	41	31	29	5102	3396	4189	3115	3170	4097	7490	6138	5247	1697	1571	1802	13817	9382	10987	3702	3990	5159	4607	3824	4278	3232	2675	3187	3628	3460	4340	2640	2259	2863	4868	3194	4218
ENSCAFG00000000897	RSPH4A	484093	radial spoke head 4 homolog A [Source:HGNC Symbol;Acc:HGNC:21558]	ENSG00000111834	RSPH4A	345895	radial spoke head 4 homolog A	2	11	18	20	29	22	76	45	42	67	39	32	11	23	11	58	52	44	47	15	26	37	44	35	44	44	43	43	55	31	27	23	26	25	30	34	70	36	50	35	24	25
ENSCAFG00000000898	KIF3A	474675	kinesin family member 3A [Source:HGNC Symbol;Acc:HGNC:6319]	ENSG00000131437	KIF3A	11127	kinesin family member 3A	1073	1091	1650	933	822	757	985	695	786	768	514	453	409	385	372	779	492	434	614	512	442	872	489	537	217	220	254	649	489	435	677	510	552	682	583	617	412	419	326	807	498	648
ENSCAFG00000000899	SULT4A1	609410	sulfotransferase family 4A member 1 [Source:HGNC Symbol;Acc:HGNC:14903]	ENSG00000130540	SULT4A1	25830	sulfotransferase family 4A member 1	25	33	53	65	39	67	46	41	31	0	0	0	0	0	0	0	1	0	0	0	0	3	0	0	0	0	0	1	0	0	0	0	0	0	2	0	0	0	0	0	0	0
ENSCAFG00000000900	HLA-DPB1		major histocompatibility complex, class II, DP beta 1 [Source:HGNC Symbol;Acc:HGNC:4940]	ENSG00000223865	HLA-DPB1	3115	major histocompatibility complex, class II, DP beta 1	0	0	8	4	7	0	5	1	2	3	1	5	0	4	3	2	7	3	3	2	2	6	4	9	8	11	14	4	5	3	0	0	1	3	1	1	62	53	65	3	6	4
ENSCAFG00000000901	ZUFSP	476272	zinc finger with UFM1 specific peptidase domain [Source:HGNC Symbol;Acc:HGNC:21224]	ENSG00000153975	ZUFSP	221302	zinc finger with UFM1 specific peptidase domain	885	875	1397	718	696	565	996	746	652	2457	1491	1576	1934	1896	1977	2848	1877	1646	2757	2578	2331	3064	2114	2025	2444	2313	2613	2205	1797	1665	2548	2063	2191	1631	1402	1614	2609	2341	2196	3362	2363	3097
ENSCAFG00000000902		481218		ENSG00000186976	EFCAB6	64800	EF-hand calcium binding domain 6	25	36	41	22	22	14	23	23	29	0	0	0	0	2	5	0	0	1	0	0	0	1	0	2	13	14	16	0	7	3	1	1	1	1	0	1	3	4	3	1	1	1
ENSCAFG00000000903	COL11A2	481734	collagen type XI alpha 2 chain [Source:HGNC Symbol;Acc:HGNC:2187]	ENSG00000204248	COL11A2	1302	collagen type XI alpha 2 chain	92	119	179	171	125	162	162	205	177	1104	784	919	1061	1181	1384	1749	1722	1179	315	326	315	1902	1339	1606	871	924	1251	1121	1014	899	743	604	654	1249	1184	1437	1115	880	906	1401	816	902
ENSCAFG00000000904	MPPED1	609458	metallophosphoesterase domain containing 1 [Source:HGNC Symbol;Acc:HGNC:1306]	ENSG00000186732	MPPED1	758	metallophosphoesterase domain containing 1	3	6	0	4	4	1	2	1	4	1	0	0	2	4	2	2	1	7	4	2	8	4	0	1	5	8	3	4	7	6	1	3	2	0	0	0	0	2	2	1	2	1
ENSCAFG00000000905	KPNA5	484094	karyopherin subunit alpha 5 [Source:HGNC Symbol;Acc:HGNC:6398]	ENSG00000196911	KPNA5	3841	karyopherin subunit alpha 5	1008	1029	1927	1181	1062	939	1675	1036	950	2494	1581	1504	2155	1839	1750	2237	1406	1296	2532	2113	1751	3059	2040	1764	1878	1681	1723	2856	2299	1843	2474	1995	2171	2244	1899	2126	2021	1705	1415	3225	2142	2677
ENSCAFG00000000906				ENSG00000164402	42986	23176	septin 8	2592	3189	4906	2539	2732	2714	2815	2390	2520	1426	1025	1151	1181	1290	1643	1661	1430	1148	1249	1184	1272	1906	1371	1501	836	878	1011	1289	1101	1139	990	876	1031	806	736	860	861	784	903	879	591	799
ENSCAFG00000000907	SCUBE1		signal peptide, CUB domain and EGF like domain containing 1 [Source:HGNC Symbol;Acc:HGNC:13441]	ENSG00000159307	SCUBE1	80274	signal peptide, CUB domain and EGF like domain containing 1	65	77	170	106	110	98	64	77	77	1	2	0	4	4	4	6	2	1	2	1	2	2	2	1	1	1	3	3	3	6	1	2	1	0	2	1	7	1	4	0	0	0
ENSCAFG00000000908	FAM162B	612544	family with sequence similarity 162 member B [Source:HGNC Symbol;Acc:HGNC:21549]	ENSG00000183807	FAM162B	221303	family with sequence similarity 162 member B	16	17	59	28	34	29	21	10	14	0	0	0	0	0	0	1	0	0	0	0	0	0	0	0	0	0	0	0	1	0	0	0	0	0	0	0	0	0	0	2	0	0
ENSCAFG00000000909	TTLL12	474474	tubulin tyrosine ligase like 12 [Source:HGNC Symbol;Acc:HGNC:28974]	ENSG00000100304	TTLL12	23170	tubulin tyrosine ligase like 12	2582	3257	5482	2492	2936	3323	2182	2128	2241	2805	2081	2584	3358	3819	5229	3233	3143	2411	3241	3016	3611	3216	2352	2612	1653	1984	2648	3111	2663	3003	2985	2278	2744	2407	2504	2754	2532	2073	2484	3906	2400	2839
ENSCAFG00000000910	SOWAHA	100687456	sosondowah ankyrin repeat domain family member A [Source:HGNC Symbol;Acc:HGNC:27033]	ENSG00000198944	SOWAHA	134548	sosondowah ankyrin repeat domain family member A	1	10	18	8	9	5	6	14	15	1	0	0	0	0	0	1	0	0	0	0	1	0	0	0	1	0	0	0	0	0	2	2	1	0	0	0	0	0	0	0	0	1
ENSCAFG00000000911	GPRC6A	484095	G protein-coupled receptor class C group 6 member A [Source:HGNC Symbol;Acc:HGNC:18510]	ENSG00000173612	GPRC6A	222545	G protein-coupled receptor class C group 6 member A	0	0	0	0	0	0	0	0	0	0	0	0	0	0	0	0	0	0	0	0	0	0	0	0	0	0	0	0	0	0	0	0	0	0	0	0	0	0	0	0	0	0
ENSCAFG00000000912	RXRB	481735	retinoid X receptor beta [Source:HGNC Symbol;Acc:HGNC:10478]	ENSG00000204231	RXRB	6257	retinoid X receptor beta	1319	1641	2462	1520	1392	1499	1916	1643	1775	3334	2232	2764	2750	2810	3821	3820	3231	2670	2672	2297	2712	4557	3349	3747	1900	2159	2771	3634	3169	3283	2545	2075	2496	2640	2503	3101	2768	2497	2874	2845	1931	2481
ENSCAFG00000000913	TSPO	474475	translocator protein [Source:HGNC Symbol;Acc:HGNC:1158]	ENSG00000100300	TSPO	706	translocator protein	3926	4965	9338	3377	4082	4811	3707	3821	4150	887	683	865	919	1202	1565	262	312	202	307	330	416	1066	768	857	83	136	172	245	183	240	755	569	744	122	154	187	384	342	461	280	161	194
ENSCAFG00000000914	SHROOM1	481502	shroom family member 1 [Source:HGNC Symbol;Acc:HGNC:24084]	ENSG00000164403	SHROOM1	134549	shroom family member 1	415	675	775	464	474	493	661	515	536	138	109	96	35	33	27	90	81	62	82	88	87	150	94	130	60	81	101	200	158	170	155	79	119	94	79	130	156	115	172	83	69	59
ENSCAFG00000000915	RFX6	484096	regulatory factor X6 [Source:HGNC Symbol;Acc:HGNC:21478]	ENSG00000185002	RFX6	222546	regulatory factor X6	0	0	0	0	0	0	5	0	0	0	0	0	0	0	0	0	0	1	0	0	1	0	0	0	0	0	0	2	0	6	0	0	0	0	0	0	2	0	2	0	1	0
ENSCAFG00000000916		100313495	growth differentiation factor 9 [Source:HGNC Symbol;Acc:HGNC:4224]	ENSG00000164404	GDF9	2661	growth differentiation factor 9	89	105	149	96	116	98	208	160	156	111	83	101	137	130	225	135	114	75	123	127	145	208	144	144	145	104	123	159	144	102	75	81	109	86	58	104	77	53	57	108	74	79
ENSCAFG00000000917	SLC39A7	481736	solute carrier family 39 member 7 [Source:HGNC Symbol;Acc:HGNC:4927]	ENSG00000112473	SLC39A7	7922	solute carrier family 39 member 7	3644	4012	5691	3670	3706	3813	5635	4634	4773	3912	2793	3279	3331	3668	4565	3412	3115	2326	3526	3247	3653	3910	2767	3078	1991	2194	2798	4006	3356	3475	2913	2461	2807	3261	2951	3300	3485	3089	3498	4185	2535	2969
ENSCAFG00000000918	MCAT	609532	malonyl-CoA-acyl carrier protein transacylase [Source:HGNC Symbol;Acc:HGNC:29622]	ENSG00000100294	MCAT	27349	malonyl-CoA-acyl carrier protein transacylase	758	969	1674	854	850	1071	840	827	911	607	439	650	1050	1184	1595	806	798	612	911	868	1075	928	625	810	463	579	770	843	734	854	746	584	758	681	664	815	446	357	503	1230	759	987
ENSCAFG00000000919	UQCRQ	609744	ubiquinol-cytochrome c reductase complex III subunit VII [Source:HGNC Symbol;Acc:HGNC:29594]	ENSG00000164405	UQCRQ	27089	ubiquinol-cytochrome c reductase complex III subunit VII	1612	2146	3503	1398	1492	1741	1499	1470	1475	1228	1022	1303	1738	1992	2433	1186	1334	976	1471	1462	1589	1153	878	1003	924	1105	1522	1283	1084	1182	2085	1760	1853	1165	1205	1286	1419	1381	1524	3130	1990	2349
ENSCAFG00000000920	VGLL2	484097	vestigial like family member 2 [Source:HGNC Symbol;Acc:HGNC:20232]	ENSG00000170162	VGLL2	245806	vestigial like family member 2	5	18	21	4	1	0	9	16	19	0	0	0	0	0	0	1	0	1	0	0	0	0	0	0	0	0	2	0	0	0	0	0	0	0	0	0	0	0	1	0	0	0
ENSCAFG00000000921	BIK	102155535	BCL2 interacting killer [Source:HGNC Symbol;Acc:HGNC:1051]	ENSG00000100290	BIK	638	BCL2 interacting killer	15	43	69	39	27	36	57	70	85	57	31	29	17	10	13	40	45	26	32	16	25	85	61	72	3	6	17	27	21	29	93	68	73	87	64	96	64	75	92	32	12	14
ENSCAFG00000000922	LEAP2	609750	liver enriched antimicrobial peptide 2 [Source:HGNC Symbol;Acc:HGNC:29571]	ENSG00000164406	LEAP2	116842	liver enriched antimicrobial peptide 2	0	3	3	5	3	1	4	5	10	12	10	17	15	11	20	15	6	8	23	11	14	19	5	10	7	9	11	16	20	13	21	15	13	11	10	17	20	22	24	13	8	20
ENSCAFG00000000923	ROS1	484098	ROS proto-oncogene 1, receptor tyrosine kinase [Source:HGNC Symbol;Acc:HGNC:10261]	ENSG00000047936	ROS1	6098		13	20	21	4	6	1	36	18	26	5	0	1	0	0	0	2	0	0	0	2	0	0	0	1	0	0	0	0	0	0	0	0	1	0	0	0	0	0	0	0	0	0
ENSCAFG00000000925	DCBLD1		discoidin, CUB and LCCL domain containing 1 [Source:HGNC Symbol;Acc:HGNC:21479]	ENSG00000164465	DCBLD1	285761	discoidin, CUB and LCCL domain containing 1	1416	1594	2585	1141	1132	1160	1158	922	943	12	21	22	3	5	12	26	23	9	37	42	38	28	15	18	15	17	20	59	40	42	21	18	11	17	21	17	31	27	31	18	19	21
ENSCAFG00000000926	TTLL1	100855660	tubulin tyrosine ligase like 1 [Source:HGNC Symbol;Acc:HGNC:1312]	ENSG00000100271	TTLL1	25809	tubulin tyrosine ligase like 1	404	486	809	401	419	430	492	404	424	487	326	397	591	623	728	497	463	356	679	565	632	521	325	370	246	304	357	459	460	385	828	643	729	304	271	320	507	442	462	529	376	448
ENSCAFG00000000927	HSD17B8	607895	hydroxysteroid 17-beta dehydrogenase 8 [Source:HGNC Symbol;Acc:HGNC:3554]	ENSG00000204228	HSD17B8	7923	hydroxysteroid 17-beta dehydrogenase 8	1914	2407	3621	1808	1694	1913	2254	1881	2087	1807	1343	1534	1906	2000	2748	1920	1872	1414	1882	1783	2132	2631	1851	1996	1170	1322	1792	1907	1534	1748	1885	1599	1923	1441	1481	1664	1751	1618	1853	1587	974	1197
ENSCAFG00000000928		484100		ENSG00000047932	GOPC	57120		1041	1158	1644	1092	1072	983	1356	1005	1056	1273	753	838	664	681	806	1211	921	778	846	716	764	1286	823	975	758	767	891	1098	885	796	801	693	769	697	580	731	923	911	894	892	622	780
ENSCAFG00000000929								5	0	1	0	0	5	0	0	1	0	2	1	0	0	0	0	0	0	0	0	0	1	0	1	0	0	4	3	0	0	0	0	2	0	0	2	1	0	0	1	0	0
ENSCAFG00000000930	AFF4	474678	AF4/FMR2 family member 4 [Source:HGNC Symbol;Acc:HGNC:17869]	ENSG00000072364	AFF4	27125	AF4/FMR2 family member 4	1562	1539	2400	1527	1485	1383	2028	1653	1484	1849	1172	1290	1345	1356	1513	1875	1598	1189	1722	1504	1461	2257	1527	1740	1479	1370	1634	1639	1510	1230	1226	998	1116	1367	1319	1333	1415	1138	1266	1669	1153	1332
ENSCAFG00000000931	NUS1	484102	NUS1 dehydrodolichyl diphosphate synthase subunit [Source:HGNC Symbol;Acc:HGNC:21042]	ENSG00000153989	NUS1	116150	NUS1 dehydrodolichyl diphosphate synthase subunit	1908	1907	3292	1653	1713	1795	2212	1577	1618	2948	1925	2106	3756	3826	3868	3050	2076	1979	3432	3131	2800	3273	2096	2201	1737	1739	1910	3013	2415	2243	3668	2815	3282	2792	2433	2813	3442	2956	2826	6103	3877	5186
ENSCAFG00000000932	SLC35F1	484103	solute carrier family 35 member F1 [Source:HGNC Symbol;Acc:HGNC:21483]	ENSG00000196376	SLC35F1	222553	solute carrier family 35 member F1	157	165	303	54	60	62	238	214	198	6	4	12	1	2	3	10	10	6	9	3	3	11	9	9	0	0	0	4	2	4	2	3	1	2	3	3	4	3	1	0	1	3
ENSCAFG00000000933		607905	E3 ubiquitin-protein ligase RING1 [Source:UniProtKB/Swiss-Prot;Acc:Q5TJF3]	ENSG00000204227	RING1	6015	ring finger protein 1	1637	2146	3204	1640	1721	1806	2332	2111	2385	2001	1530	1895	1243	1362	1923	1557	1655	1346	1669	1607	1937	2336	1771	2027	1051	1271	1762	2143	1964	2185	1869	1538	1766	1773	1634	2005	1899	1584	1860	1778	1051	1357
ENSCAFG00000000934	COL14A1	475085	collagen type XIV alpha 1 chain [Source:HGNC Symbol;Acc:HGNC:2191]	ENSG00000187955	COL14A1	7373	collagen type XIV alpha 1 chain	3579	3410	5949	1319	1525	1501	2977	2372	2392	1243	931	1013	87	86	97	457	348	284	209	144	154	752	513	527	37	39	35	1373	1201	1149	189	153	164	555	575	583	1032	770	876	150	69	107
ENSCAFG00000000935	CEP85L	100687154	centrosomal protein 85 like [Source:HGNC Symbol;Acc:HGNC:21638]	ENSG00000111860	CEP85L	387119	centrosomal protein 85 like	147	135	231	110	91	72	145	125	119	617	334	386	487	450	494	692	500	415	503	431	372	722	475	532	499	485	513	510	420	384	413	365	377	447	390	416	765	648	632	714	498	689
ENSCAFG00000000936	PACSIN2	100683200	protein kinase C and casein kinase substrate in neurons 2 [Source:HGNC Symbol;Acc:HGNC:8571]	ENSG00000100266	PACSIN2	11252	protein kinase C and casein kinase substrate in neurons 2	3105	3685	5643	2321	2621	2835	3164	2772	2706	3055	2207	2459	2801	3065	3858	3462	2977	2426	2011	1915	2024	4597	3314	3770	1898	2133	2699	2922	2344	2456	2278	1801	2159	2000	1970	2206	2567	2215	2409	2716	1778	2216
ENSCAFG00000000938	MCM9	484104	minichromosome maintenance 9 homologous recombination repair factor [Source:HGNC Symbol;Acc:HGNC:21484]	ENSG00000111877	MCM9	254394	minichromosome maintenance 9 homologous recombination repair factor	911	1070	1704	847	816	792	1242	848	873	1830	1288	1335	1519	1436	1720	2212	1763	1443	1571	1410	1429	2320	1532	1715	1269	1238	1506	1724	1489	1463	2203	1671	1966	1217	1231	1271	2265	1932	2031	2908	1816	2258
ENSCAFG00000000939	ASF1A	476273	anti-silencing function 1A histone chaperone [Source:HGNC Symbol;Acc:HGNC:20995]	ENSG00000111875	ASF1A	25842	anti-silencing function 1A histone chaperone	675	630	1106	472	442	525	662	490	501	562	420	471	614	659	710	658	428	394	687	646	665	595	401	418	330	358	373	627	482	438	643	539	554	453	354	408	679	582	485	1351	922	1155
ENSCAFG00000000940	MRPL13	482029	mitochondrial ribosomal protein L13 [Source:HGNC Symbol;Acc:HGNC:14278]	ENSG00000172172	MRPL13	28998	mitochondrial ribosomal protein L13	1124	1120	1739	755	799	850	1098	872	787	1372	926	1103	1217	1200	1378	1688	1111	1109	1111	1031	1105	898	570	647	980	1041	1179	960	740	805	1629	1286	1411	982	821	1002	1335	1217	1318	2947	1975	2732
ENSCAFG00000000941		474871	Vacuolar protein sorting-associated protein 52 homolog [Source:UniProtKB/Swiss-Prot;Acc:Q5TJF0]	ENSG00000223501	VPS52	6293	VPS52, GARP complex subunit	1945	2368	3279	1859	2068	2240	2736	2251	2449	4724	3186	3669	2624	2587	3356	3849	3199	2529	2861	2651	3007	4713	3376	3896	2772	2783	3673	3996	3427	3676	3538	2838	3225	3004	2823	3424	3263	2643	3187	3074	1887	2344
ENSCAFG00000000942	FAM184A	476274	family with sequence similarity 184 member A [Source:HGNC Symbol;Acc:HGNC:20991]	ENSG00000111879	FAM184A	79632	family with sequence similarity 184 member A	108	123	158	180	160	143	237	130	145	68	37	45	17	13	17	56	64	42	116	84	67	81	62	71	44	33	48	147	113	112	86	70	82	45	39	44	38	36	34	46	32	44
ENSCAFG00000000943	ARFGAP3		ADP ribosylation factor GTPase activating protein 3 [Source:HGNC Symbol;Acc:HGNC:661]	ENSG00000242247	ARFGAP3	26286	ADP ribosylation factor GTPase activating protein 3	3194	3289	5266	2262	2618	2359	4198	3233	3071	2593	1943	2072	3061	3112	3459	2211	1803	1615	2328	2043	2174	3371	2321	2366	1520	1594	1875	2442	1876	2016	2890	2463	2574	2224	1932	2158	2317	2021	2139	2449	1737	2123
ENSCAFG00000000945	MAN1A1	476275	mannosidase alpha class 1A member 1 [Source:HGNC Symbol;Acc:HGNC:6821]	ENSG00000111885	MAN1A1	4121	mannosidase alpha class 1A member 1	9825	9386	16521	6679	6957	6747	11099	7662	7450	16796	10640	11531	8821	8642	8812	18237	12202	11070	23534	21071	19849	15870	10474	10687	10404	10258	11545	19244	15568	14439	18024	14448	15701	11827	10907	11672	21309	17840	17715	32722	22121	27425
ENSCAFG00000000946	A4GALT		alpha 1,4-galactosyltransferase [Source:HGNC Symbol;Acc:HGNC:18149]	ENSG00000128274	A4GALT	53947	alpha 1,4-galactosyltransferase	395	509	754	274	276	386	340	351	296	89	70	71	14	12	32	45	41	45	59	64	79	128	97	95	15	37	42	148	142	155	153	122	155	93	85	98	188	156	191	61	49	49
ENSCAFG00000000948	HSPA4	474680	heat shock protein family A (Hsp70) member 4 [Source:HGNC Symbol;Acc:HGNC:5237]	ENSG00000170606	HSPA4	3308	heat shock protein family A (Hsp70) member 4	6389	6152	10282	5902	5805	5691	6800	4995	4767	13071	9085	9572	14578	14891	16479	13399	9435	8349	14289	13171	12626	12666	8886	9074	9330	9554	10521	13383	10718	10187	13392	11217	12205	11678	10595	11194	12732	10590	10768	18153	12983	15840
ENSCAFG00000000950		403685	40S ribosomal protein S18 [Source:UniProtKB/Swiss-Prot;Acc:Q5TJE9]	ENSG00000231500	RPS18	6222	ribosomal protein S18	36611	39759	60739	31310	33050	34255	34715	29000	27591	52265	41451	46653	100923	101353	121995	81209	66884	55178	56438	51531	58872	74756	53377	58835	50168	55416	70217	62361	47698	54580	60456	49526	54801	64654	57302	66248	45046	41486	45092	89840	56961	70925
ENSCAFG00000000951	MTBP	609080	MDM2 binding protein [Source:HGNC Symbol;Acc:HGNC:7417]	ENSG00000172167	MTBP	27085	MDM2 binding protein	495	542	822	505	485	466	845	601	550	1424	973	1058	1017	949	996	1855	1336	1191	1221	1049	985	1136	846	807	1337	1262	1455	977	752	703	1039	890	983	765	703	769	1574	1373	1285	2350	1669	2215
ENSCAFG00000000952		481737	Beta-1,3-galactosyltransferase 4 [Source:UniProtKB/Swiss-Prot;Acc:Q5TJE8]	ENSG00000235863	B3GALT4	8705	beta-1,3-galactosyltransferase 4	116	163	271	115	89	131	153	131	161	77	56	59	37	32	49	105	90	58	38	50	40	116	57	87	43	32	49	51	46	64	74	60	71	39	42	29	60	38	54	50	26	28
ENSCAFG00000000953		474479	NADH-cytochrome b5 reductase 3 [Source:RefSeq peptide;Acc:NP_001041549]	ENSG00000100243	CYB5R3	1727	cytochrome b5 reductase 3	7273	8670	14360	5047	5643	6248	7198	6640	6415	1116	801	1020	1004	1135	1472	1731	1398	1171	1074	994	1206	1468	1049	1185	893	988	1279	1603	1378	1382	1513	1224	1459	840	833	916	1046	851	1134	2229	1440	1676
ENSCAFG00000000954	WDR46	481738	WD repeat domain 46 [Source:HGNC Symbol;Acc:HGNC:13923]	ENSG00000227057	WDR46	9277	WD repeat domain 46	1225	1305	2065	1191	1281	1317	1146	976	983	2682	2029	2363	2974	3314	4032	2280	2135	1593	3032	2760	2911	2424	1672	1844	2969	3437	4302	2497	2027	2140	3071	2473	2861	2265	2134	2479	2978	2625	2924	4457	3087	3544
ENSCAFG00000000955	TBC1D32	484107	TBC1 domain family member 32 [Source:HGNC Symbol;Acc:HGNC:21485]	ENSG00000146350	TBC1D32	221322	TBC1 domain family member 32	326	298	512	290	283	242	378	252	244	486	337	336	418	370	379	471	379	307	470	379	416	522	331	366	326	284	326	416	345	306	386	345	376	375	386	376	368	305	283	612	351	529
ENSCAFG00000000956		474872	Prefoldin subunit 6 [Source:UniProtKB/Swiss-Prot;Acc:Q5TJE6]	ENSG00000204220	PFDN6	10471	prefoldin subunit 6	3153	4337	5608	2950	3158	3271	3370	2876	3013	2716	2284	2628	3462	3599	4455	2944	3017	2231	3356	3125	3518	2824	2189	2375	2363	2895	3813	2925	2400	2662	3790	3220	3376	2510	2248	2560	2882	2687	2865	4665	3102	3790
ENSCAFG00000000957	SNTB1	482030	syntrophin beta 1 [Source:HGNC Symbol;Acc:HGNC:11168]	ENSG00000172164	SNTB1	6641	syntrophin beta 1	7022	6790	11640	5448	5075	4849	7749	5609	5163	345	247	213	70	78	80	337	214	193	172	151	161	668	467	468	207	160	151	395	329	321	241	182	191	152	158	147	461	375	368	269	229	232
ENSCAFG00000000958		403418	gap junction protein alpha 1 [Source:HGNC Symbol;Acc:HGNC:4274]	ENSG00000152661	GJA1	2697	gap junction protein alpha 1	23823	27130	43482	24240	26294	25684	23650	19896	19689	350	209	264	118	130	197	176	163	119	226	217	230	270	190	170	93	64	96	592	519	503	167	110	188	519	479	527	203	224	268	400	298	344
ENSCAFG00000000959	POLDIP3	474480	DNA polymerase delta interacting protein 3 [Source:HGNC Symbol;Acc:HGNC:23782]	ENSG00000100227	POLDIP3	84271	DNA polymerase delta interacting protein 3	552	609	855	472	464	501	576	557	573	1240	857	1017	968	1095	1505	1407	1230	915	1239	1055	1162	1353	996	1201	913	1018	1289	1066	940	925	1280	1059	1080	914	868	995	1201	1020	1237	1449	934	1049
ENSCAFG00000000960								0	0	0	1	0	0	1	0	0	0	0	0	0	0	0	0	0	0	0	0	0	0	0	0	0	0	0	0	0	0	0	0	0	0	0	0	0	0	0	0	0	0
ENSCAFG00000000961				ENSG00000103528	SYT17	51760	synaptotagmin 17	1	0	0	0	0	0	0	0	0	0	0	0	0	0	0	0	0	0	0	0	0	4	0	0	0	0	1	0	0	0	0	0	0	0	0	0	0	0	0	0	0	0
ENSCAFG00000000963	RGL2	481739	ral guanine nucleotide dissociation stimulator like 2 [Source:HGNC Symbol;Acc:HGNC:9769]	ENSG00000237441	RGL2	5863	ral guanine nucleotide dissociation stimulator like 2	4469	5575	8727	5012	4966	5730	6386	5797	6356	2883	2089	2626	1385	1621	2176	3355	3228	2476	2845	2592	3163	4068	2864	3283	2211	2471	3486	3806	3258	3684	2575	1992	2433	2503	2442	3042	2991	2584	2998	2653	1515	1991
ENSCAFG00000000965	RRP7A	609569	ribosomal RNA processing 7 homolog A [Source:HGNC Symbol;Acc:HGNC:24286]	ENSG00000189306	RRP7A	27341	ribosomal RNA processing 7 homolog A	468	581	710	371	438	399	393	365	372	969	721	921	1129	1290	1629	1113	1060	810	1210	1001	1193	974	706	791	653	808	1104	989	912	871	1044	898	885	1046	965	1015	816	747	807	2141	1408	1748
ENSCAFG00000000967	ZHX2	482033	zinc fingers and homeoboxes 2 [Source:HGNC Symbol;Acc:HGNC:18513]	ENSG00000178764	ZHX2	22882	zinc fingers and homeoboxes 2	186	217	364	156	144	139	179	163	176	526	353	421	330	436	499	442	415	296	257	206	240	271	179	220	401	397	496	266	258	189	259	236	241	264	277	288	271	237	266	755	471	558
ENSCAFG00000000968	FSTL4	481504	follistatin like 4 [Source:HGNC Symbol;Acc:HGNC:21389]	ENSG00000053108	FSTL4	23105		6	19	24	11	0	9	17	20	9	9	9	13	13	17	19	15	22	15	28	21	19	39	12	16	57	60	77	5	7	14	8	8	18	7	15	9	10	7	4	16	6	13
ENSCAFG00000000969	HSF2		heat shock transcription factor 2 [Source:HGNC Symbol;Acc:HGNC:5225]	ENSG00000025156	HSF2	3298		319	333	532	356	338	362	512	335	334	669	455	448	566	637	661	711	490	463	661	601	580	844	571	566	501	478	545	805	595	625	590	475	545	601	430	503	634	482	449	763	517	657
ENSCAFG00000000970	SERHL2	474481	serine hydrolase-like 2 [Source:HGNC Symbol;Acc:HGNC:29446]	ENSG00000183569	SERHL2	253190	serine hydrolase-like 2	410	411	689	418	440	436	619	447	500	715	531	628	778	806	1088	750	734	516	783	689	815	721	550	563	589	651	769	778	640	598	719	532	645	756	650	783	539	488	544	1249	852	996
ENSCAFG00000000971								0	0	0	0	0	0	0	0	0	0	0	0	0	0	0	0	0	0	0	0	0	0	0	0	0	0	1	0	0	0	0	0	0	0	0	0	0	0	0	0	0	0
ENSCAFG00000000972		481740	Tapasin [Source:UniProtKB/Swiss-Prot;Acc:Q5TJE4]	ENSG00000231925	TAPBP	6892	TAP binding protein	2669	3058	5491	2249	2381	2808	3388	3134	3081	8856	6100	7805	6810	7608	10318	10677	9409	7478	9698	9023	10374	11970	8501	10011	6293	7129	8979	10163	8874	9256	8024	6555	7901	6948	6729	7609	9600	8029	9780	11621	7080	8846
ENSCAFG00000000974	DERL1	475086	derlin 1 [Source:HGNC Symbol;Acc:HGNC:28454]	ENSG00000136986	DERL1	79139	derlin 1	3087	3092	5678	2638	2915	3088	3614	2856	2956	5980	4310	4907	3648	3738	4585	5771	4556	3751	3805	3555	3868	5644	4160	4498	3466	3732	4543	3464	2818	2997	4000	3045	3677	3566	3238	3799	3450	2879	3265	6436	4316	5539
ENSCAFG00000000975	NFAM1	609583	NFAT activating protein with ITAM motif 1 [Source:HGNC Symbol;Acc:HGNC:29872]	ENSG00000235568	NFAM1	150372	NFAT activating protein with ITAM motif 1	39	47	58	13	3	16	52	38	35	185	176	169	121	158	201	250	265	168	233	250	236	330	211	280	151	154	201	170	163	170	124	100	131	142	131	159	253	183	281	210	133	166
ENSCAFG00000000976								0	3	4	3	0	1	5	0	0	1	0	3	1	1	3	1	1	4	1	1	4	3	1	1	1	0	1	3	0	1	2	1	1	1	2	5	0	1	0	11	0	1
ENSCAFG00000000977	ZBTB22	607900	zinc finger and BTB domain containing 22 [Source:HGNC Symbol;Acc:HGNC:13085]	ENSG00000236104	ZBTB22	9278	zinc finger and BTB domain containing 22	497	795	934	654	517	589	664	723	635	518	352	441	438	414	606	678	625	471	550	540	589	980	666	833	450	514	672	687	571	615	516	419	444	407	362	426	558	500	515	431	247	301
ENSCAFG00000000978	TCF20	481224	transcription factor 20 [Source:HGNC Symbol;Acc:HGNC:11631]	ENSG00000100207	TCF20	6942	transcription factor 20	1927	2121	3283	1476	1813	1827	1949	1742	1724	4842	3627	4030	4574	4950	6166	6767	5981	4665	5860	5384	5698	7006	5080	5548	4691	5062	6249	4546	3920	3874	3737	3039	3477	4008	4016	4079	3310	3032	3394	8041	5502	6368
ENSCAFG00000000981	DAXX	474873	death domain associated protein [Source:HGNC Symbol;Acc:HGNC:2681]	ENSG00000204209	DAXX	1616	death domain associated protein	689	808	1124	598	637	631	627	645	565	936	627	798	793	865	1115	1097	946	695	951	878	869	1111	739	919	588	580	731	967	858	887	814	627	795	793	696	783	719	655	733	1066	716	869
ENSCAFG00000000982	NDUFA6	474483	NADH:ubiquinone oxidoreductase subunit A6 [Source:HGNC Symbol;Acc:HGNC:7690]	ENSG00000184983	NDUFA6	4700	NADH:ubiquinone oxidoreductase subunit A6	1869	2544	3499	1404	1298	1542	1561	1349	1524	1027	943	1005	1221	1303	1594	1188	1260	1029	1242	1154	1346	1408	1020	1103	806	959	1331	1065	906	1152	1925	1467	1608	1071	901	1191	1377	1317	1522	2092	1360	1682
ENSCAFG00000000983	SMDT1	609643	single-pass membrane protein with aspartate rich tail 1 [Source:HGNC Symbol;Acc:HGNC:25055]	ENSG00000183172	SMDT1	91689	single-pass membrane protein with aspartate rich tail 1	2156	2436	3911	1978	2027	2157	2152	2008	1939	1535	1085	1229	1280	1280	1723	1491	1394	1120	1467	1300	1628	1658	1094	1283	1054	1153	1646	1427	1148	1297	2397	1834	2190	1042	1050	1197	1595	1398	1658	2796	1820	2090
ENSCAFG00000000985	VDAC1	474681	voltage dependent anion channel 1 [Source:HGNC Symbol;Acc:HGNC:12669]	ENSG00000213585	VDAC1	7416	voltage dependent anion channel 1	5562	5399	9374	3956	3988	3932	6022	4416	4417	3781	2578	2910	6251	6360	7137	5407	3873	3472	4407	4020	4144	4694	3278	3439	3301	3433	3878	4126	3245	3411	2649	2052	2447	3161	2922	3246	4477	3813	4195	5067	3420	4384
ENSCAFG00000000986	TBC1D31	475088	TBC1 domain family member 31 [Source:HGNC Symbol;Acc:HGNC:30888]	ENSG00000156787	TBC1D31	93594	TBC1 domain family member 31	466	465	807	417	406	355	776	574	514	3539	2224	2416	1719	1714	1813	2859	2090	1803	2263	1931	1957	2298	1581	1619	1794	1688	2029	1936	1579	1462	1931	1612	1718	1311	1195	1317	1960	1746	1655	2384	1597	1970
ENSCAFG00000000987	KIFC1	607916	kinesin family member C1 [Source:HGNC Symbol;Acc:HGNC:6389]	ENSG00000237649	KIFC1	3833	kinesin family member C1	852	1046	1567	743	849	910	1047	1003	976	3165	2217	2631	2454	2724	3470	3917	3819	2752	5106	4799	5220	2961	2068	2272	1999	2325	2951	3248	2797	2990	4276	3584	3921	2389	2256	2668	6065	5368	6107	6177	3872	4740
ENSCAFG00000000988	NAGA	481226	alpha-N-acetylgalactosaminidase [Source:HGNC Symbol;Acc:HGNC:7631]	ENSG00000198951	NAGA	4668	alpha-N-acetylgalactosaminidase	905	1122	1713	716	733	676	1093	897	934	2008	1478	1706	1495	1496	2054	4845	4581	3521	1885	1804	1997	5081	3481	3947	2913	3154	4094	3087	2790	2934	1854	1639	1945	2889	2798	3300	3668	3025	3795	2682	1734	2085
ENSCAFG00000000989	SERINC1	476277	serine incorporator 1 [Source:HGNC Symbol;Acc:HGNC:13464]	ENSG00000111897	SERINC1	57515	serine incorporator 1	7853	8164	13841	6658	6762	6696	8720	6463	5951	4539	2901	3345	4474	4416	5452	4674	3234	3042	3942	3764	3779	5515	3789	3995	2567	2601	3025	4367	3598	3504	3934	3199	3579	3713	3261	3803	4320	3615	4055	6806	4761	5914
ENSCAFG00000000990	TCF7		transcription factor 7 (T-cell specific, HMG-box) [Source:HGNC Symbol;Acc:HGNC:11639]	ENSG00000081059	TCF7	6932	transcription factor 7 (T-cell specific, HMG-box)	391	493	683	397	390	458	409	424	402	296	227	282	8	12	15	469	481	359	45	21	36	438	310	363	32	28	52	65	49	50	178	129	153	95	93	99	50	58	56	21	5	11
ENSCAFG00000000991	WBP2NL		WBP2 N-terminal like [Source:HGNC Symbol;Acc:HGNC:28389]	ENSG00000183066	WBP2NL	164684	WBP2 N-terminal like	5	2	13	0	6	3	4	10	6	119	83	94	0	1	2	6	2	6	87	77	97	14	13	8	135	110	164	134	118	101	164	117	159	80	72	87	3	1	4	255	152	155
ENSCAFG00000000992	ATAD2	475090	ATPase family, AAA domain containing 2 [Source:HGNC Symbol;Acc:HGNC:30123]	ENSG00000156802	ATAD2	29028	ATPase family, AAA domain containing 2	1322	1330	1978	1396	1223	1158	1881	1401	1235	8322	5362	5593	3483	3431	3620	8234	5840	5190	6837	6027	5655	6560	4448	4357	6533	6184	6820	5316	4282	4233	5655	4448	4903	3964	3430	3938	6893	6037	5573	8884	5974	7540
ENSCAFG00000000994		474682	S-phase kinase-associated protein 1 [Source:HGNC Symbol;Acc:HGNC:10899]					11037	11124	18225	9714	9836	9552	13075	9399	8539	6589	4215	4582	9840	9672	10209	8549	5787	5576	8491	7836	7749	7946	5568	5105	5687	6006	6580	7675	5621	5969	9242	7522	8104	7289	6303	7221	8003	7127	7083	15424	10558	13169
ENSCAFG00000000995	42981	481227	septin 3 [Source:HGNC Symbol;Acc:HGNC:10750]	ENSG00000100167	42981	55964	septin 3	89	99	160	76	68	91	124	123	109	18	11	10	6	4	10	75	79	70	13	7	15	32	30	33	7	12	11	18	15	9	10	8	4	48	43	47	22	19	18	52	37	56
ENSCAFG00000000996	FABP7	476278	fatty acid binding protein 7 [Source:HGNC Symbol;Acc:HGNC:3562]	ENSG00000164434	FABP7	2173	fatty acid binding protein 7	1	8	12	4	6	14	15	3	2	16	5	13	6	1	2	23	17	15	98	72	72	53	43	45	5	4	5	51	34	38	93	77	94	20	8	3	13	12	9	48	30	46
ENSCAFG00000000997	FAM83A	609275	family with sequence similarity 83 member A [Source:HGNC Symbol;Acc:HGNC:28210]	ENSG00000147689	FAM83A	84985	family with sequence similarity 83 member A	71	102	205	444	491	496	83	78	96	0	0	0	0	1	0	0	0	0	0	0	0	1	0	1	1	1	1	0	0	1	0	0	0	0	0	0	0	0	0	0	1	0
ENSCAFG00000000998	PHF1	481741	PHD finger protein 1 [Source:HGNC Symbol;Acc:HGNC:8919]	ENSG00000112511	PHF1	5252	PHD finger protein 1	789	971	1543	836	831	915	1089	1067	1110	1026	744	891	335	336	484	1025	852	714	601	590	692	1434	1054	1219	426	434	543	692	591	677	797	661	768	529	507	676	722	675	740	760	438	477
ENSCAFG00000001000		609286		ENSG00000189376, ENSG00000259305	C8orf76, ZHX1-C8orf76	84933	chromosome 8 open reading frame 76, ZHX1-C8orf76 readthrough	477	447	732	512	517	471	559	360	355	1528	1005	1054	1156	1178	1263	1196	960	849	895	854	860	825	586	616	1491	1520	1772	1037	925	887	1046	1001	1057	752	622	764	502	489	431	1525	968	1272
ENSCAFG00000001001	ZHX1	475089	zinc fingers and homeoboxes 1 [Source:HGNC Symbol;Acc:HGNC:12871]	ENSG00000165156	ZHX1	11244	zinc fingers and homeoboxes 1	851	824	1197	583	699	585	909	668	588	899	548	499	429	331	490	895	533	500	545	464	416	857	548	578	337	350	356	687	641	530	568	460	506	189	171	166	462	364	363	495	374	461
ENSCAFG00000001002	SMPDL3A	476279	sphingomyelin phosphodiesterase acid like 3A [Source:HGNC Symbol;Acc:HGNC:17389]	ENSG00000172594	SMPDL3A	10924	sphingomyelin phosphodiesterase acid like 3A	2113	1829	3567	2128	2216	2161	2270	1712	1555	1730	1221	1280	1273	1353	1362	1653	1149	1130	1098	1097	988	1670	1153	1069	2115	2017	2337	3586	2719	2795	336	290	290	2804	2471	2680	8796	7632	7598	1554	1015	1344
ENSCAFG00000001003	CENPM	609678	centromere protein M [Source:HGNC Symbol;Acc:HGNC:18352]	ENSG00000100162	CENPM	79019	centromere protein M	111	150	292	96	97	117	110	140	126	296	202	239	139	164	227	398	397	320	309	290	330	286	232	288	209	301	367	343	298	315	289	243	254	263	247	314	731	641	817	410	223	304
ENSCAFG00000001004	WDYHV1		WDYHV motif containing 1 [Source:HGNC Symbol;Acc:HGNC:25490]	ENSG00000156795	WDYHV1	55093	WDYHV motif containing 1	216	247	431	189	198	220	342	204	189	1473	927	1042	812	823	946	1356	906	817	1071	850	888	1143	730	757	1121	1126	1224	812	602	618	1026	791	987	570	570	665	876	707	761	1336	920	1173
ENSCAFG00000001005	TNFRSF13C		TNF receptor superfamily member 13C [Source:HGNC Symbol;Acc:HGNC:17755]	ENSG00000159958	TNFRSF13C	115650	TNF receptor superfamily member 13C	97	168	229	30	52	37	52	40	61	3244	2330	3046	1696	2181	2667	3371	3641	2664	2686	2812	2818	3531	2658	2899	1474	1958	2504	2914	2566	2562	3039	2601	2943	3040	3108	3482	2582	2458	2617	4861	3116	3532
ENSCAFG00000001006	CLVS2	484109	clavesin 2 [Source:HGNC Symbol;Acc:HGNC:23046]	ENSG00000146352	CLVS2	134829	clavesin 2	12	15	16	0	0	7	1	10	4	1	2	3	1	2	3	1	1	6	5	2	5	0	0	0	0	0	0	5	5	3	0	0	2	3	4	2	2	0	6	0	0	0
ENSCAFG00000001007	FBXO32	475091	F-box protein 32 [Source:HGNC Symbol;Acc:HGNC:16731]	ENSG00000156804	FBXO32	114907	F-box protein 32	653	649	973	774	772	763	1108	913	865	224	164	177	119	127	161	296	222	179	87	79	95	275	190	211	130	141	173	128	98	108	66	48	41	111	129	138	80	51	56	172	145	159
ENSCAFG00000001008	CUTA	474874	cutA divalent cation tolerance homolog [Source:HGNC Symbol;Acc:HGNC:21101]	ENSG00000112514	CUTA	51596	cutA divalent cation tolerance homolog	1326	1512	2739	1129	1174	1343	1311	1092	1331	816	701	905	1010	1085	1540	1051	927	752	901	837	1042	984	678	776	560	624	890	952	785	941	1209	978	1276	693	611	758	615	553	693	923	648	829
ENSCAFG00000001010		403608	cyclin dependent kinase like 3 [Source:HGNC Symbol;Acc:HGNC:15483]	ENSG00000006837	CDKL3	51265		4571	4638	7955	4531	4607	4610	5083	3758	3498	4527	2963	3262	4319	4430	4940	4819	3534	3120	5023	4564	4731	5124	3458	3449	3079	3102	3459	4191	3367	3495	5029	3932	4430	3735	3453	4101	5030	4299	4641	6450	4787	6158
ENSCAFG00000001011								0	0	0	1	0	0	1	0	1	0	0	0	0	1	0	0	0	0	2	0	0	0	0	0	0	0	2	0	0	3	0	0	0	1	0	1	1	0	0	0	0	0
ENSCAFG00000001012	KLHL38	609348	kelch like family member 38 [Source:HGNC Symbol;Acc:HGNC:34435]	ENSG00000175946	KLHL38	340359	kelch like family member 38	20	24	43	33	18	33	69	58	46	14	11	5	0	0	1	4	4	0	6	7	6	20	6	3	2	3	0	5	2	3	0	0	2	4	4	7	9	5	3	5	2	4
ENSCAFG00000001013	SREBF2	481228	sterol regulatory element binding transcription factor 2 [Source:HGNC Symbol;Acc:HGNC:11290]	ENSG00000198911	SREBF2	6721	sterol regulatory element binding transcription factor 2	5063	6174	10482	4458	4968	5533	4618	4555	4790	6335	4776	5830	4340	4912	6765	8217	8137	6232	5791	5583	6346	8814	6277	7672	5242	5784	7768	4489	4165	4361	5545	4540	5436	5394	5463	6197	7547	6539	8241	3632	2300	2679
ENSCAFG00000001014	SYNGAP1		synaptic Ras GTPase activating protein 1 [Source:HGNC Symbol;Acc:HGNC:11497]	ENSG00000197283	SYNGAP1	8831	synaptic Ras GTPase activating protein 1	226	271	403	277	267	275	366	302	342	2664	1953	2282	1291	1449	2016	2706	2551	1996	2355	2141	2501	3652	2607	2965	1327	1541	1950	2869	2590	2613	2160	1728	2135	2569	2569	2925	652	489	596	2205	1281	1475
ENSCAFG00000001015	ANXA13	403935	annexin A13 [Source:HGNC Symbol;Acc:HGNC:536]	ENSG00000104537	ANXA13	312	annexin A13	15	17	19	17	0	10	16	34	18	10	3	15	5	9	13	20	15	10	10	11	12	8	10	8	17	12	32	5	3	5	42	24	21	5	5	7	21	12	15	49	24	29
ENSCAFG00000001016		403776	triadin [Source:RefSeq peptide;Acc:NP_001003154]	ENSG00000186439	TRDN	10345	triadin	26	32	35	169	135	155	1218	879	792	0	1	1	0	0	0	0	0	0	0	0	0	0	0	0	0	0	0	0	0	0	1	1	0	0	0	0	0	0	0	0	0	0
ENSCAFG00000001017								264	269	494	313	298	277	332	302	271	507	343	423	450	470	599	725	561	455	481	428	456	725	554	605	402	434	527	463	337	411	416	351	415	317	306	379	449	343	462	591	427	477
ENSCAFG00000001018				ENSG00000100147	CCDC134	79879	coiled-coil domain containing 134	245	320	372	236	269	319	369	312	292	639	439	523	354	366	494	629	604	424	583	545	594	681	462	487	503	486	636	620	556	565	576	419	581	697	622	699	597	617	645	654	422	513
ENSCAFG00000001019	UBE2B	474683	ubiquitin conjugating enzyme E2 B [Source:HGNC Symbol;Acc:HGNC:12473]	ENSG00000119048	UBE2B	7320	ubiquitin conjugating enzyme E2 B	2633	2739	4341	2192	2055	2047	2990	2081	1924	1188	813	772	1329	1280	1305	1565	1141	1015	1100	1034	952	1517	1071	983	1011	1101	1137	1259	946	885	1483	1263	1257	1266	1194	1253	1389	1265	1091	2681	1746	2107
ENSCAFG00000001020	CDKN2AIPNL	481507	CDKN2A interacting protein N-terminal like [Source:HGNC Symbol;Acc:HGNC:30545]	ENSG00000237190	CDKN2AIPNL	91368	CDKN2A interacting protein N-terminal like	445	565	913	349	522	489	594	519	490	559	435	495	894	931	1090	835	716	589	709	610	697	844	574	590	454	486	635	562	521	539	1073	816	989	508	525	611	706	606	651	1166	688	857
ENSCAFG00000001021	JADE2	481508	jade family PHD finger 2 [Source:HGNC Symbol;Acc:HGNC:22984]	ENSG00000043143	JADE2	23338		1602	2019	3029	1643	1622	1711	2783	2491	2639	3339	2475	2932	2018	2308	2855	4344	4225	3125	2841	2611	2844	4345	3125	3634	3775	4166	5133	2539	2359	2452	2214	1826	2207	2700	2506	2959	3413	2830	3191	3784	2408	2897
ENSCAFG00000001022	BAK1		BCL2 antagonist/killer 1 [Source:HGNC Symbol;Acc:HGNC:949]	ENSG00000030110	BAK1	578		320	407	688	276	323	265	279	253	274	1775	1342	1549	1752	2093	2779	1567	1554	1153	2591	2390	2808	1769	1237	1487	888	1015	1400	2136	1679	1890	2262	1710	2123	1739	1693	1998	1290	1181	1377	2246	1296	1670
ENSCAFG00000001023	MEI1	609694	meiotic double-stranded break formation protein 1 [Source:HGNC Symbol;Acc:HGNC:28613]	ENSG00000167077	MEI1	150365	meiotic double-stranded break formation protein 1	74	103	151	153	140	173	149	125	157	2103	1404	1575	879	834	1151	1891	1478	1357	468	384	438	282	197	200	1098	1038	1318	3451	2915	2918	1513	1188	1577	3443	3192	3899	1952	1442	1726	1698	1007	1186
ENSCAFG00000001026				ENSG00000188580	NKAIN2	154215	Na+/K+ transporting ATPase interacting 2	0	0	0	1	0	0	0	0	1	0	0	1	0	0	0	0	0	1	1	0	0	0	0	0	0	1	0	0	0	0	0	0	0	0	0	0	0	0	0	0	0	0
ENSCAFG00000001027	FAM91A1	482035	family with sequence similarity 91 member A1 [Source:HGNC Symbol;Acc:HGNC:26306]	ENSG00000176853	FAM91A1	157769	family with sequence similarity 91 member A1	1132	1054	1955	829	1060	1061	1380	977	964	6253	4113	4283	3537	3465	4077	5468	4157	3595	4577	3945	4105	4754	3226	3368	6768	6842	7614	3362	2606	2633	4782	3868	4333	2739	2424	2768	2851	2442	2632	6419	4395	5609
ENSCAFG00000001028				ENSG00000146373	RNF217	154214	ring finger protein 217	215	191	369	174	182	150	190	139	193	129	74	69	10	13	11	48	41	34	115	109	114	90	52	57	9	10	16	52	42	51	72	57	88	10	16	25	19	26	17	157	107	145
ENSCAFG00000001029	TPD52L1	612660	tumor protein D52-like 1 [Source:HGNC Symbol;Acc:HGNC:12006]	ENSG00000111907	TPD52L1	7164	tumor protein D52-like 1	1959	2084	3538	2052	2124	2478	2164	2023	2052	6	3	1	1	7	4	1	6	2	4	0	5	7	7	10	3	1	1	6	4	5	3	3	2	2	2	2	1	2	0	5	2	4
ENSCAFG00000001030	HDDC2		HD domain containing 2 [Source:HGNC Symbol;Acc:HGNC:21078]	ENSG00000111906	HDDC2	51020	HD domain containing 2	1138	1377	2023	818	731	831	1189	998	971	643	460	601	801	864	1112	715	599	492	713	686	829	728	527	576	497	583	763	761	612	672	750	610	736	595	498	590	899	825	961	1557	945	1214
ENSCAFG00000001033								6	7	2	0	1	0	0	0	3	2	0	3	3	0	1	1	2	1	1	1	6	6	3	2	4	6	6	2	5	5	3	1	3	2	2	4	2	4	1	10	6	13
ENSCAFG00000001034	SEC24A	481510	SEC24 homolog A, COPII coat complex component [Source:HGNC Symbol;Acc:HGNC:10703]	ENSG00000113615	SEC24A	10802	SEC24 homolog A, COPII coat complex component	2023	1880	3262	1876	1994	1890	2642	1726	1746	2504	1599	1684	1788	1767	1774	2674	1722	1603	2274	2009	1818	2683	1762	1806	2085	1839	2217	2459	1911	1929	2364	1966	2190	2044	1852	2059	3082	2630	2614	2419	1558	1971
ENSCAFG00000001036								8	18	13	1	4	2	14	6	7	9	4	7	12	9	11	17	7	8	11	6	8	4	3	6	9	5	13	6	12	12	4	16	7	5	9	13	7	5	7	29	14	24
ENSCAFG00000001037	FER1L6	482036	fer-1 like family member 6 [Source:HGNC Symbol;Acc:HGNC:28065]	ENSG00000214814	FER1L6	654463	fer-1 like family member 6	9	21	15	24	34	36	18	24	16	42	19	28	7	9	10	53	43	46	12	15	18	24	12	17	24	13	15	29	10	7	6	3	1	14	10	22	14	10	23	36	25	17
ENSCAFG00000001038		474484						1288	1523	2639	1051	1165	1122	1231	1103	1009	2777	1622	1925	2755	2854	3669	2561	1955	1574	2426	2427	2453	2768	1813	1939	1788	2000	2377	2412	1941	2056	2354	1859	2118	2421	2356	2447	2574	2316	2755	3906	2335	2804
ENSCAFG00000001040	TRMT12	609411	tRNA methyltransferase 12 homolog [Source:HGNC Symbol;Acc:HGNC:26091]	ENSG00000183665	TRMT12	55039	tRNA methyltransferase 12 homolog	370	400	635	425	423	466	386	283	309	696	495	521	463	504	624	753	648	476	786	723	849	545	373	362	679	627	860	618	495	501	454	307	401	489	409	522	442	396	455	1047	729	817
ENSCAFG00000001043	XRCC6	474485	X-ray repair cross complementing 6 [Source:HGNC Symbol;Acc:HGNC:4055]	ENSG00000196419	XRCC6	2547	X-ray repair cross complementing 6	2308	2279	3652	1826	2085	1899	2564	1966	1968	2335	1637	1806	2516	2611	3032	3238	2418	2020	2642	2541	2459	3235	2249	2435	2057	2120	2477	2390	2064	1891	2751	2126	2547	1922	1756	2039	3355	2955	3413	3417	2347	2957
ENSCAFG00000001044	TATDN1		TatD DNase domain containing 1 [Source:HGNC Symbol;Acc:HGNC:24220]	ENSG00000147687	TATDN1	83940	TatD DNase domain containing 1	434	508	695	406	445	346	664	458	441	1131	860	862	927	825	901	1677	1274	1141	1201	1074	1065	1093	760	770	1485	1303	1628	866	631	633	1095	844	919	952	750	934	1061	925	819	1711	1231	1452
ENSCAFG00000001045	NDUFB9	475094	NADH:ubiquinone oxidoreductase subunit B9 [Source:HGNC Symbol;Acc:HGNC:7704]	ENSG00000147684	NDUFB9	4715	NADH:ubiquinone oxidoreductase subunit B9	2088	2520	4151	1838	2060	2287	2165	2027	2152	2637	2111	2501	2442	2622	3401	3013	2792	2233	3059	2734	3307	2127	1424	1596	1696	2218	2869	1898	1564	1726	2979	2133	2587	1906	1751	1988	1749	1641	1800	5253	3389	4056
ENSCAFG00000001046	DESI1	609713	desumoylating isopeptidase 1 [Source:HGNC Symbol;Acc:HGNC:24577]	ENSG00000100418	DESI1	27351	desumoylating isopeptidase 1	928	1102	1594	548	517	557	656	601	577	616	440	525	522	497	605	665	560	506	625	580	599	918	652	637	521	544	751	744	657	643	664	554	609	429	452	503	483	511	540	657	472	576
ENSCAFG00000001047	NCOA7	476283	nuclear receptor coactivator 7 [Source:HGNC Symbol;Acc:HGNC:21081]	ENSG00000111912	NCOA7	135112	nuclear receptor coactivator 7	790	866	1268	576	550	523	864	678	642	3369	2179	2393	3224	3171	3839	2964	2286	1876	3973	3515	3489	3132	2177	2210	1513	1556	1749	2751	2299	2250	4276	3585	3839	2176	1951	2185	1250	1040	1142	3747	2800	3356
ENSCAFG00000001048	DDX46	474685	DEAD-box helicase 46 [Source:HGNC Symbol;Acc:HGNC:18681]	ENSG00000145833	DDX46	9879	DEAD-box helicase 46	4068	4118	6296	4095	3732	3519	5742	4123	3849	10315	7064	7009	9085	8811	9444	10558	7803	6479	10195	8992	8270	12571	8768	9030	7197	7284	7838	10856	9198	8141	8854	7299	7729	8389	7510	8234	11132	9737	9334	10532	7146	8566
ENSCAFG00000001049	PMM1	474486	phosphomannomutase 1 [Source:HGNC Symbol;Acc:HGNC:9114]	ENSG00000100417	PMM1	5372	phosphomannomutase 1	2329	2748	4547	2333	2770	3053	2210	2101	2252	646	543	560	788	817	1169	875	758	641	556	528	646	1006	723	784	509	602	752	1010	782	875	771	643	827	562	559	664	610	592	720	962	621	865
ENSCAFG00000001050	MTSS1	482037	MTSS1, I-BAR domain containing [Source:HGNC Symbol;Acc:HGNC:20443]	ENSG00000170873	MTSS1	9788	MTSS1, I-BAR domain containing	1902	2421	3401	2221	2322	2417	2878	2572	2495	302	206	238	84	96	92	460	410	277	192	140	166	321	196	248	82	69	78	401	346	286	142	154	185	166	146	150	414	405	451	154	106	119
ENSCAFG00000001051	CSDC2		cold shock domain containing C2 [Source:HGNC Symbol;Acc:HGNC:30359]	ENSG00000172346	CSDC2	27254	cold shock domain containing C2	289	350	672	390	422	506	353	395	288	5	6	3	0	0	2	3	8	4	3	0	1	3	3	4	1	1	0	2	0	3	1	0	5	1	2	2	2	2	1	5	0	3
ENSCAFG00000001052				ENSG00000111911	HINT3	135114	histidine triad nucleotide binding protein 3	493	507	1027	414	458	459	605	488	440	133	79	69	106	141	142	120	108	61	121	104	91	148	105	106	81	76	73	81	74	75	158	130	157	101	99	118	93	58	65	188	123	183
ENSCAFG00000001053	POLR3H	607850	RNA polymerase III subunit H [Source:HGNC Symbol;Acc:HGNC:30349]	ENSG00000100413	POLR3H	171568	RNA polymerase III subunit H	925	1198	2020	938	1084	1133	964	1013	840	1365	968	1192	1680	1910	2427	1527	1401	1094	1305	1279	1611	1719	1222	1434	848	964	1320	1336	1094	1291	1493	1190	1498	1109	1134	1245	1157	968	1146	2645	1631	1969
ENSCAFG00000001056	SQLE	608021	squalene epoxidase [Source:HGNC Symbol;Acc:HGNC:11279]	ENSG00000104549	SQLE	6713	squalene epoxidase	7272	7125	12543	8584	8881	8914	7995	6321	5959	2186	1455	1668	804	811	881	4001	2877	2507	2829	2544	2619	2038	1437	1416	1213	1206	1432	522	403	364	1739	1300	1618	2277	1973	2370	2993	2720	2712	610	397	527
ENSCAFG00000001057	TRMT11	476285	tRNA methyltransferase 11 homolog [Source:HGNC Symbol;Acc:HGNC:21080]	ENSG00000066651	TRMT11	60487	tRNA methyltransferase 11 homolog	728	709	1226	685	678	655	1205	895	848	1276	762	827	1855	1739	1772	1333	904	833	1177	1099	1067	1246	805	791	872	797	903	1149	916	879	997	805	818	970	882	969	1073	963	787	1780	1168	1484
ENSCAFG00000001058	TXNDC15	609963	thioredoxin domain containing 15 [Source:HGNC Symbol;Acc:HGNC:20652]	ENSG00000113621	TXNDC15	79770	thioredoxin domain containing 15	2894	3071	5172	2515	2798	2668	3081	2349	2367	1963	1400	1555	1821	1814	1949	1945	1510	1277	2142	2009	1999	2268	1514	1585	1175	1134	1423	2024	1576	1615	2177	1742	2054	1427	1331	1509	2128	1675	1855	2821	1883	2407
ENSCAFG00000001059								0	0	0	0	9	8	8	0	1	9	6	8	5	1	6	10	15	6	1	4	1	7	6	3	6	3	6	2	6	3	12	4	4	2	3	3	7	5	3	0	0	0
ENSCAFG00000001062	CATSPER3	481512	cation channel sperm associated 3 [Source:HGNC Symbol;Acc:HGNC:20819]	ENSG00000152705	CATSPER3	347732	cation channel sperm associated 3	5	8	8	7	9	2	17	11	14	22	17	20	12	7	15	7	13	10	12	7	12	25	25	26	22	27	31	24	25	12	11	25	20	13	11	15	16	13	13	20	11	6
ENSCAFG00000001064								17	29	61	16	26	22	33	16	21	32	22	25	16	32	25	23	10	12	29	25	33	24	10	15	25	13	21	12	16	21	39	34	48	21	20	18	37	26	34	38	27	43
ENSCAFG00000001065	PITX1	481513	paired like homeodomain 1 [Source:HGNC Symbol;Acc:HGNC:9004]	ENSG00000069011	PITX1	5307	paired like homeodomain 1	16	26	47	24	7	21	8	14	12	8	5	5	5	1	10	5	8	7	5	11	3	24	16	9	5	8	8	2	2	10	2	3	7	0	1	1	3	1	0	22	4	7
ENSCAFG00000001066								4	9	26	14	3	17	12	0	5	9	9	6	6	5	5	12	6	5	10	4	12	11	8	8	5	5	8	4	1	4	10	8	6	7	13	6	2	6	7	25	12	10
ENSCAFG00000001067	RSPO3		R-spondin 3 [Source:HGNC Symbol;Acc:HGNC:20866]	ENSG00000146374	RSPO3	84870	R-spondin 3	61	105	141	28	69	42	51	33	37	52	26	17	14	13	16	8	6	6	23	28	25	41	35	24	6	5	1	57	34	40	17	10	12	110	116	89	68	72	75	21	19	25
ENSCAFG00000001068	RNF146	476288	ring finger protein 146 [Source:HGNC Symbol;Acc:HGNC:21336]	ENSG00000118518	RNF146	81847	ring finger protein 146	1444	1598	2697	1331	1287	1297	1511	1345	1354	2120	1773	1973	1905	2026	2470	2751	2341	1873	2108	2072	2203	2993	2171	2381	1582	1753	2231	2063	1841	1870	2009	1635	1731	1961	1928	2261	2068	1940	2070	3125	2040	2510
ENSCAFG00000001069	ECHDC1	609850	ethylmalonyl-CoA decarboxylase 1 [Source:HGNC Symbol;Acc:HGNC:21489]	ENSG00000093144	ECHDC1	55862	ethylmalonyl-CoA decarboxylase 1	9220	9909	15951	12478	12857	12941	9401	7701	7409	2015	1481	1501	1864	1875	2208	2002	1544	1258	1755	1653	1675	2732	1790	1902	1028	1182	1300	2339	1858	1870	1370	981	1121	1663	1607	1730	1638	1480	1593	2946	1914	2182
ENSCAFG00000001070	KIAA0196	475095	KIAA0196 [Source:HGNC Symbol;Acc:HGNC:28984]	ENSG00000164961	WASHC5	9897	KIAA0196	3346	3294	5504	3168	3193	3047	4264	3143	3018	12585	8357	9229	7918	7973	9283	16813	12284	10765	14792	12753	13234	10853	7289	7735	10841	10727	12806	9419	7805	7644	8633	6906	8116	7470	6902	7854	9614	7905	8529	18942	12194	15501
ENSCAFG00000001071		484118		ENSG00000214338, ENSG00000255330	SOGA3		SOGA family member 3	47	76	57	75	85	76	91	114	79	17	9	15	171	201	261	25	26	22	22	15	9	358	229	245	2	2	7	13	14	17	7	7	11	2	2	5	3	5	9	19	7	4
ENSCAFG00000001072	C6orf58		chromosome 6 open reading frame 58 [Source:HGNC Symbol;Acc:HGNC:20960]	ENSG00000184530	C6orf58	352999	chromosome 6 open reading frame 58	10	8	7	0	4	3	0	0	0	0	0	0	0	0	0	0	0	0	0	0	0	0	0	0	0	0	0	0	0	0	0	0	0	0	0	0	0	0	0	0	0	0
ENSCAFG00000001074		612694						413	475	811	560	504	528	206	222	158	0	0	0	0	0	0	1	0	0	0	0	0	1	0	1	0	0	0	0	0	0	0	0	0	0	0	0	0	0	0	0	0	0
ENSCAFG00000001075	ACO2	474487	aconitase 2 [Source:HGNC Symbol;Acc:HGNC:118]	ENSG00000100412	ACO2	50	aconitase 2	4041	4355	7804	3396	4012	4012	4822	4159	4385	5045	3692	4286	5243	5821	7829	6227	5402	4280	4816	4537	5298	5051	3781	4157	3615	4222	5114	4382	3763	3845	4728	3648	4570	3885	3944	4268	5067	4419	5529	5791	4022	4740
ENSCAFG00000001076	H2AFY	481514	H2A histone family member Y [Source:HGNC Symbol;Acc:HGNC:4740]	ENSG00000113648	H2AFY	9555	H2A histone family member Y	3600	3987	6315	3399	3691	3604	4398	3835	3583	6434	4683	5226	6764	6873	8168	7476	6377	5194	7142	6688	6961	7064	5103	5175	4326	4818	6111	6998	6028	6142	7192	5966	6538	5120	4920	5122	7396	6683	7203	9523	6378	7695
ENSCAFG00000001077		482039	tribbles homolog 1 [Source:RefSeq peptide;Acc:NP_001300737]	ENSG00000173334	TRIB1	10221	tribbles pseudokinase 1	1649	1792	2755	2076	2556	2318	3439	2914	3136	2031	1319	1588	1313	1268	1723	3329	2768	2282	1919	1786	1930	2608	1967	2067	5209	5550	6728	3017	2436	2614	1043	866	974	1090	968	1133	3023	2596	2869	2226	1473	2011
ENSCAFG00000001078	THEMIS	484120	thymocyte selection associated [Source:HGNC Symbol;Acc:HGNC:21569]	ENSG00000172673	THEMIS	387357	thymocyte selection associated	2	11	16	2	2	1	16	4	7	174	105	116	15	9	15	247	183	151	15	18	10	240	188	155	24	23	22	62	57	33	121	92	111	41	34	49	44	51	36	11	9	6
ENSCAFG00000001080				ENSG00000167863	ATP5H	10476	ATP synthase, H+ transporting, mitochondrial Fo complex subunit D	0	3	5	4	2	2	4	3	2	18	15	11	5	3	0	0	0	2	25	29	17	6	1	1	6	1	2	1	2	0	7	6	6	0	0	1	38	22	31	5	0	1
ENSCAFG00000001081	TIFAB	481515	TIFA inhibitor [Source:HGNC Symbol;Acc:HGNC:34024]	ENSG00000255833	TIFAB	497189	TIFA inhibitor	8	15	16	9	4	3	12	8	12	2	4	4	0	0	0	8	2	5	1	0	0	5	7	4	6	2	4	10	6	4	1	3	4	2	2	2	10	7	7	4	6	3
ENSCAFG00000001082	FAM84B	102157178	family with sequence similarity 84 member B [Source:HGNC Symbol;Acc:HGNC:24166]	ENSG00000168672	FAM84B	157638	family with sequence similarity 84 member B	144	185	342	149	226	161	172	144	190	10	6	7	31	34	44	5	5	7	43	40	73	10	7	3	1	7	5	8	15	9	84	93	92	4	4	7	3	5	3	4	3	7
ENSCAFG00000001083	NEUROG1	481516	neurogenin 1 [Source:HGNC Symbol;Acc:HGNC:7764]	ENSG00000181965	NEUROG1	4762	neurogenin 1	1	10	0	0	0	0	0	0	0	0	0	0	0	0	0	0	0	0	0	0	0	0	0	0	0	0	0	0	0	0	0	0	0	0	0	0	0	0	0	0	0	0
ENSCAFG00000001084	CXCL14	610078	C-X-C motif chemokine ligand 14 [Source:HGNC Symbol;Acc:HGNC:10640]	ENSG00000145824	CXCL14	9547	C-X-C motif chemokine ligand 14	17394	22118	31707	4986	5664	5733	6794	5900	5386	23	29	34	17	12	16	20	20	23	72	78	67	78	37	50	4	8	9	110	115	132	47	43	39	109	156	134	141	113	106	70	34	56
ENSCAFG00000001085		481518		ENSG00000145832	SLC25A48	153328	solute carrier family 25 member 48	877	913	1520	768	700	787	997	858	832	16	9	11	0	0	1	7	3	8	7	5	2	24	15	22	52	48	72	13	5	6	2	4	6	1	2	2	30	14	23	5	3	2
ENSCAFG00000001086		403924	myc proto-oncogene protein [Source:RefSeq peptide;Acc:NP_001003246]	ENSG00000136997	MYC	4609	v-myc avian myelocytomatosis viral oncogene homolog	3130	3791	5263	4174	4299	4388	5321	4750	4734	20149	14820	16380	10727	11821	13323	15952	14999	10863	19836	18387	18529	10401	7383	7937	14015	15872	18832	12214	10883	10442	14358	11419	12172	10474	10124	10686	5708	5184	5406	11997	7623	8975
ENSCAFG00000001087	GSDMC		gasdermin C [Source:HGNC Symbol;Acc:HGNC:7151]	ENSG00000147697	GSDMC	56169	gasdermin C	31	22	29	32	5	18	5	2	0	0	0	0	0	0	0	0	0	0	0	0	0	0	0	0	0	0	0	0	0	0	0	0	0	0	0	0	0	0	2	0	0	0
ENSCAFG00000001089	LECT2	474687	leukocyte cell derived chemotaxin 2 [Source:HGNC Symbol;Acc:HGNC:6550]	ENSG00000145826	LECT2	3950	leukocyte cell derived chemotaxin 2	0	0	0	0	0	0	0	0	1	0	0	0	0	0	0	0	0	0	0	0	0	0	0	0	0	0	0	0	0	0	0	0	0	0	0	0	0	0	0	0	0	0
ENSCAFG00000001090	PHF5A	474489	PHD finger protein 5A [Source:HGNC Symbol;Acc:HGNC:18000]	ENSG00000100410	PHF5A	84844	PHD finger protein 5A	4517	4925	8157	4350	4188	4476	4710	3537	3705	3178	2258	2614	4032	3930	4825	3650	2876	2514	3759	3232	3807	3179	2123	2356	2356	2494	3141	3520	2686	3221	5395	4231	4960	3267	2996	3795	4571	3973	4276	7330	5115	6557
ENSCAFG00000001091	TGFBI	481519	transforming growth factor beta induced [Source:HGNC Symbol;Acc:HGNC:11771]	ENSG00000120708	TGFBI	7045	transforming growth factor beta induced	4001	4498	7207	3204	3655	3532	10009	8491	8657	803	649	736	688	834	975	966	824	650	786	750	784	1309	989	984	343	425	417	1279	1119	1063	733	711	746	1028	1039	1054	882	743	900	805	493	608
ENSCAFG00000001092	TOB2		transducer of ERBB2, 2 [Source:HGNC Symbol;Acc:HGNC:11980]	ENSG00000183864	TOB2	10766	transducer of ERBB2, 2	831	1164	1588	671	675	731	817	689	759	570	433	473	366	402	516	649	639	479	488	438	508	681	552	640	447	577	589	594	576	557	459	376	392	455	392	421	319	265	304	563	364	402
ENSCAFG00000001093	FAM49B	482041	family with sequence similarity 49 member B [Source:HGNC Symbol;Acc:HGNC:25216]	ENSG00000153310	FAM49B	51571	family with sequence similarity 49 member B	2542	2510	4257	1329	1334	1407	2514	1747	1659	12141	8490	8933	6047	6010	6230	16208	11439	10524	15054	13240	12788	11794	8086	8066	7461	7499	8516	6853	5351	4945	11449	8975	9932	7150	6197	6813	7291	6446	6119	20718	13946	18361
ENSCAFG00000001094	SMAD5	481520	SMAD family member 5 [Source:HGNC Symbol;Acc:HGNC:6771]	ENSG00000113658	SMAD5	4090	SMAD family member 5	596	605	1079	497	571	510	695	528	521	722	500	522	548	545	670	756	599	500	652	607	590	784	548	622	573	542	688	615	548	529	473	332	403	569	512	647	694	553	615	825	528	652
ENSCAFG00000001095	TEF	607883	TEF, PAR bZIP transcription factor [Source:HGNC Symbol;Acc:HGNC:11722]	ENSG00000167074	TEF	7008	TEF, PAR bZIP transcription factor	809	966	1524	645	781	676	952	1133	942	296	211	245	172	220	287	307	297	210	191	161	213	447	309	335	171	199	267	248	234	214	237	167	223	131	144	141	188	174	186	147	113	109
ENSCAFG00000001096	ASAP1	482044	ArfGAP with SH3 domain, ankyrin repeat and PH domain 1 [Source:HGNC Symbol;Acc:HGNC:2720]	ENSG00000153317	ASAP1	50807	ArfGAP with SH3 domain, ankyrin repeat and PH domain 1	1213	1200	1974	941	963	956	1358	1134	1091	3211	2191	2507	1684	1847	2081	5121	4297	3239	2773	2491	2638	4189	3213	3461	3952	4176	4852	2601	2196	2086	2126	1793	2101	1997	1926	2030	2021	1683	1847	3079	2133	2405
ENSCAFG00000001097	ADCY8	482045	adenylate cyclase 8 [Source:HGNC Symbol;Acc:HGNC:239]	ENSG00000155897	ADCY8	114	adenylate cyclase 8	2	4	19	3	2	3	1	0	1	0	0	0	0	0	0	0	0	1	0	0	0	0	0	0	0	0	0	0	2	0	0	0	0	0	0	0	0	0	0	0	0	0
ENSCAFG00000001098								250	355	546	175	215	340	280	214	270	386	345	433	707	708	926	516	436	519	295	257	329	613	510	576	310	398	602	317	292	362	499	354	442	516	378	558	142	120	178	697	337	557
ENSCAFG00000001100	EFR3A	475102	EFR3 homolog A [Source:HGNC Symbol;Acc:HGNC:28970]	ENSG00000132294	EFR3A	23167	EFR3 homolog A	1859	1800	3089	1473	1461	1333	1794	1386	1313	6249	4158	4589	6536	6435	7137	7516	5666	4991	7057	5935	5783	5312	3668	3731	5419	5523	6255	4883	4000	3748	4514	3531	4044	4262	3912	4295	5506	4545	4716	12671	8789	11201
ENSCAFG00000001101	PTPRK	476290	protein tyrosine phosphatase, receptor type K [Source:HGNC Symbol;Acc:HGNC:9674]	ENSG00000152894	PTPRK	5796	protein tyrosine phosphatase, receptor type K	3819	3971	6655	4560	4763	4651	6073	4653	4555	905	678	768	429	487	581	833	649	543	859	700	777	1285	982	1013	341	337	452	722	615	630	424	364	377	717	669	685	717	572	611	737	431	517
ENSCAFG00000001102		610001		ENSG00000253117, ENSG00000258417	OC90, RP11-240B13.2	729330	otoconin 90	0	0	0	0	0	0	0	0	0	0	0	0	0	0	0	0	1	0	0	1	0	0	0	1	0	0	0	0	0	1	0	0	0	0	0	0	0	0	0	0	1	0
ENSCAFG00000001103	TRPC7	481521	transient receptor potential cation channel subfamily C member 7 [Source:HGNC Symbol;Acc:HGNC:20754]	ENSG00000069018	TRPC7	57113	transient receptor potential cation channel subfamily C member 7	7	10	0	0	0	0	0	2	4	0	0	0	0	0	1	4	1	4	0	0	0	0	0	0	16	6	13	0	0	0	234	169	201	0	1	0	3	1	4	222	129	152
ENSCAFG00000001104	RANGAP1	481234	Ran GTPase activating protein 1 [Source:HGNC Symbol;Acc:HGNC:9854]	ENSG00000100401	RANGAP1	5905	Ran GTPase activating protein 1	2250	2751	4231	2273	2412	2586	2520	2317	2210	3957	2862	3263	3325	3708	4779	4000	3776	2719	4736	4488	5025	4455	3409	3734	2224	2436	3100	4512	3822	3903	4497	3752	4149	2007	2067	2141	4809	4129	4856	4816	3245	3847
ENSCAFG00000001105	KCNQ3		potassium voltage-gated channel subfamily Q member 3 [Source:HGNC Symbol;Acc:HGNC:6297]	ENSG00000184156	KCNQ3	3786	potassium voltage-gated channel subfamily Q member 3	8	15	17	9	0	3	7	2	8	1	0	1	0	0	0	0	0	0	0	0	0	0	0	0	0	0	0	1	0	0	0	0	0	0	0	0	0	0	0	3	1	3
ENSCAFG00000001106	LAMA2		laminin subunit alpha 2 [Source:HGNC Symbol;Acc:HGNC:6482]	ENSG00000196569	LAMA2	3908	laminin subunit alpha 2	2175	2476	3813	1114	1180	1080	2375	1909	1883	201	165	178	15	11	7	51	49	40	18	23	25	194	108	140	4	8	12	501	445	412	6	8	11	101	104	111	577	463	523	62	40	43
ENSCAFG00000001108	LRRC6	475104	leucine rich repeat containing 6 [Source:HGNC Symbol;Acc:HGNC:16725]	ENSG00000129295	LRRC6	23639	leucine rich repeat containing 6	64	56	109	51	25	55	70	68	77	3	3	2	1	3	1	3	4	5	6	7	3	3	1	2	3	8	2	8	12	8	1	3	4	2	2	2	0	2	2	5	3	5
ENSCAFG00000001112	CHADL	100684070	chondroadherin like [Source:HGNC Symbol;Acc:HGNC:25165]	ENSG00000100399	CHADL	150356	chondroadherin like	17	24	55	25	27	38	93	87	85	3	6	9	2	2	9	3	12	9	5	8	7	10	6	9	5	6	9	8	5	2	13	7	5	5	6	4	13	7	7	0	1	2
ENSCAFG00000001113	TMEM71	100856209	transmembrane protein 71 [Source:HGNC Symbol;Acc:HGNC:26572]	ENSG00000165071	TMEM71	137835	transmembrane protein 71	40	56	98	21	22	16	70	69	68	511	388	383	54	72	62	2950	2176	1989	173	176	160	1335	837	895	187	203	241	338	318	265	204	118	160	341	338	365	1073	957	899	137	128	159
ENSCAFG00000001114		476292	rho GTPase-activating protein 18 [Source:RefSeq peptide;Acc:NP_001273896]	ENSG00000146376	ARHGAP18	93663	Rho GTPase activating protein 18	708	838	1128	631	567	601	1068	914	858	341	236	218	1209	1249	1350	813	624	571	786	669	713	624	394	502	377	402	458	808	719	606	314	265	293	489	442	447	795	644	674	362	270	304
ENSCAFG00000001115	L3MBTL3		l(3)mbt-like 3 (Drosophila) [Source:HGNC Symbol;Acc:HGNC:23035]	ENSG00000198945	L3MBTL3	84456	l(3)mbt-like 3 (Drosophila)	548	460	837	275	384	366	417	363	377	1409	1007	1067	912	843	961	2408	1706	1506	1420	1223	1278	2046	1399	1483	1330	1357	1529	1542	1363	1356	791	664	792	1247	1099	1183	2211	2028	2096	2167	1537	1792
ENSCAFG00000001116	SAMD3	484123	sterile alpha motif domain containing 3 [Source:HGNC Symbol;Acc:HGNC:21574]	ENSG00000164483	SAMD3	154075	sterile alpha motif domain containing 3	6	6	15	5	0	1	6	2	1	2	4	2	0	3	1	5	3	3	1	3	0	9	3	5	0	3	0	7	3	0	1	3	0	1	2	5	1	1	3	7	0	3
ENSCAFG00000001117	TMEM200A	612724	transmembrane protein 200A [Source:HGNC Symbol;Acc:HGNC:21075]	ENSG00000164484	TMEM200A	114801	transmembrane protein 200A	250	257	385	185	276	231	195	156	143	44	26	16	22	15	24	26	36	39	53	44	44	26	31	35	17	15	24	64	47	53	31	17	13	31	27	24	27	31	36	27	26	18
ENSCAFG00000001120	L3MBTL2	481235	L3MBTL2 polycomb repressive complex 1 subunit [Source:HGNC Symbol;Acc:HGNC:18594]	ENSG00000100395	L3MBTL2	83746	L3MBTL2 polycomb repressive complex 1 subunit	843	975	1613	671	794	781	980	794	810	2071	1560	1720	2032	2286	2908	2009	1736	1387	2017	2040	2141	2237	1614	1833	1602	1756	2258	2344	2026	2180	2508	1981	2341	338	357	358	2612	2332	2823	643	478	500
ENSCAFG00000001121								0	0	0	0	0	0	0	0	0	0	0	0	0	0	0	0	0	0	0	0	0	0	0	0	0	0	0	0	0	0	0	0	0	0	0	0	0	0	0	0	0	0
ENSCAFG00000001124	PHF20L1	608229	PHD finger protein 20-like 1 [Source:HGNC Symbol;Acc:HGNC:24280]	ENSG00000129292	PHF20L1	51105	PHD finger protein 20-like 1	2480	2555	3811	2419	2109	2005	3274	2597	2375	4569	3038	3151	1906	1826	2065	5433	4003	3428	3485	3169	3051	4248	2877	3022	2825	2750	3037	2883	2402	2125	2328	1989	1937	2087	1960	2095	3852	3169	3068	3546	2355	2885
ENSCAFG00000001125	EP300	474490	E1A binding protein p300 [Source:HGNC Symbol;Acc:HGNC:3373]	ENSG00000100393	EP300	2033	E1A binding protein p300	3879	4540	7261	3074	3447	3487	4516	3783	3950	10189	7222	8268	6658	7065	9041	11589	10363	7940	9065	8354	8941	13562	9675	11175	8186	8910	10374	8192	7610	7240	8167	6552	7300	5965	6109	6434	8598	7245	8419	8609	5516	6320
ENSCAFG00000001126	KLHL3	481523	kelch like family member 3 [Source:HGNC Symbol;Acc:HGNC:6354]	ENSG00000146021	KLHL3	26249	kelch like family member 3	695	810	1312	884	691	703	1253	1090	1154	511	391	459	68	71	78	928	785	618	305	286	328	987	678	742	556	461	620	387	325	343	159	130	155	163	136	155	252	192	203	362	295	341
ENSCAFG00000001128	TG	482047	thyroglobulin [Source:HGNC Symbol;Acc:HGNC:11764]	ENSG00000042832	TG	7038		2	1	5	19	0	4	4	0	1	6	4	9	1	1	1	3	5	6	0	1	8	8	11	13	3	1	3	3	5	4	7	2	3	5	9	4	11	7	11	1	2	2
ENSCAFG00000001129								0	0	0	0	0	3	0	0	0	1	1	0	0	0	0	1	0	1	0	0	0	0	0	0	0	0	1	1	1	0	0	0	0	0	0	0	1	0	0	0	0	0
ENSCAFG00000001130	ITPR3	481746	inositol 1,4,5-trisphosphate receptor type 3 [Source:HGNC Symbol;Acc:HGNC:6182]	ENSG00000096433	ITPR3	3710	inositol 1,4,5-trisphosphate receptor type 3	3066	3573	5849	2908	3184	3037	3442	3010	3154	7247	5177	6198	3885	4314	5801	9454	9313	6879	6478	6066	6780	11643	7961	9489	6736	7380	9422	7421	6727	7149	5896	4703	5491	5974	5843	6571	8237	6930	8134	5976	3829	4668
ENSCAFG00000001131	SLA	608259	Src-like-adaptor [Source:HGNC Symbol;Acc:HGNC:10902]	ENSG00000155926	SLA	6503	Src-like-adaptor	98	82	104	35	28	39	76	80	64	2037	1380	1608	978	1030	1351	1371	1180	934	3269	2908	3173	1319	792	1034	72	73	93	826	705	737	1644	1409	1680	638	620	660	4244	3812	4252	2100	1429	1838
ENSCAFG00000001132	HNRNPA0	481524	heterogeneous nuclear ribonucleoprotein A0 [Source:HGNC Symbol;Acc:HGNC:5030]	ENSG00000177733	HNRNPA0	10949	heterogeneous nuclear ribonucleoprotein A0	1753	2181	3420	1437	1803	1783	1694	1718	1597	2429	1675	2032	1767	2189	2782	2139	2404	1599	2246	2160	2406	2870	2139	2401	1453	1597	2136	2270	1957	2040	2031	1538	1705	1741	1970	2007	2593	2216	2502	3706	2242	2460
ENSCAFG00000001133	WISP1		WNT1 inducible signaling pathway protein 1 [Source:HGNC Symbol;Acc:HGNC:12769]	ENSG00000104415	WISP1	8840	WNT1 inducible signaling pathway protein 1	95	56	74	72	64	56	53	30	31	508	385	414	294	316	375	375	332	280	505	470	500	526	395	432	239	196	271	230	207	214	178	144	205	239	226	251	256	229	248	374	265	355
ENSCAFG00000001134	XPNPEP3	481237	X-prolyl aminopeptidase 3 [Source:HGNC Symbol;Acc:HGNC:28052]	ENSG00000196236	XPNPEP3	63929	X-prolyl aminopeptidase 3	713	585	1197	723	748	696	866	718	741	2168	1487	1638	1648	1629	1985	1999	1648	1393	1679	1558	1616	2459	1663	1824	1458	1438	1712	2002	1613	1618	1930	1579	1823	1529	1419	1662	1635	1290	1430	2095	1389	1636
ENSCAFG00000001135								0	0	0	0	0	0	0	0	0	0	0	0	0	0	0	0	0	1	0	0	0	0	0	0	0	0	1	0	0	0	0	0	1	2	0	0	0	0	0	0	1	0
ENSCAFG00000001136	EPB41L2	484127	erythrocyte membrane protein band 4.1 like 2 [Source:HGNC Symbol;Acc:HGNC:3379]	ENSG00000079819	EPB41L2	2037	erythrocyte membrane protein band 4.1 like 2	1917	2331	3573	879	1019	958	1649	1431	1503	768	572	627	465	553	663	936	845	586	975	881	1053	1179	932	977	276	337	418	744	721	630	844	669	788	420	445	462	1305	1125	1287	925	500	631
ENSCAFG00000001137	DNAJB7	474495	DnaJ heat shock protein family (Hsp40) member B7 [Source:HGNC Symbol;Acc:HGNC:24986]	ENSG00000172404	DNAJB7	150353	DnaJ heat shock protein family (Hsp40) member B7	13	5	9	10	13	17	17	24	17	89	51	60	71	57	61	63	52	40	74	62	82	157	136	119	81	49	66	154	127	108	74	52	52	107	73	86	98	88	110	47	48	54
ENSCAFG00000001138				ENSG00000026950, ENSG00000111801, ENSG00000186470	BTN3A1, BTN3A2, BTN3A3	11119	butyrophilin subfamily 3 member A2, butyrophilin subfamily 3 member A3	6	2	0	0	0	0	0	0	0	1	0	0	0	0	0	3	0	0	0	0	0	0	0	0	0	0	0	0	0	0	0	0	0	0	0	0	0	0	0	0	0	0
ENSCAFG00000001139		607960	hsc70-interacting protein [Source:RefSeq peptide;Acc:NP_001239347]	ENSG00000100380	ST13	6767	suppression of tumorigenicity 13 (colon carcinoma) (Hsp70 interacting protein)	6425	6798	10878	4782	5502	5115	7619	5886	5183	9632	6894	7060	12239	12388	13928	11432	8511	7112	9815	9272	9027	10424	7353	7383	7314	8055	8674	9334	7127	7176	8916	7682	7642	8185	7599	7869	9033	8544	8534	15445	10775	12586
ENSCAFG00000001140	MYOT	100855693	myotilin [Source:HGNC Symbol;Acc:HGNC:12399]	ENSG00000120729	MYOT	9499	myotilin	65	48	88	138	121	110	635	427	449	253	151	146	106	108	83	344	270	186	185	189	169	385	247	225	292	234	378	271	224	188	184	133	137	131	118	146	113	83	95	328	141	235
ENSCAFG00000001141		482049	protein NDRG1 [Source:RefSeq peptide;Acc:NP_001271363]	ENSG00000104419	NDRG1	10397	N-myc downstream regulated 1	15635	18204	29942	12968	14600	15327	14908	13063	13484	3069	2306	2781	1078	1144	1626	2966	2785	2163	3328	3082	3598	3929	2784	3245	2977	3314	4165	2134	1751	1930	1072	903	1111	1971	1925	2123	1883	1494	1841	3158	1936	2478
ENSCAFG00000001142	SLC25A17	474498	solute carrier family 25 member 17 [Source:HGNC Symbol;Acc:HGNC:10987]	ENSG00000100372	SLC25A17	10478	solute carrier family 25 member 17	922	822	1595	1017	945	946	1337	1102	995	1029	624	758	943	1001	1157	1058	821	719	923	804	985	1110	782	827	736	835	900	893	635	746	1040	786	987	559	588	676	833	713	781	1098	736	944
ENSCAFG00000001143	MCHR1	403563	melanin concentrating hormone receptor 1 [Source:HGNC Symbol;Acc:HGNC:4479]	ENSG00000128285	MCHR1	2847	melanin concentrating hormone receptor 1	13	33	23	23	24	30	22	13	12	6	3	5	5	14	8	11	1	4	6	1	3	22	5	11	7	7	3	6	3	2	1	3	2	3	2	0	5	1	2	1	1	2
ENSCAFG00000001144				ENSG00000163530	DPPA2	151871	developmental pluripotency associated 2	0	0	0	3	0	1	12	3	2	3	2	3	0	2	0	0	0	2	3	4	1	5	8	4	2	1	0	1	1	2	2	1	6	2	0	1	2	0	4	0	1	2
ENSCAFG00000001145	TRIM11	482205	tripartite motif containing 11 [Source:HGNC Symbol;Acc:HGNC:16281]	ENSG00000154370	TRIM11	81559	tripartite motif containing 11	533	783	1310	563	590	751	691	705	797	1562	1225	1504	1368	1453	2046	1434	1691	1250	1249	1292	1488	1965	1441	1800	1088	1247	1762	1508	1479	1503	858	680	765	1145	1085	1323	650	576	707	1854	1070	1316
ENSCAFG00000001146	PKD2L2	100855705	polycystin 2 like 2, transient receptor potential cation channel [Source:HGNC Symbol;Acc:HGNC:9012]	ENSG00000078795	PKD2L2	27039	polycystin 2 like 2, transient receptor potential cation channel	37	35	78	50	35	30	63	71	47	173	111	99	78	79	92	153	139	90	81	72	64	194	139	138	137	108	125	167	132	112	95	61	71	89	112	107	92	72	81	148	51	84
ENSCAFG00000001147	AKAP7	484128	A-kinase anchoring protein 7 [Source:HGNC Symbol;Acc:HGNC:377]	ENSG00000118507	AKAP7	9465	A-kinase anchoring protein 7	872	868	1379	628	698	696	1006	950	842	922	687	617	1195	1182	1172	1033	744	706	1010	940	796	979	723	731	480	509	547	870	755	657	867	772	826	689	659	710	637	576	572	1200	708	861
ENSCAFG00000001148	ST3GAL1	482050	ST3 beta-galactoside alpha-2,3-sialyltransferase 1 [Source:HGNC Symbol;Acc:HGNC:10862]	ENSG00000008513	ST3GAL1	6482		229	278	460	109	120	135	180	214	215	3073	2348	2633	806	922	1154	2926	2695	1976	2399	2298	2601	2512	1814	2150	1943	2035	2613	1446	1315	1351	1916	1478	1721	397	410	421	1817	1502	1787	2923	1733	2175
ENSCAFG00000001149		102156614	Cathepsin L1 Cathepsin L1 heavy chain Cathepsin L1 light chain [Source:UniProtKB/Swiss-Prot;Acc:Q9GL24]	ENSG00000136943	CTSV	1515	cathepsin V	5503	5771	8576	6414	6761	6643	7131	5817	5785	541	412	485	317	353	403	744	591	500	462	429	506	745	493	575	331	353	419	1133	927	1030	448	324	400	630	577	634	1090	959	922	749	452	629
ENSCAFG00000001152	FAM13B	100855720	family with sequence similarity 13 member B [Source:HGNC Symbol;Acc:HGNC:1335]	ENSG00000031003	FAM13B	51306		1326	1383	2148	1016	1109	1012	1671	1275	1089	3045	1836	2140	3271	3173	3506	3554	2484	2227	3171	2732	2580	3381	2340	2520	1985	1858	2204	2664	2204	2096	3535	2900	3156	2436	2299	2567	2359	1978	1943	4054	2795	3445
ENSCAFG00000001154	MKL1	481238	megakaryoblastic leukemia (translocation) 1 [Source:HGNC Symbol;Acc:HGNC:14334]	ENSG00000196588	MKL1	57591	megakaryoblastic leukemia (translocation) 1	1126	1425	2261	1202	1259	1517	1415	1360	1316	3149	2398	2756	1629	1837	2454	3590	3515	2617	2859	2762	3173	4265	3147	3659	2659	2881	3663	2530	2347	2306	2796	2344	2801	1744	1701	2017	2606	2177	2766	3187	1938	2389
ENSCAFG00000001159	ZFAT	482051	zinc finger and AT-hook domain containing [Source:HGNC Symbol;Acc:HGNC:19899]	ENSG00000066827	ZFAT	57623	zinc finger and AT-hook domain containing	288	314	429	269	254	292	363	327	322	584	328	404	284	301	443	659	612	463	461	439	473	388	346	371	324	364	407	361	310	369	358	268	310	243	192	253	293	244	259	436	274	338
ENSCAFG00000001161				ENSG00000154358	OBSCN	84033	obscurin, cytoskeletal calmodulin and titin-interacting RhoGEF	164	261	329	227	210	246	820	819	800	514	371	428	282	336	440	706	692	536	307	262	268	1139	748	880	1020	1136	1579	226	206	255	273	197	253	87	76	94	187	208	202	222	169	211
ENSCAFG00000001162	WNT8A	100855884	Wnt family member 8A [Source:HGNC Symbol;Acc:HGNC:12788]	ENSG00000061492	WNT8A	7478		0	0	0	0	1	0	8	0	2	0	0	1	0	0	0	0	0	0	0	0	0	0	0	0	5	3	0	0	0	0	0	0	0	0	1	0	0	0	0	0	0	0
ENSCAFG00000001165								12	19	27	9	5	22	4	3	21	12	5	10	10	10	5	10	8	9	4	0	1	15	17	21	18	21	37	25	10	15	8	2	4	1	3	6	0	1	3	15	13	14
ENSCAFG00000001166	KHDRBS3	475106	KH RNA binding domain containing, signal transduction associated 3 [Source:HGNC Symbol;Acc:HGNC:18117]	ENSG00000131773	KHDRBS3	10656	KH RNA binding domain containing, signal transduction associated 3	442	504	777	337	316	339	297	360	318	54	53	51	25	14	28	57	31	42	44	36	34	91	75	60	18	31	23	98	75	77	21	6	11	49	48	41	72	66	58	141	79	98
ENSCAFG00000001167	IBA57	482207	IBA57 homolog, iron-sulfur cluster assembly [Source:HGNC Symbol;Acc:HGNC:27302]	ENSG00000181873	IBA57	200205	IBA57 homolog, iron-sulfur cluster assembly	288	524	833	409	390	445	373	365	466	266	223	263	259	326	412	342	384	240	229	256	288	396	328	326	148	220	280	254	265	275	162	107	164	190	218	212	124	132	163	369	264	314
ENSCAFG00000001168		100685453		ENSG00000138326	RPS24	6229	ribosomal protein S24	6	11	11	3	3	9	1	3	7	22	14	15	24	18	24	8	22	12	2	9	12	19	15	17	12	16	31	8	13	11	16	22	15	38	14	25	5	5	7	14	8	16
ENSCAFG00000001170								0	0	5	0	0	1	0	1	0	4	0	0	0	0	0	0	0	0	0	0	0	0	1	0	0	0	0	1	0	1	0	0	0	0	0	0	0	0	0	0	0	0
ENSCAFG00000001172	SGSM3	481239	small G protein signaling modulator 3 [Source:HGNC Symbol;Acc:HGNC:25228]	ENSG00000100359	SGSM3	27352	small G protein signaling modulator 3	1467	1862	3097	2119	2237	2448	2058	2000	2159	2137	1588	1870	1103	1355	1789	1813	1830	1344	2397	2313	2516	2386	1640	1802	1437	1640	2171	2615	2344	2603	2031	1565	1805	1121	1142	1227	1496	1370	1673	2017	1230	1496
ENSCAFG00000001173	FAM135B	482054	family with sequence similarity 135 member B [Source:HGNC Symbol;Acc:HGNC:28029]	ENSG00000147724	FAM135B	51059	family with sequence similarity 135 member B	4	11	4	0	5	3	13	16	9	0	0	1	0	0	0	0	0	0	0	0	0	0	2	0	0	0	0	0	0	1	0	0	1	0	0	0	0	0	0	0	0	0
ENSCAFG00000001174	GUK1		guanylate kinase 1 [Source:HGNC Symbol;Acc:HGNC:4693]	ENSG00000143774	GUK1	2987	guanylate kinase 1	1356	1806	2519	1319	1468	1675	1569	1598	1672	1625	1201	1555	2035	2150	2920	1895	1699	1356	1976	1940	2300	2140	1614	1750	1316	1610	2186	2319	1892	2226	1188	933	1119	1897	1780	2031	978	957	1071	3505	2185	2777
ENSCAFG00000001176	MRPL55	607317	mitochondrial ribosomal protein L55 [Source:HGNC Symbol;Acc:HGNC:16686]	ENSG00000162910	MRPL55	128308	mitochondrial ribosomal protein L55	670	976	1451	732	796	936	684	563	761	652	545	673	861	985	1398	798	663	591	745	711	915	901	675	693	465	614	890	735	637	804	437	355	498	802	664	901	311	285	352	1371	743	1153
ENSCAFG00000001177	C1orf35		chromosome 1 open reading frame 35 [Source:HGNC Symbol;Acc:HGNC:19032]	ENSG00000143793	C1orf35	79169	chromosome 1 open reading frame 35	798	1232	1604	893	944	1013	976	1041	985	447	426	460	355	482	508	495	540	387	654	654	700	623	516	535	380	429	648	677	613	621	363	321	333	691	680	694	305	315	290	717	436	577
ENSCAFG00000001178	COL22A1	482056	collagen type XXII alpha 1 chain [Source:HGNC Symbol;Acc:HGNC:22989]	ENSG00000169436	COL22A1	169044	collagen type XXII alpha 1 chain	4	6	7	4	5	5	7	5	5	47	36	31	13	14	13	44	69	36	14	14	23	66	53	65	26	16	23	10	9	13	43	25	37	15	34	29	16	31	16	0	5	8
ENSCAFG00000001179	WNT3A		Wnt family member 3A [Source:HGNC Symbol;Acc:HGNC:15983]	ENSG00000154342	WNT3A	89780	Wnt family member 3A	143	225	283	121	147	140	148	100	116	0	0	0	0	0	0	0	0	0	0	0	0	0	0	0	0	0	0	0	0	0	0	0	0	0	0	0	0	0	0	0	0	0
ENSCAFG00000001180	KCNK9	482057	potassium two pore domain channel subfamily K member 9 [Source:HGNC Symbol;Acc:HGNC:6283]	ENSG00000169427	KCNK9	51305	potassium two pore domain channel subfamily K member 9	6	6	3	8	9	12	7	8	3	10	3	5	0	0	1	6	8	5	0	3	1	3	2	1	0	0	0	7	3	8	0	0	2	1	4	0	0	2	0	3	0	2
ENSCAFG00000001181	TRAPPC9	482058	trafficking protein particle complex 9 [Source:HGNC Symbol;Acc:HGNC:30832]	ENSG00000167632	TRAPPC9	83696	trafficking protein particle complex 9	985	955	1806	693	766	961	997	975	896	3837	2816	3266	1166	1279	1636	4798	4410	3513	3227	3049	3401	2638	1872	2099	2478	2997	3423	2968	2646	2770	2577	2047	2316	1450	1440	1699	1586	1392	1610	2834	1897	2329
ENSCAFG00000001184	PRSS38	475179	protease, serine 38 [Source:HGNC Symbol;Acc:HGNC:29625]	ENSG00000185888	PRSS38	339501	protease, serine 38	0	0	0	0	0	0	0	4	0	1	0	0	0	0	0	2	0	0	0	0	0	0	0	0	0	0	0	0	0	1	0	0	0	0	0	0	0	1	0	0	0	0
ENSCAFG00000001185				ENSG00000143740	SNAP47	116841	synaptosome associated protein 47	0	0	0	0	0	0	0	0	0	0	0	0	0	0	0	0	0	0	0	0	0	0	0	0	0	0	0	0	0	0	0	0	0	0	0	0	0	0	0	0	0	0
ENSCAFG00000001186	BRD8	474692	bromodomain containing 8 [Source:HGNC Symbol;Acc:HGNC:19874]	ENSG00000112983	BRD8	10902	bromodomain containing 8	2412	2454	3956	2471	2541	2447	4328	3104	3230	4671	3088	3501	3435	3372	4063	5513	4140	3603	4675	4199	4371	5307	3537	3957	3456	3636	4356	4206	3558	3638	4034	3363	3779	3561	3331	3826	5301	4460	4803	5120	3423	4088
ENSCAFG00000001187	JMJD4	475182	jumonji domain containing 4 [Source:HGNC Symbol;Acc:HGNC:25724]	ENSG00000081692	JMJD4	65094	jumonji domain containing 4	508	625	986	665	607	543	638	639	605	1125	796	1002	1069	1101	1604	1254	1125	923	909	816	980	1330	964	1059	560	585	797	1360	1077	1163	506	356	489	816	785	998	447	411	522	1270	752	986
ENSCAFG00000001188	IP6K3	481747	inositol hexakisphosphate kinase 3 [Source:HGNC Symbol;Acc:HGNC:17269]	ENSG00000161896	IP6K3	117283	inositol hexakisphosphate kinase 3	18	22	63	25	11	40	34	21	36	6	7	13	2	4	7	37	27	8	72	55	75	74	58	70	11	9	15	51	38	48	24	16	20	45	34	32	33	28	27	42	14	16
ENSCAFG00000001189	OR6F1	482210	olfactory receptor family 6 subfamily F member 1 [Source:HGNC Symbol;Acc:HGNC:15027]	ENSG00000169214	OR6F1	343169	olfactory receptor family 6 subfamily F member 1	0	0	0	0	0	0	0	0	0	0	0	0	0	0	0	0	0	0	0	0	1	0	0	0	0	0	0	0	0	0	0	0	0	0	0	0	0	0	0	0	0	0
ENSCAFG00000001190	OR13G1	482211	olfactory receptor family 13 subfamily G member 1 [Source:HGNC Symbol;Acc:HGNC:14999]	ENSG00000197437	OR13G1	441933	olfactory receptor family 13 subfamily G member 1	0	0	0	0	0	0	0	0	0	0	0	0	0	0	0	0	0	0	0	0	0	0	0	0	0	0	0	0	0	0	0	0	0	0	0	0	0	0	0	0	0	0
ENSCAFG00000001191	LEMD2	607981	LEM domain containing 2 [Source:HGNC Symbol;Acc:HGNC:21244]	ENSG00000161904	LEMD2	221496	LEM domain containing 2	1722	2090	3148	1408	1591	1752	1845	1741	1824	2136	1554	1928	1906	2095	2669	2350	2251	1742	2285	2204	2449	3256	2223	2697	1259	1472	1969	2788	2537	2623	1744	1403	1628	1831	1754	2123	2000	1817	1949	1449	947	1099
ENSCAFG00000001192	OR2AK2	100684586	olfactory receptor family 2 subfamily AK member 2 [Source:HGNC Symbol;Acc:HGNC:19569]	ENSG00000187080	OR2AK2	391191	olfactory receptor family 2 subfamily AK member 2	0	0	0	0	0	0	0	0	0	0	0	0	0	0	0	0	0	0	0	0	0	0	0	0	0	0	0	0	0	0	0	0	0	0	0	0	0	0	0	0	0	0
ENSCAFG00000001194		481748	motilin precursor [Source:RefSeq peptide;Acc:NP_001300735]	ENSG00000096395	MLN	4295	motilin	0	0	0	2	4	2	3	2	2	0	0	0	0	0	1	0	0	0	0	0	0	0	0	0	0	0	1	0	0	0	0	0	0	0	0	0	0	1	0	0	0	0
ENSCAFG00000001195		482213		ENSG00000197454, ENSG00000198128, ENSG00000203663, ENSG00000279263	OR2L2, OR2L3, OR2L5, OR2L8	81466	olfactory receptor family 2 subfamily L member 2, olfactory receptor family 2 subfamily L member 3, olfactory receptor family 2 subfamily L member 5, olfactory receptor family 2 subfamily L member 8 (gene/pseudogene)	0	0	0	0	0	0	0	0	0	0	0	0	0	0	0	0	0	0	0	0	0	0	0	0	0	0	0	0	0	0	0	0	0	0	0	0	0	0	0	0	0	0
ENSCAFG00000001196	AGO2		argonaute 2, RISC catalytic component [Source:HGNC Symbol;Acc:HGNC:3263]	ENSG00000123908	AGO2	27161	argonaute 2, RISC catalytic component	535	648	1002	467	495	471	579	493	467	1759	1277	1477	1127	1302	1655	1931	1732	1274	1760	1670	1728	1359	930	1082	1474	1719	1967	1193	1027	997	919	691	784	985	1033	1056	829	685	822	2523	1577	1758
ENSCAFG00000001197								0	0	4	1	1	1	3	0	2	3	1	1	2	0	0	2	6	0	0	0	2	2	0	1	1	1	2	2	3	3	0	2	2	1	0	1	2	1	2	0	3	1
ENSCAFG00000001198	AAED1	606835	AhpC/TSA antioxidant enzyme domain containing 1 [Source:HGNC Symbol;Acc:HGNC:16881]	ENSG00000158122	AAED1	195827	AhpC/TSA antioxidant enzyme domain containing 1	571	495	891	509	516	432	662	542	523	176	123	142	78	94	97	302	188	176	145	142	132	179	118	86	86	94	113	179	177	140	93	98	106	210	192	231	107	82	96	426	319	409
ENSCAFG00000001199								8	0	1	0	3	1	2	3	0	5	0	0	2	7	4	5	1	1	4	5	3	2	1	1	0	3	1	5	2	0	2	0	0	0	1	1	1	1	0	0	1	0
ENSCAFG00000001201	CDC14B	476294	cell division cycle 14B [Source:HGNC Symbol;Acc:HGNC:1719]	ENSG00000081377	CDC14B	8555	cell division cycle 14B	295	340	585	259	247	219	410	360	259	263	151	177	143	143	158	444	311	266	259	188	221	233	148	143	199	205	208	227	199	197	211	172	174	251	214	254	72	62	63	283	211	261
ENSCAFG00000001202	GRM4		glutamate metabotropic receptor 4 [Source:HGNC Symbol;Acc:HGNC:4596]	ENSG00000124493	GRM4	2914	glutamate metabotropic receptor 4	184	239	356	239	204	214	351	292	338	0	0	1	3	11	2	5	2	1	1	0	0	3	0	1	0	3	2	50	48	42	0	1	0	1	1	1	2	1	1	0	0	0
ENSCAFG00000001204	KIF20A		kinesin family member 20A [Source:HGNC Symbol;Acc:HGNC:9787]	ENSG00000112984	KIF20A	10112	kinesin family member 20A	341	335	583	199	259	243	341	244	261	746	524	641	841	840	1203	1250	890	859	1384	1245	1344	620	467	480	403	539	565	630	531	552	1301	1069	1175	504	537	544	1992	1808	2146	1192	717	963
ENSCAFG00000001205	HABP4	484133	hyaluronan binding protein 4 [Source:HGNC Symbol;Acc:HGNC:17062]	ENSG00000130956	HABP4	22927	hyaluronan binding protein 4	377	405	593	229	283	254	450	378	301	355	202	255	214	201	240	438	379	327	271	257	224	407	284	280	117	131	111	214	164	176	259	195	194	174	196	191	272	233	238	423	272	318
ENSCAFG00000001207								13	33	49	23	16	32	14	14	22	5	10	5	4	5	6	4	5	15	6	6	10	6	5	10	5	5	12	1	7	10	3	4	11	10	3	9	6	3	11	20	9	11
ENSCAFG00000001208								45	52	82	39	34	49	49	47	38	18	14	18	20	15	29	17	23	14	22	12	38	31	19	29	14	16	41	22	17	17	19	11	21	18	21	28	26	29	21	11	16	14
ENSCAFG00000001209	CDC23	481526	cell division cycle 23 [Source:HGNC Symbol;Acc:HGNC:1724]	ENSG00000094880	CDC23	8697	cell division cycle 23	792	845	1351	576	621	651	887	736	649	1235	802	944	1263	1294	1524	1515	1080	1007	1470	1306	1398	1437	934	1063	740	751	819	1197	1099	1065	1566	1340	1539	891	848	913	2123	1853	2040	2269	1363	1765
ENSCAFG00000001210								19	42	142	35	17	53	19	15	35	30	19	28	31	32	48	14	14	21	14	18	34	30	24	29	21	27	38	19	19	27	32	10	36	36	20	62	11	22	28	38	15	30
ENSCAFG00000001211		442946	high mobility group protein HMG-I/HMG-Y [Source:RefSeq peptide;Acc:NP_001003387]	ENSG00000137309	HMGA1	3159	high mobility group AT-hook 1	3876	4636	7425	3529	3725	4300	3749	3447	3597	5560	4404	5295	5897	6388	8370	7976	7673	5728	6528	6156	6944	6559	4893	5490	6162	7582	9574	4581	3742	4183	6230	4782	5695	3513	3446	3691	6817	6039	7114	10079	6109	7329
ENSCAFG00000001212		100846983	nudix hydrolase 3 [Source:HGNC Symbol;Acc:HGNC:8050]	ENSG00000272325	NUDT3	11165	nudix hydrolase 3	2630	2881	4517	2187	2317	2345	2544	2332	2139	3146	2364	2807	2968	3157	3722	3142	2800	2059	3309	3090	3392	3162	2170	2412	2358	2504	3076	2714	2324	2417	4317	3594	3855	2448	2350	2384	1955	1646	1807	6851	4266	5105
ENSCAFG00000001213	ZNF367	100856694	zinc finger protein 367 [Source:HGNC Symbol;Acc:HGNC:18320]	ENSG00000165244	ZNF367	195828	zinc finger protein 367	193	234	382	212	195	173	254	218	252	409	306	254	249	271	339	386	337	309	335	321	317	406	277	312	270	258	293	393	322	284	377	333	359	318	300	330	551	467	446	637	339	468
ENSCAFG00000001214		474877		ENSG00000124614	RPS10	6204	ribosomal protein S10	32993	38450	60802	27188	28225	31869	30214	26814	27943	49802	39567	47938	85714	89945	118132	69119	64540	51019	48598	45545	54658	67394	47417	52403	36290	44078	58834	52229	42577	50176	63335	51114	58095	60967	55781	65447	31367	29168	31995	78248	49809	63707
ENSCAFG00000001215	GFRA3	481527	GDNF family receptor alpha 3 [Source:HGNC Symbol;Acc:HGNC:4245]	ENSG00000146013	GFRA3	2676	GDNF family receptor alpha 3	161	189	360	117	91	104	164	144	146	5	1	3	4	1	5	2	1	0	3	3	2	8	3	5	9	3	5	5	1	7	9	10	4	5	2	1	4	7	4	10	5	2
ENSCAFG00000001216	SLC35D2	100856233	solute carrier family 35 member D2 [Source:HGNC Symbol;Acc:HGNC:20799]					345	240	496	264	242	259	489	379	431	207	112	146	143	174	174	310	217	216	67	58	64	370	246	275	134	112	126	133	81	113	227	145	185	134	113	138	163	145	133	263	193	271
ENSCAFG00000001217	PTK2	475108	protein tyrosine kinase 2 [Source:HGNC Symbol;Acc:HGNC:9611]	ENSG00000169398	PTK2	5747	protein tyrosine kinase 2	1733	1831	3177	1412	1505	1521	1991	1617	1618	448	271	300	149	135	162	484	377	296	354	341	388	1467	1001	1211	365	418	504	1051	885	863	212	201	218	377	335	398	401	347	389	367	236	274
ENSCAFG00000001218	HSD17B3	100856708	hydroxysteroid 17-beta dehydrogenase 3 [Source:HGNC Symbol;Acc:HGNC:5212]	ENSG00000130948	HSD17B3	3293	hydroxysteroid 17-beta dehydrogenase 3	4	1	9	0	11	0	8	6	5	0	0	3	5	0	3	4	0	4	0	3	1	45	12	18	6	5	2	2	1	0	0	1	2	2	1	1	5	2	0	2	0	6
ENSCAFG00000001219	ERCC6L2		ERCC excision repair 6 like 2 [Source:HGNC Symbol;Acc:HGNC:26922]	ENSG00000182150	ERCC6L2	375748	ERCC excision repair 6 like 2	1663	1550	2682	1533	1509	1460	2225	1501	1365	5436	3663	3450	3526	3399	3449	5161	3561	3070	4122	3739	3380	5368	3618	3624	2701	2579	2697	4994	3854	3451	3582	3006	3195	4898	4378	4747	3545	2826	2848	3675	2484	3200
ENSCAFG00000001220	CDC25C	610456	cell division cycle 25C [Source:HGNC Symbol;Acc:HGNC:1727]	ENSG00000158402	CDC25C	995	cell division cycle 25C	125	159	201	139	121	121	189	143	149	611	366	436	258	257	278	682	427	422	717	678	656	382	234	293	424	439	488	475	394	415	826	729	654	361	294	339	1102	976	965	946	561	740
ENSCAFG00000001221	PACSIN1	608087	protein kinase C and casein kinase substrate in neurons 1 [Source:HGNC Symbol;Acc:HGNC:8570]	ENSG00000124507	PACSIN1	29993	protein kinase C and casein kinase substrate in neurons 1	265	320	384	91	106	134	214	186	201	5610	3935	4802	2777	3237	4193	4664	4583	3415	5784	5188	5998	3935	2825	3265	1947	2183	2994	4004	3598	3978	4645	3737	4341	2648	2571	3026	1919	1796	2049	3363	2023	2534
ENSCAFG00000001225	FAM53C	608692	family with sequence similarity 53 member C [Source:HGNC Symbol;Acc:HGNC:1336]	ENSG00000120709	FAM53C	51307	family with sequence similarity 53 member C	984	1041	1779	965	1010	983	1125	898	1026	1312	878	1027	1177	1244	1552	1695	1497	1217	1055	1015	1143	1826	1264	1579	1001	1059	1363	1205	1014	1065	1004	788	973	674	504	628	1249	1002	1215	923	564	790
ENSCAFG00000001226	TRIM58	482216	tripartite motif containing 58 [Source:HGNC Symbol;Acc:HGNC:24150]	ENSG00000162722	TRIM58	25893	tripartite motif containing 58	4	0	0	13	9	7	13	10	10	0	0	1	0	0	0	2	0	0	0	0	0	0	0	0	0	0	0	0	0	0	0	0	0	0	0	0	0	0	1	0	0	0
ENSCAFG00000001227	SPDEF	481751	SAM pointed domain containing ETS transcription factor [Source:HGNC Symbol;Acc:HGNC:17257]	ENSG00000124664	SPDEF	25803	SAM pointed domain containing ETS transcription factor	107	133	234	418	467	486	1507	1456	1452	1	1	4	0	2	2	2	5	4	1	2	0	6	2	5	5	1	6	2	3	0	3	7	3	0	4	0	2	1	2	0	4	2
ENSCAFG00000001228	DENND3		DENN domain containing 3 [Source:HGNC Symbol;Acc:HGNC:29134]	ENSG00000105339	DENND3	22898	DENN domain containing 3	343	584	796	237	297	284	582	525	543	3103	2300	2636	3049	3440	4544	3693	3588	2567	4732	4505	4881	3369	2582	2854	1459	1836	2302	1485	1282	1417	1556	1212	1401	1109	1013	1168	978	909	1098	3221	1978	2411
ENSCAFG00000001229	C6orf106	100685164	chromosome 6 open reading frame 106 [Source:HGNC Symbol;Acc:HGNC:21215]	ENSG00000196821	C6orf106	64771	chromosome 6 open reading frame 106	3312	3841	5907	3471	3334	3463	3673	3131	3365	3721	2646	3284	3094	3164	4216	4745	4196	3491	3241	2910	3325	4951	3615	4315	4057	4457	5690	3117	2784	2901	2666	2211	2412	2886	2706	3133	3941	3529	4035	5199	3473	4486
ENSCAFG00000001230	GNG5	100683432	G protein subunit gamma 5 [Source:HGNC Symbol;Acc:HGNC:4408]	ENSG00000174021	GNG5	2787	G protein subunit gamma 5	16	26	57	21	4	32	25	11	17	22	18	20	24	19	28	35	39	32	16	17	25	27	12	30	30	30	39	27	18	21	25	19	20	20	22	30	21	17	33	59	19	27
ENSCAFG00000001231								776	819	1374	688	657	664	864	658	672	1500	1039	1246	1678	1800	2225	1613	1432	1160	1932	1756	1939	1450	1022	1099	1179	1359	1687	1322	1185	1266	2383	1881	2037	1305	1234	1493	2018	1832	2171	3027	1943	2304
ENSCAFG00000001232	SLC45A4	482060	solute carrier family 45 member 4 [Source:HGNC Symbol;Acc:HGNC:29196]	ENSG00000022567	SLC45A4	57210		214	266	402	216	279	276	312	271	318	525	412	475	213	247	338	732	777	553	344	374	373	625	451	522	231	221	323	328	247	265	272	181	219	294	252	276	280	229	229	614	370	414
ENSCAFG00000001233	KDM3B	474695	lysine demethylase 3B [Source:HGNC Symbol;Acc:HGNC:1337]	ENSG00000120733	KDM3B	51780	lysine demethylase 3B	3026	3214	4939	2923	2895	2948	4127	3130	3279	5308	3846	4048	3842	4193	4763	6055	4969	3979	4627	4194	4308	6630	4415	4983	4116	4171	4852	4946	4364	4293	3864	3002	3567	3819	3587	4063	4855	4201	4707	4662	3128	3764
ENSCAFG00000001234	UHRF1BP1	481752	UHRF1 binding protein 1 [Source:HGNC Symbol;Acc:HGNC:21216]	ENSG00000065060	UHRF1BP1	54887		595	653	1077	580	556	533	601	482	519	4004	2661	3098	4092	4161	5582	3986	3295	2701	4190	3809	4178	4052	3062	3477	3009	3079	3914	3209	2709	2845	3583	2754	3331	2735	2605	3039	3795	3003	3679	4388	3209	3859
ENSCAFG00000001235	GPR20	482061	G protein-coupled receptor 20 [Source:HGNC Symbol;Acc:HGNC:4475]	ENSG00000204882	GPR20	2843	G protein-coupled receptor 20	6	11	23	7	10	6	6	7	12	0	0	0	0	0	0	0	1	0	0	0	0	1	2	0	0	0	0	2	0	1	1	1	0	0	0	1	0	0	0	0	0	0
ENSCAFG00000001236	OR11L1		olfactory receptor family 11 subfamily L member 1 [Source:HGNC Symbol;Acc:HGNC:14998]	ENSG00000197591	OR11L1	391189	olfactory receptor family 11 subfamily L member 1	0	0	0	0	0	0	0	0	0	0	0	0	0	0	0	0	0	0	0	0	0	0	0	0	0	0	0	0	0	0	0	0	0	0	0	0	0	0	0	0	0	0
ENSCAFG00000001237	PTP4A3	606961	protein tyrosine phosphatase type IVA, member 3 [Source:HGNC Symbol;Acc:HGNC:9636]	ENSG00000184489	PTP4A3	11156	protein tyrosine phosphatase type IVA, member 3	105	147	258	84	50	119	200	171	183	23	21	29	8	10	15	41	58	26	36	53	44	42	43	34	11	17	27	47	51	39	31	17	23	12	24	15	55	48	79	30	20	24
ENSCAFG00000001239	TAF11	474881	TATA-box binding protein associated factor 11 [Source:HGNC Symbol;Acc:HGNC:11544]	ENSG00000064995	TAF11	6882		1600	1714	2795	1390	1387	1428	1708	1322	1176	1268	805	863	1252	1288	1298	1336	1111	790	1352	1248	1224	1242	837	803	819	839	944	1069	859	867	1603	1407	1509	1050	958	966	1650	1589	1570	2437	1633	2054
ENSCAFG00000001242								0	0	0	0	0	0	0	0	0	0	0	0	0	0	0	0	0	0	0	0	0	0	0	0	0	0	0	0	0	0	0	0	0	0	0	0	0	0	0	0	0	0
ENSCAFG00000001244	REEP2	100683708	receptor accessory protein 2 [Source:HGNC Symbol;Acc:HGNC:17975]	ENSG00000132563	REEP2	51308	receptor accessory protein 2	62	84	129	118	83	104	98	90	117	2	7	4	2	4	2	9	8	9	3	2	3	8	5	8	3	3	4	10	6	7	0	2	4	5	0	5	3	2	1	1	1	3
ENSCAFG00000001246	PTCH1	484137	patched 1 [Source:HGNC Symbol;Acc:HGNC:9585]	ENSG00000185920	PTCH1	5727	patched 1	979	1218	1759	952	937	853	1131	885	938	1587	1128	1286	909	900	1216	1040	984	687	975	852	931	1328	901	1045	818	862	1142	1062	1011	951	406	343	426	831	837	950	420	385	425	655	427	498
ENSCAFG00000001250	MROH5		maestro heat like repeat family member 5 [Source:HGNC Symbol;Acc:HGNC:42976]	ENSG00000226807	MROH5	389690	maestro heat like repeat family member 5	2	3	8	2	6	5	18	4	12	1	4	0	0	0	0	1	0	3	3	3	0	2	0	3	0	0	0	9	4	5	3	0	2	1	3	2	1	2	6	0	0	1
ENSCAFG00000001251		100685834		ENSG00000177201, ENSG00000177212, ENSG00000177462	OR2T12, OR2T33, OR2T8	127064	olfactory receptor family 2 subfamily T member 12, olfactory receptor family 2 subfamily T member 33, olfactory receptor family 2 subfamily T member 8	0	0	0	0	0	0	0	0	0	0	0	0	0	0	0	0	0	0	0	0	0	0	0	0	0	0	0	0	0	0	0	0	0	0	0	0	0	0	0	0	0	0
ENSCAFG00000001253		482234		ENSG00000162727, ENSG00000177186, ENSG00000198601, ENSG00000228198	OR2M2, OR2M3, OR2M5, OR2M7	127059	olfactory receptor family 2 subfamily M member 2, olfactory receptor family 2 subfamily M member 3, olfactory receptor family 2 subfamily M member 5, olfactory receptor family 2 subfamily M member 7	0	0	0	0	0	0	0	0	0	0	0	0	0	0	0	0	0	0	0	0	0	0	0	0	0	0	0	0	0	0	0	0	0	0	0	0	0	0	0	0	0	0
ENSCAFG00000001254	EGR1	481528	early growth response 1 [Source:HGNC Symbol;Acc:HGNC:3238]	ENSG00000120738	EGR1	1958	early growth response 1	9627	11985	18830	8328	8350	9360	17544	15225	15928	904	654	724	152	195	243	423	335	262	262	180	212	608	500	541	724	839	1027	3400	2935	2905	236	188	251	317	256	282	468	499	512	371	187	233
ENSCAFG00000001255	TNRC6B	474499	trinucleotide repeat containing 6B [Source:HGNC Symbol;Acc:HGNC:29190]	ENSG00000239900	ADSL	158	adenylosuccinate lyase	1758	2111	3327	1721	1682	1794	1972	1644	1781	4467	3070	3744	4337	4487	5820	4611	4050	3147	4240	3941	4161	4736	3263	3789	3671	3918	4953	4139	3559	3634	4550	3575	4149	3297	2912	3649	3922	3304	3683	7133	4732	6049
ENSCAFG00000001256	OR14C36	106559671	olfactory receptor family 14 subfamily C member 36 [Source:HGNC Symbol;Acc:HGNC:15026]	ENSG00000177174	OR14C36	127066	olfactory receptor family 14 subfamily C member 36	0	0	0	0	0	0	0	0	0	0	0	0	0	0	0	0	0	0	0	0	0	0	0	0	0	0	0	0	0	0	0	0	0	0	0	0	0	0	0	0	0	0
ENSCAFG00000001257								0	0	0	0	0	0	0	0	0	0	0	0	0	0	0	0	0	0	0	0	0	0	0	0	0	0	0	0	0	0	0	0	0	0	0	0	0	0	0	0	0	0
ENSCAFG00000001263	OR2T6	607872	olfactory receptor family 2 subfamily T member 6 [Source:HGNC Symbol;Acc:HGNC:15018]	ENSG00000198104	OR2T6	254879	olfactory receptor family 2 subfamily T member 6	1	0	0	0	0	0	2	0	0	0	0	0	0	0	0	0	0	0	0	0	0	0	0	0	0	0	0	0	0	1	0	0	0	0	0	0	0	0	0	0	0	0
ENSCAFG00000001264	TSNARE1		t-SNARE domain containing 1 [Source:HGNC Symbol;Acc:HGNC:26437]	ENSG00000171045	TSNARE1	203062	t-SNARE domain containing 1	129	163	213	100	123	142	178	162	219	47	24	49	57	64	88	168	154	92	32	47	49	298	242	307	81	102	137	109	107	116	48	53	64	9	21	12	30	29	30	4	7	11
ENSCAFG00000001267	OR2T27	482239	olfactory receptor family 2 subfamily T member 27 [Source:HGNC Symbol;Acc:HGNC:31252]	ENSG00000187701	OR2T27	403239	olfactory receptor family 2 subfamily T member 27	0	0	0	0	0	0	0	0	0	0	0	0	0	0	0	0	0	0	0	0	0	0	0	0	0	0	0	0	0	0	0	0	0	0	0	0	0	0	0	0	0	0
ENSCAFG00000001268		482240		ENSG00000177151, ENSG00000196240	OR2T2, OR2T35	403244	olfactory receptor family 2 subfamily T member 2, olfactory receptor family 2 subfamily T member 35	0	0	0	0	0	0	0	0	0	0	0	0	0	0	0	0	0	0	0	0	0	0	0	0	0	0	0	0	0	0	0	0	0	0	0	0	0	0	0	0	0	0
ENSCAFG00000001269	ADGRB1		adhesion G protein-coupled receptor B1 [Source:HGNC Symbol;Acc:HGNC:943]	ENSG00000181790	ADGRB1	575	adhesion G protein-coupled receptor B1	3	11	7	16	13	15	6	10	2	5	1	3	1	1	0	2	5	8	13	10	16	7	5	7	4	5	4	7	17	14	15	10	6	7	2	5	23	2	10	7	1	4
ENSCAFG00000001270		482241	olfactory receptor family 2 subfamily T member 18 [Source:RefSeq peptide;Acc:NP_001243381]	ENSG00000279301	OR2T11	127077	olfactory receptor family 2 subfamily T member 11 (gene/pseudogene)	0	0	0	0	0	0	0	0	0	0	0	0	0	0	0	0	0	0	0	0	0	0	0	0	0	0	0	0	0	0	0	0	0	0	0	0	0	0	0	0	0	0
ENSCAFG00000001272								0	0	0	0	0	0	2	0	0	0	0	0	0	0	0	0	0	1	0	0	0	0	2	0	0	0	0	0	0	1	0	1	0	0	0	0	0	0	1	0	0	0
ENSCAFG00000001273	OR14I1	100686790	olfactory receptor family 14 subfamily I member 1 [Source:HGNC Symbol;Acc:HGNC:19575]	ENSG00000189181	OR14I1	401994	olfactory receptor family 14 subfamily I member 1	0	0	0	0	0	0	0	0	0	0	0	0	0	0	0	0	0	0	0	0	0	0	0	0	0	0	0	0	0	0	0	0	0	0	0	0	0	0	0	0	0	0
ENSCAFG00000001277	ANKS1A	608187	ankyrin repeat and sterile alpha motif domain containing 1A [Source:HGNC Symbol;Acc:HGNC:20961]	ENSG00000064999	ANKS1A	23294		646	812	1243	563	553	530	784	578	560	1359	963	1040	1166	1179	1539	1161	1013	825	1129	1057	1106	1606	1103	1298	895	909	1159	1133	968	1015	994	809	906	861	784	855	811	705	818	1072	625	837
ENSCAFG00000001278	OR2G6	607953	olfactory receptor family 2 subfamily G member 6 [Source:HGNC Symbol;Acc:HGNC:27019]	ENSG00000188558	OR2G6	391211	olfactory receptor family 2 subfamily G member 6	0	0	0	0	0	0	0	0	0	0	0	0	0	0	0	0	0	0	0	0	0	0	0	0	0	0	0	0	0	0	0	0	0	0	0	0	0	0	0	0	0	0
ENSCAFG00000001280	SLURP1		secreted LY6/PLAUR domain containing 1 [Source:HGNC Symbol;Acc:HGNC:18746]	ENSG00000126233	SLURP1	57152	secreted LY6/PLAUR domain containing 1	267	339	529	119	145	155	136	171	170	0	0	0	0	0	0	1	7	0	0	0	0	1	0	0	0	1	0	0	0	0	0	0	0	0	0	1	0	0	1	0	0	0
ENSCAFG00000001281	LYPD2	609016	LY6/PLAUR domain containing 2 [Source:HGNC Symbol;Acc:HGNC:25215]	ENSG00000197353	LYPD2	137797	LY6/PLAUR domain containing 2	180	265	498	532	495	727	1434	1278	1695	0	0	0	0	1	0	1	0	1	0	0	1	0	0	0	0	0	0	0	0	0	0	1	1	0	0	0	0	0	0	0	0	0
ENSCAFG00000001282		608717		ENSG00000120705	ETF1	2107	eukaryotic translation termination factor 1	3569	3234	5790	2981	3177	2910	3789	2720	2610	2869	2252	2179	3941	4000	4280	3138	2271	2094	3423	3060	3123	3027	2067	1939	2804	2722	3059	3031	2542	2437	3444	2709	3061	3412	2943	3379	3697	3248	3165	6380	4549	5817
ENSCAFG00000001285		482071		ENSG00000160882, ENSG00000179142	CYP11B1, CYP11B2	1584	cytochrome P450 family 11 subfamily B member 1, cytochrome P450 family 11 subfamily B member 2	15	19	31	44	50	67	131	99	127	0	0	0	0	1	0	1	3	1	0	0	1	3	3	1	1	3	3	0	0	0	2	1	1	0	0	0	2	4	4	0	1	1
ENSCAFG00000001286	FANCC	607277	Fanconi anemia complementation group C [Source:HGNC Symbol;Acc:HGNC:3584]	ENSG00000158169	FANCC	2176	Fanconi anemia complementation group C	256	279	363	291	269	273	517	345	425	907	529	704	709	722	856	1142	931	804	760	697	703	1448	979	1115	749	806	979	1101	949	969	1112	872	959	713	663	802	1093	955	1024	953	565	706
ENSCAFG00000001287	TCP11	474883	t-complex 11 [Source:HGNC Symbol;Acc:HGNC:11658]	ENSG00000124678	TCP11	6954	t-complex 11	94	86	134	42	60	45	98	87	82	14	6	13	29	27	35	25	27	30	18	17	25	27	14	10	24	21	35	86	68	56	12	11	11	28	34	32	28	20	15	56	36	37
ENSCAFG00000001288	FAM83F		family with sequence similarity 83 member F [Source:HGNC Symbol;Acc:HGNC:25148]	ENSG00000133477	FAM83F	113828	family with sequence similarity 83 member F	479	549	835	483	508	526	609	532	500	0	1	0	0	0	0	0	0	1	0	0	0	0	0	1	0	0	0	1	0	0	0	0	0	1	1	0	0	0	0	0	0	0
ENSCAFG00000001289	LY6E	100683006	lymphocyte antigen 6 complex, locus E [Source:HGNC Symbol;Acc:HGNC:6727]	ENSG00000160932	LY6E	4061	lymphocyte antigen 6 complex, locus E	1327	1673	3330	1227	1474	1741	3094	3334	3402	5439	4265	5615	3059	4030	5514	11514	13507	9515	9630	10136	11734	6878	4929	6037	7804	9839	13422	7861	7191	7970	4937	3719	4430	4142	4388	4743	9292	8502	10864	17519	11379	13279
ENSCAFG00000001290		607537		ENSG00000085662	AKR1B1	231	aldo-keto reductase family 1 member B	2291	2674	4296	1021	1121	1342	1479	1222	1160	883	699	803	1005	1097	1397	1559	1356	1232	749	722	816	1292	895	1042	605	735	843	1212	1011	1122	472	373	462	197	221	253	431	438	469	1479	969	1222
ENSCAFG00000001292	LY6H	482072	lymphocyte antigen 6 complex, locus H [Source:HGNC Symbol;Acc:HGNC:6728]	ENSG00000176956	LY6H	4062	lymphocyte antigen 6 complex, locus H	14	18	16	3	12	6	2	6	1	1	0	0	1	0	0	0	0	0	1	1	1	1	0	0	4	5	0	0	1	2	1	3	1	0	0	0	6	6	5	0	0	0
ENSCAFG00000001293	HSPA9	474697	heat shock protein family A (Hsp70) member 9 [Source:HGNC Symbol;Acc:HGNC:5244]	ENSG00000113013	HSPA9	3313	heat shock protein family A (Hsp70) member 9	6460	6671	9760	6242	6411	5991	7871	5851	5587	13703	9559	10344	16028	15943	18501	15022	11046	9634	15126	13615	13775	12242	8451	9084	8051	8358	9523	12547	9997	9596	13477	11310	12346	11954	10573	11877	12590	10835	11408	18453	12926	15944
ENSCAFG00000001296	GRAP2	481241	GRB2-related adaptor protein 2 [Source:HGNC Symbol;Acc:HGNC:4563]	ENSG00000100351	GRAP2	9402	GRB2-related adaptor protein 2	80	88	128	25	58	45	140	71	98	282	230	204	15	19	18	338	279	210	31	15	29	351	232	279	35	46	37	78	71	57	162	140	195	92	99	82	104	59	61	12	27	14
ENSCAFG00000001297	RHPN1	482076	rhophilin Rho GTPase binding protein 1 [Source:HGNC Symbol;Acc:HGNC:19973]	ENSG00000158106	RHPN1	114822	rhophilin Rho GTPase binding protein 1	191	332	447	180	245	296	487	461	506	269	218	250	110	109	183	338	376	291	438	453	500	338	268	332	298	374	512	399	363	361	251	232	288	101	107	114	372	334	395	385	256	261
ENSCAFG00000001298	SCUBE3	481753	signal peptide, CUB domain and EGF like domain containing 3 [Source:HGNC Symbol;Acc:HGNC:13655]	ENSG00000146197	SCUBE3	222663	signal peptide, CUB domain and EGF like domain containing 3	1131	1367	1779	1200	1245	1084	1366	1117	1152	45	21	30	4	8	10	33	21	17	10	13	8	64	33	40	15	18	18	28	11	19	12	9	9	11	2	9	14	7	21	5	11	10
ENSCAFG00000001299	ZC3H3		zinc finger CCCH-type containing 3 [Source:HGNC Symbol;Acc:HGNC:28972]	ENSG00000014164	ZC3H3	23144		356	488	794	375	436	450	561	548	611	879	649	798	401	398	609	1021	1140	787	748	680	707	866	572	696	771	918	1109	544	580	559	481	351	467	427	374	392	487	464	573	758	525	587
ENSCAFG00000001300		482249	solute carrier family 35 member B4 [Source:HGNC Symbol;Acc:HGNC:20584]	ENSG00000205060	SLC35B4	84912	solute carrier family 35 member B4	255	236	361	212	259	262	331	227	212	768	501	513	609	655	781	671	602	514	612	569	597	871	583	669	421	412	480	699	613	621	295	216	238	342	317	376	277	214	275	484	287	412
ENSCAFG00000001301	GSDMD	609395	gasdermin D [Source:HGNC Symbol;Acc:HGNC:25697]	ENSG00000104518	GSDMD	79792	gasdermin D	1117	1342	2158	778	870	841	1217	1198	1204	4091	2952	3945	2010	2259	3031	5632	5478	4240	4365	4236	4987	5181	4076	4372	2446	2892	3991	4002	3477	3835	3123	2676	3082	2623	2510	3003	2773	2596	3020	4036	2688	3280
ENSCAFG00000001302								16	19	28	23	20	14	42	24	18	82	55	51	29	25	31	81	74	47	40	30	40	71	44	66	38	32	52	72	73	53	58	28	44	44	37	45	39	34	37	55	33	27
ENSCAFG00000001303	ENTHD1	481242	ENTH domain containing 1 [Source:HGNC Symbol;Acc:HGNC:26352]	ENSG00000176177	ENTHD1	150350	ENTH domain containing 1	4	10	0	1	5	3	8	13	12	2	1	0	0	0	0	0	0	0	0	1	0	3	2	0	2	1	1	0	1	0	0	0	2	2	1	2	31	28	34	0	0	0
ENSCAFG00000001304	ZNF76	481754	zinc finger protein 76 [Source:HGNC Symbol;Acc:HGNC:13149]	ENSG00000065029	ZNF76	7629		509	613	910	506	496	491	646	569	661	1062	726	854	709	849	1079	1163	1076	840	873	851	1023	1343	993	1230	609	687	1007	1006	869	958	779	671	800	714	707	736	747	646	784	832	588	680
ENSCAFG00000001305	FBP1	476299	fructose-bisphosphatase 1 [Source:HGNC Symbol;Acc:HGNC:3606]	ENSG00000165140	FBP1	2203	fructose-bisphosphatase 1	353	383	677	468	521	499	861	701	645	10	12	16	1	0	0	10	17	6	0	2	2	6	6	6	3	3	1	37	20	33	24	18	25	29	21	30	55	37	49	2	0	3
ENSCAFG00000001306	LRGUK	475184	leucine rich repeats and guanylate kinase domain containing [Source:HGNC Symbol;Acc:HGNC:21964]	ENSG00000155530	LRGUK	136332	leucine rich repeats and guanylate kinase domain containing	32	14	40	6	8	20	38	11	22	83	43	44	39	51	39	56	61	39	63	49	58	107	75	100	23	15	19	110	96	79	9	13	10	6	8	19	4	6	7	2	1	10
ENSCAFG00000001307	DEF6	608163	DEF6, guanine nucleotide exchange factor [Source:HGNC Symbol;Acc:HGNC:2760]	ENSG00000023892	DEF6	50619		624	684	1136	547	549	643	707	611	580	1730	1341	1656	1463	1670	2265	2330	2147	1689	1459	1417	1760	2769	1983	2322	1513	1628	2238	1498	1275	1437	1998	1687	1930	1636	1531	1685	2328	2121	2378	2063	1216	1603
ENSCAFG00000001308	EXOC4	482250	exocyst complex component 4 [Source:HGNC Symbol;Acc:HGNC:30389]	ENSG00000131558	EXOC4	60412	exocyst complex component 4	2237	2339	3436	1571	1364	1489	2633	1909	2087	3081	2144	2473	2902	2970	3700	3431	2838	2467	2727	2382	2720	3521	2632	3068	2017	2109	2434	2540	2316	2345	2023	1546	1942	1773	1750	2104	1734	1413	1526	3174	2122	2569
ENSCAFG00000001309	CTSL	484140	cathepsin L [Source:HGNC Symbol;Acc:HGNC:2537]	ENSG00000135047	CTSL	1514	cathepsin L	0	0	0	0	0	0	0	0	0	0	0	1	0	0	0	0	0	0	0	0	0	0	0	0	0	0	0	0	0	0	0	0	0	0	0	0	0	0	0	0	0	0
ENSCAFG00000001310		481756	Peroxisome proliferator-activated receptor delta [Source:UniProtKB/Swiss-Prot;Acc:Q0ZAQ8]	ENSG00000112033	PPARD	5467	peroxisome proliferator activated receptor delta	1796	2095	3068	1501	1687	1762	1714	1518	1429	1334	928	1118	1012	1072	1471	1242	1152	836	1207	1133	1229	1433	1089	1192	1081	1111	1471	1044	856	915	1222	988	1091	1350	1310	1461	1208	1067	1132	1203	793	823
ENSCAFG00000001312	CHCHD3	607574	coiled-coil-helix-coiled-coil-helix domain containing 3 [Source:HGNC Symbol;Acc:HGNC:21906]	ENSG00000106554	CHCHD3	54927	coiled-coil-helix-coiled-coil-helix domain containing 3	1911	2214	2824	1536	1838	1622	2297	1739	1670	3045	2241	2300	5140	5347	5750	3471	2782	2432	3543	3398	3392	3183	2100	2335	1990	2283	2632	3403	2626	2599	2877	2451	2644	2589	2401	2448	1934	1874	1890	6393	4370	5150
ENSCAFG00000001313	FANCE	100856274	Fanconi anemia complementation group E [Source:HGNC Symbol;Acc:HGNC:3586]	ENSG00000112039	FANCE	2178	Fanconi anemia complementation group E	681	881	1342	653	786	787	834	712	754	942	661	795	899	970	1292	1008	927	791	1021	978	1084	1198	872	981	746	841	1048	842	744	870	1050	882	1042	802	795	926	952	877	1037	954	569	682
ENSCAFG00000001314	CACNA1I	481243	calcium voltage-gated channel subunit alpha1 I [Source:HGNC Symbol;Acc:HGNC:1396]	ENSG00000100346	CACNA1I	8911	calcium voltage-gated channel subunit alpha1 I	181	293	395	418	321	400	328	295	304	74	58	103	66	86	127	108	84	61	15	14	25	63	53	68	454	443	665	26	19	29	307	242	286	27	24	28	371	336	413	100	38	65
ENSCAFG00000001315	CTNNA1	474698	catenin alpha 1 [Source:HGNC Symbol;Acc:HGNC:2509]	ENSG00000044115	CTNNA1	1495		9630	10671	17325	8892	9638	9620	10627	8778	8392	1370	997	1115	755	881	1095	1450	1112	964	1615	1530	1615	1696	1224	1302	517	576	729	1599	1375	1326	1328	1041	1306	1001	1108	1062	1537	1332	1483	1348	857	945
ENSCAFG00000001316		484142	death associated protein kinase 1 [Source:HGNC Symbol;Acc:HGNC:2674]	ENSG00000196730	DAPK1	1612	death associated protein kinase 1	1472	1679	2602	739	879	724	1165	912	977	5009	3645	4088	520	507	658	1268	1173	896	4220	4029	4346	1712	1163	1288	1611	1673	2301	311	274	300	9414	7780	9012	1436	1327	1490	1683	1511	1829	2731	1937	2231
ENSCAFG00000001317	EEF1D	475115	eukaryotic translation elongation factor 1 delta [Source:HGNC Symbol;Acc:HGNC:3211]	ENSG00000104529	EEF1D	1936	eukaryotic translation elongation factor 1 delta	16951	20525	32316	16020	18350	19649	17360	16866	15952	24099	18612	22689	31439	35120	45903	28935	28637	21468	18924	18016	21472	21984	15748	16994	17552	21630	28187	17314	14376	16430	18429	14602	17227	22610	21424	24652	11981	11198	13195	40426	26601	33297
ENSCAFG00000001318	RPL10A	474884	ribosomal protein L10a [Source:HGNC Symbol;Acc:HGNC:10299]	ENSG00000198755	RPL10A	4736	ribosomal protein L10a	42530	48091	79550	35844	37714	41631	38314	33333	34665	55714	42694	52845	89488	94882	120898	70333	62682	53569	46166	44137	51678	69730	48724	53865	42703	49252	65768	54931	45357	52813	68786	54759	64592	61457	56641	69081	41998	38060	42305	79159	53127	68314
ENSCAFG00000001319	TIGD5	100855621	tigger transposable element derived 5 [Source:HGNC Symbol;Acc:HGNC:18336]	ENSG00000179886	TIGD5	84948	tigger transposable element derived 5	269	345	643	281	301	303	203	240	255	73	71	73	53	77	104	113	133	95	134	155	167	70	57	68	39	84	98	85	66	77	43	43	54	56	50	62	29	25	36	92	62	68
ENSCAFG00000001324	ATF4	474503	activating transcription factor 4 [Source:HGNC Symbol;Acc:HGNC:786]	ENSG00000128272	ATF4	468	activating transcription factor 4	15160	17006	24961	14270	15679	15009	16708	14030	13919	12139	8900	10050	17406	18215	22196	13023	10992	8973	13075	11821	13093	14621	10116	11209	6024	6581	8181	13028	10886	11609	15013	12328	13869	16056	14952	17199	14571	13061	14317	17423	11412	14004
ENSCAFG00000001325	PYCRL	482079	pyrroline-5-carboxylate reductase-like [Source:HGNC Symbol;Acc:HGNC:25846]	ENSG00000104524	PYCRL	65263	pyrroline-5-carboxylate reductase-like	525	678	1146	343	415	571	406	448	510	2226	1652	2238	1358	1652	2189	2296	2465	1875	1841	1800	2095	1762	1230	1517	1273	1626	2237	1706	1470	1791	1768	1386	1674	1697	1663	1945	1796	1735	1955	3443	2251	2737
ENSCAFG00000001326	TEAD3		TEA domain transcription factor 3 [Source:HGNC Symbol;Acc:HGNC:11716]	ENSG00000007866	TEAD3	7005		1233	1552	2545	1668	1560	1689	1627	1486	1674	77	46	78	18	37	29	46	56	41	59	64	69	65	47	68	24	17	31	105	71	83	52	31	33	41	75	59	71	50	53	96	53	57
ENSCAFG00000001330	SIL1	474699	SIL1 nucleotide exchange factor [Source:HGNC Symbol;Acc:HGNC:24624]	ENSG00000120725	SIL1	64374	SIL1 nucleotide exchange factor	998	1176	1813	846	889	885	1149	940	930	940	703	845	819	882	1313	1115	929	770	896	870	898	1067	779	923	620	708	918	882	732	834	900	767	916	664	654	725	895	828	937	1284	913	1113
ENSCAFG00000001331	ZCCHC6	476301	zinc finger CCHC-type containing 6 [Source:HGNC Symbol;Acc:HGNC:25817]	ENSG00000083223	ZCCHC6	79670	zinc finger CCHC-type containing 6	2786	2819	4308	2549	2662	2365	3435	2473	2335	7010	4555	4760	4731	4684	4927	8170	5938	5028	6091	5295	4985	9447	6619	6745	6217	6060	7032	6216	5305	4614	5267	4500	4713	4567	4272	4651	7692	6399	6215	6130	3970	4844
ENSCAFG00000001332	TAB1	481245	TGF-beta activated kinase 1 (MAP3K7) binding protein 1 [Source:HGNC Symbol;Acc:HGNC:18157]	ENSG00000100324	TAB1	10454	TGF-beta activated kinase 1 (MAP3K7) binding protein 1	1656	2150	3274	1642	1700	1955	2116	1871	1895	1890	1391	1724	1877	2150	2853	2337	2193	1705	1704	1620	1923	2396	1661	2020	1356	1556	2102	2184	1863	2007	2036	1658	1919	1495	1540	1758	1699	1556	1857	2136	1426	1698
ENSCAFG00000001333	TSTA3	475116	tissue specific transplantation antigen P35B [Source:HGNC Symbol;Acc:HGNC:12390]	ENSG00000104522	TSTA3	7264	tissue specific transplantation antigen P35B	2903	3644	5677	2993	3150	3376	3479	3185	3287	3556	2626	3019	2530	2695	3747	4357	4134	3079	3587	3492	4043	3312	2337	2711	3326	3877	4989	3085	2521	2915	2532	1943	2385	1418	1423	1575	2320	2009	2485	2860	1749	2055
ENSCAFG00000001335	TULP1		tubby like protein 1 [Source:HGNC Symbol;Acc:HGNC:12423]	ENSG00000112041	TULP1	7287	tubby like protein 1	48	103	96	105	77	63	92	109	105	0	2	2	0	0	0	0	0	1	0	1	0	0	2	3	0	0	0	0	0	0	0	1	0	0	0	0	2	1	0	0	0	0
ENSCAFG00000001336	ISCA1		iron-sulfur cluster assembly 1 [Source:HGNC Symbol;Acc:HGNC:28660]	ENSG00000135070	ISCA1	81689	iron-sulfur cluster assembly 1	1372	1541	2202	1360	1313	1325	1433	1056	1129	1754	1373	1387	1670	1776	1773	1692	1356	1076	2806	2622	2591	1843	1318	1391	925	965	1098	1263	1017	1090	2296	1835	1850	1742	1383	1691	1182	1074	1051	2416	1646	1977
ENSCAFG00000001337	SYNGR1		synaptogyrin 1 [Source:HGNC Symbol;Acc:HGNC:11498]	ENSG00000100321	SYNGR1	9145	synaptogyrin 1	464	626	889	503	453	616	579	555	570	55	31	44	73	62	98	111	104	65	41	45	54	76	48	63	68	77	108	32	26	30	31	34	38	57	62	53	14	16	15	50	23	49
ENSCAFG00000001338	MAPK15	482080	mitogen-activated protein kinase 15 [Source:HGNC Symbol;Acc:HGNC:24667]	ENSG00000181085	MAPK15	225689	mitogen-activated protein kinase 15	476	741	1052	358	366	418	532	587	603	26	21	20	61	66	79	163	192	114	63	63	99	53	51	39	484	620	871	15	10	14	142	116	125	24	18	19	115	83	125	59	43	44
ENSCAFG00000001339		100683051		ENSG00000187753	C9orf153	389766	chromosome 9 open reading frame 153	59	83	83	21	27	23	45	37	41	58	54	43	60	41	58	91	49	46	49	49	44	63	40	41	72	71	98	51	34	34	46	29	38	50	46	44	24	30	27	115	48	84
ENSCAFG00000001341								18	26	56	19	30	43	14	11	25	17	14	22	30	36	51	10	24	25	15	14	20	19	7	27	18	25	46	7	4	17	22	4	22	15	14	28	9	6	12	43	13	25
ENSCAFG00000001343	FKBP5	481759	FK506 binding protein 5 [Source:HGNC Symbol;Acc:HGNC:3721]	ENSG00000096060	FKBP5	2289	FK506 binding protein 5	2278	2517	3572	3130	3026	2701	2275	1616	1517	6691	4646	4789	6671	6684	7747	4482	3419	2839	9299	8537	8296	4356	3062	3052	3222	3522	3939	4113	3363	3235	5044	4131	4575	4048	3769	3879	4041	3538	3568	8816	5891	6899
ENSCAFG00000001344	NAA35	476304	N(alpha)-acetyltransferase 35, NatC auxiliary subunit [Source:HGNC Symbol;Acc:HGNC:24340]	ENSG00000135040	NAA35	60560	N(alpha)-acetyltransferase 35, NatC auxiliary subunit	1246	1214	1852	1221	1121	1115	1846	1367	1279	2740	1743	1859	2861	2938	3032	3270	2155	1995	2462	2322	2241	2988	2080	2061	2143	2185	2336	2797	2165	2016	2927	2411	2481	2214	2122	2318	2483	2129	2010	3653	2502	3361
ENSCAFG00000001345		474700		ENSG00000015479, ENSG00000280987	MATR3	9782	matrin 3	17453	17290	27249	12646	13092	12160	19083	13544	12273	30159	20628	20986	29195	29051	30214	34260	23839	20521	31962	28907	27069	31566	21533	21765	21223	21791	22932	28790	22471	21148	30038	24937	26512	23392	20863	22540	30563	25721	24855	38034	27313	34112
ENSCAFG00000001346		474504	60S ribosomal protein L3 [Source:RefSeq peptide;Acc:NP_001239088]	ENSG00000100316	RPL3	6122	ribosomal protein L3	42124	46570	76384	37621	40175	42126	41666	36144	35749	78781	57311	68117	124318	130758	168022	106263	87768	72041	82335	77377	87587	98508	69002	73436	56991	64865	80206	86432	68439	75424	79633	65368	75836	80140	75871	85412	55602	50071	56262	108364	72706	90974
ENSCAFG00000001347								7	15	12	19	21	11	7	8	8	130	90	88	53	58	55	47	45	38	72	53	47	142	96	101	69	88	91	72	80	73	61	53	67	41	60	58	18	14	14	54	20	23
ENSCAFG00000001348				ENSG00000196748	CLPSL2	389383	colipase like 2	0	0	0	0	0	0	0	0	0	0	0	0	0	0	2	0	0	0	0	0	0	0	0	0	2	0	0	0	0	0	0	0	0	0	0	0	0	0	0	0	0	0
ENSCAFG00000001349		403970	Colipase [Source:UniProtKB/Swiss-Prot;Acc:P19090]	ENSG00000137392	CLPS	1208	colipase	0	0	0	3	0	0	0	0	0	0	0	0	0	0	0	0	0	0	0	0	0	0	0	0	0	0	0	0	0	0	0	0	2	0	0	0	0	0	0	0	0	0
ENSCAFG00000001350	GOLM1	476303	golgi membrane protein 1 [Source:HGNC Symbol;Acc:HGNC:15451]	ENSG00000135052	GOLM1	51280	golgi membrane protein 1	534	681	802	394	438	339	565	393	414	3604	2689	2806	2340	2565	2946	5158	4596	3363	3407	3105	3127	2309	1771	1804	3218	3573	4185	2179	1988	1833	5015	4173	4152	2879	2672	2832	3724	3092	3209	4703	3111	3539
ENSCAFG00000001351	LHFPL5	100856307	lipoma HMGIC fusion partner-like 5 [Source:HGNC Symbol;Acc:HGNC:21253]	ENSG00000197753	LHFPL5	222662	lipoma HMGIC fusion partner-like 5	0	0	0	0	0	0	0	0	0	0	1	0	0	1	1	2	0	0	0	0	0	0	1	0	0	0	0	0	1	1	0	0	2	0	0	1	0	0	0	0	0	0
ENSCAFG00000001352		484145		ENSG00000122484	RPAP2	79871	RNA polymerase II associated protein 2	77	74	110	152	145	107	180	123	139	228	150	164	218	187	199	196	149	140	248	214	209	265	169	214	88	109	99	240	172	155	183	134	130	188	188	206	302	287	250	299	203	298
ENSCAFG00000001354	MLANA	403495	melan-A [Source:HGNC Symbol;Acc:HGNC:7124]	ENSG00000120215	MLANA	2315	melan-A	1570	1578	2404	592	580	729	2023	1558	1467	2	2	2	0	1	3	1	0	2	6	1	0	4	1	2	4	2	0	4	3	1	1	1	0	2	2	2	3	2	1	0	2	0
ENSCAFG00000001355	KIAA2026	610633	KIAA2026 [Source:HGNC Symbol;Acc:HGNC:23378]	ENSG00000183354	KIAA2026	158358	KIAA2026	1045	1059	1562	888	926	822	1179	908	939	2074	1321	1491	1700	1656	1922	2311	1734	1500	2160	2026	1921	2945	1990	2105	1299	1253	1426	2081	1806	1643	1622	1338	1497	1430	1262	1329	2076	1733	1873	1950	1292	1612
ENSCAFG00000001356	PDGFB	442986	platelet derived growth factor subunit B [Source:HGNC Symbol;Acc:HGNC:8800]	ENSG00000100311	PDGFB	5155	platelet derived growth factor subunit B	616	767	1224	401	412	376	497	413	411	254	154	203	65	64	101	157	146	107	283	201	268	158	110	127	66	94	113	225	197	168	112	86	99	136	122	170	215	220	218	174	95	126
ENSCAFG00000001358	AGTPBP1	484146	ATP/GTP binding protein 1 [Source:HGNC Symbol;Acc:HGNC:17258]	ENSG00000135049	AGTPBP1	23287	ATP/GTP binding protein 1	1067	1012	1703	1133	947	909	1453	1007	970	1804	1206	1262	1913	1825	1907	2698	1802	1706	2034	1697	1621	2476	1517	1580	1636	1674	1754	1952	1548	1448	1771	1415	1605	1697	1527	1622	1546	1358	1300	2782	2029	2236
ENSCAFG00000001360	CBX7	481247	chromobox 7 [Source:HGNC Symbol;Acc:HGNC:1557]	ENSG00000100307	CBX7	23492	chromobox 7	1987	2620	3797	1820	2014	2070	2319	2239	2366	2251	1773	2254	1581	1685	2262	2748	2856	2183	2832	2702	3185	4603	3250	3960	1481	1550	2377	2116	1929	2023	2867	2396	2802	1535	1463	1726	1126	898	1094	1460	920	1115
ENSCAFG00000001361	APOBEC3H	481248	apolipoprotein B mRNA editing enzyme catalytic subunit 3H [Source:HGNC Symbol;Acc:HGNC:24100]	ENSG00000100298	APOBEC3H	164668	apolipoprotein B mRNA editing enzyme catalytic subunit 3H	26	11	27	4	14	3	29	10	11	663	515	565	434	437	562	903	714	639	465	418	462	1302	886	1005	385	449	582	543	457	495	648	537	594	385	381	401	583	509	646	625	388	467
ENSCAFG00000001362	PLXNA4	482251	plexin A4 [Source:HGNC Symbol;Acc:HGNC:9102]	ENSG00000221866	PLXNA4	91584	plexin A4	201	222	363	127	130	146	282	229	231	57	33	49	14	15	31	49	54	31	12	9	12	61	47	58	17	12	23	48	49	37	13	13	17	24	34	29	25	31	38	16	10	17
ENSCAFG00000001364	SRPK1		SRSF protein kinase 1 [Source:HGNC Symbol;Acc:HGNC:11305]	ENSG00000096063	SRPK1	6732	SRSF protein kinase 1	1310	1474	2434	1446	1550	1383	1467	1125	1131	4701	3090	3284	4526	4536	4878	5534	3793	3476	4969	4319	4273	5420	3667	3808	4693	4458	5179	5454	4688	4488	3865	3189	3491	4631	4219	4536	4860	4164	4267	6540	4168	5490
ENSCAFG00000001365		481533		ENSG00000170777	TPD52L3	89882	tumor protein D52 like 3	0	0	0	0	0	0	0	0	0	0	0	0	0	0	0	0	0	0	0	0	0	0	0	0	0	0	0	0	0	0	0	0	0	0	0	0	0	0	0	0	0	0
ENSCAFG00000001367	NPTXR		neuronal pentraxin receptor [Source:HGNC Symbol;Acc:HGNC:7954]	ENSG00000221890	NPTXR	23467	neuronal pentraxin receptor	596	689	1182	385	507	442	567	483	513	195	139	180	173	162	238	214	223	177	232	250	272	284	174	251	111	129	211	224	225	212	206	155	201	96	99	120	60	92	99	157	99	114
ENSCAFG00000001369								0	0	1	0	0	1	1	1	1	0	2	0	2	1	0	0	3	2	0	0	2	1	1	0	1	0	1	0	0	0	2	0	2	1	2	2	0	0	0	1	1	2
ENSCAFG00000001370	DNAL4	474505	dynein axonemal light chain 4 [Source:HGNC Symbol;Acc:HGNC:2955]	ENSG00000100246	DNAL4	10126	dynein axonemal light chain 4	331	399	601	294	350	292	353	325	320	173	134	151	206	218	267	276	246	144	242	193	206	262	162	234	145	158	189	236	196	213	166	151	185	116	117	125	122	117	145	239	121	188
ENSCAFG00000001371	SUN2	481250	Sad1 and UNC84 domain containing 2 [Source:HGNC Symbol;Acc:HGNC:14210]	ENSG00000100242	SUN2	25777	Sad1 and UNC84 domain containing 2	15532	17908	28245	16488	18127	18294	15393	13942	13950	6065	4378	5115	5539	5905	7823	9554	8895	6631	5882	5475	5986	8183	5699	6693	4363	4703	6003	6340	5495	5642	6720	5347	6216	4178	4035	4460	6627	5781	6819	6656	4425	5362
ENSCAFG00000001372	SCRIB		scribbled planar cell polarity protein [Source:HGNC Symbol;Acc:HGNC:30377]	ENSG00000180900	SCRIB	23513	scribbled planar cell polarity protein	3976	5622	8391	4074	4591	5110	4889	4909	5160	5765	4526	5598	3379	4121	5492	7202	7880	5510	7219	6918	8216	6174	4553	5103	4088	5009	6733	5175	4721	5031	4167	3177	3956	3165	3344	3565	4788	4468	5087	5713	3506	4166
ENSCAFG00000001376	SLC26A8	474888	solute carrier family 26 member 8 [Source:HGNC Symbol;Acc:HGNC:14468]	ENSG00000112053	SLC26A8	116369	solute carrier family 26 member 8	39	61	55	3	11	9	49	66	46	7	4	5	2	7	0	17	4	9	1	2	2	19	7	8	19	21	20	10	8	5	4	8	5	2	5	7	3	4	3	8	5	7
ENSCAFG00000001377	GTPBP1	474506	GTP binding protein 1 [Source:HGNC Symbol;Acc:HGNC:4669]	ENSG00000100226	GTPBP1	9567	GTP binding protein 1	1296	1570	2287	1325	1537	1467	1955	1755	1747	1900	1383	1598	1214	1291	1612	2223	2082	1498	1419	1238	1459	2584	1888	2336	1641	1598	2083	1937	1705	1862	1366	1096	1264	1266	1227	1503	2260	1973	2336	1429	928	1079
ENSCAFG00000001378		403856	Mitogen-activated protein kinase 14 [Source:UniProtKB/Swiss-Prot;Acc:O02812]	ENSG00000112062	MAPK14	1432	mitogen-activated protein kinase 14	1673	1685	2766	1303	1255	1095	1719	1332	1319	1927	1283	1560	2137	2257	2557	2459	1918	1593	2103	2101	2199	2753	1872	1906	1605	1537	2034	2285	1936	1902	1936	1618	1963	1650	1595	1945	1966	1695	1942	3033	1921	2631
ENSCAFG00000001379	JOSD1	481251	Josephin domain containing 1 [Source:HGNC Symbol;Acc:HGNC:28953]	ENSG00000100221	JOSD1	9929	Josephin domain containing 1	1034	1080	1773	900	1009	977	1368	1092	1228	518	355	419	495	491	567	685	662	520	488	470	488	696	451	524	334	375	427	779	553	593	441	343	392	616	617	632	576	459	556	624	451	584
ENSCAFG00000001380	NTRK2	484147	neurotrophic receptor tyrosine kinase 2 [Source:HGNC Symbol;Acc:HGNC:8032]	ENSG00000148053	NTRK2	4915	neurotrophic receptor tyrosine kinase 2	858	893	1493	968	847	945	1476	1082	1157	161	97	99	70	90	84	213	137	103	285	204	252	260	170	234	101	89	131	250	210	209	54	49	88	113	97	146	91	71	78	252	136	183
ENSCAFG00000001381	UHRF2	474702	ubiquitin like with PHD and ring finger domains 2 [Source:HGNC Symbol;Acc:HGNC:12557]	ENSG00000147854	UHRF2	115426	ubiquitin like with PHD and ring finger domains 2	978	1027	1512	882	859	827	1231	895	868	5123	3242	3592	3484	3445	3958	5111	3829	3240	5253	4676	4737	5236	3473	3853	4092	3882	4443	5001	4001	3906	4386	3701	3840	4332	3758	4150	4568	3949	4004	8114	5457	6742
ENSCAFG00000001382	MAPK13	612821	mitogen-activated protein kinase 13 [Source:HGNC Symbol;Acc:HGNC:6875]	ENSG00000156711	MAPK13	5603	mitogen-activated protein kinase 13	3467	4107	6178	3035	3406	3378	3547	3335	3214	51	44	46	4	7	7	52	55	38	13	6	8	78	44	34	10	15	16	64	46	64	47	26	31	42	36	40	39	22	40	20	14	22
ENSCAFG00000001383		610117		ENSG00000100216	TOMM22	56993	translocase of outer mitochondrial membrane 22	1825	2082	3738	1549	1652	1789	1896	1717	1681	1724	1375	1458	2184	2430	2809	2172	1933	1610	2216	2081	2188	2104	1515	1710	1309	1482	1843	2070	1672	1762	2402	1942	2165	1930	1821	1914	2035	2022	2190	3547	2263	2678
ENSCAFG00000001384	CBY1	481252	chibby family member 1, beta catenin antagonist [Source:HGNC Symbol;Acc:HGNC:1307]	ENSG00000100211	CBY1	25776	chibby family member 1, beta catenin antagonist	245	285	449	157	144	151	240	161	171	124	89	72	86	100	127	120	101	90	119	101	117	139	82	123	69	79	82	116	108	106	129	92	96	93	79	90	72	70	82	245	129	165
ENSCAFG00000001385				ENSG00000184949	FAM227A	646851	family with sequence similarity 227 member A	18	14	20	19	10	16	29	17	19	17	9	7	7	10	4	13	10	11	16	8	8	24	13	18	14	8	23	14	11	12	20	11	18	8	5	8	4	7	1	23	9	15
ENSCAFG00000001386	BRPF3	481762	bromodomain and PHD finger containing 3 [Source:HGNC Symbol;Acc:HGNC:14256]	ENSG00000096070	BRPF3	27154	bromodomain and PHD finger containing 3	719	953	1304	592	580	615	731	661	699	540	334	440	366	382	519	607	618	403	271	260	319	648	488	556	315	286	430	386	315	318	287	255	266	338	333	371	478	364	437	478	256	349
ENSCAFG00000001388				ENSG00000241837, ENSG00000249209	AP000304.12, ATP5O	539	ATP synthase, H+ transporting, mitochondrial F1 complex, O subunit	20	24	56	19	21	34	8	10	22	11	13	17	17	16	27	22	20	10	13	30	22	19	9	12	19	11	27	15	6	17	25	15	28	14	7	15	20	26	15	30	24	27
ENSCAFG00000001390	RMI1	100684392	RecQ mediated genome instability 1 [Source:HGNC Symbol;Acc:HGNC:25764]	ENSG00000178966	RMI1	80010	RecQ mediated genome instability 1	690	639	1149	629	596	564	1124	674	623	1322	820	861	1246	1198	1183	1601	951	884	1617	1490	1288	1670	1003	945	797	750	831	1322	1062	1002	1542	1200	1219	1261	1085	1226	1666	1428	1188	2475	1712	2198
ENSCAFG00000001391	DMC1	608268	DNA meiotic recombinase 1 [Source:HGNC Symbol;Acc:HGNC:2927]	ENSG00000100206	DMC1	11144	DNA meiotic recombinase 1	23	14	12	9	12	24	26	18	15	1	1	1	8	4	6	7	0	1	1	3	2	1	6	1	1	2	2	7	0	3	3	3	1	6	1	5	5	1	5	0	1	2
ENSCAFG00000001392	PNPLA1	481763	patatin like phospholipase domain containing 1 [Source:HGNC Symbol;Acc:HGNC:21246]	ENSG00000180316	PNPLA1	285848	patatin like phospholipase domain containing 1	473	503	822	536	585	575	737	640	601	0	0	0	0	0	1	1	0	0	0	0	0	1	0	0	1	1	0	1	1	0	1	0	0	0	0	0	0	1	0	0	0	0
ENSCAFG00000001393	C6orf222	608356	chromosome 6 open reading frame 222 [Source:HGNC Symbol;Acc:HGNC:33769]	ENSG00000189325	C6orf222	389384	chromosome 6 open reading frame 222	3	4	10	11	5	10	5	3	3	0	0	4	1	0	0	0	0	0	0	0	0	0	0	0	2	0	0	3	0	0	0	1	1	0	0	0	1	0	0	0	0	0
ENSCAFG00000001394	ETV7	481764	ETS variant 7 [Source:HGNC Symbol;Acc:HGNC:18160]	ENSG00000010030	ETV7	51513		57	95	139	50	63	57	102	110	96	819	650	698	293	277	365	1342	1177	938	755	727	807	1009	761	813	1007	1134	1374	698	593	675	276	250	279	940	871	940	1359	1237	1433	1465	891	1138
ENSCAFG00000001395	DDX17	474508	DEAD-box helicase 17 [Source:HGNC Symbol;Acc:HGNC:2740]	ENSG00000100201	DDX17	10521	DEAD-box helicase 17	17679	19332	29555	21541	19009	19853	28961	21637	23266	35825	24512	28025	25120	25238	28804	31941	26470	22192	29425	25199	26853	42219	28721	33665	20780	20080	25986	31275	27855	27651	30453	24297	28616	24206	21848	27515	31238	26988	28377	35321	22202	27769
ENSCAFG00000001396				ENSG00000129084, ENSG00000256206	PSMA1, RP11-140L24.4	5682	proteasome subunit alpha 1	145	110	239	131	128	130	124	112	136	185	141	148	251	252	262	213	190	182	244	221	212	213	167	157	140	169	171	202	147	175	266	225	201	173	145	135	227	235	203	506	255	304
ENSCAFG00000001397								185	161	318	303	313	409	233	159	193	203	151	183	326	281	348	296	172	196	9	12	5	14	2	9	147	179	199	357	314	345	317	229	241	386	376	371	220	201	204	630	398	616
ENSCAFG00000001398	KCTD20	474889	potassium channel tetramerization domain containing 20 [Source:HGNC Symbol;Acc:HGNC:21052]	ENSG00000112078	KCTD20	222658	potassium channel tetramerization domain containing 20	507	525	685	451	466	407	565	487	449	1690	1144	1216	1117	1109	1556	1369	1195	986	1430	1220	1376	1373	981	1226	1211	1146	1364	1374	1199	1114	1245	986	1212	1221	1136	1306	1775	1480	1565	2319	1528	1859
ENSCAFG00000001399								21116	21175	35191	19756	18436	18774	23579	17880	17970	33899	24212	26687	33021	33516	37585	38739	29817	25985	35647	31932	32845	37192	25574	27599	24008	24900	30241	30473	24841	25589	37284	29696	33266	28129	25192	29542	41338	35893	36764	51788	34523	42954
ENSCAFG00000001400	PUF60	607245	poly(U) binding splicing factor 60 [Source:HGNC Symbol;Acc:HGNC:17042]	ENSG00000179950	PUF60	22827	poly(U) binding splicing factor 60	4058	4986	8004	3556	3786	4335	4607	4270	4450	5768	4691	5622	4320	4727	6326	7340	6935	5362	6840	6744	7528	5406	3685	4325	4743	5552	7013	4347	3747	4244	5178	4211	4901	3781	3785	4216	5447	4726	5677	10462	7106	8634
ENSCAFG00000001401								0	0	0	0	0	0	0	0	0	0	0	0	0	0	0	0	0	0	1	0	0	0	0	0	0	0	0	0	0	0	0	0	0	0	0	0	0	0	0	0	0	0
ENSCAFG00000001402	KDELR3	474509	KDEL endoplasmic reticulum protein retention receptor 3 [Source:HGNC Symbol;Acc:HGNC:6306]	ENSG00000100196	KDELR3	11015	KDEL endoplasmic reticulum protein retention receptor 3	201	238	426	135	132	139	166	131	164	82	65	69	85	76	86	59	101	69	92	115	93	105	89	104	32	44	50	79	72	88	77	53	48	78	74	81	97	80	94	175	86	106
ENSCAFG00000001403		482252	podocalyxin precursor [Source:RefSeq peptide;Acc:NP_001018645]	ENSG00000128567	PODXL	5420	podocalyxin like	943	951	1485	789	948	813	1109	935	862	523	368	399	452	468	610	745	613	541	624	566	545	689	488	535	742	757	881	1674	1544	1489	293	240	253	1222	1130	1155	696	583	647	553	401	435
ENSCAFG00000001404	C9orf64	476310	chromosome 9 open reading frame 64 [Source:HGNC Symbol;Acc:HGNC:28144]	ENSG00000165118	C9orf64	84267	chromosome 9 open reading frame 64	1550	1520	2662	1151	1115	1193	1309	1141	1016	3863	2694	2985	3481	3547	3883	4434	3572	2944	4047	3788	3716	4720	3193	3162	2882	3092	3545	3815	3025	2962	3222	2625	2978	3374	3026	3493	3706	3346	3390	5780	3845	4977
ENSCAFG00000001405	NRBP2	609556	nuclear receptor binding protein 2 [Source:HGNC Symbol;Acc:HGNC:19339]	ENSG00000185189	NRBP2	340371	nuclear receptor binding protein 2	1176	1548	2428	1113	1153	1367	1600	1653	1698	177	135	161	52	62	121	174	152	118	134	162	165	275	176	246	76	108	108	260	232	258	107	53	98	153	134	156	262	233	278	115	97	100
ENSCAFG00000001406	MKLN1	607643	muskelin 1 [Source:HGNC Symbol;Acc:HGNC:7109]	ENSG00000128585	MKLN1	4289	muskelin 1	1283	1343	1947	1126	1053	895	1359	990	992	2122	1383	1571	2164	2107	2410	2054	1374	1359	2158	1987	1935	2171	1533	1540	1489	1499	1679	2263	1865	1816	1074	906	1031	1692	1529	1668	1220	1040	1163	3406	2195	2842
ENSCAFG00000001407	KCNJ4	481253	potassium voltage-gated channel subfamily J member 4 [Source:HGNC Symbol;Acc:HGNC:6265]	ENSG00000168135	KCNJ4	3761	potassium voltage-gated channel subfamily J member 4	31	57	94	33	40	36	91	38	59	8	2	8	0	2	0	0	0	1	2	1	2	2	2	4	0	0	0	3	1	2	0	1	0	2	3	8	0	0	2	0	1	2
ENSCAFG00000001411	STK38	481766	serine/threonine kinase 38 [Source:HGNC Symbol;Acc:HGNC:17847]	ENSG00000112079	STK38	11329	serine/threonine kinase 38	1461	1361	2158	1295	1377	1308	2015	1637	1448	2776	1649	1821	1697	1633	1889	3707	2728	2233	2122	1727	1834	3672	2468	2368	2183	2128	2382	2206	2006	1869	2027	1562	1752	1979	1754	2036	2230	1873	2089	2634	1780	2113
ENSCAFG00000001413	CSNK1E	474510	casein kinase 1 epsilon [Source:HGNC Symbol;Acc:HGNC:2453]	ENSG00000213923, ENSG00000283900	CSNK1E, RP1-5O6.7	1454	casein kinase 1 epsilon	2020	2361	3586	2159	2454	2331	2286	1995	1994	3344	2517	2963	2742	2967	3960	1369	1364	965	3126	2765	3139	2711	1849	2190	1353	1492	1954	2567	2464	2448	2289	1861	2099	1368	1359	1539	1074	913	1027	3273	2113	2412
ENSCAFG00000001414	SRSF3	403687	serine and arginine rich splicing factor 3 [Source:HGNC Symbol;Acc:HGNC:10785]	ENSG00000112081	SRSF3	6428	serine and arginine rich splicing factor 3	4330	4630	7817	3954	4043	4149	5284	4351	4002	8629	5764	6304	8781	9126	10451	8353	6853	5599	10647	10227	10185	7762	5203	5702	5491	5814	6961	7289	5883	6090	10942	8689	9782	7840	7358	8125	10985	9955	10438	19416	12929	15763
ENSCAFG00000001416	GLDC	481534	glycine decarboxylase [Source:HGNC Symbol;Acc:HGNC:4313]	ENSG00000178445	GLDC	2731	glycine decarboxylase	131	115	194	149	111	109	221	131	128	34	22	21	5	6	6	16	20	15	5	6	6	23	7	14	11	17	21	43	32	33	13	5	8	8	12	14	98	87	93	7	6	3
ENSCAFG00000001417	KIF27	484148	kinesin family member 27 [Source:HGNC Symbol;Acc:HGNC:18632]	ENSG00000165115	KIF27	55582	kinesin family member 27	144	116	189	126	152	120	240	183	129	123	82	92	34	21	36	177	121	121	185	147	147	200	149	166	64	49	47	157	163	151	58	47	88	211	140	151	142	133	132	184	146	149
ENSCAFG00000001418	RAB44		RAB44, member RAS oncogene family [Source:HGNC Symbol;Acc:HGNC:21068]	ENSG00000255587	RAB44	401258	RAB44, member RAS oncogene family	10	45	51	15	36	23	45	45	53	6	1	2	4	3	6	5	3	1	0	4	0	10	10	12	1	2	2	7	3	4	1	3	4	3	2	9	10	1	2	0	0	3
ENSCAFG00000001419								1	0	5	0	6	0	0	1	0	0	0	0	0	0	0	0	0	0	0	0	0	0	0	0	0	0	0	0	0	0	0	0	0	0	0	0	0	0	0	0	0	0
ENSCAFG00000001420	TMEM184B	481254	transmembrane protein 184B [Source:HGNC Symbol;Acc:HGNC:1310]	ENSG00000198792	TMEM184B	25829	transmembrane protein 184B	1443	1935	3007	1369	1395	1497	1603	1563	1622	1015	737	847	783	910	1134	764	835	576	907	812	990	958	737	872	375	410	533	903	894	855	879	678	863	669	612	760	639	543	654	1075	720	789
ENSCAFG00000001422				ENSG00000095261	PSMD5	5711	proteasome 26S subunit, non-ATPase 5	61	106	195	79	99	80	59	74	85	93	71	86	107	114	120	105	125	89	78	114	121	109	77	103	55	90	91	83	80	82	108	92	100	84	103	105	102	156	131	265	141	173
ENSCAFG00000001423	CPNE5	481768	copine 5 [Source:HGNC Symbol;Acc:HGNC:2318]	ENSG00000124772	CPNE5	57699	copine 5	52	50	88	37	49	37	18	34	33	16	1	6	6	12	16	3	3	3	17	18	25	6	8	15	15	2	8	24	36	50	13	5	9	1	5	1	2	1	4	14	9	15
ENSCAFG00000001424	PLA2G6	481256	phospholipase A2 group VI [Source:HGNC Symbol;Acc:HGNC:9039]	ENSG00000184381	PLA2G6	8398	phospholipase A2 group VI	291	463	507	300	341	363	535	522	479	1232	802	965	621	686	934	1296	1356	960	672	676	696	1736	1245	1484	787	838	1130	841	747	833	865	745	884	636	538	714	671	621	743	583	334	388
ENSCAFG00000001425	GKAP1	476311	G kinase anchoring protein 1 [Source:HGNC Symbol;Acc:HGNC:17496]	ENSG00000165113	GKAP1	80318	G kinase anchoring protein 1	1161	1193	1704	954	945	872	1124	806	831	466	362	353	346	381	340	1124	780	698	1367	1221	1095	872	595	580	209	205	220	734	522	550	1070	895	913	606	533	556	280	280	260	968	641	771
ENSCAFG00000001426	COPG2	475189	coatomer protein complex subunit gamma 2 [Source:HGNC Symbol;Acc:HGNC:2237]	ENSG00000158623	COPG2	26958	coatomer protein complex subunit gamma 2	1782	1889	3209	1955	2004	1974	3134	2395	2404	2338	1552	1823	2000	1928	2405	2941	2215	2018	1461	1336	1497	3512	2277	2529	2569	2460	3025	1697	1440	1492	668	501	648	1458	1337	1528	1492	1228	1316	1340	913	1211
ENSCAFG00000001427	BAIAP2L2		BAI1 associated protein 2 like 2 [Source:HGNC Symbol;Acc:HGNC:26203]	ENSG00000128298	BAIAP2L2	80115	BAI1 associated protein 2 like 2	49	45	82	17	36	40	28	40	30	2	2	8	4	0	2	5	7	5	3	1	0	4	11	5	5	4	10	4	2	1	0	3	0	3	1	2	0	0	3	0	3	1
ENSCAFG00000001428	PPIL1	474891	peptidylprolyl isomerase like 1 [Source:HGNC Symbol;Acc:HGNC:9260]	ENSG00000137168	PPIL1	51645	peptidylprolyl isomerase like 1	1857	1790	2845	1223	1575	1383	1739	1399	1389	2868	2008	2337	3293	3178	3758	3555	2635	2390	3992	3468	3604	3228	2186	2302	2595	2762	3360	2708	2246	2330	3727	3092	3491	2657	2429	2691	3729	3445	3442	6847	4614	5948
ENSCAFG00000001429	SLC16A8	610184	solute carrier family 16 member 8 [Source:HGNC Symbol;Acc:HGNC:16270]	ENSG00000100156	SLC16A8	23539	solute carrier family 16 member 8	16	26	28	3	20	9	7	9	10	1	0	0	2	3	1	4	1	0	0	0	1	1	2	3	0	0	4	0	1	3	1	2	1	1	0	0	0	1	2	1	1	1
ENSCAFG00000001431	PICK1	610191	protein interacting with PRKCA 1 [Source:HGNC Symbol;Acc:HGNC:9394]	ENSG00000100151	PICK1	9463	protein interacting with PRKCA 1	1158	1404	2061	1294	1466	1474	1365	1258	1309	1109	721	906	812	951	1215	970	997	709	800	803	927	1351	967	1100	861	885	1154	1206	1094	1198	900	803	906	620	578	716	621	527	540	810	486	585
ENSCAFG00000001432	C6orf89	474892	chromosome 6 open reading frame 89 [Source:HGNC Symbol;Acc:HGNC:21114]	ENSG00000198663	C6orf89	221477	chromosome 6 open reading frame 89	641	711	1035	621	726	656	886	665	688	976	699	766	964	964	1172	1231	898	785	922	799	812	1288	931	985	530	576	712	729	713	722	819	749	845	800	761	809	870	715	870	1246	846	1153
ENSCAFG00000001433	PLEC	482083	plectin [Source:HGNC Symbol;Acc:HGNC:9069]	ENSG00000178209	PLEC	5339	plectin	11107	14228	21711	10518	12268	13124	11651	11426	11546	1895	1573	1771	451	509	710	3207	3331	2162	1511	1511	1725	3472	2650	3288	1646	1948	2443	2553	2389	2381	2070	1740	2063	1652	1899	1896	3633	3189	3729	1708	1165	1349
ENSCAFG00000001434		474704		ENSG00000107077	KDM4C	23081	lysine demethylase 4C	627	672	1033	549	639	588	830	606	569	2295	1465	1571	1649	1643	1896	2367	1731	1481	2081	1942	1868	2537	1680	1866	1475	1371	1644	1846	1617	1477	1688	1371	1558	1383	1151	1350	1935	1673	1782	2953	1974	2428
ENSCAFG00000001435	UBQLN1	476312	ubiquilin 1 [Source:HGNC Symbol;Acc:HGNC:12508]	ENSG00000135018	UBQLN1	29979	ubiquilin 1	2873	3028	5029	2729	2799	2798	3246	2671	2627	3850	2673	2910	3293	3600	4266	4272	3500	2891	4209	3853	3989	4061	2978	3132	2524	2817	3289	3462	2803	2733	3637	2831	3304	2983	2873	3276	4572	3892	4288	4682	3273	4085
ENSCAFG00000001436	SOX10	481258	SRY-box 10 [Source:HGNC Symbol;Acc:HGNC:11190]	ENSG00000100146	SOX10	6663	SRY-box 10	446	480	832	231	270	304	674	633	625	6	8	5	2	10	3	7	6	4	6	4	5	4	8	11	1	4	4	1	11	8	4	3	2	4	3	8	10	10	2	1	4	5
ENSCAFG00000001437	POLR2F	474512	RNA polymerase II subunit F [Source:HGNC Symbol;Acc:HGNC:9193]	ENSG00000100142	POLR2F	5435	RNA polymerase II subunit F	1300	1678	2352	1013	1088	1342	1282	1032	1181	849	681	897	1009	1091	1350	869	818	680	893	860	1091	837	660	711	663	723	1021	796	707	820	1298	1052	1178	832	777	925	896	808	998	2010	1214	1693
ENSCAFG00000001438	PI16	481769	peptidase inhibitor 16 [Source:HGNC Symbol;Acc:HGNC:21245]	ENSG00000164530	PI16	221476	peptidase inhibitor 16	3034	3733	5986	1138	1515	1439	1816	1630	1641	594	439	531	24	21	29	312	266	197	18	12	15	142	99	99	40	55	65	624	568	578	17	29	18	248	235	263	726	584	751	14	9	20
ENSCAFG00000001439	C22orf23		chromosome 22 open reading frame 23 [Source:HGNC Symbol;Acc:HGNC:18589]	ENSG00000128346	C22orf23	84645	chromosome 22 open reading frame 23	656	776	1076	728	608	827	873	712	756	593	380	485	200	227	301	420	363	287	348	271	352	745	507	640	339	389	513	610	490	537	398	291	400	378	342	409	320	297	277	304	158	187
ENSCAFG00000001441	MTCH1	608507	mitochondrial carrier 1 [Source:HGNC Symbol;Acc:HGNC:17586]	ENSG00000137409	MTCH1	23787	mitochondrial carrier 1	9989	11714	19923	9310	9785	11115	9587	8395	9203	5040	3412	4253	3649	3921	5437	5232	4613	3616	5541	4888	5929	5838	4003	4684	3728	4219	5488	4384	3664	4181	4585	3545	4301	3573	3423	4099	4223	3613	4428	5697	3547	4368
ENSCAFG00000001442	MICALL1	481260	MICAL like 1 [Source:HGNC Symbol;Acc:HGNC:29804]	ENSG00000100139	MICALL1	85377	MICAL like 1	1725	2113	3138	1683	1785	1721	1533	1502	1457	1308	942	1124	569	686	878	1299	1382	972	1356	1218	1370	1799	1394	1583	834	966	1182	1300	1202	1206	1015	882	944	879	900	1002	760	697	765	1390	945	1034
ENSCAFG00000001443		474513	eukaryotic translation initiation factor 3 subunit L [Source:HGNC Symbol;Acc:HGNC:18138]	ENSG00000100129	EIF3L	51386	eukaryotic translation initiation factor 3 subunit L	5630	5745	10398	4765	5428	5349	5403	4253	4477	7386	5478	6439	8375	8554	10709	8152	6131	5581	8324	7534	8461	8523	6002	6379	6005	6675	8043	6728	5307	5860	7874	6090	7381	6043	5708	6566	5834	4936	5974	9497	6716	8741
ENSCAFG00000001444	FGD2	481771	FYVE, RhoGEF and PH domain containing 2 [Source:HGNC Symbol;Acc:HGNC:3664]	ENSG00000146192	FGD2	221472	FYVE, RhoGEF and PH domain containing 2	241	268	403	174	234	192	348	317	329	5252	3440	4312	1897	2102	2758	6036	5772	4175	3897	3726	4197	8487	5948	6766	6308	6857	9014	3150	2720	2943	4401	3669	4397	3041	2868	3346	4164	3450	4105	2356	1428	1695
ENSCAFG00000001445	GRINA	475118	glutamate ionotropic receptor NMDA type subunit associated protein 1 [Source:HGNC Symbol;Acc:HGNC:4589]	ENSG00000178719	GRINA	2907	glutamate ionotropic receptor NMDA type subunit associated protein 1	1236	1423	2771	963	1103	1287	1395	1245	1330	2705	2138	2655	2354	2536	3891	3816	3694	2877	2656	2497	3092	3081	2123	2551	1910	2269	2958	1585	1243	1520	2148	1696	2274	1057	1090	1184	2441	2221	2852	2452	1536	1827
ENSCAFG00000001446	FRMD3	484151	FERM domain containing 3 [Source:HGNC Symbol;Acc:HGNC:24125]	ENSG00000172159	FRMD3	257019	FERM domain containing 3	151	154	253	157	140	111	143	136	122	19	20	26	3	5	7	23	23	14	38	35	35	49	25	36	7	12	12	57	55	55	15	18	25	15	18	19	44	18	32	36	24	19
ENSCAFG00000001447	GALR3	610233	galanin receptor 3 [Source:HGNC Symbol;Acc:HGNC:4134]	ENSG00000128310	GALR3	8484	galanin receptor 3	7	4	14	7	9	12	3	9	16	3	8	4	5	12	13	8	4	3	0	0	3	0	4	1	4	1	11	4	1	0	20	2	6	13	6	4	0	3	2	7	8	4
ENSCAFG00000001448			proto-oncogene serine/threonine-protein kinase pim-1 [Source:RefSeq peptide;Acc:NP_001139649]	ENSG00000137193	PIM1	5292	Pim-1 proto-oncogene, serine/threonine kinase	1821	2413	3687	2700	2549	2877	2283	1968	2338	472	303	374	602	650	879	557	469	368	364	320	400	466	306	355	269	289	423	539	485	525	337	290	379	1440	1313	1800	1037	998	1162	649	366	514
ENSCAFG00000001449				ENSG00000186583	SPATC1	375686	spermatogenesis and centriole associated 1	0	0	1	0	0	0	0	1	0	0	0	1	0	0	2	2	0	3	0	3	2	1	0	0	8	2	6	0	2	0	0	0	0	0	0	0	6	2	2	2	0	1
ENSCAFG00000001450	MEST	607717	mesoderm specific transcript [Source:HGNC Symbol;Acc:HGNC:7028]	ENSG00000106484	MEST	4232	mesoderm specific transcript	176	270	379	157	149	165	176	171	152	1	7	6	0	1	1	8	7	6	2	8	1	212	137	154	4	3	2	17	9	9	3	3	3	236	209	298	19	17	23	2006	1337	1699
ENSCAFG00000001451		608568						0	1	1	0	0	3	0	3	0	0	0	0	0	0	0	0	0	0	0	0	0	0	0	0	0	0	0	0	0	0	1	0	0	0	0	0	0	0	0	6	0	0
ENSCAFG00000001453	RASEF	484152	RAS and EF-hand domain containing [Source:HGNC Symbol;Acc:HGNC:26464]	ENSG00000165105	RASEF	158158	RAS and EF-hand domain containing	892	842	1445	1425	1557	1319	3640	2533	2624	1	1	1	0	1	0	2	1	2	0	1	1	7	3	7	0	0	0	7	12	4	2	2	1	1	1	0	2	1	1	3	0	6
ENSCAFG00000001456	GCAT	481262	glycine C-acetyltransferase [Source:HGNC Symbol;Acc:HGNC:4188]	ENSG00000100116	GCAT	23464	glycine C-acetyltransferase	4955	5906	9604	4605	5065	5680	4760	4191	4353	440	357	369	256	285	437	241	214	180	229	246	278	288	215	219	127	147	191	775	612	729	2753	2267	2698	135	144	189	43	26	43	1568	930	1223
ENSCAFG00000001457		100684505		ENSG00000186788, ENSG00000189357, ENSG00000214929	SPATA31D1, SPATA31D3, SPATA31D4	389762	SPATA31 subfamily D member 1, SPATA31 subfamily D member 3, SPATA31 subfamily D member 4	4	0	10	2	3	4	18	14	11	0	0	1	0	1	0	1	1	0	1	1	0	0	0	0	0	1	0	1	1	0	2	0	1	0	1	0	2	4	1	0	0	0
ENSCAFG00000001458	TBC1D22B	481773	TBC1 domain family member 22B [Source:HGNC Symbol;Acc:HGNC:21602]	ENSG00000065491	TBC1D22B	55633		386	390	676	331	425	405	493	373	397	643	409	551	498	528	675	781	644	516	627	565	636	734	542	591	494	520	579	600	479	545	542	394	501	412	390	372	669	624	634	649	497	492
ENSCAFG00000001459	CEP41	482256	centrosomal protein 41 [Source:HGNC Symbol;Acc:HGNC:12370]	ENSG00000106477	CEP41	95681	centrosomal protein 41	296	375	592	278	246	240	434	288	290	1008	607	661	866	848	998	1104	876	672	1094	991	992	1038	692	703	601	719	747	1059	873	839	444	409	401	673	633	731	522	466	471	1631	1085	1273
ENSCAFG00000001460	PTPRD	481538	protein tyrosine phosphatase, receptor type D [Source:HGNC Symbol;Acc:HGNC:9668]	ENSG00000153707	PTPRD	5789	protein tyrosine phosphatase, receptor type D	1073	1004	1826	526	503	471	625	362	324	31	21	35	1	1	0	14	11	8	3	1	1	56	21	47	0	1	1	58	44	31	2	2	4	9	13	6	9	16	21	7	1	1
ENSCAFG00000001462	TLE1	476314	transducin like enhancer of split 1 [Source:HGNC Symbol;Acc:HGNC:11837]	ENSG00000196781	TLE1	7088	transducin like enhancer of split 1	1267	1552	2258	1222	1319	1250	1088	931	928	165	121	143	30	24	32	94	88	87	73	71	102	179	132	128	15	18	45	171	185	156	66	46	57	99	103	89	471	460	456	75	55	52
ENSCAFG00000001468								6	3	28	0	1	8	2	5	5	6	0	4	4	7	5	1	0	4	1	0	6	4	6	5	2	0	4	7	4	6	4	5	2	4	2	3	1	0	1	2	2	3
ENSCAFG00000001469				ENSG00000129084, ENSG00000256206	PSMA1, RP11-140L24.4	5682	proteasome subunit alpha 1	3	1	4	0	0	9	2	0	2	0	0	0	0	0	0	1	3	1	0	0	1	2	0	0	0	3	0	0	0	1	0	0	0	0	0	1	2	2	2	0	1	0
ENSCAFG00000001472				ENSG00000166165	CKB	1152	creatine kinase B	7	2	12	0	0	2	1	0	1	0	0	0	0	0	0	0	0	0	0	0	0	0	0	0	0	0	2	0	0	0	0	0	0	0	0	0	0	0	0	0	0	0
ENSCAFG00000001473								15	3	38	18	12	13	25	7	21	2	4	3	6	7	7	7	10	8	0	3	5	6	1	11	2	4	14	8	4	10	3	3	8	7	7	10	3	9	3	3	3	7
ENSCAFG00000001474				ENSG00000086061	DNAJA1	3301	DnaJ heat shock protein family (Hsp40) member A1	3	0	0	0	5	1	2	0	1	0	2	3	3	0	1	1	0	0	0	1	0	4	1	0	0	2	0	0	1	0	2	0	1	3	1	7	5	0	1	8	0	1
ENSCAFG00000001475								8	9	39	10	4	10	17	11	9	12	6	11	12	13	20	27	32	22	10	11	14	20	18	22	27	29	35	17	19	23	20	13	29	16	15	22	64	43	60	43	26	27
ENSCAFG00000001476								0	0	0	0	0	0	0	0	0	0	0	0	0	0	0	0	0	0	0	0	0	0	0	0	0	0	0	0	0	0	0	0	0	0	0	0	0	0	0	0	0	0
ENSCAFG00000001477	CMTR1	100683999	cap methyltransferase 1 [Source:HGNC Symbol;Acc:HGNC:21077]	ENSG00000137200	CMTR1	23070	cap methyltransferase 1	1512	1710	2442	1337	1396	1405	2128	1906	2022	7317	5163	6277	5781	6100	7903	9887	8520	6951	7121	6573	7330	11094	7893	9096	6123	6422	8195	7794	6663	7414	5416	4410	5263	5198	4818	5864	7532	6515	7420	7471	4762	5735
ENSCAFG00000001478	TYRP1	403479	tyrosinase related protein 1 [Source:HGNC Symbol;Acc:HGNC:12450]	ENSG00000107165	TYRP1	7306	tyrosinase related protein 1	32837	31578	57661	11724	11882	11994	2295	1685	1517	1	0	4	3	2	4	7	3	3	1	6	3	9	4	12	2	2	1	1	7	3	3	2	1	1	1	4	0	0	6	1	1	4
ENSCAFG00000001479								0	0	4	0	0	0	2	1	0	58	48	61	15	13	30	84	53	51	50	52	65	75	82	66	75	102	154	60	31	40	54	42	32	30	42	25	20	13	27	51	42	34
ENSCAFG00000001480	TRIOBP	481263	TRIO and F-actin binding protein [Source:HGNC Symbol;Acc:HGNC:17009]	ENSG00000100106	TRIOBP	11078	TRIO and F-actin binding protein	3609	4299	7044	2954	3356	3575	3264	2980	3076	1294	859	1067	842	917	1232	1264	1191	904	1307	1327	1414	1670	1212	1388	800	799	1126	1422	1285	1351	1084	853	1067	800	705	895	1216	1063	1287	2013	1367	1695
ENSCAFG00000001484	LGALS2	474514	galectin 2 [Source:HGNC Symbol;Acc:HGNC:6562]	ENSG00000100079	LGALS2	3957	galectin 2	94	102	232	231	181	256	305	274	258	13	4	2	2	8	4	11	9	4	13	5	9	9	9	9	4	4	0	10	6	6	14	5	5	4	10	10	9	4	13	13	1	8
ENSCAFG00000001486	CPA5	482257	carboxypeptidase A5 [Source:HGNC Symbol;Acc:HGNC:15722]	ENSG00000158525	CPA5	93979	carboxypeptidase A5	31	45	65	48	57	50	42	32	46	13	3	5	4	1	4	28	22	15	5	8	5	16	13	8	6	12	12	7	8	6	1	2	2	4	11	7	5	5	3	20	8	12
ENSCAFG00000001487		610276		ENSG00000100097	LGALS1	3956	galectin 1	10081	12443	21058	4126	4214	5167	7076	6262	7265	1526	1107	1465	1093	1139	1634	1529	1465	1246	1381	1277	1730	1725	1177	1431	800	880	1281	1740	1494	1915	1347	1069	1312	1157	1084	1488	3062	2513	3413	2616	1606	2284
ENSCAFG00000001488	MDGA1	474893	MAM domain containing glycosylphosphatidylinositol anchor 1 [Source:HGNC Symbol;Acc:HGNC:19267]	ENSG00000112139	MDGA1	266727	MAM domain containing glycosylphosphatidylinositol anchor 1	147	236	404	152	105	148	190	199	187	17	13	21	2	2	2	13	11	9	6	5	7	15	7	16	2	5	1	24	22	16	4	5	3	9	3	4	22	30	37	7	3	6
ENSCAFG00000001489	ZFAND3	481776	zinc finger AN1-type containing 3 [Source:HGNC Symbol;Acc:HGNC:18019]	ENSG00000156639	ZFAND3	60685	zinc finger AN1-type containing 3	860	991	1579	602	721	708	949	770	726	1031	742	773	714	810	1074	1150	929	699	777	719	837	1751	1267	1338	553	606	776	880	744	751	782	709	716	689	622	640	813	735	740	1085	682	869
ENSCAFG00000001490	SH3BP1	481265	SH3 domain binding protein 1 [Source:HGNC Symbol;Acc:HGNC:10824]	ENSG00000100092	SH3BP1	23616	SH3 domain binding protein 1	1484	1810	2684	1307	1361	1577	1278	1170	1289	4245	3223	3877	2618	2772	3959	5462	5476	3876	5652	5366	6119	7360	5524	6189	3608	3915	5340	4552	4031	4169	5531	4387	5064	2996	2878	3072	3340	2909	3216	5034	3181	3880
ENSCAFG00000001492				ENSG00000183826	BTBD9	114781	BTB domain containing 9	395	456	806	260	282	299	571	379	333	932	701	760	776	764	872	1102	660	644	1102	898	974	1099	759	864	660	603	733	895	670	630	754	545	703	580	531	587	657	486	612	1107	732	935
ENSCAFG00000001494	SSMEM1	608480	serine rich single-pass membrane protein 1 [Source:HGNC Symbol;Acc:HGNC:29580]	ENSG00000165120	SSMEM1	136263	serine rich single-pass membrane protein 1	0	0	0	0	0	0	0	0	0	0	2	0	0	1	0	0	1	0	1	0	1	2	3	0	1	0	2	3	3	1	1	0	1	0	0	0	0	0	0	0	2	0
ENSCAFG00000001495	TMEM209	475194	transmembrane protein 209 [Source:HGNC Symbol;Acc:HGNC:21898]	ENSG00000146842	TMEM209	84928	transmembrane protein 209	1318	1179	2054	1261	1208	1332	1565	1169	1073	2787	1856	1895	2739	2605	2807	3043	2110	1856	2505	2331	2163	3006	2062	2089	1856	1830	1984	2005	1691	1678	1323	1010	1124	2179	1883	2110	1681	1408	1556	3497	2267	2964
ENSCAFG00000001496	GGA1	481266	golgi associated, gamma adaptin ear containing, ARF binding protein 1 [Source:HGNC Symbol;Acc:HGNC:17842]	ENSG00000100083	GGA1	26088	golgi associated, gamma adaptin ear containing, ARF binding protein 1	959	1184	2000	837	981	991	1273	1046	1109	1307	937	1138	919	956	1369	1281	1322	968	1226	1122	1349	1651	1139	1385	1213	1364	1812	1345	1176	1314	1132	844	1073	1029	963	1121	1174	1008	1204	936	591	720
ENSCAFG00000001497	KLHDC10		kelch domain containing 10 [Source:HGNC Symbol;Acc:HGNC:22194]	ENSG00000128607	KLHDC10	23008	kelch domain containing 10	370	376	565	319	390	345	525	414	369	474	295	329	320	318	383	366	312	302	379	332	325	445	334	374	278	282	304	360	315	325	161	155	171	274	279	291	228	261	248	574	361	479
ENSCAFG00000001498	MPDZ	474708	multiple PDZ domain crumbs cell polarity complex component [Source:HGNC Symbol;Acc:HGNC:7208]	ENSG00000107186	MPDZ	8777	multiple PDZ domain crumbs cell polarity complex component	2867	2847	4405	1804	1783	1674	2601	1764	1769	700	446	465	247	280	257	638	461	403	588	544	525	868	595	633	169	188	197	978	927	857	324	241	305	587	480	577	739	638	615	437	269	360
ENSCAFG00000001499				ENSG00000091732	ZC3HC1	51530	zinc finger C3HC-type containing 1	363	433	616	410	456	451	531	474	462	756	438	605	654	635	824	1086	824	678	823	645	780	1023	725	745	443	509	629	921	742	820	407	357	401	647	605	660	466	388	478	1042	687	877
ENSCAFG00000001500	OPLAH	482085	5-oxoprolinase (ATP-hydrolysing) [Source:HGNC Symbol;Acc:HGNC:8149]	ENSG00000178814	OPLAH	26873	5-oxoprolinase (ATP-hydrolysing)	1830	2494	3667	1945	2241	2497	2513	2376	2678	1909	1543	1922	4141	5026	6773	2604	2965	2152	3921	3723	4344	3989	2901	3450	1885	2339	3173	2053	1998	2229	1869	1430	1662	3504	3359	3997	1938	1786	2070	655	348	472
ENSCAFG00000001501	CDC42EP1	481267	CDC42 effector protein 1 [Source:HGNC Symbol;Acc:HGNC:17014]	ENSG00000128283	CDC42EP1	11135	CDC42 effector protein 1	879	1128	1682	1061	1133	1369	1380	1330	1344	65	53	63	29	30	44	52	49	29	76	67	65	70	53	65	21	31	31	62	65	72	28	25	36	61	42	45	49	41	61	85	51	55
ENSCAFG00000001502	CARD10	481268	caspase recruitment domain family member 10 [Source:HGNC Symbol;Acc:HGNC:16422]	ENSG00000100065	CARD10	29775	caspase recruitment domain family member 10	703	883	1449	537	572	641	1099	956	1014	275	211	276	111	123	161	245	259	164	358	375	384	502	381	420	151	168	238	481	455	495	274	152	229	512	428	507	232	220	251	280	206	235
ENSCAFG00000001503	MFNG	610303	MFNG O-fucosylpeptide 3-beta-N-acetylglucosaminyltransferase [Source:HGNC Symbol;Acc:HGNC:7038]	ENSG00000100060	MFNG	4242	MFNG O-fucosylpeptide 3-beta-N-acetylglucosaminyltransferase	441	444	814	100	129	149	198	169	177	2484	1709	2226	3026	3314	4507	4793	4253	3221	2407	2244	2683	4820	3405	4011	2390	2647	3471	4375	3651	3882	2115	1669	2115	3077	3138	3527	5353	4623	5800	3922	2719	3280
ENSCAFG00000001504								42	54	67	5	6	7	11	13	8	1467	1015	1300	750	932	1227	1226	1261	888	1246	1263	1436	772	609	742	557	622	883	521	521	539	1336	1182	1311	733	698	731	180	122	162	1860	1250	1454
ENSCAFG00000001505	UBE2H	607816	ubiquitin conjugating enzyme E2 H [Source:HGNC Symbol;Acc:HGNC:12484]	ENSG00000186591	UBE2H	7328	ubiquitin conjugating enzyme E2 H	995	1132	1664	879	973	996	1189	1076	996	1141	748	801	491	430	426	912	766	603	785	730	650	1241	924	1017	941	929	1077	990	789	792	391	325	314	727	667	633	396	378	362	1218	774	902
ENSCAFG00000001506	CYTH4	481270	cytohesin 4 [Source:HGNC Symbol;Acc:HGNC:9505]	ENSG00000100055	CYTH4	27128	cytohesin 4	312	372	520	113	84	124	343	300	297	3175	2524	2994	2287	2511	3391	3855	3732	2822	4147	3945	4446	4250	3147	3560	3168	3720	4978	3962	3460	3657	3059	2509	2906	1570	1498	1629	4629	4229	4708	3359	2050	2420
ENSCAFG00000001507	NRF1	482260	nuclear respiratory factor 1 [Source:HGNC Symbol;Acc:HGNC:7996]	ENSG00000106459	NRF1	4899	nuclear respiratory factor 1	930	1004	1672	1005	850	917	1297	1145	1201	1663	1184	1292	1571	1520	1901	1889	1622	1287	1385	1186	1364	1804	1229	1344	1054	1157	1419	1396	1275	1235	1204	1020	1006	1166	1045	1205	1520	1367	1495	2060	1310	1541
ENSCAFG00000001508	RAC2	481271	ras-related C3 botulinum toxin substrate 2 (rho family, small GTP binding protein Rac2) [Source:HGNC Symbol;Acc:HGNC:9802]	ENSG00000128340	RAC2	5880	ras-related C3 botulinum toxin substrate 2 (rho family, small GTP binding protein Rac2)	369	466	672	94	72	109	164	201	219	11135	8255	10446	8907	10348	14210	13770	13524	10176	12300	11979	14095	15362	10931	12652	9525	11539	14527	10881	9088	10277	12282	9810	12024	7760	8153	8866	13213	11173	14222	13477	9009	10672
ENSCAFG00000001509		481272	somatostatin receptor 3 [Source:HGNC Symbol;Acc:HGNC:11332]	ENSG00000278195	SSTR3	6753	somatostatin receptor 3	0	0	0	0	0	0	0	0	0	0	2	5	0	0	0	3	7	5	1	1	2	0	1	5	9	7	8	0	0	0	1	0	0	16	14	30	6	6	11	6	14	15
ENSCAFG00000001511		403439	Canis lupus familiaris interleukin 2 receptor, beta (IL2RB), transcript variant 2, mRNA. [Source:RefSeq mRNA;Acc:NM_001286850]	ENSG00000100385	IL2RB	3560	interleukin 2 receptor subunit beta	52	43	89	67	72	87	76	61	69	389	287	319	104	131	146	438	393	326	191	172	191	689	458	517	150	180	236	327	253	260	191	145	230	269	269	305	264	192	280	239	109	175
ENSCAFG00000001512	TMPRSS6	608593	transmembrane protease, serine 6 [Source:HGNC Symbol;Acc:HGNC:16517]	ENSG00000187045	TMPRSS6	164656	transmembrane protease, serine 6	5	13	17	11	9	16	19	16	18	29	7	5	28	20	19	11	12	18	13	12	13	24	17	27	39	41	56	13	15	16	18	17	13	13	13	16	3	8	12	1	4	2
ENSCAFG00000001513	KCTD17	481274	potassium channel tetramerization domain containing 17 [Source:HGNC Symbol;Acc:HGNC:25705]	ENSG00000100379	KCTD17	79734	potassium channel tetramerization domain containing 17	256	392	493	144	189	166	165	147	153	252	206	244	215	272	379	260	234	209	300	284	324	345	209	286	295	329	515	344	300	368	264	230	258	139	128	152	166	153	184	224	157	189
ENSCAFG00000001514	MPST	474515	mercaptopyruvate sulfurtransferase [Source:HGNC Symbol;Acc:HGNC:7223]	ENSG00000128309	MPST	4357	mercaptopyruvate sulfurtransferase	1211	1722	2458	918	1126	1362	1228	1194	1285	1021	795	993	849	999	1327	1168	1315	879	950	964	1135	1468	1055	1106	799	1018	1332	1067	1023	1056	886	692	810	754	785	883	966	918	954	1012	641	759
ENSCAFG00000001515	STRIP2	482261	striatin interacting protein 2 [Source:HGNC Symbol;Acc:HGNC:22209]	ENSG00000128578	STRIP2	57464	striatin interacting protein 2	67	69	122	127	185	122	503	401	430	90	54	62	12	13	16	92	69	59	51	39	58	134	78	85	38	28	33	96	90	69	55	44	36	45	41	45	127	132	132	42	11	22
ENSCAFG00000001516	TST	481275	thiosulfate sulfurtransferase [Source:HGNC Symbol;Acc:HGNC:12388]	ENSG00000128311	TST	7263	thiosulfate sulfurtransferase	399	552	984	476	565	669	485	556	487	137	88	103	51	71	100	130	129	82	144	157	165	158	117	133	158	170	184	183	96	137	92	58	91	80	51	86	95	68	99	155	110	132
ENSCAFG00000001517	TEX33	474516	testis expressed 33 [Source:HGNC Symbol;Acc:HGNC:28568]	ENSG00000185264	TEX33	339669	testis expressed 33	0	0	0	0	4	0	1	2	4	0	0	0	0	0	0	0	0	0	0	0	0	0	0	0	0	0	0	0	0	0	0	0	0	0	0	0	0	0	0	0	0	0
ENSCAFG00000001518	DNAH8	474895	dynein axonemal heavy chain 8 [Source:HGNC Symbol;Acc:HGNC:2952]	ENSG00000124721	DNAH8	1769	dynein axonemal heavy chain 8	4	6	11	0	0	1	4	5	7	0	4	1	4	4	5	4	9	12	4	8	6	42	27	34	12	4	6	15	15	12	15	7	8	2	2	11	9	5	9	0	2	1
ENSCAFG00000001519	CSF2RB	481276	colony stimulating factor 2 receptor beta common subunit [Source:HGNC Symbol;Acc:HGNC:2436]	ENSG00000100368	CSF2RB	1439	colony stimulating factor 2 receptor beta common subunit	924	1017	1432	653	553	681	1093	1007	1068	2743	2031	2386	817	828	1156	2640	2384	1973	2563	2302	2693	3802	2680	3279	1497	1595	2220	3086	2731	2806	1618	1261	1543	1919	1921	2244	2506	2148	2436	3116	1879	2294
ENSCAFG00000001520	NFIB	474709	nuclear factor I B [Source:HGNC Symbol;Acc:HGNC:7785]	ENSG00000147862	NFIB	4781	nuclear factor I B	1729	1804	2717	1840	1638	1472	2488	2038	1851	208	118	129	74	71	91	210	191	133	176	144	152	206	142	144	53	69	72	245	225	201	103	76	89	80	114	110	186	174	167	168	129	120
ENSCAFG00000001521	EXOSC4	482086	exosome component 4 [Source:HGNC Symbol;Acc:HGNC:18189]	ENSG00000178896	EXOSC4	54512	exosome component 4	746	915	1571	727	779	922	634	710	716	1170	946	1118	978	1009	1431	1042	1145	891	1444	1401	1678	944	657	753	832	1018	1297	917	770	824	1060	809	972	830	857	955	856	774	962	2365	1684	1930
ENSCAFG00000001522	NCF4	481277	neutrophil cytosolic factor 4 [Source:HGNC Symbol;Acc:HGNC:7662]	ENSG00000100365	NCF4	4689	neutrophil cytosolic factor 4	129	159	221	39	9	29	84	62	77	1803	1282	1533	714	668	965	3159	2976	2302	4978	4657	5323	1980	1359	1550	1204	1407	1853	2195	1827	2107	3649	2917	3525	2455	2258	2520	4215	3733	4377	4000	2623	3077
ENSCAFG00000001523	GPAA1	475120	glycosylphosphatidylinositol anchor attachment 1 [Source:HGNC Symbol;Acc:HGNC:4446]	ENSG00000197858	GPAA1	8733	glycosylphosphatidylinositol anchor attachment 1	3432	5028	7973	4166	4377	5202	4591	4695	5283	6421	4784	6256	3245	3592	5305	6725	6989	5391	5930	5651	7033	5802	4038	4944	3431	4144	5866	4640	4236	5083	3589	2921	3840	3968	3852	4566	3632	3191	4144	6115	3827	4965
ENSCAFG00000001524	AHCYL2	475197	adenosylhomocysteinase like 2 [Source:HGNC Symbol;Acc:HGNC:22204]	ENSG00000158467	AHCYL2	23382	adenosylhomocysteinase like 2	1501	1599	2775	1157	1136	1349	1821	1494	1427	3203	2091	2396	1618	1650	1964	4363	3375	2742	2788	2496	2535	5486	3643	4075	2681	2834	3213	2702	2261	2272	1348	1085	1217	2398	2226	2621	1293	1135	1229	2624	1755	2005
ENSCAFG00000001525	PVALB	481278	parvalbumin [Source:HGNC Symbol;Acc:HGNC:9704]	ENSG00000100362	PVALB	5816	parvalbumin	0	0	0	0	0	1	0	0	0	0	0	0	0	0	0	0	0	1	1	0	0	3	3	1	0	0	0	0	0	0	3	0	1	0	0	2	0	0	0	0	3	4
ENSCAFG00000001526	IFT27	474517	intraflagellar transport 27 [Source:HGNC Symbol;Acc:HGNC:18626]	ENSG00000100360	IFT27	11020	intraflagellar transport 27	289	265	548	401	414	488	324	313	344	189	153	195	167	171	190	251	235	205	318	273	320	266	200	209	148	167	190	283	223	274	343	199	260	157	137	132	319	319	373	345	258	331
ENSCAFG00000001529	CYC1	475121	cytochrome c1 [Source:HGNC Symbol;Acc:HGNC:2579]	ENSG00000179091	CYC1	1537	cytochrome c1	0	0	0	0	0	0	0	0	0	0	0	0	0	0	0	0	0	0	0	0	0	0	0	0	0	0	0	0	0	0	0	0	0	0	0	0	0	0	0	0	0	0
ENSCAFG00000001530				ENSG00000135390	ATP5G2	517	ATP synthase, H+ transporting, mitochondrial Fo complex subunit C2 (subunit 9)	2409	2607	4782	2089	2358	2337	2237	2089	2107	3880	2837	3807	5183	5340	7668	5090	4265	3873	3920	3632	4841	5048	3397	4193	2838	3259	4459	4194	3199	4049	6295	5036	6726	3199	2953	3665	4552	3535	5152	5819	3553	4754
ENSCAFG00000001531	SMO	482262	smoothened, frizzled class receptor [Source:HGNC Symbol;Acc:HGNC:11119]	ENSG00000128602	SMO	6608	smoothened, frizzled class receptor	1257	1378	2485	1027	1148	1335	1272	1134	1184	79	65	88	23	36	40	115	85	72	52	51	60	109	54	90	25	31	36	112	71	82	52	34	50	55	69	84	63	53	68	67	58	45
ENSCAFG00000001532	ZDHHC21	481546	zinc finger DHHC-type containing 21 [Source:HGNC Symbol;Acc:HGNC:20750]	ENSG00000175893	ZDHHC21	340481	zinc finger DHHC-type containing 21	569	574	810	694	638	594	551	441	407	540	320	353	412	351	382	482	366	316	506	446	441	550	345	334	330	292	370	393	293	307	510	403	455	365	311	326	479	350	401	615	441	577
ENSCAFG00000001533	TSPAN33	475198	tetraspanin 33 [Source:HGNC Symbol;Acc:HGNC:28743]	ENSG00000158457	TSPAN33	340348	tetraspanin 33	91	141	168	92	62	92	104	93	102	15	10	23	3	8	17	41	29	41	10	12	12	42	30	49	25	26	40	13	11	14	16	17	25	28	26	36	17	33	38	54	41	41
ENSCAFG00000001534	TLE4	476317	transducin like enhancer of split 4 [Source:HGNC Symbol;Acc:HGNC:11840]	ENSG00000106829	TLE4	7091	transducin like enhancer of split 4	3640	3976	6018	3468	3604	3461	4501	3385	3414	3421	2259	2457	2139	2091	2469	4539	3378	2802	2864	2464	2586	4971	3419	3730	3073	3083	3670	3902	3344	3081	2859	2311	2585	1736	1680	1846	4839	4012	4139	3931	2604	3036
ENSCAFG00000001535	CER1	611037	cerberus 1, DAN family BMP antagonist [Source:HGNC Symbol;Acc:HGNC:1862]	ENSG00000147869	CER1	9350	cerberus 1, DAN family BMP antagonist	0	0	1	8	0	0	0	2	0	0	0	0	0	0	0	2	0	1	0	0	1	0	0	0	0	0	0	0	0	1	0	1	0	0	1	0	0	1	2	0	0	0
ENSCAFG00000001536	SHARPIN		SHANK associated RH domain interactor [Source:HGNC Symbol;Acc:HGNC:25321]	ENSG00000179526	SHARPIN	81858	SHANK associated RH domain interactor	1472	1905	3450	1496	1703	1908	1781	1760	1938	2323	1678	1982	1460	1777	2450	2763	3041	2218	2596	2350	2852	2214	1595	1862	1556	1936	2613	1728	1478	1861	1616	1322	1657	1337	1275	1467	1508	1381	1574	2830	1723	2120
ENSCAFG00000001537	FREM1	481547	FRAS1 related extracellular matrix 1 [Source:HGNC Symbol;Acc:HGNC:23399]	ENSG00000164946	FREM1	158326	FRAS1 related extracellular matrix 1	378	342	529	371	344	360	611	433	470	1415	1040	1083	351	382	438	773	538	481	1994	1864	1798	502	315	379	242	234	265	2031	1798	1612	237	193	190	597	561	611	594	529	532	1264	682	938
ENSCAFG00000001540		482088		ENSG00000179698	WDR97	340390	WD repeat domain 97	1437	1789	2695	1208	1340	1511	1602	1532	1722	2274	1868	2281	1318	1464	2014	3028	3198	2422	2087	2118	2446	2596	1870	2320	1377	1670	2345	1755	1493	1636	1357	1068	1328	1243	1278	1449	1478	1372	1623	2242	1429	1734
ENSCAFG00000001541	HGH1	609695	HGH1 homolog [Source:HGNC Symbol;Acc:HGNC:24161]	ENSG00000235173	HGH1	51236	HGH1 homolog	337	494	802	348	432	489	338	325	365	1267	918	1215	926	1124	1573	1463	1443	1212	1462	1473	1692	1253	874	1114	742	900	1160	918	864	918	888	731	801	670	677	839	584	571	671	1576	997	1337
ENSCAFG00000001542		482089						0	1	0	0	3	0	3	1	0	1	3	1	0	0	2	5	6	2	0	2	2	0	2	7	1	2	4	2	2	5	0	4	1	1	1	2	3	0	1	4	1	1
ENSCAFG00000001543	TNPO3	482263	transportin 3 [Source:HGNC Symbol;Acc:HGNC:17103]	ENSG00000064419	TNPO3	23534		3316	3122	5531	2685	2656	2669	3381	2457	2659	6743	4661	5536	6678	6800	8169	9950	8219	7128	6426	5981	6283	9116	6281	7042	6297	6728	8326	6942	5776	6321	3520	2880	3382	5959	5346	6409	5063	4432	4928	9216	6116	7719
ENSCAFG00000001544	EIF3D	608665	eukaryotic translation initiation factor 3 subunit D [Source:HGNC Symbol;Acc:HGNC:3278]	ENSG00000100353	EIF3D	8664	eukaryotic translation initiation factor 3 subunit D	11149	12829	20930	10886	11883	12203	12315	10194	10121	18432	13443	15669	24520	25913	32588	20135	16761	14091	17909	16856	18424	23552	16303	17609	12035	13808	16863	20906	16700	18067	19283	16044	18571	14821	13659	15291	13501	11934	13480	18128	12473	15454
ENSCAFG00000001545	TTC39B	474710	tetratricopeptide repeat domain 39B [Source:HGNC Symbol;Acc:HGNC:23704]	ENSG00000155158	TTC39B	158219	tetratricopeptide repeat domain 39B	376	332	609	400	429	418	496	378	364	463	311	345	203	193	260	414	285	301	219	188	220	399	242	283	164	163	164	253	191	214	223	193	184	489	396	445	454	358	343	222	135	229
ENSCAFG00000001546	MROH1	482090	maestro heat like repeat family member 1 [Source:HGNC Symbol;Acc:HGNC:26958]	ENSG00000179832	MROH1	727957	maestro heat like repeat family member 1	1648	2220	3263	2061	2222	2511	3044	2877	3055	5144	3720	4587	2414	2591	3840	5946	6003	4190	4442	4093	4858	5094	3604	4297	3827	4173	5905	4211	3915	4075	3383	2696	3185	2953	2938	3487	2397	1970	2355	3086	1842	2369
ENSCAFG00000001547	GLP1R		glucagon like peptide 1 receptor [Source:HGNC Symbol;Acc:HGNC:4324]	ENSG00000112164	GLP1R	2740	glucagon like peptide 1 receptor	25	51	38	19	28	16	56	44	68	1	0	2	0	0	0	0	0	0	0	0	0	0	3	1	0	0	0	0	0	1	0	0	0	0	0	0	0	0	1	0	0	0
ENSCAFG00000001548	SNAPC3		small nuclear RNA activating complex polypeptide 3 [Source:HGNC Symbol;Acc:HGNC:11136]	ENSG00000164975	SNAPC3	6619	small nuclear RNA activating complex polypeptide 3	549	516	866	398	418	447	555	424	483	819	602	627	688	771	904	757	572	488	736	650	695	822	637	640	493	500	674	797	620	626	827	701	745	519	421	546	622	616	616	787	587	653
ENSCAFG00000001549	SAYSD1	608740	SAYSVFN motif domain containing 1 [Source:HGNC Symbol;Acc:HGNC:21025]	ENSG00000112167	SAYSD1	55776	SAYSVFN motif domain containing 1	252	299	388	251	298	326	424	409	347	125	107	117	158	155	205	182	184	142	144	135	133	194	124	147	86	97	141	166	77	104	194	171	159	167	118	184	120	88	138	153	114	152
ENSCAFG00000001550	FOXRED2	474518	FAD dependent oxidoreductase domain containing 2 [Source:HGNC Symbol;Acc:HGNC:26264]	ENSG00000100350	FOXRED2	80020	FAD dependent oxidoreductase domain containing 2	530	607	1109	449	537	512	1014	882	947	1636	1245	1423	1539	1694	2226	3167	2945	2190	2662	2350	2650	3361	2451	2970	1136	1211	1508	1806	1636	1689	1969	1628	1834	1385	1285	1486	3653	2987	3529	3039	1839	2292
ENSCAFG00000001551	PSIP1	474712	PC4 and SFRS1 interacting protein 1 [Source:HGNC Symbol;Acc:HGNC:9527]	ENSG00000164985	PSIP1	11168	PC4 and SFRS1 interacting protein 1	2662	2714	3696	1908	2017	1605	3353	2532	2085	8740	6213	5918	7328	7085	6990	11782	8413	6810	10907	10112	8627	10665	7496	7006	9157	9264	9426	10142	8212	6769	8309	7251	6895	9181	8289	8119	15427	14050	11823	13526	10259	11742
ENSCAFG00000001553	TXN2		thioredoxin 2 [Source:HGNC Symbol;Acc:HGNC:17772]	ENSG00000100348	TXN2	25828	thioredoxin 2	1169	1495	2508	1168	1238	1271	1633	1366	1382	1380	971	1172	1618	1790	2402	1875	1693	1325	1454	1455	1697	1678	1312	1476	1154	1261	1638	1512	1227	1385	1469	1222	1493	1404	1467	1548	1258	1127	1383	2046	1200	1510
ENSCAFG00000001554	BOP1	100685748	block of proliferation 1 [Source:HGNC Symbol;Acc:HGNC:15519]	ENSG00000261236	BOP1	23246	block of proliferation 1	1519	1971	3286	1333	1581	2101	1467	1452	1635	5832	4414	5657	3122	3865	5290	4944	5342	3943	5435	5453	6328	4169	3093	3783	3315	4299	5665	3879	3520	3896	3844	2939	3491	2881	2822	3161	2509	2296	2730	6546	4168	4863
ENSCAFG00000001556	KCNK17		potassium two pore domain channel subfamily K member 17 [Source:HGNC Symbol;Acc:HGNC:14465]	ENSG00000124780	KCNK17	89822	potassium two pore domain channel subfamily K member 17	126	135	184	16	27	46	54	49	41	13	11	19	0	0	1	3	4	1	1	2	3	19	4	6	1	0	1	9	11	11	0	0	0	3	4	1	4	3	15	6	1	2
ENSCAFG00000001557	CCDC171	474713	coiled-coil domain containing 171 [Source:HGNC Symbol;Acc:HGNC:29828]	ENSG00000164989	CCDC171	203238	coiled-coil domain containing 171	159	164	271	165	138	179	290	227	194	284	189	196	189	192	194	830	618	531	236	169	145	499	379	354	456	426	572	282	272	216	139	89	129	291	241	269	465	381	396	243	167	226
ENSCAFG00000001559								33	62	107	45	72	92	105	84	115	257	198	253	70	82	113	228	258	224	176	207	211	206	162	221	138	164	248	161	185	190	198	162	135	151	138	153	133	94	105	185	120	116
ENSCAFG00000001560	KIF6		kinesin family member 6 [Source:HGNC Symbol;Acc:HGNC:21202]	ENSG00000164627	KIF6	221458	kinesin family member 6	17	20	33	16	11	10	19	7	17	2	1	2	3	2	0	5	9	4	6	8	5	0	0	1	0	2	2	1	4	3	2	0	1	1	1	0	5	1	6	3	4	2
ENSCAFG00000001562	BNC2	612979	basonuclin 2 [Source:HGNC Symbol;Acc:HGNC:30988]	ENSG00000173068	BNC2	54796	basonuclin 2	963	1059	1574	938	923	968	1300	970	1066	92	73	57	25	37	62	61	64	38	153	119	106	57	57	53	21	45	28	117	87	86	259	231	257	52	64	71	121	95	112	102	55	83
ENSCAFG00000001563	HSF1	475124	heat shock transcription factor 1 [Source:HGNC Symbol;Acc:HGNC:5224]	ENSG00000185122	HSF1	3297	heat shock transcription factor 1	1317	1818	2720	1430	1480	1682	1739	1686	1887	2796	1979	2547	1477	1713	2320	2953	3059	2220	2543	2563	2933	2284	1677	1921	1973	2406	3061	1901	1614	1813	1520	1324	1542	1550	1603	1723	1696	1539	1783	3256	1864	2252
ENSCAFG00000001564		106559905						4	3	4	3	1	5	2	2	6	1	1	2	4	5	9	7	5	6	2	3	0	5	7	5	7	2	13	0	9	3	2	2	3	7	5	9	6	5	2	10	5	4
ENSCAFG00000001565	DAAM2	481783	dishevelled associated activator of morphogenesis 2 [Source:HGNC Symbol;Acc:HGNC:18143]	ENSG00000146122	DAAM2	23500	dishevelled associated activator of morphogenesis 2	550	631	1104	376	413	386	499	472	453	99	81	94	33	50	46	116	90	70	111	99	110	147	116	141	21	32	37	188	180	160	65	59	68	66	55	87	139	96	131	57	54	56
ENSCAFG00000001566	CNTLN	481548	centlein [Source:HGNC Symbol;Acc:HGNC:23432]	ENSG00000044459	CNTLN	54875		1235	1321	1773	918	830	721	1471	1008	962	211	135	137	76	79	84	174	118	97	1382	1123	1073	273	166	152	83	79	82	1015	910	733	116	87	94	126	137	145	246	202	184	1871	1240	1549
ENSCAFG00000001567	SH3GL2	611239	SH3 domain containing GRB2 like 2, endophilin A1 [Source:HGNC Symbol;Acc:HGNC:10831]	ENSG00000107295	SH3GL2	6456	SH3 domain containing GRB2 like 2, endophilin A1	165	178	211	82	96	59	233	177	140	38	13	10	5	8	4	27	16	10	10	10	11	15	23	19	11	12	19	11	4	9	9	0	6	10	6	15	3	6	8	12	17	19
ENSCAFG00000001568		481784		ENSG00000124615	MOCS1	4337	molybdenum cofactor synthesis 1	934	1191	1614	758	827	920	837	808	735	102	85	116	72	65	107	134	156	100	160	153	154	116	83	104	50	32	70	151	113	134	76	55	53	76	67	92	98	83	98	185	106	132
ENSCAFG00000001569	RECQL4		RecQ like helicase 4 [Source:HGNC Symbol;Acc:HGNC:9949]	ENSG00000160957	RECQL4	9401	RecQ like helicase 4	161	206	358	194	143	203	180	246	220	526	466	456	214	335	472	589	566	437	739	673	766	438	346	348	420	506	700	466	479	484	317	286	338	301	304	386	655	542	615	723	450	514
ENSCAFG00000001570	PSAT1	476318	phosphoserine aminotransferase 1 [Source:HGNC Symbol;Acc:HGNC:19129]	ENSG00000135069	PSAT1	29968	phosphoserine aminotransferase 1	1767	1820	3209	1559	1695	1718	2078	1637	1524	3009	2131	2260	612	610	728	1967	1528	1246	2882	2557	2725	2812	1882	2114	397	396	478	3104	2498	2479	1786	1351	1566	1301	1192	1309	3136	2651	3041	3798	2715	3104
ENSCAFG00000001571		481785		ENSG00000156564	LRFN2	57497	leucine rich repeat and fibronectin type III domain containing 2	17	13	28	8	3	21	16	14	16	0	0	1	0	0	0	0	0	0	0	0	0	0	0	0	0	0	0	0	0	1	0	0	0	0	0	0	0	0	2	0	0	0
ENSCAFG00000001572	UNC5CL	481786	unc-5 family C-terminal like [Source:HGNC Symbol;Acc:HGNC:21203]	ENSG00000124602	UNC5CL	222643	unc-5 family C-terminal like	1	1	11	9	9	8	5	9	10	9	6	7	0	0	0	15	15	6	0	0	0	6	0	2	0	0	0	4	1	2	8	3	4	6	3	3	0	0	0	0	0	0
ENSCAFG00000001573	TMEM249		transmembrane protein 249 [Source:HGNC Symbol;Acc:HGNC:44155]	ENSG00000261587	TMEM249	340393	transmembrane protein 249	8	9	14	7	12	13	20	14	17	40	52	41	23	37	44	60	93	56	24	23	40	47	56	54	54	54	79	40	32	43	11	21	13	28	23	37	17	7	24	71	42	54
ENSCAFG00000001574	TSPO2		translocator protein 2 [Source:HGNC Symbol;Acc:HGNC:21256]	ENSG00000112212	TSPO2	222642	translocator protein 2	0	0	0	0	0	0	0	0	0	0	0	0	0	0	0	0	0	0	0	0	0	0	0	0	0	0	0	0	0	0	0	0	0	0	0	0	0	0	0	0	0	0
ENSCAFG00000001575	APOBEC2	481788	apolipoprotein B mRNA editing enzyme catalytic subunit 2 [Source:HGNC Symbol;Acc:HGNC:605]	ENSG00000124701	APOBEC2	10930	apolipoprotein B mRNA editing enzyme catalytic subunit 2	0	0	0	9	2	10	295	237	246	0	0	0	0	0	0	0	0	0	0	1	0	0	0	0	0	0	0	0	0	0	0	0	0	0	0	0	0	0	0	0	0	0
ENSCAFG00000001576				ENSG00000182325, ENSG00000271698	FBXL6, GS1-393G12.13	26233	F-box and leucine rich repeat protein 6	603	845	1320	700	685	913	790	712	870	1880	1338	1768	1412	1707	2101	2010	2210	1600	2046	1953	2401	1836	1229	1539	1127	1340	1949	1701	1409	1595	1200	928	1221	1159	1158	1473	892	874	1107	2198	1378	1808
ENSCAFG00000001577	CEP78	607243	centrosomal protein 78 [Source:HGNC Symbol;Acc:HGNC:25740]	ENSG00000148019	CEP78	84131	centrosomal protein 78	583	554	1052	585	489	489	717	582	495	1403	923	973	1233	1236	1359	1645	1112	988	1254	1181	1179	1474	1045	1098	871	815	936	1527	1290	1224	1252	985	1020	1164	941	1186	1433	1210	1193	2573	1596	2255
ENSCAFG00000001578	OARD1	100685433	O-acyl-ADP-ribose deacylase 1 [Source:HGNC Symbol;Acc:HGNC:21257]	ENSG00000124596	OARD1	221443	O-acyl-ADP-ribose deacylase 1	1138	1310	1888	1188	1144	1173	1722	1407	1410	2488	1631	1781	2132	1941	2260	2694	1964	1737	2248	2012	2160	2638	1762	1808	1958	1891	2289	2479	1964	1983	2305	1924	2064	1930	1618	2064	1882	1761	1767	3201	2080	2567
ENSCAFG00000001579		403928	guanine nucleotide-binding protein G(q) subunit alpha [Source:RefSeq peptide;Acc:NP_001003249]	ENSG00000156052	GNAQ	2776	G protein subunit alpha q	423	374	623	271	234	219	367	304	319	130	123	113	64	54	98	123	100	92	127	102	118	165	126	148	70	71	68	166	161	146	73	66	78	106	98	123	147	132	153	138	87	89
ENSCAFG00000001580	NFYA	474897	nuclear transcription factor Y subunit alpha [Source:HGNC Symbol;Acc:HGNC:7804]	ENSG00000001167	NFYA	4800		501	591	797	308	323	327	369	324	334	1054	823	911	794	809	1018	1241	1100	870	962	865	968	1204	797	963	589	637	797	958	817	828	1168	877	1100	1002	896	979	789	674	758	1936	1371	1452
ENSCAFG00000001581	ADAMTSL1	474717	ADAMTS like 1 [Source:HGNC Symbol;Acc:HGNC:14632]	ENSG00000178031	ADAMTSL1	92949	ADAMTS like 1	599	766	1176	216	241	332	605	540	541	44	25	36	6	6	11	55	46	33	29	33	17	45	26	34	5	8	6	79	96	103	3	6	1	47	43	33	58	73	75	7	6	2
ENSCAFG00000001582								85	136	129	97	92	78	175	161	156	89	48	70	36	45	38	78	76	46	25	24	39	88	68	55	52	59	84	88	61	46	62	46	74	47	36	54	90	61	82	36	42	53
ENSCAFG00000001584	TREML1		triggering receptor expressed on myeloid cells like 1 [Source:HGNC Symbol;Acc:HGNC:20434]	ENSG00000161911	TREML1	340205	triggering receptor expressed on myeloid cells like 1	35	56	87	5	0	0	12	9	10	306	250	286	244	307	388	277	281	197	648	673	702	254	168	209	45	40	63	157	105	127	359	289	335	199	173	216	181	231	215	463	311	368
ENSCAFG00000001585	FLNC	482266	filamin C [Source:HGNC Symbol;Acc:HGNC:3756]	ENSG00000128591	FLNC	2318	filamin C	688	778	1300	675	824	880	1531	1326	1485	104	98	126	23	19	28	74	54	53	28	39	38	113	87	105	27	25	37	152	172	172	18	18	25	94	133	121	62	51	59	51	18	27
ENSCAFG00000001586	TREM2	608965	triggering receptor expressed on myeloid cells 2 [Source:HGNC Symbol;Acc:HGNC:17761]	ENSG00000095970	TREM2	54209	triggering receptor expressed on myeloid cells 2	17	33	45	0	12	7	21	28	29	0	0	0	0	0	0	0	2	2	0	0	3	0	0	0	0	0	0	7	8	3	0	1	1	2	3	4	10	16	7	2	1	0
ENSCAFG00000001588		475125		ENSG00000132517, ENSG00000185803	SLC52A1, SLC52A2	55065	solute carrier family 52 member 1, solute carrier family 52 member 2	1273	1840	3065	1430	1542	1850	1251	1400	1513	1654	1392	1710	1516	1697	2433	2206	2303	1772	1800	1706	2273	1761	1302	1620	1099	1364	1983	1323	1124	1387	1149	873	1173	1021	1041	1249	877	755	979	1813	1144	1507
ENSCAFG00000001589				ENSG00000112195	TREML2	79865	triggering receptor expressed on myeloid cells like 2	24	17	25	6	0	12	9	8	16	593	434	513	404	394	629	1282	995	767	502	543	571	911	647	741	127	165	235	977	763	843	548	436	500	768	769	793	368	284	416	901	625	787
ENSCAFG00000001590	SAXO1	474718	stabilizer of axonemal microtubules 1 [Source:HGNC Symbol;Acc:HGNC:28566]	ENSG00000155875	SAXO1	158297	stabilizer of axonemal microtubules 1	0	0	0	0	2	0	0	0	0	0	0	0	0	0	0	0	0	0	0	0	0	1	0	0	0	0	0	0	0	0	0	0	0	0	0	0	1	0	0	0	0	0
ENSCAFG00000001591		608994	triggering receptor expressed on myeloid cells 1 precursor [Source:RefSeq peptide;Acc:NP_001271421]	ENSG00000124731	TREM1	54210	triggering receptor expressed on myeloid cells 1	27	25	19	9	12	17	41	31	24	4	4	2	1	2	1	10	3	2	2	0	0	0	2	4	0	0	2	58	50	39	4	3	3	106	102	129	12	7	6	5	3	3
ENSCAFG00000001592	RPL7		ribosomal protein L7 [Source:HGNC Symbol;Acc:HGNC:10363]					0	0	5	1	0	3	2	0	4	0	0	1	0	3	4	0	0	2	0	0	1	0	1	2	0	0	2	0	2	1	0	0	0	0	0	1	0	2	1	3	1	5
ENSCAFG00000001593	NCR2		natural cytotoxicity triggering receptor 2 [Source:HGNC Symbol;Acc:HGNC:6732]	ENSG00000096264	NCR2	9436	natural cytotoxicity triggering receptor 2	2	0	0	0	9	2	3	5	0	0	0	3	5	6	4	5	3	1	12	4	9	10	4	8	2	5	2	7	5	9	3	1	1	6	2	5	7	1	5	0	9	5
ENSCAFG00000001595	ADCK5	482095	aarF domain containing kinase 5 [Source:HGNC Symbol;Acc:HGNC:21738]	ENSG00000173137	ADCK5	203054	aarF domain containing kinase 5	78	119	189	108	102	140	109	109	123	102	85	142	51	80	110	95	152	116	87	127	135	68	83	117	59	71	103	75	83	87	71	51	76	86	48	77	74	53	83	118	62	110
ENSCAFG00000001596	FOXP4	481793	forkhead box P4 [Source:HGNC Symbol;Acc:HGNC:20842]	ENSG00000137166	FOXP4	116113	forkhead box P4	398	561	818	505	528	637	609	566	537	590	440	510	383	420	612	666	701	507	608	595	620	841	574	654	387	475	542	385	321	375	365	288	435	470	461	516	550	501	591	933	590	743
ENSCAFG00000001597	MDFI	609042	MyoD family inhibitor [Source:HGNC Symbol;Acc:HGNC:6967]	ENSG00000112559	MDFI	4188	MyoD family inhibitor	306	300	569	236	288	367	346	319	385	4	3	4	3	6	6	10	17	9	17	12	12	1	2	3	3	1	2	12	10	10	14	5	13	7	10	4	6	12	16	10	5	3
ENSCAFG00000001598	HAUS6	100856608	HAUS augmin like complex subunit 6 [Source:HGNC Symbol;Acc:HGNC:25948]	ENSG00000147874	HAUS6	54801	HAUS augmin like complex subunit 6	638	675	1066	573	512	456	711	546	503	2104	1408	1485	1914	1921	1892	2795	1797	1609	2420	2043	1907	2276	1546	1617	1691	1687	1801	2017	1562	1290	1831	1433	1565	1816	1512	1719	2366	1940	1766	2930	2039	2463
ENSCAFG00000001599	TFEB	609046	transcription factor EB [Source:HGNC Symbol;Acc:HGNC:11753]	ENSG00000112561	TFEB	7942	transcription factor EB	517	650	1036	354	361	427	522	453	582	4709	3452	4353	3781	4283	5675	6434	6265	4743	4393	4099	4864	7561	5221	6254	4029	4718	6195	4622	4073	4749	5888	4464	5602	4526	4363	5126	5776	4940	6193	6066	3847	4841
ENSCAFG00000001600	CPSF1	475126	cleavage and polyadenylation specific factor 1 [Source:HGNC Symbol;Acc:HGNC:2324]	ENSG00000071894	CPSF1	29894		2325	3040	4766	2554	2809	3305	3007	2958	3270	12249	9218	10879	6930	7903	10990	12842	13462	9399	11064	10445	12019	9650	7086	8117	6971	8133	10907	8344	7532	8107	5951	4772	5567	6963	7056	7865	6340	5810	6520	12715	7932	9308
ENSCAFG00000001601	PLIN2	100856329	perilipin 2 [Source:HGNC Symbol;Acc:HGNC:248]	ENSG00000147872	PLIN2	123	perilipin 2	4100	4070	6912	5626	6453	6161	5927	4655	4506	2775	1922	2212	2536	2600	3008	3464	2581	2269	2748	2517	2644	3266	2234	2537	2120	2284	2806	2805	2249	2430	3066	2610	2909	2503	2285	2425	2485	2270	2372	4217	2940	3676
ENSCAFG00000001602	PGC		progastricsin [Source:HGNC Symbol;Acc:HGNC:8890]	ENSG00000096088	PGC	5225	progastricsin	0	0	2	0	0	0	5	0	1	0	0	0	0	0	0	2	0	0	1	1	0	3	1	1	0	1	1	0	2	2	0	0	0	0	0	0	0	0	0	0	0	0
ENSCAFG00000001604				ENSG00000124593, ENSG00000278224	PRICKLE4, RP11-298J23.10		prickle planar cell polarity protein 4	49	115	166	80	100	82	96	115	95	38	16	19	11	14	25	38	33	30	38	40	36	73	47	63	26	17	25	55	33	47	19	22	17	28	28	27	33	25	35	17	9	14
ENSCAFG00000001605	TOMM6	609079	translocase of outer mitochondrial membrane 6 [Source:HGNC Symbol;Acc:HGNC:34528]	ENSG00000214736	TOMM6	100188893	translocase of outer mitochondrial membrane 6	981	1000	1817	815	887	902	988	852	867	1472	1017	1194	1726	1699	2166	1682	1452	1148	1492	1459	1476	1502	972	1101	935	1150	1335	1247	1042	1063	2014	1674	1639	1126	1213	1158	1593	1491	1473	2644	1809	2256
ENSCAFG00000001606								15	21	50	12	0	0	10	8	18	21	24	26	6	10	20	9	10	15	11	7	23	9	14	11	8	12	15	3	6	9	24	6	14	12	4	16	11	13	20	38	8	16
ENSCAFG00000001607	SLC39A4	482096	solute carrier family 39 member 4 [Source:HGNC Symbol;Acc:HGNC:17129]	ENSG00000147804	SLC39A4	55630	solute carrier family 39 member 4	45	60	112	88	98	113	260	252	256	195	130	190	109	142	169	199	211	155	161	171	188	179	145	148	220	270	330	142	120	143	114	72	80	112	115	129	61	53	58	125	72	103
ENSCAFG00000001608				ENSG00000105372	RPS19	6223	ribosomal protein S19	7	8	27	19	14	18	5	2	12	16	17	30	23	12	37	12	20	18	14	11	24	14	20	30	19	16	32	14	18	19	23	16	19	23	7	36	8	1	15	30	7	34
ENSCAFG00000001609	USP49	474899	ubiquitin specific peptidase 49 [Source:HGNC Symbol;Acc:HGNC:20078]	ENSG00000164663	USP49	25862	ubiquitin specific peptidase 49	272	277	423	263	297	301	383	322	308	1018	679	797	623	632	795	872	721	559	874	819	851	1186	804	956	706	615	855	843	653	634	556	392	468	544	434	574	676	546	576	805	624	779
ENSCAFG00000001610	VPS28	607677	VPS28, ESCRT-I subunit [Source:HGNC Symbol;Acc:HGNC:18178]	ENSG00000160948	VPS28	51160	VPS28, ESCRT-I subunit	2106	2489	4390	2141	2305	2564	2269	2263	2417	2816	2260	2610	1754	2199	2815	3140	3245	2403	2826	3304	3728	2333	1718	1988	1615	2023	2650	1844	1681	1929	2510	2007	2402	1517	1542	1701	2248	2153	2539	5095	3264	3770
ENSCAFG00000001611	IRF5	482264	interferon regulatory factor 5 [Source:HGNC Symbol;Acc:HGNC:6120]	ENSG00000128604	IRF5	3663	interferon regulatory factor 5	471	771	1092	544	505	639	674	672	740	4717	3732	4325	3463	4022	5236	10635	10971	7992	3950	3706	4181	7724	5463	6609	4574	5087	6968	6417	5849	6242	2446	1872	2259	4394	4407	5077	4509	4052	4619	7158	4402	5139
ENSCAFG00000001612	DENND4C	100856373	DENN domain containing 4C [Source:HGNC Symbol;Acc:HGNC:26079]	ENSG00000137145	DENND4C	55667	DENN domain containing 4C	2505	2745	4453	2614	2641	2417	3367	2417	2377	2864	1852	1916	2888	2818	3134	3653	2692	2384	2758	2442	2368	3780	2784	2811	1834	1801	2088	2757	2382	2254	2033	1576	1889	2149	1933	2186	1803	1550	1474	3347	2115	2701
ENSCAFG00000001613	MED20	481796	mediator complex subunit 20 [Source:HGNC Symbol;Acc:HGNC:16840]	ENSG00000124641	MED20	9477	mediator complex subunit 20	394	489	730	231	314	258	462	427	384	458	368	386	387	386	518	534	424	384	411	411	464	557	436	494	266	272	407	439	372	375	520	413	543	335	277	364	717	532	681	516	380	455
ENSCAFG00000001614	BYSL	474900	bystin like [Source:HGNC Symbol;Acc:HGNC:1157]	ENSG00000112578	BYSL	705	bystin like	754	755	1375	784	829	909	844	706	682	1446	1049	1187	1237	1499	1903	1436	1262	960	1214	1136	1268	1503	1084	1264	896	900	1235	1278	1078	1124	1430	1132	1378	1383	1320	1546	2246	1970	2263	2010	1310	1595
ENSCAFG00000001615		474722	ribosomal protein S6 [Source:HGNC Symbol;Acc:HGNC:10429]	ENSG00000137154	RPS6	6194	ribosomal protein S6	61081	67985	107028	52164	57599	58104	60901	50597	49529	111537	82791	94721	187183	194360	227568	153433	131568	104682	96115	89517	95661	158964	111632	116379	89550	101981	126225	124251	98621	106551	118958	99574	107556	136241	125164	139953	85115	79990	82905	169866	113460	140592
ENSCAFG00000001616	KCP		kielin/chordin-like protein [Source:HGNC Symbol;Acc:HGNC:17585]	ENSG00000135253	KCP	375616	kielin/chordin-like protein	99	156	218	169	199	180	272	220	274	1056	721	923	814	1003	1483	4538	4953	3479	1085	938	1224	2565	1780	2246	1898	2153	3006	2314	2052	2320	758	562	758	2049	2103	2600	2300	2013	2368	2894	1691	2052
ENSCAFG00000001617	VPS13A	476319	vacuolar protein sorting 13 homolog A [Source:HGNC Symbol;Acc:HGNC:1908]	ENSG00000197969	VPS13A	23230	vacuolar protein sorting 13 homolog A	3849	3869	6185	3377	3174	3032	4197	2906	2739	8774	5583	5904	8432	8004	8303	10574	7015	6346	9027	7646	7151	10860	7403	7336	6459	6374	6671	8299	6670	5925	7985	6387	6865	6990	6044	6804	9000	7116	6860	8866	5747	7103
ENSCAFG00000001618	CCND3		cyclin D3 [Source:HGNC Symbol;Acc:HGNC:1585]	ENSG00000112576	CCND3	896	cyclin D3	622	727	1357	460	481	540	609	463	533	2248	1644	1909	2027	2228	2992	1649	1776	1229	2184	2052	2322	2149	1663	1681	1247	1636	1994	1844	1631	1703	1388	1047	1237	1516	1545	1688	9756	8741	10491	4000	2636	3060
ENSCAFG00000001620	ATP6V1F	475199	ATPase H+ transporting V1 subunit F [Source:HGNC Symbol;Acc:HGNC:16832]	ENSG00000128524	ATP6V1F	9296	ATPase H+ transporting V1 subunit F	2207	2664	4308	2073	2232	2427	2145	2043	2170	1333	1012	1179	1256	1330	1813	1631	1602	1240	1557	1541	1783	1665	1099	1252	949	1072	1478	1414	1106	1290	887	753	836	1156	1109	1222	977	907	1106	2976	1929	2201
ENSCAFG00000001621	TONSL	475127	tonsoku-like, DNA repair protein [Source:HGNC Symbol;Acc:HGNC:7801]	ENSG00000160949	TONSL	4796	tonsoku-like, DNA repair protein	267	367	539	263	287	351	392	389	447	1274	953	1223	568	581	878	1403	1533	1222	1736	1694	2091	1002	691	827	1179	1331	1911	1262	1252	1379	810	613	798	567	567	632	1879	1795	2066	1372	823	1073
ENSCAFG00000001622	TAF8	481798	TATA-box binding protein associated factor 8 [Source:HGNC Symbol;Acc:HGNC:17300]	ENSG00000137413	TAF8	129685	TATA-box binding protein associated factor 8	530	597	902	693	695	624	971	747	899	2097	1415	1676	1148	1174	1398	2031	1812	1429	1642	1377	1655	2564	1771	1972	1411	1354	1799	1738	1430	1543	1662	1388	1573	1178	1186	1285	1741	1619	1724	1709	1021	1293
ENSCAFG00000001623	SLC24A2	481554	solute carrier family 24 member 2 [Source:HGNC Symbol;Acc:HGNC:10976]	ENSG00000155886	SLC24A2	25769	solute carrier family 24 member 2	1	0	1	1	2	0	0	0	0	0	0	1	0	0	0	0	0	1	0	0	1	2	1	3	2	4	0	1	0	0	4	0	2	2	0	1	0	0	0	0	2	0
ENSCAFG00000001624	CYHR1	609854	cysteine and histidine rich 1 [Source:HGNC Symbol;Acc:HGNC:17806]	ENSG00000187954	CYHR1	50626	cysteine and histidine rich 1	1005	1246	2003	956	1202	1141	1223	1150	1220	1042	845	1018	636	794	955	1224	1318	986	1028	1014	1210	1132	806	964	713	788	1081	938	730	868	664	526	662	592	587	670	791	782	845	1064	728	853
ENSCAFG00000001626	OPN1SW	482267	opsin 1 (cone pigments), short-wave-sensitive [Source:HGNC Symbol;Acc:HGNC:1012]	ENSG00000128617	OPN1SW	611	opsin 1 (cone pigments), short-wave-sensitive	0	0	6	6	4	9	17	10	8	4	6	2	2	2	0	9	3	5	0	0	1	5	1	4	3	5	0	12	5	5	2	0	0	6	4	6	0	0	1	9	0	2
ENSCAFG00000001627	KIFC2		kinesin family member C2 [Source:HGNC Symbol;Acc:HGNC:29530]	ENSG00000167702	KIFC2	90990	kinesin family member C2	1368	1857	2586	1674	1654	1881	2326	2389	2564	592	474	546	208	226	318	603	699	451	410	505	512	1012	615	782	463	535	778	769	713	717	288	220	270	313	291	359	307	249	334	195	87	147
ENSCAFG00000001630		481280	myosin, heavy chain 9, non-muscle [Source:HGNC Symbol;Acc:HGNC:7579]	ENSG00000100345	MYH9	4627	myosin heavy chain 9	22605	26916	40380	16876	18620	18741	20836	18997	18809	28965	22372	24375	13218	15163	19731	32942	31944	22663	22337	20318	22415	43057	32396	37336	20130	23529	27831	27679	25759	24726	24046	18969	21490	16830	16810	17110	29236	24806	28219	19740	12698	14414
ENSCAFG00000001631	GUCA1A	609180	guanylate cyclase activator 1A [Source:HGNC Symbol;Acc:HGNC:4678]	ENSG00000048545	GUCA1A	2978		24	24	25	24	25	24	44	35	39	0	0	0	0	0	0	0	0	0	0	0	0	0	0	0	0	0	0	0	0	1	0	0	0	0	0	1	0	0	0	0	0	0
ENSCAFG00000001632	FOXH1		forkhead box H1 [Source:HGNC Symbol;Acc:HGNC:3814]	ENSG00000160973	FOXH1	8928	forkhead box H1	98	159	229	117	92	135	165	123	177	34	25	21	30	20	32	41	43	27	24	16	29	39	28	31	28	31	44	35	26	37	20	9	12	28	24	16	1	9	15	7	6	10
ENSCAFG00000001633	GUCA1B	481801	guanylate cyclase activator 1B [Source:HGNC Symbol;Acc:HGNC:4679]	ENSG00000112599	GUCA1B	2979	guanylate cyclase activator 1B	25	19	29	43	41	42	59	26	49	21	17	22	11	29	27	39	46	19	14	10	17	61	46	45	30	20	20	24	27	32	22	19	21	41	32	52	11	11	12	24	15	19
ENSCAFG00000001634								1	9	13	14	8	15	10	12	12	29	12	14	29	33	14	26	21	20	20	22	33	27	16	15	13	17	11	22	20	11	20	16	16	22	31	11	17	25	16	47	10	39
ENSCAFG00000001635	MLLT3	481556	MLLT3, super elongation complex subunit [Source:HGNC Symbol;Acc:HGNC:7136]	ENSG00000171843	MLLT3	4300	MLLT3, super elongation complex subunit	444	380	725	341	337	359	483	408	391	127	64	69	11	19	12	115	57	68	82	65	61	103	70	58	23	15	33	93	52	71	494	402	409	31	40	31	43	53	35	18	25	22
ENSCAFG00000001636	PPP1R16A	482099	protein phosphatase 1 regulatory subunit 16A [Source:HGNC Symbol;Acc:HGNC:14941]	ENSG00000160972	PPP1R16A	84988	protein phosphatase 1 regulatory subunit 16A	393	587	923	509	501	629	733	765	776	421	300	379	226	275	369	481	496	384	385	398	441	466	360	381	161	234	307	423	415	402	319	214	287	244	267	285	141	126	157	449	277	298
ENSCAFG00000001637	FOXB2	608385	forkhead box B2 [Source:HGNC Symbol;Acc:HGNC:23315]	ENSG00000204612	FOXB2	442425	forkhead box B2	0	0	0	0	0	0	0	0	0	0	0	0	0	0	0	0	0	0	0	0	0	0	0	0	0	0	0	0	0	0	0	0	0	0	0	0	0	0	0	0	0	0
ENSCAFG00000001638	MRPS10	474902	mitochondrial ribosomal protein S10 [Source:HGNC Symbol;Acc:HGNC:14502]	ENSG00000048544	MRPS10	55173		480	475	1048	493	505	461	499	376	401	564	384	452	773	723	772	744	550	426	744	614	622	664	414	453	570	535	621	611	451	416	689	555	579	582	521	538	457	385	403	1115	715	874
ENSCAFG00000001640	CALU	475201	calumenin [Source:HGNC Symbol;Acc:HGNC:1458]	ENSG00000128595	CALU	813	calumenin	10017	10120	15989	5850	5602	5328	9966	7346	7103	4426	3224	3384	3955	3847	4178	5056	3547	3171	4584	3935	3808	4462	2871	3121	2324	2425	2794	5288	4380	4120	2738	2230	2433	4709	4320	4675	4098	3637	3662	7434	4981	6305
ENSCAFG00000001642	TRERF1	608906	transcriptional regulating factor 1 [Source:HGNC Symbol;Acc:HGNC:18273]	ENSG00000124496	TRERF1	55809	transcriptional regulating factor 1	249	308	438	119	203	154	257	199	196	2961	2021	2220	502	604	667	2272	2048	1493	2003	1914	1978	2552	1857	1968	2281	2523	3002	169	170	152	2181	1744	2027	1137	1119	1206	1171	1064	1062	2421	1620	1775
ENSCAFG00000001644	FAM71F1	475202	family with sequence similarity 71 member F1 [Source:HGNC Symbol;Acc:HGNC:30704]	ENSG00000135248	FAM71F1	84691	family with sequence similarity 71 member F1	3	0	6	0	0	0	0	0	0	0	0	0	0	0	1	0	0	0	0	0	1	0	0	0	0	0	0	0	0	0	0	0	0	0	0	0	2	0	0	0	0	0
ENSCAFG00000001645		608767		ENSG00000205085	FAM71F2	346653	family with sequence similarity 71 member F2	45	17	97	39	34	78	30	16	33	10	12	14	5	13	17	23	15	20	18	13	23	18	9	13	19	16	32	8	10	16	3	7	8	24	12	12	12	7	2	55	28	37
ENSCAFG00000001646		484157		ENSG00000106772	PRUNE2	158471	prune homolog 2	826	811	1187	816	894	879	1182	876	808	297	202	237	200	175	207	275	213	168	136	107	114	698	433	460	70	87	101	138	158	163	113	81	87	211	164	167	187	146	164	26	12	23
ENSCAFG00000001648	GPT	609914	glutamic--pyruvic transaminase [Source:HGNC Symbol;Acc:HGNC:4552]	ENSG00000167701	GPT	2875	glutamic--pyruvic transaminase	974	1243	2173	1029	1025	1265	1284	1160	1352	297	189	246	109	183	196	313	309	222	198	242	283	400	281	292	125	172	217	340	317	387	322	285	324	192	208	256	81	71	75	284	194	174
ENSCAFG00000001649	GCNT1	484158	glucosaminyl (N-acetyl) transferase 1, core 2 [Source:HGNC Symbol;Acc:HGNC:4203]	ENSG00000187210	GCNT1	2650	glucosaminyl (N-acetyl) transferase 1, core 2	328	358	589	278	303	266	388	222	264	312	190	206	638	585	652	274	237	170	248	223	244	367	205	246	580	621	695	337	273	251	282	241	256	324	297	294	247	260	239	215	125	166
[truncated: 23,261 more rows]
[truncated: 183 more columns]
