# Supplementary material for: Transcriptomic profiling in canines and humans reveals cancer specific gene modules and biological mechanisms common to both species
Source: PLoS Comput Biol. 2021 Sep 27;17(9):e1009450. doi: 10.1371/journal.pcbi.1009450 (PMC8523068; doi:10.1371/journal.pcbi.1009450)
Supplement: S4 File — (XLSX) [file pcbi.1009450.s008.xlsx]

## Sheet: ztn
Gene ID	BLSA20035_Normal	BLSA20036_Normal	BLSA20054_Normal	BLSA20015_Tumor	BLSA20178_Tumor	BLSA20208_Tumor	BLSA20234_Tumor	BLSA20235_Tumor	BLSA20311_Tumor	BLSA20031_Tumor	BLSA20035_Tumor	BLSA20036_Tumor	BLSA20054_Tumor	BLSA0001_Tumor	BLSA_50004_Tumor	BLSA10031_Tumor	BLSA10045_Tumor	BLSA_40184_Tumor	MEL10378_Normal	MEL_60039_Normal	MEL_80012_Normal	MEL10378_Tumor	MEL20128_Tumor	MEL30162_Tumor	MEL30227_Tumor	MEL_50096_Tumor	MEL_50170_Tumor	MEL_50177_Tumor	MEL_60030_Tumor	MEL_60039_Tumor	MEL_70102_Tumor	MEL_80012_Tumor	MEL_80018_Tumor	OSA30077_Normal	OSA30078_Normal	OSA_50022_Normal	OSA10072_Tumor	OSA10091_Tumor	OSA20018_Tumor	OSA20026_Tumor	OSA20027_Tumor	OSA30035_Tumor	OSA30064_Tumor	OSA30077_Tumor	OSA30078_Tumor	OSA_50022_Tumor	OSA_70003_Tumor	OSA_70013_Tumor	PULM_40254_Normal
ENSCAFG00000000001	-0.218832	-0.159998	-0.0436642	-0.550397	-0.413879	-0.505311	-0.590355	-0.530965	-0.525348	-0.512658	-0.529235	-0.459844	-0.607004	-0.517143	-0.463462	-0.47786	-0.629971	-0.470266	-0.337782	-0.157243	-0.198506	-0.346167	-0.43807	-0.299874	-0.503248	-0.437017	-0.49741	-0.552288	3.87635	-0.261792	-0.445523	-0.370529	-0.375638	-0.125588	-0.203313	-0.193262	0.775625	0.697696	1.64236	0.329067	0.246572	0.27393	-0.225392	-0.213368	0.581245	0.542143	2.15785	0.0266436	-0.23961
ENSCAFG00000000008	-0.19037	-0.191671	-0.23883	-0.257787	-0.0327869	-0.255933	-0.263868	-0.281474	-0.212036	-0.220706	-0.184796	-0.166946	-0.328987	0.0523953	-0.329025	-0.133733	-0.338345	-0.222252	-0.24524	-0.191985	0.017948	-0.249192	-0.300076	-0.263326	-0.275907	-0.416405	-0.362854	-0.51351	-0.26498	-0.157325	-0.383838	-0.34329	-0.352374	-0.185051	-0.204185	0.028139	-0.274539	-0.280049	-0.221721	-0.188837	-0.168766	-0.172053	-0.2546	-0.311677	-0.447565	-0.323109	-0.425102	-0.32101	-0.210875
ENSCAFG00000000011	-0.239054	-0.271129	-0.319985	-0.252604	0.13095	-0.0243766	-0.340679	-0.0874257	-0.192557	0.00647766	-0.329026	-0.146473	0.0536555	-0.331117	-0.254552	-0.204298	-0.180055	-0.210492	-0.320069	-0.167503	-0.0571138	-0.246662	-0.283377	-0.240669	-0.420145	-0.425239	-0.315577	-0.480864	-0.228039	-0.273647	-0.417505	-0.321245	-0.321	-0.178226	-0.182214	-0.103456	0.510199	0.0628834	-0.0920092	0.0722997	-0.047951	0.0102069	-0.068965	-0.248911	-0.151441	-0.172208	-0.0440717	-0.166414	-0.225813
ENSCAFG00000000058	-0.0933354	-0.0983048	-0.103773	-0.497059	-0.381461	-0.406748	-0.501036	-0.440871	-0.509666	-0.559157	-0.387758	-0.424128	-0.655363	-0.428395	-0.437848	-0.449987	-0.620863	-0.475327	0.0214861	-0.141748	-0.199606	-0.29606	-0.434459	-0.276325	-0.453964	-0.221045	-0.401684	-0.514505	-0.375699	-0.256116	-0.476192	-0.300683	-0.342271	-0.0092208	0.0632004	-0.208598	-0.254447	-0.199632	-0.354935	-0.200225	-0.233254	-0.286218	-0.325255	-0.333558	-0.451577	-0.382698	-0.47061	-0.403946	-0.309447
ENSCAFG00000000060	-0.174475	-0.290684	-0.231562	-0.554577	-0.422009	-0.525429	-0.60142	-0.537762	-0.534427	-0.5379	-0.529235	-0.473891	-0.654444	-0.531531	-0.534085	-0.49975	-0.67478	-0.461036	-0.284642	0.0628108	0.358771	0.0161226	-0.42013	-0.286205	-0.459023	-0.493346	-0.464445	-0.539859	-0.333777	-0.236933	-0.387988	-0.380068	-0.265565	-0.238287	-0.253839	0.0795716	0.56656	-0.0170272	-0.0794399	-0.108548	-0.158818	-0.176766	-0.205029	-0.0858843	-0.205369	-0.392987	-0.182942	-0.255614	0.198921
ENSCAFG00000000064	0.47456	0.248446	0.549252	0.0319798	0.141035	0.033006	0.0876354	0.100625	0.0439953	0.133355	0.0917349	0.201716	0.344361	0.192838	0.362255	0.202236	0.339443	0.126693	0.00263695	0.485159	0.225817	3.60855	4.5595	1.6423	2.69441	2.8283	3.45727	4.23095	2.79074	2.43403	4.25684	5.00402	2.58145	0.134276	0.148151	0.108703	1.73687	1.44744	2.65532	1.15624	1.19449	2.39805	1.3612	2.18129	2.54979	1.8994	1.00979	1.85875	1.30224
ENSCAFG00000000066	-0.0905059	-0.0911439	-0.129816	-0.0255389	-0.00633793	-0.0232965	-0.00505116	-0.0880921	0.00124093	-0.0634379	0.0568627	-0.00914048	0.0748011	0.187872	-0.0711091	0.112908	-0.140163	-0.121469	-0.0351748	-0.0837976	-0.171431	-0.132478	-0.196722	-0.175818	-0.374475	-0.194544	-0.245425	-0.429161	-0.168996	-0.211427	-0.229106	-0.166502	-0.210794	-0.0668073	-0.0430875	-0.176051	-0.233736	-0.200222	-0.217188	-0.128602	-0.131119	-0.198406	-0.190631	-0.191076	-0.285138	-0.199788	-0.263891	-0.244088	-0.214491
ENSCAFG00000000070	-0.238305	-0.26204	-0.317259	-0.271665	-0.22781	-0.27065	-0.312296	-0.217502	-0.459153	-0.259733	-0.281459	-0.32281	-0.600569	-0.357219	-0.339093	-0.295395	-0.181512	-0.288052	-0.185741	-0.160286	-0.185152	-0.320456	-0.209246	-0.227	-0.391673	-0.299266	-0.327426	-0.487161	-0.347993	-0.110911	0.209492	-0.126968	-0.162537	-0.158007	-0.181658	-0.184021	-0.296074	-0.227309	-0.0752157	-0.202588	-0.172918	-0.235243	-0.240819	-0.37547	-0.325103	-0.283526	-0.146259	-0.252357	-0.28509
ENSCAFG00000000078	0.0965734	0.13938	0.342579	0.468721	0.0781548	0.468574	1.09853	0.699163	0.743747	0.797138	0.377595	0.591448	0.681218	-0.0637279	0.679098	0.0309208	0.355655	0.434998	0.294003	0.00691284	-0.184124	0.267063	0.00276569	-0.00756283	-0.0174928	0.206034	0.135484	-0.0324358	-0.12199	-0.0642095	0.106645	0.509384	0.356589	0.270607	0.185511	-0.192794	-0.0979319	-0.138285	-0.0187567	-0.148656	-0.0748624	0.0641634	-0.0615601	-0.180803	0.23986	-0.0381692	0.302896	-0.00480186	-0.183283
ENSCAFG00000000080	0.471647	0.0206755	1.04163	-0.560429	-0.418716	-0.520028	-0.597251	-0.537495	-0.517589	-0.566298	-0.532141	-0.468362	-0.672647	-0.532932	-0.556886	-0.502605	-0.663305	-0.470117	-0.138504	-0.174862	-0.191902	6.39269	13.3197	3.45433	12.7583	10.4497	10.8831	6.33323	-0.391575	1.1506	6.26327	34.7508	11.5705	-0.285295	-0.250587	-0.210139	-0.36614	-0.330341	-0.384607	-0.260459	-0.250932	-0.306319	-0.332351	-0.459295	-0.550446	-0.467294	-0.493227	-0.463705	-0.350741
ENSCAFG00000000082	-0.257529	-0.32153	-0.317865	-0.445392	-0.361393	-0.402832	-0.460306	-0.449934	-0.382063	-0.44158	-0.440219	-0.383929	-0.377713	-0.405094	-0.400241	-0.381869	-0.507018	-0.369929	-0.320637	-0.251916	-0.204743	0.382664	0.177769	0.401821	0.447451	0.667551	0.393217	0.539285	-0.304411	0.0949346	0.321332	1.23752	0.684416	-0.258421	-0.27351	-0.207795	-0.312663	-0.29701	-0.190503	-0.217987	-0.198755	-0.222451	-0.28134	-0.373313	-0.422848	-0.362835	-0.365665	-0.330657	-0.330094
ENSCAFG00000000094	-0.263271	-0.325799	-0.356323	-0.362458	-0.216489	-0.383795	-0.406586	-0.414349	-0.402202	-0.380134	-0.362063	-0.340742	-0.287431	-0.372116	-0.379957	-0.0484827	-0.455105	-0.363677	-0.27658	-0.1859	-0.171431	0.00478518	-0.215903	-0.130356	-0.184855	-0.172397	-0.19287	-0.378949	0.443954	-0.141662	-0.133754	-0.28648	-0.244561	-0.233424	-0.251142	-0.165537	0.229626	0.165577	0.745501	0.509843	0.150593	0.574875	0.532473	0.213666	0.700818	0.251058	0.36385	0.349617	-0.214681
ENSCAFG00000000102	0.603552	0.758105	0.67916	1.37715	1.14445	0.972057	1.78101	0.934526	1.03032	1.39599	1.29452	1.19951	1.56492	1.30759	1.60298	1.04943	1.38336	0.972112	0.583326	0.292205	0.107758	0.861567	0.0872771	0.0576593	0.398601	0.175949	0.36037	0.688927	0.260494	0.323772	0.334706	0.191844	0.353265	0.434835	0.457656	0.0380505	0.00654866	0.055964	0.242315	0.0912797	0.0357179	0.308555	0.268984	0.526365	0.335519	0.319935	0.229669	0.535409	0.130225
ENSCAFG00000000103	-0.0601305	0.00483898	0.165885	-0.488865	-0.410792	-0.473177	-0.524769	-0.479654	-0.509996	-0.438424	-0.507517	-0.440417	-0.570965	-0.474743	-0.452653	-0.481667	-0.608477	-0.406699	-0.147702	-0.0805428	-0.146263	0.334176	0.505321	-0.28004	-0.30568	-0.330247	0.472637	0.124166	0.119372	-0.00629971	0.811122	0.968843	0.0683773	0.0207242	-0.0856027	-0.119261	-0.033224	0.202115	0.110131	-0.0425831	0.139642	0.0587774	0.418315	-0.058559	0.32637	0.098585	0.515545	0.153428	-0.145224
ENSCAFG00000000105	-0.306379	-0.362017	-0.419763	-0.20679	-0.155049	-0.12321	-0.272046	-0.20604	-0.291107	-0.268368	-0.240928	-0.222089	-0.381758	-0.191311	-0.240931	-0.227412	-0.206467	-0.108666	-0.335398	-0.250996	-0.19924	-0.321569	-0.397676	-0.270234	-0.5164	-0.411412	-0.428431	-0.498762	-0.340315	-0.245555	-0.409895	-0.328664	-0.353836	-0.271474	-0.280014	-0.193932	-0.367995	-0.260894	-0.36462	-0.221353	-0.206485	-0.264481	-0.286585	-0.345885	-0.396365	-0.375982	-0.369388	-0.399311	-0.276526
ENSCAFG00000000110	-0.246544	-0.282283	-0.231714	-0.550564	-0.401426	-0.520703	-0.594525	-0.543093	-0.517919	-0.573273	-0.502163	-0.479121	-0.662534	-0.524273	-0.55126	-0.48561	-0.674416	-0.480538	0.996416	-0.189367	4.44718	-0.351735	-0.390229	-0.283085	-0.494432	-0.492322	-0.486383	-0.541351	-0.39116	-0.225868	-0.464662	-0.384625	-0.403821	-0.216703	-0.23742	-0.14846	-0.331004	-0.319877	-0.199982	-0.247711	-0.221301	-0.261692	-0.29183	-0.418923	-0.510481	-0.362835	-0.442754	-0.242459	-0.108212
ENSCAFG00000000115	0.130111	0.0928348	0.0708006	0.120766	0.249919	0.0646002	0.229712	0.0223928	0.101111	0.144648	0.207211	0.0294144	0.0314068	-0.0169985	0.200428	0.222359	0.156927	0.165696	0.567429	0.209773	0.766952	0.305124	-0.00129627	0.0979217	-0.0013058	0.0919675	0.371632	0.133778	-0.0352406	0.067273	0.35523	0.289353	-0.00141555	0.101345	0.110633	0.993304	-0.0564076	0.0359653	0.0149333	0.00561895	-0.0103035	0.147455	-0.0303981	0.173911	-0.0323493	0.0148463	0.0185369	-0.0188333	0.310814
ENSCAFG00000000116	-0.175557	-0.122404	0.0886668	0.31138	-0.0686011	0.0139685	0.361045	0.156601	-0.151948	0.125882	0.0486034	-0.0898367	-0.432324	-0.12892	-0.0207696	0.248465	-0.171311	-0.127275	-0.0953557	-0.150875	-0.0975429	0.124334	0.297258	0.0579564	0.0291894	0.00196848	0.707259	0.0625196	-0.258028	-0.0433735	-0.16108	0.375097	0.500561	-0.0727792	-0.102974	0.161141	-0.328325	-0.160562	-0.279519	-0.144574	-0.0873161	-0.109633	-0.209143	-0.126769	-0.124958	-0.169922	-0.235897	-0.18458	0.0920716
ENSCAFG00000000123	-0.164905	-0.114692	-0.0937805	-0.527323	-0.41532	-0.514627	-0.584743	-0.521502	-0.515443	-0.521625	-0.522659	-0.450728	-0.605349	-0.514469	-0.526978	-0.488193	-0.641811	-0.445107	0.113801	-0.156111	-0.196011	-0.308207	-0.365293	-0.205012	-0.463937	-0.31514	-0.0425943	-0.349451	0.127362	-0.235855	-0.416352	0.471123	-0.177028	-0.120469	-0.130735	-0.205786	-0.0429096	0.0379905	-0.0359623	-0.191057	-0.0580428	-0.163878	-0.175204	-0.264115	0.199735	-0.059604	0.215465	-0.311364	-0.117632
ENSCAFG00000000124	-0.280748	-0.323045	-0.376763	-0.110479	-0.219577	-0.180052	-0.117622	-0.187515	-0.147491	-0.150957	-0.112145	-0.145577	0.0387617	-0.169665	0.0122473	-0.159022	-0.0847892	-0.182803	-0.287935	-0.228566	-0.198873	-0.0318588	-0.312826	-0.216675	-0.413063	-0.422038	-0.399455	-0.364034	-0.292997	-0.21157	-0.31362	-0.342972	-0.226614	-0.242894	-0.263516	-0.204513	-0.301535	-0.207732	-0.274265	-0.176518	-0.165903	-0.173399	-0.208937	-0.190768	-0.267162	-0.271666	-0.164876	-0.280169	-0.312968
ENSCAFG00000000125	0.17738	0.364947	0.488234	0.080135	0.189302	0.0231497	0.196037	0.0242587	0.241095	0.147305	0.190081	0.0793264	0.426368	0.120643	0.135283	0.170421	0.243267	-0.00431029	0.22224	0.13194	-0.0640109	0.40301	0.0657261	0.0473337	0.312029	0.247385	0.0955983	-0.0272986	0.296501	0.126763	0.0254742	0.182517	0.0371367	0.235799	0.18916	-0.0524924	0.157396	0.080857	0.313301	0.187469	0.125542	0.130239	0.170664	0.391794	0.135214	0.46212	0.23353	0.364902	0.0634325
ENSCAFG00000000135	0.107142	0.155079	0.241135	0.670872	0.0626147	0.47681	0.46207	0.72955	0.637934	0.523952	0.338135	0.377006	0.501941	0.0377525	0.498764	0.191767	0.583528	0.527594	0.164217	0.0311825	-0.103119	1.51782	0.271984	0.456346	0.128335	0.16942	0.62127	1.1478	0.200829	0.176195	0.723495	0.181563	0.35167	0.0911076	0.0975457	-0.117118	0.0120097	0.158827	0.310828	-0.0248923	0.0352169	0.336062	0.150506	0.162611	0.641433	0.352373	0.891059	0.340973	0.266095
ENSCAFG00000000137	0.225315	0.273371	0.265512	0.17377	0.686173	0.236478	0.575603	0.171261	0.217159	0.33978	0.794379	0.401364	0.43832	0.860037	0.455087	0.662206	0.191172	0.166292	0.170235	0.111704	0.275198	0.127877	-0.115708	-0.0848191	0.118652	0.0325656	-0.149113	-0.254496	0.0119732	0.0142489	-0.0943216	-0.0754581	-0.171311	0.14221	0.165522	0.435046	0.0339568	-0.0830989	0.193892	-0.0335587	-0.0247613	-0.110594	-0.112366	0.00646677	-0.138761	0.0617171	-0.210522	-0.0608024	0.352964
ENSCAFG00000000158	0.195772	0.257397	0.338188	0.42508	0.653446	0.504624	0.866651	0.576817	0.724434	0.650664	0.900679	0.304379	0.49146	0.38956	0.531337	0.629846	0.386257	0.404629	-0.0475516	0.269067	-0.0742099	-0.0334785	0.0975448	-0.0328197	-0.044953	-0.0377181	-0.280032	-0.0581218	0.112627	-0.0154963	0.133509	0.075363	-0.0565851	0.185208	0.168933	-0.0773381	-0.136468	-0.0518773	-0.221721	-0.0940082	-0.0396485	-0.135024	-0.0633085	-0.0482864	-0.219333	-0.163777	-0.218797	-0.0445159	0.0441177
ENSCAFG00000000159	-0.256697	-0.29454	-0.355869	-0.103958	0.01301	-0.0682575	-0.0969359	-0.106751	0.0134565	0.117413	-0.0965445	-0.0439594	-0.0132746	-0.0698397	0.0489655	-0.126255	0.056561	-0.0489706	-0.296791	-0.214627	-0.202908	0.46243	-0.308313	-0.135184	-0.444715	-0.25305	-0.294813	-0.112808	-0.148035	-0.165875	-0.10735	-0.15018	-0.19657	-0.249463	-0.25019	-0.20371	-0.177065	-0.171279	-0.158153	-0.15059	-0.130976	-0.0585613	-0.175204	-0.0767416	-0.165244	-0.12005	-0.003252	-0.225421	-0.279191
ENSCAFG00000000160	-0.174142	-0.226511	-0.296214	-0.531336	-0.320741	-0.468586	-0.568547	-0.515771	-0.425147	-0.473631	-0.508128	-0.404552	-0.5546	-0.488876	-0.411641	-0.466031	-0.48006	-0.387198	-0.328812	-0.153281	-0.18229	0.180312	-0.255169	-0.13459	-0.460324	-0.417557	-0.310885	0.0734569	-0.158619	-0.229532	-0.294596	0.218129	-0.288962	-0.219433	-0.199029	-0.189512	-0.348727	-0.120312	-0.334536	-0.187834	-0.17893	-0.177054	-0.255217	-0.301199	-0.42365	-0.323538	-0.310917	-0.371624	-0.276051
ENSCAFG00000000162	-0.0913381	-0.114417	-0.161763	0.0276325	-0.0552223	-0.0350431	0.19299	-0.0681009	-0.109029	0.0182686	-0.065496	0.0987533	-0.1806	0.181124	-0.0651868	-0.105724	0.11066	0.00789686	-0.114886	-0.114506	-0.170624	-0.1178	-0.154184	-0.0406196	-0.31623	-0.202226	-0.111221	-0.170975	-0.213616	-0.12643	-0.130756	0.0438845	-0.126378	-0.143589	-0.119472	-0.185561	-0.195921	-0.0814113	-0.211315	-0.144073	-0.114156	-0.141564	-0.14867	-0.154608	-0.270693	-0.168922	-0.122539	0.0228852	-0.203739
ENSCAFG00000000163	-0.0139432	-0.0399163	0.0106914	0.631412	0.191875	0.487747	0.619861	0.66731	0.491348	0.595362	0.356183	0.46084	0.437401	0.29712	0.584342	0.433241	0.811582	0.440655	0.0185338	0.0423621	-0.178915	0.118969	-0.0930289	-0.0116485	-0.364936	-0.178798	-0.0239418	-0.123248	-0.17958	-0.181394	-0.00335057	0.00244319	0.0122771	0.00434401	0.0222716	-0.186298	-0.200352	-0.121578	-0.221103	-0.153455	-0.0888192	-0.0838565	-0.147127	0.00451497	-0.0283368	-0.158633	0.0520477	-0.134718	-0.130286
ENSCAFG00000000165	-0.275172	-0.334888	-0.404017	0.0471955	0.0535583	-0.071903	0.0691943	-0.0638361	0.0568711	-0.1297	0.245295	-0.0822154	-0.133528	0.267834	-0.0675558	0.337114	-0.254919	-0.0613266	-0.301901	-0.226727	-0.205917	-0.413483	-0.444614	-0.308639	-0.560625	-0.465821	-0.500929	-0.559082	-0.395622	-0.27451	-0.469274	-0.399888	-0.416982	-0.257738	-0.263199	-0.208799	-0.420956	-0.312705	-0.409849	-0.243986	-0.245636	-0.296509	-0.321347	-0.392831	-0.516099	-0.455148	-0.507431	-0.437396	-0.254357
ENSCAFG00000000167	-0.081102	-0.075996	-0.125425	0.47474	0.687717	0.421453	0.425669	0.541765	0.714694	0.400064	0.553792	0.449782	0.740242	0.642688	0.570572	0.458802	0.716863	0.390338	-0.190964	-0.0584666	-0.141788	-0.120736	-0.199091	-0.116242	-0.315219	-0.0785569	-0.343263	-0.199644	-0.121678	-0.15675	-0.168344	-0.177207	-0.204413	-0.0647598	-0.0384077	-0.0215524	0.206546	-0.0633533	-0.205855	-0.0430129	-0.117091	-0.105882	-0.0767812	-0.224257	-0.0888456	-0.208362	-0.140191	-0.227551	-0.110876
ENSCAFG00000000168	-0.239221	-0.297156	-0.341939	-0.0429283	0.086285	0.0450226	0.0281428	-0.0678343	-0.104572	-0.0488237	0.0313203	0.0382312	-0.23043	0.368423	0.116332	-0.0025266	0.374417	-0.120725	-0.210267	-0.176065	-0.129828	-0.250002	-0.288454	-0.23376	-0.388783	-0.344073	-0.316047	-0.396515	-0.201371	-0.179382	-0.301975	-0.23868	-0.28298	-0.223187	-0.23155	-0.179065	-0.225184	-0.208914	-0.245623	-0.15632	-0.159104	-0.21793	-0.226626	-0.0462319	-0.327189	-0.199931	-0.320019	-0.176938	-0.245604
ENSCAFG00000000178	0.60688	0.223933	0.514882	-0.176024	-0.32846	-0.335593	-0.383494	-0.460862	-0.480447	-0.248938	-0.461938	-0.287841	-0.324022	-0.381284	-0.367224	-0.408654	-0.198816	-0.151838	0.680523	0.941895	-0.178475	7.08336	1.71432	1.53177	0.841142	0.955983	2.62119	1.64992	1.86026	0.254007	3.47442	1.22427	2.03308	0.293556	0.545779	-0.13232	3.66213	5.82151	3.98953	2.88765	2.405	4.33587	2.85194	5.03112	5.76462	4.58318	5.21423	4.35873	0.2307
ENSCAFG00000000184	-0.00254205	0.033207	0.0712548	-0.580996	-0.421906	-0.53542	-0.617937	-0.562284	-0.542846	-0.587555	-0.435784	-0.482857	-0.666579	-0.536624	-0.565029	-0.49907	-0.687531	-0.486939	-0.129988	0.0586362	-0.198139	-0.183294	-0.339455	-0.316514	-0.546317	-0.191728	-0.262435	-0.459652	-0.249623	-0.259565	-0.476077	-0.396178	-0.352773	0.144258	0.16108	-0.207661	-0.393136	-0.33245	-0.408097	-0.255804	-0.246852	-0.307569	-0.127175	-0.404439	-0.54531	-0.470438	-0.503294	-0.473853	-0.28861
ENSCAFG00000000185	0.0395674	-0.0232536	0.0638358	0.827711	0.547856	0.568083	0.845645	0.519375	1.22147	0.475294	1.6486	0.631049	1.11443	1.19071	1.16191	1.01	0.40429	0.221373	-0.0589065	-0.0357536	-0.10488	0.0577267	0.410767	-0.0597108	-0.090768	0.0320535	0.0164132	-0.185226	-0.0118931	-0.026058	-0.0509691	0.220779	-0.0440889	-0.049574	-0.048164	-0.11022	0.0255077	-0.0540712	-0.0690341	-0.00634205	-0.0370719	-0.119443	-0.155149	-0.0498273	-0.117575	-0.110476	-0.108473	-0.194602	-0.104311
ENSCAFG00000000189	-0.0744444	-0.0952752	0.0629274	-0.546719	-0.414085	-0.515707	-0.595327	-0.539894	-0.53096	-0.573273	-0.490386	-0.471649	-0.637711	-0.519053	-0.543857	-0.482618	-0.657476	-0.470266	-0.216172	-0.11203	-0.171064	-0.338879	-0.0495885	-0.241412	-0.401357	-0.0493681	-0.255749	-0.286313	-0.341145	-0.217965	-0.214579	0.240281	0.0540199	-0.0641626	-0.0741807	-0.193731	-0.365831	-0.28258	-0.35236	-0.227728	-0.204123	-0.260634	-0.281957	-0.39242	-0.416267	-0.415422	-0.394073	-0.468842	-0.259781
ENSCAFG00000000190	5.31399	5.73366	6.40422	8.73085	13.1128	10.6206	8.42429	6.75824	7.97997	9.56963	13.3343	11.5709	6.98865	9.7143	8.92872	10.8488	5.63461	8.13592	4.58388	2.62584	1.364	0.993263	3.915	0.744794	2.76566	2.17052	2.89687	1.58943	2.25354	2.1873	3.25396	1.51002	1.0617	3.73578	4.11348	0.903699	1.5174	0.519564	1.69191	0.35743	1.34801	0.68702	1.1588	2.12756	1.09902	3.29538	0.358196	0.674596	1.94382
ENSCAFG00000000195	-0.186625	-0.178589	-0.263055	0.134477	0.0317404	0.0483981	0.337151	-0.141269	-0.0606621	-0.0031544	0.148479	0.0820163	0.399523	-0.069585	0.050298	0.211074	0.233431	-0.0534366	-0.207655	-0.168989	-0.18816	1.29563	-0.184536	0.0186597	0.120386	-0.176237	0.0805825	0.0775998	-0.0633614	-0.172629	-0.0857894	-0.154419	-0.145388	-0.14504	-0.181262	-0.188909	-0.16501	-0.0596405	-0.0550224	0.0223787	-0.029843	0.217666	0.00642043	0.300264	-0.124477	-0.035597	-0.0131811	0.39522	-0.254833
ENSCAFG00000000201	-0.335507	-0.372483	-0.414312	-0.523979	-0.405337	-0.471421	-0.576885	-0.470591	-0.497945	-0.530759	-0.501246	-0.448935	-0.625943	-0.508357	-0.497515	-0.449579	-0.614306	-0.450913	-0.254324	-0.256162	1.39496	-0.303348	-0.40738	-0.269863	-0.512787	-0.435096	-0.419515	-0.558751	-0.397594	-0.276018	-0.4137	-0.363534	-0.35131	-0.288878	-0.304921	1.13032	-0.400658	-0.309836	-0.290234	-0.245634	-0.229532	-0.275349	-0.284939	-0.414403	-0.464097	-0.375839	-0.412553	-0.421235	0.747632
ENSCAFG00000000206	-0.111228	-0.235463	-0.0342769	-0.556918	-0.417275	-0.452249	-0.610881	-0.474989	-0.540535	-0.567461	-0.53933	-0.345823	-0.66235	-0.518544	-0.541636	-0.454066	-0.0494516	-0.335541	0.0184202	0.32723	-0.183537	-0.419759	-0.430172	-0.312874	-0.559614	-0.137191	-0.421979	0.271156	-0.212785	-0.289598	-0.495678	-0.296655	-0.33908	-0.204418	0.497315	-0.197281	-0.37428	-0.30722	-0.382135	-0.21942	-0.195892	-0.139737	-0.0208335	-0.400227	-0.499246	-0.0813246	-0.44827	-0.42349	0.55829
ENSCAFG00000000215	-0.107566	-0.103125	-0.0910551	0.153873	0.0628205	0.205424	0.151618	0.309467	0.246377	0.204267	0.193598	0.147619	0.101647	-0.102054	0.156603	0.0177322	0.280426	0.171502	-0.0595878	-0.0751652	0.24284	0.721064	0.0400004	0.0522365	-0.310594	0.00888163	0.107799	-0.0973966	-0.0711439	-0.185633	-0.111155	0.0266085	0.0978897	-0.0499152	-0.0585548	0.098457	-0.183247	-0.0739856	0.10807	-0.0798986	-0.0390043	-0.0044124	-0.0148685	-0.11362	0.0740628	0.019562	0.0375677	0.0159947	0.160958
ENSCAFG00000000217	-0.121464	0.157833	0.343942	-0.389545	-0.301291	-0.479117	-0.307485	-0.453265	-0.499101	-0.111598	-0.307307	-0.364951	-0.584388	-0.47105	-0.40187	0.0280655	-0.426507	-0.426648	0.647027	-0.0692924	-0.0504367	-0.201919	-0.0742988	-0.00110005	0.330673	-0.0124979	-0.151107	-0.00343546	-0.24018	0.0545558	0.748976	-0.0209802	-0.0766589	0.0217479	0.000220822	0.441475	-0.345429	-0.198113	-0.258605	-0.195927	-0.17578	-0.263038	-0.205954	-0.192925	-0.401662	-0.360835	-0.330361	-0.264759	0.150587
ENSCAFG00000000223	-0.297808	-0.32098	-0.380094	-0.551902	-0.416349	-0.506931	-0.593402	-0.523501	-0.5303	-0.554341	-0.520823	-0.469408	-0.633114	-0.528985	-0.540155	-0.480851	-0.653286	-0.466544	-0.358789	-0.24944	-0.207531	-0.369146	-0.450933	-0.305742	-0.57132	-0.505252	-0.502806	-0.534722	-0.3895	0.434131	-0.491181	-0.405717	-0.411399	-0.23769	-0.271686	-0.209335	-0.425593	-0.315067	-0.380383	-0.243915	-0.233898	-0.267559	-0.233517	-0.447789	-0.515136	-0.377697	-0.486331	-0.433387	-0.349314
ENSCAFG00000000226	0.114133	0.116521	0.170579	-0.13255	-0.0804363	-0.157774	-0.106878	-0.162193	-0.138247	-0.13435	-0.0609076	-0.124207	-0.103557	0.00019076	-0.178303	-0.0836976	-0.223589	-0.151987	0.071334	0.0737782	0.279307	-0.0365153	-0.0902081	-0.140161	-0.190781	-0.132198	-0.142661	-0.153574	0.0108318	-0.0843988	-0.195208	-0.124743	-0.124384	0.089316	0.118803	0.496591	-0.0733058	-0.0604843	0.0686106	-0.0202369	-0.0349247	-0.0806826	0.0368625	-0.150705	0.0548027	0.054858	-0.0704115	-0.0437642	0.289881
ENSCAFG00000000228	0.426126	0.477593	0.567723	0.023954	0.189714	-0.0485449	0.123876	-0.0286515	-0.155745	0.0250775	0.164691	0.0663254	-0.0151134	0.246316	0.11796	0.294557	-0.0190322	-0.0486728	0.303541	0.210693	0.0101704	0.205011	0.150238	-0.0763506	0.0780395	0.000816288	0.203407	0.0800856	1.50777	0.173249	0.175709	0.0031851	0.0762207	0.374433	0.29402	-0.0672257	0.315148	0.238822	0.135681	0.381208	0.221736	0.431183	0.28657	0.396005	0.983942	0.724911	0.029983	0.593038	0.0523003
ENSCAFG00000000229	-0.292648	-0.330344	-0.414918	-0.373494	-0.256934	-0.367728	-0.402256	-0.405686	-0.341454	-0.411521	-0.361757	-0.360019	-0.455676	-0.382812	-0.404831	-0.311711	-0.401188	-0.329884	-0.307578	-0.229769	-0.176273	-0.301223	-0.370032	-0.262731	-0.428817	-0.406163	-0.391478	-0.448218	-0.306279	1.41594	-0.0743748	-0.347318	-0.346126	-0.24989	-0.265737	-0.174042	-0.351406	-0.269332	-0.293119	-0.18547	-0.197181	-0.207639	-0.241436	-0.327291	-0.422848	-0.313964	-0.393246	-0.326899	-0.294699
ENSCAFG00000000230	-0.331179	-0.361191	-0.395689	-0.532506	-0.407395	-0.468856	-0.549144	-0.493381	-0.536573	-0.543048	-0.513482	-0.454016	-0.648192	-0.385486	-0.529791	-0.467798	-0.482974	-0.462971	-0.360152	-0.264723	-0.207898	-0.422188	-0.454882	-0.310868	-0.56236	-0.501795	-0.513599	-0.576317	-0.417621	-0.285646	-0.491758	-0.409745	-0.438518	-0.270706	-0.291436	-0.210005	-0.437442	-0.332535	-0.422933	-0.26182	-0.256157	-0.313533	-0.340476	-0.453542	-0.545149	-0.469009	-0.506052	-0.473101	-0.351407
ENSCAFG00000000233	0.0238388	0.0282494	0.0374907	-0.14392	-0.0245538	-0.144813	-0.12997	-0.110749	-0.162183	-0.128869	-0.0905795	-0.166199	-0.170671	-0.218049	-0.18615	-0.115649	-0.257652	-0.126977	0.091205	-0.00228556	-0.00868679	0.110769	0.0130334	-0.0128371	-0.214194	-0.03695	-0.0112722	0.0756112	-0.0894068	4.51734	2.65256	0.106206	-0.00154849	0.0670493	0.0772399	-0.00353764	-0.112254	-0.0221745	-0.0564647	-0.0630672	-0.055323	0.0427154	-0.0729759	-0.0241457	0.0427651	0.0338519	-0.0544146	0.0282723	0.0246126
ENSCAFG00000000234	-0.218332	-0.226925	-0.284404	-0.454421	-0.315287	-0.407153	-0.477945	-0.426477	-0.427788	-0.40903	-0.415595	-0.313843	-0.476454	-0.403312	-0.433554	-0.388395	-0.509204	-0.393301	-0.295202	-0.205853	-0.16446	-0.0304417	-0.243773	-0.178269	-0.372307	0.488578	-0.354994	-0.232621	-0.225134	-0.18822	-0.361931	-0.183036	-0.164797	-0.238372	-0.245273	-0.168819	-0.240124	-0.13972	-0.183807	-0.121153	-0.141068	-0.130311	-0.0760613	-0.35965	-0.299262	-0.0321674	-0.120333	-0.200992	-0.230951
ENSCAFG00000000238	-0.317947	-0.345629	-0.394932	-0.359114	-0.321771	-0.343289	-0.413161	-0.283207	-0.416893	-0.360371	-0.339426	-0.308762	-0.407317	-0.450296	-0.426151	-0.433535	-0.423046	-0.270188	-0.29963	-0.260265	-0.20078	-0.126809	-0.30301	-0.21712	-0.471308	-0.349962	-0.386433	-0.154403	-0.33606	1.96608	0.890448	-0.234652	-0.178357	-0.281455	-0.298496	-0.19862	-0.368201	-0.282918	-0.338451	-0.220924	-0.210064	-0.201388	-0.221793	-0.371464	-0.357203	-0.292672	-0.364975	-0.290567	-0.295556
ENSCAFG00000000240	-0.124793	-0.11304	-0.198555	-0.188063	-0.0116895	-0.134146	-0.128366	-0.228964	-0.196684	-0.189983	0.00654266	-0.133921	-0.0846178	0.0293489	-0.0414976	0.0343199	-0.255102	-0.124298	-0.155537	-0.120308	-0.144282	-0.126303	-0.260811	-0.208132	-0.29802	-0.360076	-0.306896	-0.34216	-0.023515	-0.107678	-0.285372	-0.224689	-0.290159	-0.0865146	-0.112809	-0.150938	-0.223432	-0.229588	-0.290749	-0.145791	-0.1503	-0.198406	-0.216239	-0.122352	-0.336659	-0.173209	-0.425516	-0.250352	-0.232664
ENSCAFG00000000245	-0.0441522	-0.0218765	-0.0419987	0.851789	0.640479	0.730374	1.00376	0.702362	0.745728	0.668931	0.659632	0.741483	1.00134	0.690818	0.655409	0.628486	1.05476	0.426364	-0.0199593	-0.052806	-0.124838	0.313526	0.0472216	0.182532	-0.101608	0.210131	0.0316637	0.141235	0.0526497	0.0279719	0.248693	-0.0926282	0.0296921	-0.0459908	-0.0225438	-0.10272	-0.0536256	-0.0399793	0.0825193	-0.0140773	0.00601513	-0.0529829	0.120887	0.142477	0.150301	0.144598	0.0825246	0.0954227	-0.0197257
ENSCAFG00000000247	-0.099577	-0.0607103	-0.126182	-0.564777	-0.416143	-0.523538	-0.602062	-0.537628	-0.533766	-0.55185	-0.49941	-0.477776	-0.666212	-0.516124	-0.549631	-0.486561	-0.650736	-0.483366	-0.134416	-0.136582	-0.204743	-0.401639	-0.437055	-0.293931	-0.571609	-0.488865	-0.501868	-0.562894	-0.421149	-0.278605	-0.498791	-0.399782	-0.286038	-0.00708797	-0.0464983	-0.208063	-0.43837	-0.331353	-0.40171	-0.26003	-0.255656	-0.313052	-0.340373	-0.446659	-0.534877	-0.44586	-0.474196	-0.49465	-0.288896
ENSCAFG00000000248	-0.145265	-0.122817	-0.0659213	-0.0509541	-0.223487	-0.0983665	-0.234202	0.0279904	-0.119264	-0.0700807	-0.144876	-0.0284179	-0.181519	-0.246316	-0.291419	-0.309807	-0.268399	-0.0550741	-0.117498	-0.15788	-0.142815	-0.28199	-0.331218	-0.2192	-0.420001	-0.311172	-0.332118	-0.306033	-0.231152	-0.163288	-0.335412	-0.249279	-0.278061	-0.22131	-0.224094	-0.126226	-0.329974	-0.220559	-0.359572	-0.198004	-0.166333	-0.223509	-0.19207	-0.313218	-0.348696	-0.264378	-0.353667	-0.29182	-0.163397
ENSCAFG00000000250	-0.30097	-0.353617	-0.397052	-0.568455	-0.422318	-0.526644	-0.612966	-0.545625	-0.541195	-0.568291	-0.537342	-0.485397	-0.655915	-0.535988	-0.548891	-0.49975	-0.676784	-0.478007	-0.34857	-0.244699	-0.196671	-0.268122	-0.406477	-0.235692	-0.528974	-0.466974	-0.416113	-0.524448	-0.275772	0.263419	-0.29794	-0.375087	-0.285107	-0.27736	-0.284932	-0.203442	-0.332137	-0.246295	-0.288895	-0.216698	-0.165474	-0.174361	-0.229712	-0.34835	-0.486085	-0.350689	-0.308848	-0.205752	-0.317059
ENSCAFG00000000251	-0.1441	-0.155316	-0.228685	-0.302598	-0.298821	-0.344774	-0.36345	-0.283473	-0.348883	-0.345923	-0.294766	-0.309958	-0.447034	-0.348433	-0.362931	-0.259636	-0.317398	-0.306363	-0.298381	0.0255219	-0.193076	-0.38271	-0.411667	-0.283085	-0.554844	-0.447386	-0.480282	-0.51467	-0.372171	-0.255326	-0.441257	-0.380386	-0.397972	-0.177544	-0.165636	-0.185896	-0.381596	-0.281399	-0.386771	-0.229948	-0.233611	-0.282274	-0.294195	-0.294522	-0.468591	-0.439286	-0.423861	-0.452555	-0.180428
ENSCAFG00000000259	0.103814	0.105504	0.155589	0.0074006	-0.0631467	-0.0754135	-0.0831452	0.0145296	-0.15525	0.00398661	-0.0635077	-0.1659	-0.154306	-0.168137	-0.0349831	-0.0355661	-0.0396154	-0.0187504	0.167056	0.0830473	-0.138853	0.758113	0.298838	0.199543	0.0634423	0.256219	0.269923	0.394615	0.861407	13.636	8.16524	0.424912	0.956276	0.120114	0.14014	-0.146317	0.46445	0.235531	0.649376	0.202367	0.170061	0.48062	0.148964	0.187163	0.984102	1.2112	0.41253	0.622479	0.0216631
ENSCAFG00000000260	-0.140272	-0.172805	-0.181295	0.0072334	-0.0225984	-0.100122	0.0488289	0.0331881	-0.153764	-0.140827	0.0218375	-0.0551672	0.0735139	0.0891931	-0.0252113	0.0513155	-0.224136	-0.0522456	-0.106938	-0.0509664	-0.180529	-0.224898	-0.065385	-0.155613	-0.30857	0.00401682	-0.216684	0.132783	-0.0856712	-0.110911	-0.15935	-0.187064	-0.207869	-0.156898	-0.147155	-0.158036	-0.206225	-0.114574	-0.161038	-0.125594	-0.123747	-0.161858	-0.168519	0.187163	-0.126563	-0.159062	-0.263202	-0.302469	-0.113635
ENSCAFG00000000267	-0.291317	-0.312993	-0.374795	-0.350419	-0.281531	-0.348825	-0.313899	-0.272145	-0.339473	-0.309388	-0.352733	-0.283657	-0.297176	-0.318257	-0.27987	-0.249303	0.0423531	-0.200369	-0.31178	-0.232812	-0.20533	0.0838431	-0.35243	0.101636	-0.242232	-0.0674191	-0.173514	-0.0940823	-0.217144	0.240427	-0.111847	-0.266767	-0.326185	-0.246562	-0.234247	-0.193463	-0.306481	-0.117527	-0.268392	-0.137626	-0.119882	-0.266789	-0.18734	-0.248295	-0.108106	-0.183069	-0.302367	-0.245466	-0.295746
ENSCAFG00000000274	-0.0759424	-0.0951375	-0.177509	-0.578655	-0.424479	-0.532855	-0.616013	-0.559486	-0.542846	-0.587721	-0.544683	-0.489582	-0.674854	-0.539553	-0.564585	-0.503693	-0.687531	-0.488577	0.403919	-0.127242	-0.128067	-0.343029	-0.422161	-0.303365	-0.533743	-0.455196	-0.447553	-0.50539	-0.292063	-0.256979	-0.491527	-0.37551	-0.305978	-0.0132305	-0.0163569	-0.147388	-0.409725	-0.280808	-0.334124	-0.220279	-0.21536	-0.246977	-0.296664	-0.397453	-0.414502	-0.392273	-0.391867	-0.381772	-0.309257
ENSCAFG00000000275	-0.121714	-0.134935	-0.160703	-0.563774	-0.4217	-0.525024	-0.597732	-0.54829	-0.536408	-0.565468	-0.540859	-0.48465	-0.655179	-0.535351	-0.542968	-0.500566	-0.672595	-0.477114	0.0732643	-0.154342	-0.200193	-0.332704	-0.365857	0.0442137	-0.453964	-0.383376	-0.405438	-0.408446	-0.274734	-0.161995	-0.310738	-0.302803	-0.220897	-0.0395923	-0.0620449	-0.203844	-0.379947	-0.272032	-0.240369	-0.233028	-0.206199	-0.26275	-0.227758	-0.332325	-0.405353	-0.314536	-0.176322	-0.463956	-0.272625
ENSCAFG00000000280	-0.0436529	-0.0918325	-0.154192	0.496644	0.660136	0.329506	0.747506	0.247228	0.360444	0.609478	0.582546	0.577551	0.849463	0.928921	0.9419	0.669548	0.47205	0.272732	-0.148383	-0.0981613	-0.139513	0.255321	13.9339	0.0558764	0.394409	-0.0867503	5.94638	0.394947	0.10059	14.4384	4.50231	-0.0455694	3.10164	-0.0458202	-0.0720391	-0.16326	0.120406	0.104653	0.260551	0.110116	0.108651	0.28855	0.15534	0.412442	0.124781	0.318221	-0.0311087	0.385573	-0.161684
ENSCAFG00000000281	-0.220912	-0.265621	-0.36677	0.720867	0.724457	0.702291	0.824798	0.63026	1.15511	0.900765	1.34668	0.920211	0.613368	1.45771	0.444871	0.950179	0.174414	0.642073	-0.291795	-0.19991	-0.203202	-0.161935	-0.299738	-0.165938	-0.431707	-0.324486	-0.331649	-0.289959	-0.196598	-0.106169	-0.228645	-0.266767	-0.338947	-0.257056	-0.25487	-0.207058	-0.179435	-0.212205	-0.152383	-0.157538	-0.110649	-0.215814	-0.257068	-0.015003	-0.322535	-0.243658	-0.377525	-0.267766	-0.23647
ENSCAFG00000000287	-0.302135	-0.352653	-0.433087	-0.56996	-0.41923	-0.532045	-0.612324	-0.55642	-0.532281	-0.580414	-0.535812	-0.473293	-0.662902	-0.535478	-0.558218	-0.500566	-0.675509	-0.476816	-0.361628	-0.255737	-0.207898	-0.387063	-0.347014	-0.277588	-0.47839	-0.486817	-0.447787	-0.537373	-0.402678	0.307821	-0.396175	-0.391727	-0.400232	-0.25825	-0.290643	-0.20967	-0.433836	-0.320215	-0.420049	-0.245705	-0.24993	-0.265251	-0.321038	-0.456213	-0.540013	-0.457577	-0.504259	-0.446166	-0.348457
ENSCAFG00000000290	-0.322691	-0.36064	-0.44096	-0.458768	-0.339678	-0.435642	-0.502961	-0.493914	-0.459318	-0.488577	-0.433031	-0.374963	-0.561771	-0.437054	-0.47042	-0.403487	-0.562392	-0.398512	-0.337215	-0.2551	-0.198579	-0.345054	2.17422	-0.264217	-0.473187	-0.476063	0.139355	-0.469927	-0.401226	0.783673	0.00448977	-0.331631	-0.0815776	-0.281455	-0.293102	-0.194133	-0.403646	-0.289837	-0.365238	-0.215409	-0.223806	-0.230434	-0.29183	-0.381428	-0.469233	-0.313821	-0.422344	-0.417351	-0.319533
ENSCAFG00000000296	-0.207098	-0.158483	0.023864	-0.471476	-0.401015	-0.423625	-0.550908	-0.484852	-0.493983	-0.502693	-0.484421	-0.387367	-0.556623	-0.498935	-0.488483	-0.461544	-0.481335	-0.446	0.0133105	-0.22425	-0.198286	0.775221	-0.392937	0.277988	-0.474487	0.176846	-0.388662	-0.370663	-0.359823	0.0017473	-0.191634	-0.102803	-0.375638	-0.197507	-0.197602	-0.207058	-0.345841	-0.0817488	-0.369462	-0.233887	-0.244204	-0.295932	-0.299543	-0.247267	-0.417391	-0.447574	-0.448821	-0.426372	-0.297744
ENSCAFG00000000297	-0.341582	-0.387768	-0.459129	-0.563774	-0.420774	-0.523133	-0.612485	-0.546158	-0.509335	-0.566132	-0.531682	-0.478523	-0.667867	-0.524783	-0.542968	-0.49336	-0.671866	-0.481133	-0.355837	-0.270313	-0.207384	-0.417735	0.0516221	-0.308268	-0.561637	-0.476831	0.103341	-0.573831	-0.394066	0.422132	-0.286756	-0.386003	-0.307972	-0.296812	-0.306824	-0.204781	-0.412919	-0.311777	-0.423655	-0.257236	-0.239981	-0.27054	-0.279797	-0.43762	-0.557829	-0.440858	-0.494882	-0.480117	-0.342463
ENSCAFG00000000300	-0.184378	-0.158897	-0.224295	0.101705	0.0647759	0.0970046	-0.13895	0.244162	0.644372	0.371334	-0.111686	0.138504	0.112311	-0.148401	-0.109752	0.139829	0.192447	0.128926	-0.128058	-0.114152	0.114508	-0.231275	-0.233618	-0.0715221	-0.303945	-0.125669	-0.0222994	0.055891	-0.249207	-0.161348	-0.166499	-0.0748222	-0.204014	-0.134461	-0.147234	0.0866704	-0.223947	-0.0392198	-0.13559	0.134397	-0.112224	-0.108286	-0.138282	-0.31178	-0.202962	-0.288528	-0.316709	-0.136347	0.0599121
ENSCAFG00000000308	-0.225489	-0.254329	-0.260784	-0.48318	-0.378888	-0.419574	-0.536796	-0.434074	-0.442645	-0.483761	-0.49834	-0.403506	-0.571333	-0.482764	-0.455615	-0.437886	-0.544359	-0.403127	-0.212425	-0.182787	-0.183978	-0.278852	3.14819	-0.0817734	-0.410462	-0.260603	1.93257	-0.221187	-0.204588	1.35602	1.20625	-0.235288	0.198923	-0.189402	-0.166667	-0.166876	-0.335641	-0.209336	-0.349681	-0.218775	-0.187805	-0.158588	-0.243596	-0.321333	-0.278237	-0.317822	-0.244585	-0.396179	-0.209734
ENSCAFG00000000310	-0.299639	-0.341636	-0.379943	-0.54003	-0.372199	-0.483978	-0.59709	-0.523501	-0.48573	-0.537568	-0.492375	-0.438175	-0.652237	-0.516124	-0.524905	-0.461544	-0.620135	-0.445107	-0.339486	-0.249652	-0.192196	-0.373701	0.369019	-0.298908	-0.471308	-0.495266	-0.240968	-0.523785	-0.367294	0.802713	-0.243749	-0.391727	-0.149111	-0.256971	-0.272083	-0.198821	-0.383038	-0.31127	-0.385431	-0.241121	-0.214716	-0.256594	-0.284425	-0.405877	-0.488653	-0.404848	-0.435858	-0.402694	-0.308401
ENSCAFG00000000311	0.0582088	0.14599	0.371801	-0.546719	-0.415526	-0.508551	-0.582177	-0.524168	-0.531455	-0.543381	-0.52587	-0.475833	-0.641756	-0.524019	-0.5101	-0.491728	-0.652376	-0.465055	0.0837108	-0.055424	-0.170917	-0.223278	-0.168175	-0.308639	-0.471886	-0.377487	-0.38573	0.0713026	-0.318212	3.92711	0.859548	-0.301849	0.295836	0.0992977	0.0616933	-0.20237	-0.351406	-0.17803	-0.389965	-0.0816175	0.0232642	0.207759	-0.0127087	-0.161491	-0.186751	-0.0264515	-0.202662	-0.112293	-0.183092
ENSCAFG00000000312	-0.276254	-0.350174	-0.394326	-0.233543	-0.373845	-0.215967	-0.486765	-0.219101	-0.495799	-0.373159	-0.351356	-0.283956	-0.505506	-0.427631	-0.27528	-0.237746	-0.389348	-0.339262	-0.267269	-0.20557	-0.184345	-0.353658	-0.40738	-0.198623	-0.481425	-0.378255	-0.447553	-0.424521	-0.30877	-0.233484	-0.448059	-0.351663	-0.372714	-0.273607	-0.265658	-0.178395	-0.387984	-0.214989	-0.334639	-0.20753	-0.215861	-0.263135	-0.244419	-0.272435	-0.396365	-0.32854	-0.417655	-0.413342	-0.27529
ENSCAFG00000000316	-0.280082	-0.32814	-0.409619	-0.577819	-0.423965	-0.533125	-0.616975	-0.558952	-0.542185	-0.586725	-0.543001	-0.487788	-0.672647	-0.539807	-0.5634	-0.502605	-0.677695	-0.481431	-0.314505	-0.175428	-0.186032	-0.382103	-0.39903	-0.276474	-0.538946	-0.211187	-0.273932	-0.520802	-0.343428	0.358977	0.188161	-0.356751	-0.33589	-0.262516	-0.261057	-0.186431	-0.388087	-0.310595	-0.410364	-0.234389	-0.232323	-0.246207	-0.318467	-0.412246	-0.471159	-0.429569	-0.504259	-0.485128	-0.281094
ENSCAFG00000000333	-0.0490622	-0.0286242	-0.0188332	0.0176001	-0.00664667	0.0305757	0.00553243	0.0758361	-0.0753538	-0.0146132	0.00837804	-0.0297628	-0.07855	-0.0064303	-0.0808809	-0.0427722	-0.00992458	-0.0352747	-0.0133734	-0.0324988	-0.13423	-0.157683	0.0419185	0.0523108	-0.211737	0.0983685	0.0694379	0.155155	-0.0743607	-0.0347517	0.0906182	0.0207791	-0.157353	-0.0336204	-0.0376938	-0.0969602	-0.0300298	0.055289	0.0759256	0.0218773	0.0090212	-0.136851	-0.070919	-0.00925037	-0.128008	-0.0338822	-0.0933036	-0.00956253	-0.0835691
ENSCAFG00000000334	-0.215669	-0.317399	-0.329826	-0.555246	-0.421906	-0.519353	-0.596449	-0.547224	-0.521881	-0.524116	-0.53153	-0.470454	-0.612704	-0.532804	-0.53216	-0.493088	-0.66458	-0.461483	-0.351976	-0.0750945	-0.205843	-0.308207	-0.411329	-0.25612	-0.438934	-0.126437	-0.425146	-0.367348	0.587878	-0.246345	-0.349248	-0.378902	-0.263438	-0.211925	-0.193874	-0.205518	-0.0863917	0.249791	0.032551	0.13411	0.123323	0.0309816	0.158734	0.0511528	0.267948	0.160174	-0.00794075	0.0310284	-0.295841
ENSCAFG00000000337	-0.174725	-0.139204	-0.0965058	-0.465791	-0.352233	-0.444823	-0.447317	-0.481386	-0.47467	-0.501199	-0.481057	-0.427416	-0.50569	-0.409805	-0.461537	-0.395057	-0.411388	-0.351767	-0.354474	-0.101911	-0.205843	-0.353759	-0.362585	-0.249211	-0.403235	-0.359052	-0.432185	-0.486001	-0.0879541	-0.115868	-0.301053	-0.0789557	-0.352773	-0.067831	-0.048164	-0.203174	-0.0705238	-0.12335	-0.244696	-0.132685	-0.152233	-0.226779	-0.285248	-0.0584563	-0.373414	-0.266522	-0.328982	0.101937	-0.262825
ENSCAFG00000000344	-0.180634	-0.193324	-0.188108	-0.0681763	-0.146816	-0.0615066	-0.0916441	0.0786348	-0.0763442	-0.0332131	0.0398854	-0.0745941	0.0702042	-0.171575	0.0892372	-0.0174827	-0.22031	-0.0564139	-0.168935	-0.16913	-0.160791	-0.243726	-0.20462	-0.223806	-0.44616	-0.264188	-0.334699	-0.413583	-0.158619	-0.187286	-0.291022	-0.203916	-0.267426	-0.136167	-0.181341	-0.169086	-0.253519	-0.202501	-0.28158	-0.161262	-0.175995	-0.217065	-0.212331	-0.256205	-0.284015	-0.269665	-0.293265	-0.269771	-0.238563
ENSCAFG00000000352	0.814931	1.17619	1.29676	1.1255	0.985654	0.900227	1.51145	0.919733	1.08166	1.21497	1.43416	1.01764	1.35089	1.34299	1.19715	1.02727	1.54402	0.852274	0.71368	0.464498	-0.0470615	0.482473	0.590509	0.321296	0.527952	1.09194	1.01884	1.55264	0.852068	0.433053	0.709774	0.413889	0.243857	0.778818	0.79159	-0.0388976	0.846412	0.591711	1.21562	0.507551	0.523703	0.209971	0.365452	0.860329	0.494414	0.736485	0.618421	1.26041	0.326323
ENSCAFG00000000353	-0.266101	-0.289444	-0.362531	-0.547889	-0.418819	-0.484248	-0.590195	-0.518037	-0.526833	-0.467985	-0.519294	-0.469109	-0.549819	-0.52873	-0.525053	-0.483706	-0.627421	-0.3278	-0.147815	-0.219368	-0.187426	-0.309017	-0.103861	-0.194315	-0.482581	-0.214772	-0.359921	-0.377789	-0.311571	-0.210205	-0.232104	-0.335235	-0.287633	-0.233339	-0.211641	-0.183016	-0.393857	-0.22039	-0.37688	-0.183035	-0.205555	-0.199752	-0.236294	-0.319484	-0.354956	-0.39413	-0.440685	-0.423615	-0.270532
ENSCAFG00000000355	-0.0310866	-0.0360605	-0.00550928	-0.308116	-0.198994	-0.270515	-0.2063	-0.257884	-0.359447	-0.224194	-0.257446	-0.25631	-0.327332	-0.365368	-0.241523	-0.326939	-0.325048	-0.267062	0.21872	-0.0337724	-0.152867	0.0653187	0.0802815	0.171241	-0.17734	-0.0226116	0.116949	0.190453	-0.0858788	-0.0335302	0.112294	0.52878	0.0610657	0.0260136	0.0322658	-0.164131	0.0908338	0.0968053	-0.216466	-0.0783945	-0.124105	-0.0674098	-0.135506	-0.0163385	0.0116279	-0.141628	-0.113438	0.0708677	0.0385992
ENSCAFG00000000356	-0.115555	-0.115518	-0.0937805	0.0261276	-0.0327869	-0.0210012	0.128527	0.0182613	0.0806419	0.000499139	0.0635924	0.0962129	-0.0384654	0.000445416	-0.0105536	-0.039781	-0.0219466	-0.0546275	-0.0779827	-0.0997887	-0.110824	-0.177018	-0.186116	-0.104653	-0.371295	-0.0960959	-0.204484	-0.0629276	-0.161213	-0.124921	-0.168574	-0.120715	-0.263704	-0.13301	-0.120741	-0.0789454	-0.108545	-0.112127	-0.102003	-0.105325	-0.1075	-0.221681	-0.160394	-0.123277	-0.310016	-0.204361	-0.220452	-0.154011	-0.0826176
ENSCAFG00000000359	-0.133448	-0.217147	-0.187502	-0.0636618	0.10728	-0.0385535	0.0121071	-0.022121	-0.201966	-0.0539719	-0.0823203	-0.0725019	-0.0934438	-0.0417002	0.0461524	0.0820435	0.179149	-0.0678767	-0.216853	-0.0599525	-0.146777	-0.127822	-0.035146	-0.0735278	-0.31334	-0.0574334	0.277079	-0.117614	0.0153975	0.0367374	0.152534	-0.163852	-0.16267	-0.14376	-0.131687	-0.113569	0.123806	0.0234766	0.0135939	-0.0136476	-0.0697092	-0.17465	-0.187545	0.0291693	0.027678	-0.0826107	-0.140467	-0.072704	-0.0907051
ENSCAFG00000000360	-0.0335	-0.0748943	-0.0671326	-0.450241	-0.334841	-0.378529	-0.514186	-0.425944	-0.433401	-0.486585	-0.455208	-0.386769	-0.375507	-0.427249	-0.433258	-0.368816	-0.509386	-0.342686	-0.0159851	0.07208	0.351801	0.11168	0.296694	0.306291	0.0322245	0.431224	0.452224	0.243482	0.0392638	0.155646	0.271984	0.137896	0.127269	-0.0528159	-0.0129462	0.786167	-0.0371395	0.167518	-0.184837	0.0322626	-0.0475931	-0.0797208	-0.0869628	-0.05332	-0.164441	-0.12548	-0.110818	-0.0358715	0.689973
ENSCAFG00000000366	0.302294	0.322808	0.366653	-0.462447	-0.400191	-0.395811	-0.505847	-0.401688	-0.50851	-0.35157	-0.496657	-0.335811	-0.560116	-0.484929	-0.399649	-0.444684	-0.587347	-0.414143	0.80361	0.140997	-0.141494	-0.213054	0.276723	0.463997	0.256964	0.670368	0.971092	1.22535	0.198546	0.0513945	0.574759	0.750083	0.546159	0.37904	0.489621	-0.122141	0.0681654	0.281857	-0.0181385	0.00368513	0.0874653	0.104174	0.17776	0.215926	0.0791988	0.570294	0.475139	0.1409	-0.073769
ENSCAFG00000000367	-0.34799	-0.399749	-0.475027	-0.571967	-0.42026	-0.526509	-0.606231	-0.551356	-0.534262	-0.580414	-0.535047	-0.488536	-0.664373	-0.533441	-0.558959	-0.497439	-0.678606	-0.481431	-0.133167	-0.27661	-0.202248	-0.427655	-0.460524	-0.318445	-0.574789	-0.502564	-0.503393	-0.58278	-0.421668	-0.293549	-0.500636	-0.402537	-0.398371	-0.299627	-0.311187	-0.210139	-0.411168	-0.323084	-0.413661	-0.25208	-0.250717	-0.311224	-0.344384	-0.44933	-0.539371	-0.466723	-0.47916	-0.488761	-0.318772
ENSCAFG00000000373	-0.142103	-0.129289	-0.143897	-0.13556	-0.19992	-0.0931008	-0.221213	-0.0691671	-0.205763	-0.121895	-0.202844	-0.105976	-0.187403	-0.22658	-0.216057	-0.214496	-0.0361545	-0.0704075	-0.0268857	-0.110119	-0.101065	-0.123165	-0.106794	0.0471851	-0.352507	0.119748	-0.0867033	-0.0844707	-0.0955291	-0.19174	-0.27488	-0.162368	-0.163867	-0.124479	-0.135812	-0.0701054	-0.0422914	-0.0371947	-0.112306	-0.0485994	-0.0531042	-0.0876075	-0.0298839	-0.0509573	-0.0666965	0.073149	0.0781117	-0.0843551	-0.110115
ENSCAFG00000000380	-0.252453	-0.288893	-0.305904	-0.219999	-0.180572	-0.219073	-0.245908	-0.237227	-0.159212	-0.263885	-0.201314	-0.251827	-0.24275	-0.254211	-0.306224	-0.252158	-0.311751	-0.186226	-0.230592	-0.199131	-0.194397	-0.233806	-0.269273	-0.179829	-0.393552	-0.219764	-0.308421	-0.34564	-0.272036	-0.214157	-0.271997	-0.281287	-0.20202	-0.216532	-0.236944	-0.195138	-0.0975198	-0.229419	-0.119002	-0.120867	-0.14071	-0.19754	-0.228992	-0.253534	0.0730998	-0.0415987	0.170646	-0.359722	-0.197935
ENSCAFG00000000381	0.0729388	0.0699752	0.107593	-0.165992	-0.0835237	-0.129691	-0.165569	-0.0920904	-0.0763442	-0.102963	-0.21355	-0.100895	-0.182255	-0.204935	-0.168383	-0.250798	-0.0815104	-0.0846988	0.109714	0.0817737	-0.0827947	0.150551	0.233395	-0.00228861	-0.160719	0.00952174	0.0801132	0.168744	0.261947	-0.0152808	0.145962	0.0823582	0.0978897	0.10527	0.115551	-0.0559078	-0.027866	0.00660005	-0.196891	0.0127812	0.0547564	-0.0442306	0.102786	0.0778616	0.208081	0.00384309	0.00336742	0.00922958	0.00396582
ENSCAFG00000000387	-0.110146	-0.148431	-0.135266	-0.232874	-0.170075	-0.241486	-0.258416	-0.196844	-0.268491	-0.224858	-0.222727	-0.196983	-0.298647	-0.230782	-0.328581	-0.218711	-0.332334	-0.157793	-0.135211	-0.0990811	-0.1525	-0.0514968	-0.0191238	-0.12575	-0.25365	-0.11197	-0.106412	-0.119934	-0.150733	-0.0440919	-0.0952439	-0.124319	-0.130233	-0.1261	-0.1186	-0.117252	-0.258156	-0.140395	-0.165365	-0.0975894	-0.0800873	-0.127426	-0.0681422	-0.213368	-0.123674	-0.106046	-0.0810301	-0.198235	-0.116966
ENSCAFG00000000393	-0.00212595	-0.0703499	-0.123154	-0.298586	-0.180572	-0.328977	-0.254567	-0.315459	-0.373479	-0.254917	-0.119793	-0.214467	-0.326964	-0.0628366	-0.170604	-0.182272	-0.377508	-0.280311	-0.114318	0.0524096	0.145326	0.0288771	-0.146963	-0.197138	-0.335163	-0.248953	-0.156034	-0.28565	-0.172731	-0.104804	-0.209505	-0.163322	-0.240572	-0.110658	-0.0927415	0.219404	-0.237755	-0.204273	-0.261798	-0.126883	-0.125822	-0.140218	-0.084186	-0.18594	-0.184825	-0.209934	-0.385523	-0.329404	0.0599121
ENSCAFG00000000395	-0.0354141	-0.144024	-0.132238	0.0323142	0.177158	0.127114	0.40386	0.236166	0.349714	-0.0111258	0.164997	0.163609	-0.134632	0.388159	0.23004	0.126504	0.137437	-0.00981839	-0.180631	0.028423	-0.0514639	0.0220949	-0.130038	-0.10027	-0.355108	-0.113251	-0.0945631	-0.15954	0.255514	-0.109977	-0.132486	-0.0979276	-0.244959	-0.145637	-0.135653	0.00449871	-0.0505344	-0.159887	-0.250568	-0.144073	-0.111866	-0.143488	-0.16348	-0.101601	-0.113884	-0.0285949	-0.267339	-0.0898675	0.0263253
ENSCAFG00000000397	0.193941	0.28301	0.252491	0.662679	0.661782	0.634781	1.08089	0.480859	0.635293	0.676238	0.815486	0.716826	1.30179	1.2298	0.627574	0.934815	0.976612	0.480849	0.211226	0.12352	-0.137605	0.0991283	2.4079	0.0721448	0.107812	0.313444	0.378318	0.542766	0.212762	0.196816	4.37605	-0.0474772	-0.101651	0.204916	0.220411	-0.137946	0.265792	0.249201	0.502768	0.292038	0.223669	0.394347	0.152975	0.442951	0.0349006	0.149743	0.0564606	0.303389	-0.0315239
ENSCAFG00000000405	-0.123212	-0.0988556	-0.189319	0.0597359	-0.0202314	0.040432	-0.0207662	0.0793012	0.128844	-0.0584558	-0.200702	-0.159026	0.309792	-0.17514	-0.401574	-0.0268643	-0.200092	-0.0133912	-0.0883157	-0.134177	-0.203422	-0.324809	-0.398127	-0.276177	-0.481714	-0.201201	-0.3713	-0.461807	-0.374869	-0.252596	-0.415775	-0.261785	-0.318608	0.0372749	-0.0289687	-0.203308	-0.406325	-0.250683	-0.357099	-0.147081	-0.166261	-0.259287	-0.295944	-0.297706	-0.404711	-0.370981	-0.393522	-0.463079	-0.221912
ENSCAFG00000000406	-0.17356	-0.142234	-0.19159	-0.106634	-0.0546048	-0.172356	0.087475	-0.152597	-0.193712	0.172714	-0.101439	-0.10478	-0.185565	-0.307943	-0.122929	-0.0850573	-0.22195	-0.146777	0.140145	-0.160923	-0.173265	-0.178334	0.0794917	-0.0675107	-0.0374376	-0.000976011	-0.114741	-0.275376	-0.158412	-0.12758	0.101572	-0.147212	-0.13914	-0.0871971	-0.118838	-0.159577	0.058892	-0.168157	0.127851	-0.063497	-0.109647	-0.0701028	-0.118228	-0.108381	0.57306	0.328938	-0.0530355	-0.166289	-0.20079
ENSCAFG00000000407	-0.218249	-0.2272	-0.279256	-0.406266	-0.341633	-0.330463	-0.433205	-0.381297	-0.394939	-0.482599	-0.464232	-0.326097	-0.519296	-0.41197	-0.344275	-0.449443	-0.493539	-0.284479	-0.168481	-0.199627	-0.0898386	-0.362667	1.15681	-0.247057	-0.397888	-0.341897	0.14874	-0.100048	-0.235614	-0.225293	1.33458	-0.298881	-0.351709	-0.152035	-0.146837	-0.042246	-0.257435	-0.13972	-0.244284	-0.164485	-0.138061	-0.0412491	-0.245241	-0.2937	-0.384649	-0.27481	-0.276992	-0.287185	-0.185186
ENSCAFG00000000412	-0.277252	-0.318501	-0.366013	-0.431848	-0.321873	-0.401347	-0.438818	-0.423012	-0.395104	-0.434272	-0.356098	-0.355985	-0.459537	-0.338756	-0.433702	-0.379149	-0.506654	-0.378563	-0.305194	-0.235713	-0.203349	-0.374814	0.189729	-0.259463	-0.47073	-0.385168	-0.444972	-0.398835	-0.3289	-0.230179	0.236587	-0.356009	1.16831	-0.255776	-0.26883	-0.207326	-0.36037	-0.293972	-0.334845	-0.225937	-0.214859	-0.240821	-0.296355	-0.37773	-0.484962	-0.380983	-0.428549	-0.33191	-0.312492
ENSCAFG00000000413	-0.229151	-0.28132	-0.342999	0.191327	0.443398	0.179096	0.102709	0.312266	0.0291386	0.286472	0.208893	0.142987	0.0507136	0.185835	0.479665	0.25064	0.363852	1.15775	0.0267093	-0.200617	-0.19469	0.470225	-0.0287145	0.302056	-0.077327	0.0239881	-0.17891	-0.161197	-0.221917	-0.0359731	0.36676	0.364287	-0.180351	-0.182066	-0.197522	-0.205987	-0.207564	-0.175583	-0.251702	-0.119434	-0.161323	-0.145604	-0.166051	-0.0767416	-0.401822	-0.356691	-0.351875	-0.243211	-0.242845
ENSCAFG00000000417	-0.239554	-0.26507	-0.309689	-0.22953	-0.0545019	-0.183158	-0.100945	-0.276276	-0.1881	-0.256411	-0.169807	-0.145876	-0.0603464	-0.0329145	-0.147063	-0.15807	-0.210292	-0.252473	-0.24842	-0.199061	-0.17033	-0.310839	0.610819	-0.213406	-0.338487	-0.374286	4.54826	-0.358068	-0.27297	-0.146404	0.667114	-0.303862	-0.358356	-0.199469	-0.199029	-0.169086	-0.314518	-0.224609	-0.281065	-0.16248	-0.159319	-0.186672	-0.256657	-0.214498	-0.398291	-0.32854	-0.338912	-0.251354	-0.271389
ENSCAFG00000000418	0.0237556	0.0968283	0.166188	0.247006	0.268135	0.181931	0.311334	0.178191	0.0700771	0.405046	0.32957	0.266273	0.0834432	0.475124	0.598999	0.22032	0.478061	0.0754827	0.104831	0.0151914	0.0521404	8.63739	1.99572	-0.0842991	-0.200609	0.0370463	13.1385	0.106766	-0.0358632	10.1458	1.811	0.00339708	6.72529	-0.00683203	-0.0281755	0.096314	-0.0376547	-0.0708634	-0.0884032	-0.0544725	-0.0659158	-0.0786628	-0.132317	0.0410856	-0.273422	-0.13977	-0.181149	-0.193099	0.332697
ENSCAFG00000000419	0.00428201	-0.2356	-0.125879	-0.396902	-0.408527	-0.482898	-0.575923	-0.482719	-0.525513	-0.459681	-0.514399	-0.410828	-0.573539	-0.521345	-0.483153	-0.489281	-0.616309	-0.409081	-0.27147	0.111138	-0.18119	0.200861	4.86674	-0.0171456	1.09334	5.09491	9.85002	2.72856	-0.367501	0.733163	3.86689	16.5333	3.73842	-0.16961	-0.08243	-0.183619	-0.37531	-0.165794	-0.375232	-0.246708	-0.183725	-0.130888	-0.165331	0.254859	-0.345326	-0.431284	-0.232036	-0.348071	-0.188706
ENSCAFG00000000424	-0.218748	-0.238354	-0.314686	-0.0412562	-0.0921685	0.0134284	0.0111449	-0.0471767	-0.0149364	-0.075561	-0.0219057	-0.0142214	0.0799495	-0.0690757	-0.00241044	-0.104228	0.0427174	-0.050757	-0.21549	-0.188942	-0.180162	0.0866775	-0.296578	-0.163041	-0.342534	-0.250874	0.0702591	-0.290788	-0.242774	1.2578	-0.00335057	-0.260089	0.532998	-0.182066	-0.202916	-0.18315	-0.295765	-0.220137	-0.241193	-0.153742	-0.147438	-0.165416	-0.19495	-0.218299	-0.314028	-0.277239	-0.305401	-0.268768	-0.25959
ENSCAFG00000000427	-0.196362	-0.183546	-0.190985	-0.0767038	-0.184894	-0.131041	-0.148892	-0.082228	-0.138742	-0.06377	-0.114439	-0.0962625	-0.0881114	-0.223397	-0.139956	-0.197636	0.0197662	-0.0471842	-0.193121	-0.173447	-0.162773	-0.213561	-0.14764	-0.155984	-0.269403	-0.14628	-0.221259	-0.113305	-0.17709	-0.186783	-0.149435	-0.137885	-0.173172	-0.169524	-0.199426	-0.14337	-0.0200352	-0.19651	0.0264724	-0.106256	-0.0961912	-0.0503861	-0.144145	-0.107457	0.432301	0.220764	0.284141	-0.22943	-0.197935
ENSCAFG00000000428	-0.27925	-0.327727	-0.377369	-0.432183	-0.311067	-0.397026	-0.427913	-0.43474	-0.421681	-0.420489	-0.373534	-0.35195	-0.494289	-0.30807	-0.415195	-0.39261	-0.522865	-0.377819	-0.304172	-0.234934	-0.187353	1.38511	-0.415842	-0.27432	-0.422024	-0.445338	0.0422217	-0.442252	-0.359096	2.34544	0.074361	-0.352087	1.00201	-0.25552	-0.262485	-0.197481	-0.375722	-0.287052	-0.377189	-0.228372	-0.206843	-0.266982	-0.30088	-0.388516	-0.504061	-0.406991	-0.476402	-0.365736	-0.301645
ENSCAFG00000000431	-0.31104	-0.354856	-0.425819	-0.531001	-0.398956	-0.493834	-0.58779	-0.521769	-0.509005	-0.540557	-0.507975	-0.455062	-0.627782	-0.506193	-0.530828	-0.471741	-0.641811	-0.452253	-0.325179	-0.235642	-0.201147	0.4682	-0.417422	-0.2738	-0.45541	-0.434328	-0.353234	-0.515002	-0.365011	1.1825	0.0881969	-0.370423	0.293177	-0.259957	-0.266768	-0.201299	-0.362946	-0.290512	-0.354832	-0.226725	-0.221802	-0.267944	-0.288128	-0.402898	-0.457676	-0.429712	-0.454476	-0.409208	-0.320294
ENSCAFG00000000432	0.420467	0.515738	0.501406	1.28702	1.19529	0.910353	1.87033	0.98797	1.0663	1.14755	1.81133	1.22222	1.75854	1.54277	1.47106	1.47799	1.3043	1.19303	0.483403	0.277629	0.0274867	16.4083	-0.0623385	0.310079	3.36487	0.281695	2.2831	0.903364	0.402655	45.9239	10.4267	0.372024	12.0758	0.301917	0.346133	-0.00849338	0.212213	0.185323	0.479793	0.271053	0.213649	0.276046	0.0878737	0.831257	0.0920389	0.280638	-0.0882012	0.881935	0.19502
ENSCAFG00000000433	-0.25678	-0.300461	-0.308629	-0.518962	-0.42026	-0.521108	-0.602863	-0.53443	-0.533271	-0.378473	-0.523729	-0.333718	-0.646169	-0.508357	-0.508175	-0.466847	-0.596091	-0.453146	-0.328471	-0.113232	-0.200414	-0.399716	-0.366196	-0.299651	-0.504404	-0.453659	-0.22994	-0.539031	0.012492	-0.213223	-0.405168	-0.323152	-0.244959	-0.246989	-0.192446	-0.193128	-0.424872	-0.222078	-0.374407	-0.114779	-0.16984	-0.275542	0.360104	-0.0671881	-0.498925	-0.323967	-0.353392	-0.281923	-0.268724
ENSCAFG00000000437	-0.19062	-0.253502	-0.253971	0.489621	0.0349307	0.420913	0.442185	0.580148	0.544007	0.317195	0.403291	0.325002	0.731783	0.212829	0.448277	0.279464	0.343633	0.214823	-0.198231	-0.17189	-0.179942	0.176263	-0.0705753	0.0621164	-0.122998	-0.00686499	0.0165306	0.184818	-0.0445796	-0.15675	0.172481	0.0466402	0.0423213	-0.187867	-0.177375	-0.188307	0.26909	0.0140257	0.324943	0.0314747	-0.00493555	0.144473	-0.0865514	0.28013	0.930816	0.421679	0.5343	-0.011567	-0.210875
ENSCAFG00000000441	-0.111894	-0.107531	-0.0986255	-0.126364	-0.0948443	-0.12483	-0.108161	-0.135405	-0.0811314	-0.0622754	-0.0771201	-0.0792266	-0.0732176	-0.0720042	-0.202288	-0.10382	-0.226868	-0.102414	-0.0737814	-0.120237	-0.122123	0.489863	-0.275592	-0.101979	-0.296575	-0.200177	0.491876	-0.0738649	-0.112028	7.94824	1.8314	-0.135659	2.39746	-0.0871971	-0.10694	-0.133124	-0.223947	-0.165625	-0.187928	-0.102889	-0.107357	-0.0998222	-0.171707	-0.208129	-0.291398	-0.216936	-0.260168	-0.194853	-0.115443
ENSCAFG00000000442	-0.130202	-0.154214	-0.0709178	0.477583	0.206386	0.587795	0.28696	0.751807	0.29821	0.556336	0.254472	0.168391	0.448249	-0.0410635	0.357221	0.170693	0.619958	0.358778	-0.0791182	-0.141606	-0.137532	0.0852603	-0.00772771	-0.0776134	-0.203066	0.0946559	-0.0678162	0.0668283	-0.00784625	-0.12176	0.282015	-0.0534126	0.135777	-0.111085	-0.176582	-0.146049	0.0822816	-0.121915	0.168959	0.0061203	-0.0339942	0.136586	-0.0835689	0.0530018	1.2385	0.26592	1.1357	-0.131962	-0.108212
ENSCAFG00000000443	0.319521	0.317851	0.222058	1.39287	0.95797	1.62311	1.95452	0.880284	1.20315	1.31594	1.62015	1.07428	3.28396	1.63839	1.72779	1.73932	1.96989	1.06649	0.113574	0.21692	-0.113905	0.98476	0.930247	0.492523	2.68704	0.697892	1.15398	2.38835	1.10277	0.244451	1.86115	0.957608	0.817354	0.257639	0.217477	-0.121806	1.01261	0.310632	2.2054	0.773916	0.641942	0.723953	0.341695	2.64458	3.78388	2.47785	2.08972	1.33044	0.00938918
ENSCAFG00000000444	0.407068	0.398548	0.562878	0.868676	0.520584	0.975837	1.40353	0.859093	0.967424	0.898274	1.02426	0.828755	1.84091	1.29805	1.15259	0.774648	1.12033	0.624358	0.237342	0.43103	0.568108	0.634111	0.887145	0.344102	0.755293	0.584978	0.651888	0.853981	0.548136	0.0345101	1.15149	1.03169	0.560783	0.365902	0.326779	0.47717	0.649712	0.155367	0.851516	0.355281	0.271193	0.269025	0.145878	1.24165	2.58125	1.23635	1.04069	0.509977	0.672656
ENSCAFG00000000445	-0.0429871	-0.147054	-0.0633473	0.237141	-0.0820829	0.377032	0.0159557	0.666244	0.177376	0.24346	0.295156	0.152401	0.468292	-0.00311977	0.103747	0.108285	0.340901	0.527742	-0.218329	0.0219841	-0.015584	-0.0924936	-0.0508297	0.292919	-0.156961	1.67482	-0.275105	-0.0239843	0.480168	-0.0376256	-0.0499314	-0.171059	-0.0273386	-0.0801161	-0.0813988	0.127388	0.283618	0.343119	0.721187	0.0818255	0.00215018	0.0470435	0.0426219	0.0756016	0.23023	0.212475	1.03062	-0.0313614	0.193783
ENSCAFG00000000446	-0.23997	-0.321806	-0.355717	-0.50893	-0.409762	-0.50126	-0.53423	-0.507375	-0.526338	-0.513654	-0.521282	-0.450728	-0.607372	-0.51778	-0.503141	-0.480035	-0.610481	-0.449276	-0.312461	-0.133752	-0.183978	-0.348192	-0.359088	-0.27484	-0.438934	-0.40898	-0.3774	-0.481196	-0.351625	0.371048	-0.37127	-0.347742	-0.368194	-0.254241	-0.246859	-0.160715	-0.37665	-0.12605	-0.303937	-0.178595	-0.16941	-0.239282	-0.182197	-0.103861	-0.374858	-0.340829	-0.189285	-0.413969	-0.227907
ENSCAFG00000000448	0.305124	0.51739	0.446445	-0.549561	-0.406881	-0.488839	-0.605589	-0.522968	-0.512637	-0.576428	-0.525106	-0.423082	-0.644331	-0.529367	-0.541192	-0.492272	-0.643268	-0.478305	0.151386	0.148144	-0.185078	0.0793892	0.138954	0.215217	-0.496889	0.507397	0.0228654	0.204704	-0.362624	-0.0855484	0.0299709	-0.213137	0.0600022	0.397638	0.322575	-0.199357	-0.322143	-0.29144	-0.362765	-0.194925	-0.208131	-0.253324	-0.31353	-0.398789	-0.271335	-0.398131	-0.194112	-0.423615	-0.0414191
ENSCAFG00000000453	-0.0558031	0.0366497	0.120614	1.20476	0.689363	1.04335	1.12242	1.38526	1.65694	1.49878	0.997189	1.0562	1.43639	0.375172	0.744984	0.374232	1.20248	1.01424	0.0313648	-0.105732	-0.134303	-0.098061	-0.244676	0.0365624	-0.063886	0.346858	1.71813	0.380695	-0.142432	-0.133112	2.04598	0.0326498	-0.101253	-0.0777274	-0.141761	-0.114506	-0.152233	-0.123265	-0.0991181	-0.096515	-0.0583291	-0.0686601	-0.000675878	-0.10684	-0.0270528	-0.0305955	-0.0146981	0.0985548	-0.00745177
ENSCAFG00000000454	-0.044069	0.0292134	0.108199	0.487782	0.0908133	0.384323	0.436413	0.416753	0.45107	0.64784	0.154444	0.330381	0.38279	0.10842	0.424736	0.00386375	0.743275	0.604856	0.108464	-0.065613	-0.0782455	0.696365	0.526985	0.0771219	0.38646	0.221653	0.473692	1.00329	0.249806	0.0648301	0.572684	0.104192	0.916394	-0.02944	-0.122169	-0.0891917	0.857849	0.0613645	1.20449	0.245698	0.192391	0.666149	0.244198	0.385527	3.57747	1.41411	3.13863	0.688251	0.0263253
ENSCAFG00000000459	-0.0473146	-0.0474903	-0.0309459	-0.287717	-0.201978	-0.301839	-0.258897	-0.337849	-0.297214	-0.317027	-0.220127	-0.214318	-0.334319	-0.137069	-0.308001	-0.239105	-0.336341	-0.312168	-0.113864	-0.0283949	-0.129828	-0.228036	-0.272319	-0.094179	-0.379678	-0.149481	-0.323555	-0.068562	-0.192758	-0.149134	1.00932	0.000747377	-0.30106	-0.116545	-0.0579996	-0.12723	-0.194066	-0.157356	-0.182879	-0.110553	-0.0900359	-0.135889	-0.207086	-0.234324	-0.375179	-0.25166	-0.280992	-0.296205	-0.127241
ENSCAFG00000000464	-0.136277	-0.105466	-0.141928	-0.174686	-0.217724	-0.191934	-0.198923	-0.240825	-0.26618	-0.193637	-0.158336	-0.155888	-0.166258	-0.176541	-0.268026	-0.205658	-0.234336	-0.146777	-0.141797	-0.154979	-0.173999	-0.187343	-0.0608717	-0.109184	-0.251482	-0.0936634	-0.202138	0.123835	0.0639603	-0.138788	-0.00473416	-0.119973	-0.129569	-0.118507	-0.1512	-0.184489	-0.193242	-0.170013	-0.25438	-0.0940799	-0.0953323	-0.1608	-0.150418	-0.177208	0.00119539	-0.0194494	-0.200042	-0.0874872	-0.158925
ENSCAFG00000000469	-0.280082	-0.30294	-0.38933	-0.128203	-0.207021	-0.213267	-0.26483	-0.31306	-0.302827	-0.316529	-0.231751	-0.224779	-0.400514	-0.0282034	0.0368248	-0.20729	-0.165665	-0.253366	-0.321318	-0.241232	-0.196892	-0.337057	-0.385152	-0.28056	-0.374619	-0.429335	-0.445793	-0.453024	-0.224511	-0.200721	-0.437682	-0.356115	-0.359287	-0.271559	-0.281363	-0.201834	-0.384584	-0.302748	-0.350711	-0.181101	-0.212354	-0.251016	-0.255423	-0.357493	-0.449651	-0.417137	-0.41862	-0.344062	-0.312397
ENSCAFG00000000475	0.756927	0.551542	0.861305	-0.578655	-0.424479	-0.531099	-0.612004	-0.558553	-0.525678	-0.585396	-0.541777	-0.490478	-0.672096	-0.532932	-0.559699	-0.503829	-0.679881	-0.476221	-0.290433	0.0957836	-0.207971	-0.419253	-0.45601	-0.316365	-0.577102	-0.503588	-0.509493	-0.581288	-0.416168	-0.290172	-0.50029	-0.408685	-0.432935	0.744351	0.727103	-0.209804	-0.381493	-0.330172	-0.37245	-0.258311	-0.245349	-0.298432	-0.331014	-0.451282	-0.515136	-0.459864	-0.458888	-0.461951	-0.348267
ENSCAFG00000000478	-0.182215	-0.231882	-0.210819	-0.232205	-0.254773	-0.0165456	0.0223699	-0.145933	0.0468016	0.0360381	-0.243375	-0.0618919	-0.0621852	-0.246062	-0.0647427	-0.276088	-0.181694	-0.026045	-0.225369	-0.183706	-0.113612	-0.101503	-0.218724	-0.175818	-0.471019	-0.229366	-0.302791	-0.173792	-0.194834	-0.231903	-0.269922	-0.265177	-0.144325	-0.174302	-0.182769	-0.148795	-0.0366243	-0.219124	0.225727	-0.116355	-0.00722589	0.0169394	-0.13458	-0.0727353	0.610296	-0.114334	0.308136	-0.203873	-0.159306
ENSCAFG00000000480	0.191528	0.534879	0.183903	0.113075	0.135375	0.51313	0.0570071	0.030256	0.284509	0.023749	-0.171489	0.0930747	-0.0688046	0.42623	0.612324	0.351798	0.180789	0.270499	0.488739	0.0203567	-0.195718	-0.228137	-0.453415	-0.296457	-0.523916	-0.433944	-0.482159	-0.484676	-0.239765	-0.268259	-0.502826	-0.374875	-0.263172	0.270095	0.326541	-0.208197	-0.404882	-0.305701	-0.408922	-0.233673	-0.251576	-0.256498	-0.331117	-0.442345	-0.49395	-0.398417	-0.457234	-0.483625	-0.138278
ENSCAFG00000000482	-0.253618	-0.329104	-0.33134	-0.500904	-0.419848	-0.481008	-0.567424	-0.478454	-0.531125	-0.504022	-0.533212	-0.455958	-0.60774	-0.531786	-0.41327	-0.497167	-0.652558	-0.418907	-0.321091	-0.179603	-0.201661	-0.28948	-0.368904	-0.281302	-0.441969	-0.47171	-0.233812	-0.510196	-0.251698	-0.255613	-0.397904	-0.247583	-0.302655	-0.21858	-0.257012	-0.199825	-0.231778	-0.20056	-0.129408	-0.210252	-0.170126	-0.232069	-0.252132	-0.139302	-0.0185462	-0.0197352	-0.146121	-0.292321	-0.244177
ENSCAFG00000000484	-0.218166	-0.229541	-0.303633	-0.447398	-0.345853	-0.438072	-0.500395	-0.433274	-0.490682	-0.447724	-0.472033	-0.38647	-0.59211	-0.413243	-0.46435	-0.352636	-0.474413	-0.432305	-0.280894	-0.179036	-0.175613	-0.274499	-0.192096	-0.219646	-0.0939476	-0.279806	-0.288361	-0.308022	0.0825345	-0.2069	-0.323997	-0.293794	-0.242434	-0.171401	-0.182769	-0.170627	-0.117097	-0.210264	-0.125905	-0.164127	-0.157601	-0.15426	-0.135094	-0.342187	-0.265557	-0.0981867	-0.315054	-0.301091	-0.239039
ENSCAFG00000000507	-0.0703666	-0.08357	-0.0968086	0.483936	0.154723	0.513265	0.0300671	0.217374	0.423667	0.0934984	0.151232	0.00460776	0.0527362	0.051122	0.310139	0.271579	0.187893	0.324389	-0.158148	-0.016437	-0.168056	-0.0568618	-0.0853563	0.000162795	0.294252	0.0319255	-0.184189	0.0305364	0.370487	-0.162785	0.0986891	0.0987864	0.0859252	0.0042587	-0.000572372	-0.142432	0.145341	-0.0583748	-0.0107205	-0.0332722	-0.0356404	-0.0103755	-0.00838925	-0.172483	-0.0228797	-0.0097323	-0.0129053	-0.158521	-0.132855
ENSCAFG00000000522	-0.318197	-0.37262	-0.443686	-0.575144	-0.4252	-0.53245	-0.615051	-0.555621	-0.543836	-0.585894	-0.544989	-0.490927	-0.673199	-0.541208	-0.565621	-0.504373	-0.687349	-0.485748	-0.354815	-0.254322	-0.20555	-0.418544	-0.399933	-0.317553	-0.562649	-0.495906	-0.505856	-0.560408	-0.224511	-0.279826	-0.489336	-0.402113	-0.379626	-0.27719	-0.279697	-0.201634	-0.0361091	-0.259881	0.12847	-0.113991	-0.190954	-0.142045	-0.0217591	-0.360883	-0.373414	-0.245372	0.0721818	-0.249099	-0.336659
ENSCAFG00000000529	-0.285242	-0.338469	-0.379186	-0.500403	-0.405955	-0.480198	-0.600618	-0.521635	-0.511151	-0.51299	-0.466679	-0.470454	-0.662166	-0.496516	-0.519871	-0.487377	-0.658933	-0.441683	-0.351181	-0.246185	-0.164827	-0.415204	-0.44563	-0.306708	-0.358577	-0.496034	-0.498935	-0.595374	-0.316656	-0.285718	-0.494294	-0.396814	-0.371384	-0.271047	-0.283346	-0.183284	-0.323997	-0.279458	-0.377498	-0.244917	-0.237763	-0.268328	-0.311782	-0.426011	-0.454787	-0.41285	-0.436134	-0.448797	-0.241798
ENSCAFG00000000530	0.219739	0.0848477	0.198135	1.04006	1.15896	1.09546	1.77556	1.14483	1.0597	1.09972	1.52991	1.19458	1.63957	1.85816	0.891561	1.31688	0.924152	0.966902	-0.0384677	0.0756886	-0.117941	0.00559499	0.263747	-0.0146199	0.0926368	0.251994	-0.0816589	0.0921829	0.139606	0.12195	0.279017	0.76365	-0.085167	0.0189326	0.0796195	-0.110287	-0.0522861	-0.0387979	-0.11179	-0.0632105	-0.0216836	-0.076643	0.0447816	0.0932706	-0.223827	-0.127767	-0.13895	-0.216526	0.0446886
ENSCAFG00000000533	0.336747	0.445782	0.440843	1.4151	0.65818	1.16446	1.26995	1.47776	1.17311	1.18026	1.17767	0.967582	1.40495	0.486838	0.950784	0.604828	2.19867	1.39475	0.342375	0.201495	0.0705573	0.755886	0.744412	0.531968	0.800675	0.534025	1.08195	1.77603	0.671514	0.137469	1.32489	0.718393	0.918654	0.371191	0.304331	0.0309517	0.88907	0.225742	1.63216	0.296192	0.340333	0.670093	0.260859	0.709115	2.0089	1.45284	2.639	0.592913	0.240405
ENSCAFG00000000535	-0.21051	-0.317537	-0.350418	-0.536017	-0.409042	-0.501125	-0.536155	-0.518304	-0.525513	-0.480108	-0.507823	-0.44221	-0.584204	-0.508485	-0.453394	-0.483298	-0.661301	-0.46967	-0.32427	-0.156677	-0.196305	-0.387569	-0.441117	-0.304702	-0.545306	-0.475551	-0.508789	-0.584768	-0.366983	-0.284137	-0.461664	-0.40116	-0.422832	-0.279579	-0.25725	-0.181543	-0.398082	-0.267307	-0.310324	-0.222499	-0.208632	-0.284583	-0.278255	-0.205047	-0.485122	-0.323824	-0.409519	-0.468591	-0.256546
ENSCAFG00000000555	-0.0199351	0.0241182	-0.03246	0.154541	-0.0478124	0.178961	-0.0773723	0.0818334	0.381738	0.0242472	-0.138146	0.0636355	0.0999918	0.160242	0.19495	0.175587	0.504473	0.0757805	-0.0669685	0.00938934	-0.0348814	-0.00938654	0.21207	-0.0536194	0.131081	0.264156	-0.154392	0.0545652	0.436794	-0.155816	-0.114845	-0.0616796	-0.144724	-0.0814812	-0.0353143	-0.0411745	0.511332	0.0192575	-0.0015511	0.062559	0.0820257	0.357703	0.530416	0.0563918	0.413843	0.0262782	0.508512	-0.0417597	0.0694267
ENSCAFG00000000569	-0.287239	-0.321668	-0.371009	-0.480672	-0.402044	-0.42619	-0.58362	-0.502311	-0.1673	-0.283647	-0.506905	-0.439371	-0.588985	-0.488749	-0.472937	-0.486561	-0.658751	-0.423521	-0.24331	-0.231892	-0.196305	-0.409434	-0.409411	-0.0858591	-0.529263	-0.329351	-0.445206	-0.539031	0.117193	-0.263445	-0.348441	-0.327074	-0.319006	-0.229414	-0.239086	-0.202169	-0.134613	-0.0834365	-0.0502831	-0.153885	-0.0801588	-0.112518	-0.16276	-0.211621	-0.238272	-0.100616	0.140307	-0.146745	-0.302787
ENSCAFG00000000570	-0.179052	-0.211914	-0.226717	-0.0196867	-0.0383443	0.161948	0.0472253	0.063708	0.482104	-0.0408523	-0.00829333	-0.011382	0.321192	0.0241284	0.0565165	-0.00388625	0.180242	0.0607448	-0.128058	-0.130285	-0.117941	-0.221557	-0.219627	-0.206795	-0.342968	-0.232054	-0.271468	-0.16766	-0.245368	-0.195405	-0.232104	-0.177737	-0.224221	-0.153912	-0.148424	-0.0868478	-0.262278	-0.135585	-0.205236	-0.123517	-0.141068	-0.16811	-0.0497329	-0.248911	-0.19285	-0.137198	-0.136881	-0.231811	-0.152646
ENSCAFG00000000575	0.236217	0.306421	0.407836	0.631913	0.232732	0.629651	0.684485	0.718221	0.443311	0.715929	0.4868	0.39987	0.709718	0.194748	0.666365	0.421684	0.835808	0.608875	0.440368	0.128544	0.205346	0.407869	0.349161	0.129196	0.612645	0.213076	0.229568	0.576737	0.204149	-0.0813094	0.499123	0.321785	0.407105	0.32461	0.28934	0.245857	0.338331	0.0222109	0.714078	0.123653	0.144581	0.366262	0.0564031	0.325843	2.17229	1.00599	1.25913	0.132005	0.417759
ENSCAFG00000000580	0.113051	0.2019	0.125156	0.225102	0.0356511	0.252545	0.0893993	-0.0391802	0.27477	0.0109616	0.177845	0.0379323	0.305563	0.763522	0.285265	0.51414	0.22742	0.170014	0.587981	0.0590607	-0.151546	0.274554	0.310685	0.0647163	0.838541	0.384112	0.0338926	0.162115	0.710945	0.0281156	0.00218379	0.110657	0.0837982	0.208925	0.156321	-0.175649	0.622819	0.0496353	0.131869	0.136474	-0.00493555	0.160631	-0.0285469	0.0476601	-0.12223	0.0478559	0.0844553	-0.00217096	-0.173292
ENSCAFG00000000584	-0.144516	-0.0388147	-0.0849988	-0.0807167	-0.0658224	-0.0475998	-0.148892	-0.233362	-0.0155967	-0.209247	-0.229762	-0.173223	-0.141067	0.124718	-0.0357234	0.0129734	-0.204645	-0.146032	0.00865504	-0.107572	-0.142228	-0.206171	-0.112775	-0.214149	-0.0906235	-0.186607	-0.342324	-0.333045	-0.152289	-0.172341	-0.340831	-0.261573	-0.292552	-0.0854909	-0.0547475	-0.155425	-0.195406	-0.269501	-0.278592	-0.182176	-0.207988	-0.203696	-0.256657	-0.334482	-0.428626	-0.348688	-0.350358	-0.370246	-0.20764
ENSCAFG00000000586	-0.308793	-0.32456	-0.364499	-0.318483	-0.317757	-0.304809	-0.410595	-0.255485	-0.405338	-0.303243	-0.360227	-0.282611	-0.447034	-0.400511	-0.30578	-0.381597	-0.294629	-0.140524	-0.225256	-0.236491	0.447481	-0.279965	-0.22572	-0.172178	-0.433153	-0.0483439	-0.345023	0.230722	-0.260518	-0.206972	-0.292521	-0.176147	-0.300528	-0.263796	-0.292468	0.15143	-0.26135	-0.279627	-0.244284	-0.171074	-0.172417	-0.155895	-0.233106	-0.388105	-0.286743	-0.3384	-0.340015	-0.233439	0.294734
ENSCAFG00000000588	-0.0795209	-0.0312407	-0.0111114	-0.385198	-0.248187	-0.314935	-0.316625	-0.397157	-0.328413	-0.354061	-0.267082	-0.263782	-0.471121	-0.257267	-0.326212	-0.278535	-0.482245	-0.279864	-0.0783234	-0.060377	0.119351	-0.112233	-0.177089	-0.10131	-0.0906235	-0.234999	-0.368485	-0.27057	-0.0815206	-0.0932362	-0.0958204	-0.093688	-0.166924	-0.0151074	-0.0691836	0.0176917	-0.243113	-0.187734	-0.282198	-0.132613	-0.104207	-0.183883	-0.172736	-0.223743	-0.231049	0.117162	-0.30871	-0.279543	-0.0847109
ENSCAFG00000000593	-0.0535561	-0.0247684	-0.101351	0.347329	0.164397	0.32694	0.790321	0.183522	0.280382	0.315866	0.723564	0.299747	1.84496	0.614803	0.590708	0.304754	0.570413	0.210803	-0.0284754	-0.101275	-0.17077	0.181527	-0.0606461	0.150738	-0.023852	-0.113123	-0.237448	0.46289	0.572106	0.315725	0.603469	-0.141171	-0.188062	-0.0221884	-0.0445153	-0.173105	-0.017047	-0.138032	0.000612481	-0.0698714	0.0627726	-0.0443268	-0.0172339	0.525749	0.432461	0.190183	0.0434976	0.143155	-0.221056
ENSCAFG00000000594	-0.0478971	0.0528993	-0.114372	-0.512609	-0.408219	-0.524348	-0.434488	-0.554821	-0.535252	-0.573771	-0.407947	-0.464327	-0.669154	-0.531913	-0.539859	-0.491456	-0.672777	-0.442279	-0.32779	-0.0605185	-0.20621	-0.365299	-0.197399	-0.23116	-0.501369	-0.342025	-0.450603	-0.409275	-0.389085	-0.1727	-0.282836	-0.150392	-0.411665	0.00698872	0.0697839	-0.208732	-0.39293	-0.288909	-0.379868	-0.233386	-0.227814	-0.266405	-0.298926	-0.390263	-0.52942	-0.415279	-0.495157	-0.488135	-0.288325
ENSCAFG00000000603	0.0725227	0.136626	0.168762	-0.0639962	-0.0235246	0.00870277	-0.101105	-0.00959317	-0.117778	-0.000663352	-0.0784966	0.0208964	0.00860638	-0.0848644	-0.055267	-0.0159871	-0.14071	0.0574698	0.0250061	-0.0061772	-0.0134561	-0.2498	-0.208795	-0.11431	-0.141208	-0.239608	-0.315812	0.0492623	-0.0796528	-0.192962	-0.252973	-0.0615736	-0.225417	0.100577	0.0910415	-0.0823608	-0.21148	-0.190856	-0.176801	-0.131968	-0.107786	-0.1331	-0.171296	-0.185837	-0.210826	-0.193643	-0.177012	-0.0659389	-0.0832837
ENSCAFG00000000607	-0.00229239	0.0999956	0.272023	-0.0357384	-0.0501795	-0.0509752	-0.0486684	0.00919859	-0.00140027	0.00664373	-0.0934855	0.00924031	0.0775592	-0.11937	-0.0444588	-0.0870967	-0.0481766	-0.00952065	-0.0171205	-0.0605185	-0.0822077	-0.13845	-0.0830997	-0.142241	-0.382857	-0.1948	-0.224309	-0.167826	-0.143054	-0.204745	-0.0808316	-0.0959138	-0.106304	0.0722534	-0.00485562	-0.120801	0.000675494	-0.166976	0.00257	-0.113418	-0.0797294	-0.0676022	-0.13674	-0.144541	0.311122	0.202044	0.214913	-0.224795	-0.125909
ENSCAFG00000000619	0.161985	0.236052	0.371044	1.52212	0.574923	1.61596	0.952924	1.07726	2.02143	0.885653	0.775261	0.604898	0.974497	1.19478	1.19641	1.02088	1.92216	1.45206	0.19022	0.099746	-0.0703945	0.262407	0.369358	0.302874	1.19625	0.405876	0.373743	0.724225	0.811599	0.0526878	0.470413	0.227986	0.360976	0.19664	0.212162	-0.0300576	1.37407	0.248273	0.408292	0.227291	0.162188	0.513898	0.342106	0.353374	0.640149	0.613164	0.785838	0.66971	0.231176
ENSCAFG00000000627	-0.0950831	-0.172667	-0.184474	-0.24926	-0.148669	-0.340994	-0.293694	-0.310128	-0.404183	-0.338118	-0.328567	-0.236435	-0.554232	-0.329716	-0.379809	-0.203483	-0.400823	-0.35534	-0.188012	-0.0606601	-0.151179	-0.196656	-0.159036	-0.232126	-0.37881	-0.270589	-0.246481	-0.29609	-0.0790302	-0.175	-0.23637	-0.122093	-0.25719	-0.120384	-0.0724357	-0.112832	-0.0645476	0.0885358	-0.146717	0.0377059	-0.0662737	-0.104246	-0.0906652	-0.0886579	-0.1126	-0.0796098	0.169542	-0.110539	-0.0578795
ENSCAFG00000000636	0.0156	0.0964152	0.0577795	0.580247	0.357876	0.464794	0.617616	0.325593	0.479793	0.692679	0.329722	0.549606	0.580271	0.240204	0.82227	0.332219	1.0553	0.556474	0.10415	-0.0119793	-0.101799	0.2206	0.136021	0.0173226	0.130792	-0.0270924	0.19062	0.219122	0.246901	-0.0967568	0.111372	0.0325438	0.114507	0.0232836	0.0113255	0.0230493	0.185114	-0.0770234	0.7999	0.140485	0.103211	0.468501	0.0784119	0.292765	1.31072	0.857949	0.730952	0.0423037	0.00976977
ENSCAFG00000000638	-0.125875	-0.069386	-0.0379107	-0.424993	-0.365303	-0.444958	-0.503121	-0.429809	-0.349708	-0.38495	-0.447102	-0.400666	-0.439127	-0.363967	-0.310962	-0.275408	-0.404466	-0.280757	-0.18892	-0.090378	0.0326229	-0.235527	-0.332121	-0.153533	-0.241654	-0.209139	-0.365083	-0.121425	-0.152186	-0.219977	-0.374037	-0.25479	-0.262374	-0.0363504	0.00141061	-0.155425	-0.223226	-0.174232	-0.199364	-0.0708741	-0.12296	-0.194078	-0.127587	-0.19611	-0.423329	-0.349403	-0.1817	-0.306979	-0.198697
ENSCAFG00000000642	-0.00229239	-0.0195354	-0.0323086	-0.358278	-0.216798	-0.343829	-0.378203	-0.355575	-0.357962	-0.370834	-0.347992	-0.264678	-0.44593	-0.316856	-0.249815	-0.179145	-0.445268	-0.359657	-0.140889	0.0459707	-0.0231415	0.0612696	0.0132591	-0.108442	-0.105943	-0.137575	-0.151928	0.0462794	0.0739219	-0.171479	0.164064	-0.0261736	0.228303	-0.0611766	-0.0416598	-0.0618012	0.0818695	-0.123771	0.00246698	-0.0506765	-0.069065	0.029058	-0.175101	-0.0191121	0.684287	0.402817	-0.163911	-0.3051	-0.0535979
ENSCAFG00000000643	-0.120299	-0.124883	-0.125273	0.00455811	-0.116456	0.00505729	-0.0698355	-0.226698	-0.0119651	-0.207089	0.0256612	-0.0728008	-0.11937	0.342448	0.0497058	0.148666	0.0749584	0.0410943	-0.178701	-0.0837268	-0.0970293	-0.0831807	0.0732859	0.161807	0.681006	-0.169836	-0.154392	-0.0360816	0.343611	-0.00629971	-0.0658427	-0.0300952	-0.191917	-0.073547	-0.0805263	-0.172502	0.483306	0.0536013	0.0540837	0.102668	-0.0609773	0.0730119	-0.0465447	-0.0613327	-0.187233	-0.0530306	0.00502227	-0.110915	-0.127432
ENSCAFG00000000649	-0.130868	-0.169362	-0.188865	-0.0415906	-0.138789	-0.0860799	-0.118745	-0.208173	0.0273227	-0.164575	-0.0852263	-0.0911816	-0.171039	0.209645	0.0686572	0.0642321	-0.0891608	-0.0534366	-0.171093	-0.11769	-0.0783189	0.0522604	0.00682766	-0.0808077	0.393108	0.0296211	-0.139963	-0.0823164	0.166897	-0.0937391	-0.120494	-0.0689928	-0.0490076	-0.160481	-0.146837	-0.0811554	1.21024	0.162033	-0.068622	0.226145	-0.0966206	-0.0239368	-0.135814	-0.067599	-0.0686225	-0.204218	-0.117989	-0.1936	-0.13295
ENSCAFG00000000654	0.0595403	0.0676341	0.0477865	-0.425996	-0.414496	-0.30778	-0.277659	-0.53483	-0.16532	-0.318189	-0.28253	-0.288439	-0.499806	-0.281077	-0.225829	-0.495127	-0.30319	-0.382285	0.111644	-0.0228051	-0.194103	-0.00483135	-0.441229	-0.205829	0.346282	-0.40962	-0.239912	-0.327411	-0.205833	0.0301992	-0.382339	-0.27461	-0.309169	0.0364218	0.0630418	-0.195338	0.117727	-0.146892	-0.191946	-0.141494	-0.222374	0.0298274	-0.258303	-0.274182	-0.338103	-0.286099	-0.249687	-0.403069	-0.222864
ENSCAFG00000000659	-0.337337	-0.37744	-0.432633	-0.559092	-0.41779	-0.524484	-0.611523	-0.537362	-0.534922	-0.570782	-0.525259	-0.461936	-0.663454	-0.534587	-0.535418	-0.487377	-0.572046	-0.480835	-0.334603	-0.265643	-0.189334	-0.42482	-0.460524	-0.309605	-0.561493	-0.468894	-0.513951	-0.545825	-0.418762	-0.286365	-0.485762	-0.392575	-0.438518	-0.29084	-0.303414	-0.203375	-0.440018	-0.330931	-0.425303	-0.260746	-0.256014	-0.311609	-0.326592	-0.440188	-0.514173	-0.462579	-0.513637	-0.485128	-0.343795
ENSCAFG00000000661	1.73693	2.46349	2.37963	4.09708	3.10178	3.35945	5.07876	3.74756	2.53877	3.10468	4.62161	4.01043	3.83742	3.91884	2.35985	4.17717	2.6821	1.7827	2.76358	1.0532	-0.0396507	1.55871	0.295678	0.896632	1.22197	1.15915	0.675937	1.12277	1.01052	0.449794	0.980958	0.794386	1.18932	2.40796	2.03928	-0.165604	0.819416	0.881482	1.27197	0.898253	0.44805	0.448688	0.422634	0.878511	0.827775	0.978699	0.941394	0.764547	0.860952
ENSCAFG00000000663	-0.191203	-0.239869	-0.255939	-0.126865	-0.17625	-0.127395	-0.234362	-0.321057	-0.0893851	-0.221537	-0.125146	-0.182338	-0.25415	0.152093	-0.0370559	-0.0286319	-0.170583	-0.138142	-0.206634	-0.166159	-0.168936	-0.167604	-0.17235	-0.209023	0.103332	-0.209011	-0.298919	-0.258639	-0.105491	-0.175	-0.27488	-0.173497	-0.296008	-0.173108	-0.177296	-0.168885	0.0216953	-0.193556	-0.214509	-0.0994516	-0.139636	-0.130311	-0.190631	-0.171661	-0.342276	-0.208362	-0.220589	-0.250352	-0.237992
ENSCAFG00000000667	0.225731	0.0310036	0.446142	-0.495888	-0.404617	-0.449548	-0.571594	-0.498179	-0.501577	-0.452208	-0.492528	-0.445647	-0.584388	-0.477671	-0.401129	-0.444412	-0.487528	-0.474583	-0.245694	0.373434	-0.202762	-0.295858	-0.235762	-0.314879	-0.473331	-0.32487	4.74851	0.915959	-0.411291	-0.274581	0.758546	-0.395436	0.102941	0.563829	0.446234	-0.169488	-0.425593	0.124061	-0.300846	0.504185	1.65406	0.215934	0.203883	-0.226517	-0.47806	-0.191785	0.579257	0.193643	-0.0260054
ENSCAFG00000000669	-0.160411	-0.185199	-0.18614	-0.215484	-0.15824	-0.184103	-0.25569	-0.180318	-0.150463	-0.0881823	-0.21615	-0.220893	-0.355832	-0.307943	-0.182596	-0.233259	-0.116666	-0.120427	-0.168254	-0.165239	-0.17576	-0.137539	-0.131392	-0.126493	-0.21694	-0.274814	-0.207886	-0.138163	-0.0985383	-0.218037	-0.146783	-0.204552	-0.0682838	-0.137873	-0.157466	-0.183619	-0.0841248	-0.190434	0.100961	-0.114492	-0.086672	-0.165032	-0.166051	-0.10571	0.15977	0.19447	0.0731471	-0.183452	-0.229809
ENSCAFG00000000671	0.141596	0.0239805	0.0499062	-0.100113	0.0618943	-0.113759	-0.105114	-0.189381	-0.154094	0.035706	0.119419	0.161218	-0.0625529	0.167118	0.110706	0.162807	-0.0703991	0.103321	0.0381777	0.277063	0.593275	0.133444	-0.20022	0.261423	-0.0189381	-0.0172347	0.386765	0.368763	0.175925	0.861341	0.479753	-0.00932149	-0.0426266	-0.0104152	0.0826336	1.47763	-0.0924709	0.0488759	-0.19957	-0.0681524	-0.142785	-0.193405	0.0801603	-0.10869	-0.173269	-0.0374547	-0.236311	-0.165286	0.517853
ENSCAFG00000000673	0.10656	0.185926	0.265512	-0.362792	-0.35388	-0.250937	-0.410274	-0.197911	-0.418049	-0.279993	-0.423395	-0.285301	-0.373852	-0.420119	-0.261955	-0.331154	-0.171858	-0.295346	0.372693	0.0178802	-0.183684	0.0795916	-0.120222	0.404272	0.376343	0.445306	0.337963	0.415495	0.324103	0.0423416	0.0649065	0.491472	1.16459	0.231875	0.141806	-0.198754	0.667847	0.0782411	0.314434	0.231087	0.356222	0.260369	0.216841	0.130149	1.02712	0.465263	0.310205	1.32919	-0.0735787
ENSCAFG00000000680	0.0872527	0.157833	0.168156	0.416051	0.0139362	0.267802	-0.00553223	0.0553117	0.479793	0.215394	0.124772	0.147171	0.0696526	0.386886	0.145055	0.544052	0.257839	0.126395	0.112325	0.00358727	0.085599	-0.00837428	0.285636	-0.12211	0.307115	0.180046	-0.141605	0.510285	0.151124	-0.0343206	0.026166	-0.00826161	0.0230452	0.130181	0.182259	0.0563331	0.679799	-0.0488395	-0.0758339	0.0214476	-0.0682777	0.0347326	-0.152372	-0.224359	0.000713887	-0.0250225	-0.0447613	-0.138852	0.176657
ENSCAFG00000000688	-0.260109	-0.290546	-0.296062	-0.41078	-0.335458	-0.334918	-0.447798	-0.338782	-0.348222	-0.392755	-0.410394	-0.332822	-0.429566	-0.463283	-0.421857	-0.404575	-0.510115	-0.319612	-0.2977	-0.219085	-0.186179	-0.340499	-0.314067	-0.239109	-0.448039	-0.349194	-0.420571	-0.197489	-0.258546	-0.250297	-0.34798	-0.262527	2.24365	-0.213973	-0.235278	-0.195138	-0.29185	-0.26005	-0.319906	-0.197861	-0.165331	-0.251882	-0.269101	-0.344549	-0.346289	-0.287242	-0.288576	-0.230182	-0.25255
ENSCAFG00000000689	-0.273674	-0.290271	-0.314383	-0.235382	-0.269078	-0.220018	-0.315503	-0.147	-0.236137	-0.159759	-0.303025	-0.17651	-0.27787	-0.378737	-0.286533	-0.302329	-0.193898	-0.116408	-0.26954	-0.231255	-0.174439	-0.33817	-0.34566	-0.221949	-0.422313	-0.314372	-0.425615	-0.252839	-0.313543	-0.240022	-0.373922	-0.277683	1.68425	-0.226258	-0.256536	-0.180471	-0.309572	-0.272201	-0.311149	-0.197217	-0.189379	-0.22726	-0.252029	-0.344755	-0.364746	-0.355833	-0.371871	-0.260876	-0.250456
ENSCAFG00000000693	-0.202104	-0.326763	-0.322407	-0.577317	-0.424376	-0.533125	-0.611683	-0.558819	-0.544331	-0.585396	-0.542389	-0.49272	-0.672463	-0.539425	-0.564289	-0.503693	-0.687349	-0.48679	-0.328017	-0.105591	-0.137605	-0.396072	-0.45601	-0.310571	-0.564961	-0.493602	-0.514185	-0.559745	-0.285526	-0.285933	-0.494871	-0.400842	-0.432004	-0.280346	-0.240434	-0.176252	-0.306172	-0.255915	0.470315	-0.243485	-0.225094	-0.275349	-0.314456	-0.346296	-0.377587	0.725625	-0.357391	-0.429629	-0.276336
ENSCAFG00000000698	-0.174891	-0.161926	-0.188259	0.0339863	-0.0308316	0.0308457	0.0355192	0.139808	-0.0817917	0.0871877	-0.0858381	-0.0747435	-0.0198941	-0.25663	-0.0805848	-0.0596318	-0.146903	0.0844148	-0.156559	-0.178187	-0.141421	-0.342827	-0.364391	-0.223137	-0.305391	-0.37147	-0.394411	-0.194341	-0.240284	-0.21078	-0.383838	-0.196179	1.05	-0.16688	-0.178882	-0.152947	-0.299474	-0.255578	-0.306306	-0.18325	-0.153378	-0.185518	-0.234443	-0.273668	-0.366512	-0.329826	-0.375043	-0.243211	-0.223244
ENSCAFG00000000702	1.82481	2.13974	2.25078	3.91148	3.19646	4.43675	2.90479	2.86448	5.66248	3.9621	2.99791	2.91087	2.44089	4.28873	3.77217	4.34345	2.27518	4.83567	1.08862	1.13103	0.693798	0.281032	1.36397	0.10327	2.22383	0.605461	0.584434	0.945788	0.853625	0.710603	0.498892	0.700269	0.142956	1.14754	1.57249	0.449177	0.949553	0.172075	0.355336	0.21798	0.322296	0.899192	0.28441	0.624058	0.469376	1.01157	0.259456	0.331076	0.822988
ENSCAFG00000000710	0.173136	0.277915	0.247949	-0.573973	-0.424273	-0.53326	-0.613928	-0.558153	-0.543011	-0.582739	-0.540248	-0.490927	-0.654076	-0.53968	-0.55274	-0.504237	-0.663487	-0.416674	-0.163031	0.165479	-0.190288	-0.418038	-0.433331	-0.317331	-0.552387	-0.410644	-0.450251	-0.216381	-0.42146	-0.256188	-0.491181	-0.306724	-0.258652	0.433555	0.346133	-0.200897	-0.438782	-0.307557	-0.424376	-0.25652	-0.250503	-0.307569	-0.337082	-0.387078	-0.555421	-0.464294	-0.504673	-0.442783	-0.304595
ENSCAFG00000000711	-0.223742	-0.238079	-0.295305	-0.360786	-0.30057	-0.425515	-0.472814	-0.414482	-0.41937	-0.339446	-0.394641	-0.346869	-0.555519	-0.468631	-0.444806	-0.405119	-0.466216	-0.370078	-0.251712	-0.186183	-0.15837	-0.353962	-0.37274	-0.253074	-0.234717	-0.27443	-0.44462	-0.230798	-0.123339	-0.194399	-0.360547	-0.23603	0.634564	-0.167648	-0.186576	-0.161452	-0.166555	-0.214905	-0.224193	-0.124018	-0.136272	-0.212063	-0.158954	-0.252198	-0.224148	-0.260377	-0.327465	-0.1713	-0.205167
ENSCAFG00000000714	-0.282162	-0.336816	-0.412041	-0.235382	-0.21124	-0.280506	-0.249596	-0.304664	-0.26585	-0.251263	-0.314649	-0.190109	-0.381758	-0.249118	-0.340722	-0.301105	-0.193534	-0.212129	-0.299857	-0.236208	-0.195424	-0.329262	-0.412909	-0.256343	-0.415231	-0.38504	-0.440631	-0.18042	-0.330042	-0.252093	-0.439758	-0.330995	0.662082	-0.257312	-0.267085	-0.19862	-0.355424	-0.283593	-0.359572	-0.200081	-0.206414	-0.183113	-0.259948	-0.347323	-0.454948	-0.420566	-0.443443	-0.347319	-0.314205
ENSCAFG00000000718	-0.194282	-0.208747	-0.225354	-0.294573	-0.243659	-0.253097	-0.306042	-0.271345	-0.294078	-0.322507	-0.337438	-0.244803	-0.404375	-0.34003	-0.311999	-0.341079	-0.190073	-0.208854	-0.132713	-0.177834	-0.163213	-0.309523	-0.347466	-0.198326	-0.343112	-0.321669	-0.351944	-0.15142	-0.25782	-0.224503	-0.361008	-0.220556	2.05089	-0.158604	-0.164922	-0.15288	-0.308748	-0.257856	-0.286731	-0.181818	-0.153736	-0.105112	-0.238968	-0.330887	-0.386575	-0.316822	-0.353116	-0.244589	-0.247412
ENSCAFG00000000732	0.367705	0.445231	0.424642	0.865165	0.741026	0.558226	1.28999	0.488055	0.511982	0.895451	1.22263	0.956524	1.32312	1.31294	1.18664	1.02795	1.15039	0.648921	0.364744	0.24317	0.226037	0.803766	0.23441	0.12355	0.792003	0.269533	0.395798	0.800123	0.41023	0.406541	0.475256	0.394175	0.281478	0.319491	0.312501	0.194023	0.257755	0.14465	0.655867	0.321976	0.219446	0.174866	0.294489	0.675729	0.61479	0.739772	0.267179	0.79474	0.278559
ENSCAFG00000000737	-0.312038	-0.373447	-0.437326	-0.144255	-0.165238	-0.148728	-0.193952	-0.116879	-0.202131	-0.246447	-0.156041	-0.196983	-0.204504	-0.0770974	-0.234565	-0.0582722	-0.148542	-0.216447	-0.339031	-0.252765	-0.204889	-0.37441	-0.391809	-0.28368	-0.427227	-0.129381	-0.421627	-0.422698	-0.334089	-0.223641	-0.335873	-0.317641	-0.2649	-0.285465	-0.28985	-0.206254	-0.396124	-0.295997	-0.368947	-0.211183	-0.222374	-0.251208	-0.282368	-0.363862	-0.466825	-0.424711	-0.47654	-0.443535	-0.327811
ENSCAFG00000000738	-0.188373	-0.222518	-0.24534	0.309875	0.211841	0.519746	0.0125881	0.230035	0.367212	0.0240811	0.339205	0.261789	0.0233163	0.379501	0.215086	0.418421	0.389717	0.398823	-0.190055	-0.175003	-0.0734028	-0.269235	-0.147188	-0.244829	-0.443559	-0.290304	-0.355463	-0.352268	-0.196494	-0.243902	-0.366658	-0.25161	-0.289095	-0.180445	-0.190225	-0.115243	-0.0417762	-0.225959	-0.208121	-0.170645	-0.168981	-0.137428	-0.206469	-0.305411	-0.336017	-0.293387	-0.317536	-0.309234	-0.187469
ENSCAFG00000000745	-0.130202	-0.119099	-0.224295	-0.405095	-0.27124	-0.369348	-0.452288	-0.368236	-0.222435	-0.420156	-0.391888	-0.354939	-0.451631	-0.418973	-0.398612	-0.340807	-0.531062	-0.35013	-0.190737	-0.118256	-0.112805	-0.35052	-0.394066	-0.196469	-0.477811	-0.270589	-0.419515	-0.369503	-0.293308	-0.21933	-0.417044	-0.247371	-0.349449	-0.0642479	-0.0589514	-0.120935	-0.326985	-0.208576	-0.307028	-0.184754	-0.190882	-0.241013	-0.261285	-0.276442	-0.431515	-0.329826	-0.422757	-0.345816	-0.185566
ENSCAFG00000000760	-0.221079	-0.240833	-0.268506	-0.145927	-0.119853	-0.150754	-0.134299	-0.157129	-0.276415	-0.109439	0.0164843	-0.191006	-0.204504	-0.192711	-0.24256	-0.199948	-0.158379	-0.0970548	-0.194484	-0.190499	-0.130781	-0.301122	-0.266791	-0.220092	-0.309004	-0.224373	-0.332118	-0.357737	-0.264669	-0.193536	-0.31143	-0.286374	-0.264368	-0.190512	-0.219018	-0.140892	-0.204988	-0.188662	-0.198849	-0.163053	-0.0896065	-0.177439	-0.175615	-0.262779	-0.195418	-0.0820391	-0.0548283	-0.158521	-0.252359
ENSCAFG00000000766	-0.107982	-0.0673203	-0.125576	-0.536853	-0.410997	-0.504501	-0.577848	-0.515771	-0.515443	-0.550189	-0.514552	-0.460591	-0.634769	-0.520708	-0.510544	-0.480171	-0.653651	-0.442279	0.104263	-0.160003	-0.180823	-0.282192	-0.322981	-0.0770934	-0.468417	0.0556094	-0.287305	-0.29493	-0.331079	-0.249003	-0.294827	-0.0705826	-0.289494	-0.0308904	-0.0200849	-0.181543	-0.329149	-0.27718	-0.326706	-0.223645	-0.222876	-0.260249	-0.294915	-0.385845	-0.265717	-0.345973	-0.40414	-0.442658	-0.252359
ENSCAFG00000000784	-0.18571	-0.199107	-0.244432	-0.496223	-0.279473	-0.372453	-0.485161	-0.41315	-0.413592	-0.491068	-0.488398	-0.443256	-0.443172	-0.416936	-0.262399	-0.394241	-0.418492	-0.360253	-0.264316	-0.146205	-0.125865	-0.363173	-0.374433	-0.241783	-0.401068	-0.336648	-0.453418	-0.46943	-0.30576	-0.262726	-0.3617	-0.309798	-0.348785	-0.152462	-0.179834	-0.159979	-0.278145	-0.238785	-0.34216	-0.183322	-0.194318	-0.264673	-0.315279	-0.125023	-0.363141	-0.387271	-0.411036	-0.402944	-0.255975
ENSCAFG00000000790	-0.337421	-0.397821	-0.46564	-0.0420922	-0.237484	0.0573093	-0.254728	0.119017	-0.031774	-0.217385	-0.106333	-0.137956	-0.0151134	-0.307306	-0.209543	-0.110619	-0.286796	-0.155411	-0.359357	-0.268827	-0.207237	-0.402652	-0.449692	-0.249063	-0.56077	-0.472479	-0.473126	-0.566374	-0.405688	-0.272354	-0.459589	-0.376994	-0.396111	-0.301248	-0.308887	-0.208464	-0.418792	-0.312367	-0.381619	-0.252151	-0.251934	-0.307089	-0.330088	-0.383791	-0.486888	-0.450004	-0.492951	-0.475106	-0.344366
ENSCAFG00000000804	0.212	-0.0994064	0.0603534	-0.51729	-0.424685	-0.510307	-0.618578	-0.544692	-0.543836	-0.40056	-0.543154	-0.401414	-0.493186	-0.541717	-0.543561	-0.505325	-0.682431	-0.43156	-0.196528	0.181824	-0.196451	-0.0893555	0.172917	0.0284653	0.380968	0.827834	0.278486	0.534645	0.463877	0.0130993	0.0539531	0.590783	0.569158	0.150315	0.418472	-0.176922	2.6911	1.0667	0.470212	-0.0364952	0.714231	0.258638	0.765211	1.33379	1.42468	2.13346	0.786941	1.96637	-0.254452
ENSCAFG00000000810	-0.228652	-0.212878	-0.225203	-0.246417	-0.251171	-0.179107	-0.386541	-0.269479	-0.293583	-0.347086	-0.380111	-0.281864	-0.486934	-0.308452	-0.35227	-0.230268	-0.142714	-0.130997	-0.173931	-0.196655	-0.1999	-0.307094	-0.43728	-0.148555	-0.521459	-0.408468	-0.472423	-0.550631	-0.12365	-0.249075	-0.434108	-0.37922	-0.303187	-0.134205	-0.182372	-0.199624	0.0528127	-0.121746	-0.240987	0.0691483	-0.112796	0.627582	0.4973	-0.27449	-0.280805	-0.209934	-0.239344	-0.0238445	-0.325622
ENSCAFG00000000811	-0.142352	-0.119374	-0.0360938	-0.0330631	0.057469	-0.0879702	0.0961343	0.00466725	0.00371705	-0.0694164	0.189469	0.0448064	-0.160926	0.151074	0.0282375	0.0853067	-0.255466	-0.024854	-0.219805	-0.134955	-0.141788	-0.283407	-0.266904	-0.246611	-0.449918	-0.349066	-0.334465	-0.377789	-0.242048	-0.168174	-0.341292	-0.166608	-0.234856	-0.107587	-0.128356	-0.177257	-0.270624	-0.25524	-0.272513	-0.203663	-0.182079	-0.251112	-0.242156	-0.222921	-0.323337	-0.315393	-0.359046	-0.350451	-0.218772
ENSCAFG00000000816	0.555201	0.623701	0.6619	2.99219	2.2621	2.61496	1.89903	1.50694	2.70401	1.94817	1.97866	1.87721	1.36266	3.69118	2.62946	3.0919	1.73345	2.8136	0.588095	0.415322	0.374987	0.223536	0.963871	0.0532022	2.17643	0.348906	0.123753	0.637887	0.589642	0.0642554	0.2088	0.487339	0.0355414	0.519892	0.568306	0.222351	0.857025	0.0363028	0.281877	0.0988717	0.251081	2.06402	0.52949	0.381829	0.258639	0.754348	-0.0400725	0.420652	0.473134
ENSCAFG00000000822	0.551789	0.623701	0.923533	1.54787	0.652314	1.66524	1.47425	0.7658	1.64968	0.827196	1.06372	0.795729	2.76341	1.99835	1.63999	1.37466	1.49848	1.08034	0.637261	0.375557	0.468172	0.926858	1.84735	0.594813	3.08377	1.12728	0.575284	1.5417	1.74861	0.0863846	1.04483	0.619506	0.379188	0.419905	0.512386	0.319791	2.17952	0.374847	0.917042	0.210317	0.410904	0.243249	0.476422	0.755445	0.838849	0.985129	1.06565	0.791483	0.633646
ENSCAFG00000000824	-0.0875932	-0.0155419	-0.0695551	-0.540699	-0.40791	-0.505716	-0.572556	-0.532564	-0.468232	-0.499704	-0.516999	-0.454912	-0.503483	-0.498171	-0.510248	-0.456513	-0.585708	-0.456272	0.0930218	-0.0853542	-0.153674	0.614979	0.32682	0.130236	0.125444	0.00235254	-0.0478733	0.587177	3.94826	0.14257	1.20395	0.325389	0.254226	0.0173969	-0.0505436	-0.185159	0.576658	0.746638	0.528628	1.18818	1.25232	1.75499	1.11046	0.645836	1.58983	0.598874	0.504374	0.954849	-0.00564399
ENSCAFG00000000828	-0.263521	-0.300599	-0.353446	-0.549895	-0.405028	-0.503556	-0.559407	-0.528699	-0.528649	-0.528766	-0.511646	-0.471201	-0.612337	-0.516124	-0.491296	-0.488329	-0.613395	-0.439599	-0.242061	-0.211089	-0.184124	0.592507	-0.0374026	0.734988	-0.0225513	0.317925	0.0553606	0.119195	-0.307317	-0.195189	0.572568	1.71044	0.05176	-0.245027	-0.236547	-0.163863	-0.365419	-0.13896	-0.309912	-0.0781796	-0.158818	-0.210909	-0.229609	-0.209464	-0.319164	-0.304676	-0.247343	-0.428501	-0.29822
ENSCAFG00000000830	-0.284493	-0.33117	-0.384939	-0.535683	-0.405749	-0.499235	-0.571594	-0.505909	-0.512637	-0.544211	-0.529388	-0.448486	-0.63955	-0.495625	-0.522685	-0.46168	-0.590626	-0.447489	-0.268972	-0.233732	-0.196011	-0.162137	-0.235875	-0.118396	-0.303078	-0.279038	-0.395818	-0.486333	-0.272244	-0.10854	-0.0313682	-0.26984	-0.294147	-0.247074	-0.269386	-0.206121	-0.200867	-0.198028	-0.299713	-0.0560482	-0.160249	-0.090589	-0.198858	-0.26771	-0.42044	-0.366408	-0.396004	-0.236571	-0.308971
ENSCAFG00000000831	-0.156666	-0.177212	-0.200978	-0.341892	-0.331239	-0.287662	-0.430158	-0.377699	-0.485565	-0.417333	-0.504611	-0.335811	-0.574642	-0.354163	-0.443622	-0.262899	-0.484431	-0.32244	-0.190396	-0.11769	-0.180969	-0.167401	-0.0952856	-0.205532	-0.0930805	-0.204402	-0.244018	-0.0848022	-0.021751	-0.20611	-0.138712	-0.232532	-0.213985	-0.10844	-0.0944072	-0.180337	0.477123	0.304809	0.0420295	0.259521	-0.0155284	-0.165994	-0.0584748	-0.0590727	0.0560867	-0.106046	0.170646	-0.116928	-0.272435
ENSCAFG00000000832	-0.212673	-0.272506	-0.304995	1.43567	0.505044	1.1735	1.18272	1.63142	1.1528	1.33354	0.859382	1.0148	1.35034	0.950694	1.72394	1.20715	2.45296	0.62793	-0.17484	-0.190499	-0.168422	-0.236843	-0.423176	0.120801	-0.424047	0.201682	-0.226538	-0.00128115	0.227808	-0.231975	-0.345904	-0.283725	-0.191385	-0.241529	-0.230995	-0.182748	0.0900095	-0.206467	0.230261	-0.160617	-0.11208	-0.110017	0.0637051	-0.0212694	2.01163	0.558434	-0.116747	-0.0412586	-0.184805
ENSCAFG00000000838	-0.316199	-0.370279	-0.43339	-0.0200211	-0.283178	-0.225959	-0.0449801	-0.180185	-0.22227	0.00481696	0.0739929	-0.137059	-0.219765	-0.175649	-0.0719975	-0.0507941	-0.164208	-0.153922	-0.33483	-0.250572	-0.201147	-0.368235	-0.420694	-0.271051	-0.512498	-0.415509	-0.481573	-0.455841	-0.371341	-0.259709	-0.471004	-0.36576	-0.403555	-0.279408	-0.291516	-0.206121	-0.356145	-0.249755	-0.383577	-0.208175	-0.164257	-0.280158	-0.313427	-0.350097	-0.468109	-0.41285	-0.465232	-0.379767	-0.320865
ENSCAFG00000000850	-0.0353309	-0.000118533	0.0294661	-0.459604	-0.325681	-0.348825	-0.499273	-0.365704	-0.413592	-0.435767	-0.448937	-0.354042	-0.515987	-0.406877	-0.422302	-0.398864	-0.397727	-0.311871	-0.207201	-0.0692924	-0.122197	-0.0961377	-0.0997989	0.289502	0.0106899	0.504708	-0.149582	-0.0478474	-0.0821432	-0.0533604	-0.199936	0.814418	0.0283627	0.0166291	-0.0377732	-0.0352812	0.462904	0.0887046	0.0842708	-0.00118521	-0.019608	-0.134639	-0.119668	-0.0256866	-0.167491	0.0968702	-0.078272	0.356132	-0.169962
ENSCAFG00000000851	-0.279499	-0.333924	-0.373281	0.126953	-0.166576	-0.0200561	-0.0945306	0.162865	0.043335	-0.042347	-0.0658019	0.329036	-0.0426945	-0.120516	0.021871	-0.0214257	0.484437	-0.091249	-0.281349	-0.235642	-0.201221	-0.325213	-0.418663	-0.0166256	-0.441824	-0.0485999	-0.328012	0.0757769	-0.243812	-0.193034	-0.369656	-0.328982	-0.286835	-0.281711	-0.256853	-0.196678	-0.335229	-0.243848	-0.342263	-0.220064	-0.230319	-0.26804	-0.167696	-0.280243	-0.133946	-0.209648	-0.396004	-0.167792	-0.280237
ENSCAFG00000000856	-0.215586	-0.216596	-0.294851	-0.221002	-0.14023	-0.183023	-0.145524	-0.244957	-0.121575	-0.246613	-0.170113	-0.0874457	-0.182071	0.027057	-0.204213	-0.140395	-0.092986	-0.176699	-0.178701	-0.181371	-0.181263	-0.30021	-0.375223	-0.161332	-0.274317	-0.269181	-0.407198	-0.261456	-0.2187	-0.152798	-0.396866	-0.283619	-0.352773	-0.188635	-0.173092	-0.157769	-0.283813	-0.184443	-0.266847	-0.152452	-0.171128	-0.215526	-0.250075	-0.223846	-0.423169	-0.242943	-0.377111	-0.258245	-0.26254
ENSCAFG00000000860	0.814848	1.32781	1.27541	-0.509599	-0.41285	-0.490999	-0.547219	-0.482586	-0.520395	-0.498874	-0.514246	-0.438773	-0.598914	-0.511795	-0.487003	-0.475548	-0.60447	-0.435877	1.11133	0.526694	-0.143915	-0.0472453	0.0719319	-0.0476024	0.171549	-0.0982722	0.22511	0.577897	0.255721	-0.162785	-0.00150578	0.0878696	0.362438	1.05549	0.861074	-0.165202	0.0610558	-0.0635221	0.0553201	-0.134547	-0.0431556	-0.126079	-0.123267	-0.0483891	0.19829	0.12202	0.391293	0.190636	0.0828424
ENSCAFG00000000865	-0.0571346	-0.133283	-0.135872	0.0267964	-0.191378	-0.110923	0.137507	0.215508	-0.204112	-0.00946507	-0.248422	-0.011382	-0.135183	-0.120134	0.120181	-0.103005	0.307203	-0.00892518	-0.239109	-0.00362994	-0.200487	-0.315799	-0.372063	-0.210286	-0.417399	0.131654	-0.411303	-0.304045	0.319226	-0.252811	-0.203856	-0.134705	1.30657	-0.227452	-0.122962	-0.199491	3.09336	-0.0549151	0.292077	-0.222213	0.112301	-0.221585	0.0333658	-0.19498	-0.0609184	1.43112	0.440249	-0.105026	0.0376477
ENSCAFG00000000867	0.1014	0.0987563	0.062776	0.320744	0.330913	0.256731	0.465918	0.279747	0.320661	0.523786	0.426845	0.296758	0.393823	0.404712	0.357962	0.170421	0.128875	0.114337	-0.0128057	-0.0121915	0.0084094	0.0948768	-0.0336791	-0.0973732	-0.213761	0.126405	-0.250939	-0.0778421	0.204979	-0.0221782	0.192197	-0.0205562	0.0948321	-0.0616885	-0.0229404	0.0499041	-0.150893	-0.0385448	-0.191019	-0.0182314	-0.00142847	0.0184783	0.079029	0.0224921	-0.0565849	-0.167064	-0.0999231	-0.0630574	0.14269
ENSCAFG00000000868	-0.157082	-0.278152	-0.34633	-0.530834	-0.415937	-0.500585	-0.604467	-0.513906	-0.533601	-0.497545	-0.54346	-0.421887	-0.597075	-0.521727	-0.543561	-0.499206	-0.64764	-0.455826	-0.267155	-0.177621	-0.202321	-0.362667	-0.273673	-0.307376	-0.297586	-0.183662	-0.250822	-0.246707	-0.194938	-0.219474	-0.37519	-0.21992	-0.168918	-0.152462	-0.103608	-0.196544	-0.386748	0.102375	-0.233363	0.165982	0.49171	-0.129542	-0.000161653	-0.363143	-0.525889	-0.229939	-0.095648	-0.250227	-0.333044
ENSCAFG00000000875	-0.192617	-0.192635	-0.250943	-0.16549	-0.186747	-0.138197	-0.296902	-0.300532	-0.0618176	-0.297929	-0.231751	-0.234044	-0.169568	-0.061818	-0.220055	-0.0760836	-0.189709	-0.150498	-0.227072	-0.147125	-0.178401	-0.103527	-0.100363	-0.138601	0.179498	-0.0844459	-0.247537	-0.183072	-0.0300523	-0.232478	-0.23637	-0.224159	-0.236451	-0.126441	-0.134939	-0.170091	0.214582	-0.153137	-0.0876821	-0.101958	-0.0798725	-0.180805	-0.0431509	-0.156765	-0.142613	0.0202765	-0.0363491	-0.119559	-0.19765
ENSCAFG00000000876	-0.343662	-0.400162	-0.469576	-0.153451	-0.185306	-0.12132	-0.282469	0.016662	-0.0550496	-0.0451701	-0.18296	-0.163509	-0.306922	-0.23091	-0.175786	-0.223334	-0.409384	-0.168362	-0.359584	-0.268827	-0.207824	-0.416722	-0.453077	-0.306336	-0.557301	-0.460573	-0.504683	-0.56654	-0.406622	-0.273216	-0.478498	-0.399464	-0.426554	-0.303125	-0.311663	-0.20967	-0.405913	-0.304857	-0.410055	-0.246278	-0.25036	-0.304203	-0.333277	-0.373107	-0.482875	-0.446288	-0.503156	-0.476985	-0.347696
ENSCAFG00000000886	-0.132615	-0.258735	-0.279862	0.634589	0.544254	0.783436	1.01033	0.498051	0.228054	0.286804	1.60669	0.103087	0.0503458	1.02047	0.553249	0.909118	0.616315	0.196065	-0.344368	-0.0874062	-0.190655	-0.239576	-0.391809	-0.263623	-0.459601	-0.332807	-0.341855	-0.322605	-0.213719	-0.160414	-0.228876	-0.32824	-0.311163	-0.182492	-0.167302	-0.137678	-0.206122	0.0174854	-0.281168	0.0892743	0.0486727	-0.0513479	0.147421	0.26883	-0.153848	-0.107189	-0.0779962	0.044684	-0.146366
ENSCAFG00000000887	-0.101657	-0.115794	-0.166154	-0.262636	-0.119441	-0.265249	-0.254246	-0.304397	-0.260072	-0.245617	-0.180972	-0.261391	-0.273273	-0.249881	-0.253812	-0.156439	-0.264938	-0.214362	-0.0423284	-0.0572637	0.766071	-0.221051	-0.308877	-0.158361	-0.207835	-0.24332	-0.32813	-0.26129	-0.197947	-0.088135	-0.29598	-0.174133	-0.280055	-0.0672338	-0.0924242	0.744579	-0.0986532	-0.0982879	-0.177625	-0.0413656	-0.132693	-0.15426	-0.226729	-0.0286657	-0.279521	-0.195358	-0.351461	-0.210513	0.201871
ENSCAFG00000000903	-0.340001	-0.383086	-0.453376	-0.426832	-0.301496	-0.327762	-0.569669	-0.348645	-0.377441	-0.425471	-0.444655	-0.302486	-0.502748	-0.410569	-0.404979	-0.397097	-0.346724	-0.149754	-0.340394	-0.272365	-0.128213	0.179603	-0.176751	0.57535	-0.406126	-0.152553	-0.240029	-0.499093	-0.29362	-0.0601141	-0.436299	-0.265071	1.83154	-0.29485	-0.306269	-0.208598	-0.170162	-0.238701	-0.193079	0.465365	0.20327	1.46386	2.01015	-0.386256	-0.156898	0.806935	0.298069	1.32242	-0.339133
ENSCAFG00000000909	-0.0367456	-0.00245958	-0.150104	-0.166995	-0.000368891	-0.141572	-0.0934081	-0.200576	-0.19916	-0.107446	-0.138452	-0.113448	-0.246059	-0.154895	0.0152084	-0.104772	-0.0133855	-0.122213	0.611713	-0.0804013	-0.157416	-0.223582	-0.350625	-0.114533	-0.222143	-0.215412	-0.314874	-0.101871	-0.172109	-0.0734779	-0.297709	-0.161944	-0.0984609	0.0112544	-0.0047763	-0.157166	-0.173356	-0.0595561	-0.192564	-0.0931488	-0.0885329	-0.0744309	-0.153606	0.0147876	-0.284978	-0.17478	-0.307056	-0.134718	-0.171389
ENSCAFG00000000913	0.154828	0.159073	0.108653	-0.447566	-0.299438	-0.502071	-0.564538	-0.444469	-0.523532	-0.556334	-0.44129	-0.472247	-0.60774	-0.515997	-0.513357	-0.395873	-0.627056	-0.384667	0.267773	0.171706	-0.150226	-0.331793	-0.37195	-0.224846	-0.314207	-0.35137	-0.341855	-0.391875	-0.178646	-0.145111	-0.362738	-0.160355	-0.238445	0.170278	0.202327	-0.192928	-0.0079797	-0.0987942	-0.209254	-0.0685106	-0.147008	-0.174554	-0.229197	-0.211108	-0.379513	-0.226939	-0.344428	-0.133841	-0.15845
ENSCAFG00000000914	-0.299056	-0.338469	-0.394326	-0.564275	-0.422627	-0.526509	-0.607033	-0.547358	-0.53162	-0.564139	-0.528624	-0.480167	-0.65334	-0.534078	-0.545189	-0.499342	-0.653286	-0.47235	-0.343119	-0.246326	-0.200193	-0.298793	-0.308539	-0.247726	-0.505416	-0.35073	-0.41975	-0.429326	-0.262075	-0.226012	-0.430188	-0.360248	-0.176097	-0.247415	-0.264944	-0.201098	-0.417453	-0.279627	-0.370699	-0.161047	-0.132192	-0.231107	-0.213154	-0.366738	-0.270051	-0.397417	-0.416414	-0.330156	-0.247412
ENSCAFG00000000917	0.0194281	0.109498	0.278382	-0.0268765	-0.0291849	-0.138602	-0.0635816	-0.130607	-0.160697	0.00647766	-0.129581	-0.0213943	-0.0632884	-0.131721	-0.0195851	-0.0868248	-0.0512731	-0.10688	0.0645211	0.00811571	-0.0880043	0.377198	0.0414672	0.195309	0.377789	0.227798	0.248455	0.163441	0.715096	-0.0478999	0.251922	0.0202492	0.37972	0.0667933	-0.0394389	-0.136137	0.914314	0.164143	1.64174	0.495805	0.396732	0.5214	0.137651	0.773217	2.47676	2.30194	1.16687	0.372418	-0.0386599
ENSCAFG00000000919	-0.149426	-0.191534	-0.256545	-0.385365	-0.214534	-0.379744	-0.379165	-0.429276	-0.349543	-0.396907	-0.256223	-0.313096	-0.415591	-0.225944	-0.305928	-0.243456	-0.51649	-0.335987	-0.210721	-0.16071	0.553066	-0.278649	-0.311021	-0.230417	-0.372885	-0.386192	-0.445676	-0.459818	-0.162251	-0.151936	-0.307855	-0.318171	-0.329376	-0.178738	-0.186576	0.325551	-0.260938	-0.269163	-0.304143	-0.182033	-0.166619	-0.243226	-0.266016	-0.275004	-0.398773	-0.354976	-0.473368	-0.390667	-0.0812856
ENSCAFG00000000930	-0.198193	-0.202412	-0.220055	-0.343062	-0.281325	-0.327222	-0.370345	-0.318658	-0.29837	-0.350905	-0.37644	-0.295014	-0.446482	-0.366641	-0.347236	-0.352772	-0.341806	-0.296537	-0.151108	-0.141252	-0.172531	0.0439599	0.0670801	0.0460708	-0.156094	0.317797	-0.0801339	0.204373	-0.107877	-0.0805909	0.349695	0.151251	0.0518929	-0.133949	-0.133591	-0.150938	-0.177168	-0.0993848	-0.244799	-0.0550455	-0.0730731	-0.0794322	-0.0277241	-0.179673	-0.275027	-0.266522	-0.170392	-0.309485	-0.180619
ENSCAFG00000000931	-0.15367	-0.167297	-0.207942	-0.194416	-0.0330957	-0.217317	-0.120348	-0.227764	-0.248682	-0.168726	-0.0488246	-0.0949175	-0.115141	0.100653	-0.188815	0.0139251	-0.0674847	-0.121469	-0.169617	-0.106369	-0.149052	0.0713923	-0.122365	-0.152641	-0.0952484	-0.0775328	-0.15838	0.0262278	0.00917148	-0.0495524	-0.199244	-0.0166347	-0.1079	-0.182321	-0.180945	-0.163528	0.0897004	-0.0290939	0.105185	0.0442236	-0.00822791	-0.0515402	-0.0119888	-0.0330829	0.215624	0.0937265	-0.0957859	-0.0455181	-0.165871
ENSCAFG00000000934	0.00811015	-0.204754	-0.0901467	-0.405764	-0.416658	-0.488029	-0.593723	-0.484452	-0.538884	-0.387275	-0.520823	-0.409932	-0.516354	-0.529112	-0.513357	-0.497167	-0.674598	-0.39211	-0.203227	-0.0708491	-0.18728	-0.194834	-0.428592	-0.163635	-0.539958	-0.198129	0.117066	-0.437778	-0.344569	-0.275515	-0.461088	-0.389925	0.0706373	-0.00333418	-0.0495917	-0.192861	-0.432187	-0.180392	-0.270762	-0.144073	-0.183797	-0.129349	0.378616	-0.370539	-0.418033	-0.423282	0.40067	-0.371499	-0.310399
ENSCAFG00000000936	-0.00595409	-0.0472149	-0.0445727	-0.15295	-0.0923744	-0.138062	-0.302835	-0.0450443	-0.174729	-0.165903	-0.228692	-0.187569	-0.239808	-0.258158	-0.270987	0.134526	-0.201549	-0.205282	-0.0349477	0.145313	-0.0608558	-0.167502	-0.177992	-0.167275	0.0552043	-0.0219715	-0.253637	0.439856	-0.280649	0.544418	0.0180951	0.189724	-0.141267	-0.0290135	-0.0232577	-0.120199	-0.340999	-0.208407	-0.314239	-0.114994	-0.160106	-0.207735	-0.226832	-0.210594	-0.38497	-0.353833	-0.381524	-0.391794	-0.0969848
ENSCAFG00000000945	0.640418	0.531437	0.842076	1.5885	0.475404	1.33107	2.82445	1.08113	1.22725	2.13301	1.90937	1.21864	2.80478	2.94873	2.88752	2.65899	2.67464	0.0445183	-0.085704	0.957957	-0.168129	0.370618	0.0627925	-0.152567	-0.299899	-0.0826536	-0.30326	0.569777	-0.071559	-0.0047909	0.385784	0.100376	-0.180085	0.271545	0.914059	-0.105599	-0.31493	0.234012	-0.230375	0.415229	0.0776598	-0.022975	0.494111	0.347005	-0.0370038	0.030851	-0.0589654	-0.237699	2.5518
ENSCAFG00000000948	0.282321	0.394417	0.355146	1.18503	1.15032	0.866337	1.52187	0.796587	1.07307	1.30465	1.33016	1.17186	1.40881	1.45084	1.48631	1.01558	2.00577	0.838429	0.702098	0.258525	0.305942	0.877864	0.11729	0.477814	0.523183	0.921418	0.205636	1.11482	0.577086	0.508494	0.943024	0.826819	0.949097	0.199114	0.168378	0.243915	0.260434	0.0878608	0.111058	0.254293	0.180653	0.254214	0.404842	0.618613	0.597295	0.118305	0.140031	0.171593	0.458196
ENSCAFG00000000954	-0.223326	-0.23023	-0.324073	-0.189066	-0.0718944	-0.266599	-0.155627	-0.300133	0.0441604	-0.224526	-0.11811	-0.1526	-0.157984	-0.0723862	-0.210579	-0.126663	-0.140346	-0.132783	-0.245581	-0.187669	-0.153821	-0.185926	-0.282136	-0.228486	-0.398033	-0.392593	-0.356167	-0.418223	-0.272347	-0.236358	-0.329301	-0.276836	-0.29654	-0.214143	-0.226157	-0.148862	-0.268666	-0.266463	-0.102827	-0.14529	-0.170412	-0.206485	-0.265399	-0.189535	-0.232012	-0.0676063	-0.308435	-0.341306	-0.232949
ENSCAFG00000000957	0.355222	0.301463	0.454016	-0.538526	-0.418098	-0.503556	-0.595006	-0.492848	-0.516434	-0.535575	-0.515317	-0.472546	-0.60682	-0.51205	-0.503437	-0.481123	-0.536709	-0.431114	-0.263635	0.517566	0.641188	1.89145	-0.0475575	1.22579	0.984224	3.16806	1.87873	3.96282	-0.324646	-0.228455	0.736063	1.25596	0.0948321	0.184611	0.149579	2.24121	0.0296292	-0.325025	-0.283125	-0.252438	-0.247783	-0.216776	-0.220764	-0.387489	-0.131378	-0.0894699	0.235323	-0.405199	1.35505
ENSCAFG00000000963	0.16989	0.316887	0.454924	-0.159805	-0.248187	-0.129286	-0.161079	-0.110216	-0.0954929	0.00166163	-0.189843	-0.097458	-0.155042	-0.281586	-0.164978	-0.246855	-0.106465	-0.0273848	0.228258	0.0541785	-0.00178962	0.14964	0.0300711	0.0978474	-0.0190826	-0.0406626	-0.0863514	0.29386	-0.0583806	-0.11048	0.26103	0.182305	0.0528235	0.171643	0.107778	-0.0579169	0.0492064	-0.0771078	0.0481081	-0.0723066	-0.0851689	-0.127329	-0.147641	0.0704653	0.506291	0.080294	0.0116417	-0.0851068	0.11367
ENSCAFG00000000974	-0.0219324	-0.0075548	-0.00505506	0.263727	-0.0152915	0.0965995	-0.0206058	0.0713047	0.101111	-0.0797127	-3.41207e-05	0.0328514	-0.0925244	0.148401	0.256246	0.293061	0.115943	0.159146	-0.0567491	0.0013938	-0.0326802	-0.0181933	0.0880669	-0.0594137	0.55917	0.0846703	-0.088111	-0.0753563	0.137531	-0.167456	-0.0328671	-0.0141969	-0.0379737	0.00314963	0.0249685	-0.0426479	0.626735	-0.0234402	0.00432147	0.0732308	-0.00944465	-0.0308617	-0.0291639	-0.00247043	0.119324	0.139597	0.0753536	0.0523262	0.13013
ENSCAFG00000000978	-0.147429	-0.169362	-0.207488	0.113242	0.112322	0.246605	0.284715	0.219373	0.335517	0.0896788	-0.0238941	0.10757	-0.0838823	0.302086	-0.0104055	-0.00728537	0.503563	0.105107	-0.126355	-0.142031	-0.172458	-0.221254	-0.224253	-0.0943275	-0.265646	-0.144488	-0.195333	0.169904	-0.143988	0.070578	-0.280299	-0.151982	-0.219435	-0.103407	-0.101625	-0.157501	-0.220238	-0.180983	-0.237587	-0.170501	-0.160321	-0.182633	-0.194024	-0.199602	-0.306003	-0.215078	-0.326224	-0.197734	-0.202217
ENSCAFG00000000982	-0.131367	-0.209298	-0.256999	-0.417469	-0.284618	-0.380554	-0.420858	-0.407152	-0.374634	-0.420489	-0.291707	-0.337753	-0.422211	-0.325132	-0.355083	-0.301241	-0.535798	-0.334945	-0.247057	-0.155687	0.225744	-0.365704	-0.373304	-0.262137	-0.416677	-0.425751	-0.442274	-0.447224	-0.287809	-0.114	-0.437106	-0.320503	-0.384811	-0.173534	-0.182769	0.101538	-0.335847	-0.2668	-0.312076	-0.210109	-0.18258	-0.263616	-0.29471	-0.305719	-0.473245	-0.321395	-0.462888	-0.323767	-0.176527
ENSCAFG00000000983	-0.114973	-0.121302	-0.172967	-0.368812	-0.278958	-0.356791	-0.3859	-0.384762	-0.333036	-0.378971	-0.219362	-0.331477	-0.395549	-0.258412	-0.324732	-0.252838	-0.503193	-0.316188	-0.201637	-0.109199	0.157506	-0.345661	-0.396435	-0.266074	-0.472464	-0.414741	-0.451424	-0.467938	-0.220568	-0.164222	-0.426383	-0.284679	-0.363674	-0.115009	-0.112254	0.0444795	-0.187163	-0.236676	-0.233363	-0.200798	-0.189809	-0.255248	-0.307257	-0.305616	-0.454787	-0.266522	-0.458751	-0.336295	-0.12001
ENSCAFG00000000985	0.213248	0.141033	0.268994	-0.0666715	0.251566	0.0369215	0.0510739	-0.057039	0.038878	0.0034884	-0.182196	-0.03051	0.0847303	0.00324663	0.0572567	-0.00198274	0.0317883	-0.0178572	1.34115	0.243383	1.81892	0.654963	-0.051958	0.303022	0.383714	0.154698	0.121289	0.293362	0.622017	0.119076	0.236241	0.54966	0.280681	0.188109	0.190429	2.27457	0.309171	0.231987	0.0130788	0.199072	0.0701446	0.0969605	0.100215	0.706445	0.0657167	-0.01159	-0.00173505	0.0391717	1.00072
ENSCAFG00000000987	-0.2547	-0.289307	-0.328009	-0.136731	-0.129218	-0.0650171	0.187698	-0.239626	-0.144685	-0.0931644	0.0539566	-0.130932	0.394558	0.0847366	0.177628	-0.0456275	0.0281452	-0.118343	-0.220373	-0.243779	-0.202982	-0.0651624	-0.201461	-0.132659	-0.198874	-0.261115	-0.288713	-0.163352	-0.0547488	-0.169467	-0.147359	-0.333433	-0.238844	-0.218665	-0.252887	-0.202236	-0.0393033	-0.216846	0.327107	-0.0791823	-0.0604047	-0.081452	-0.236191	0.0854634	0.516403	0.196042	-0.00601009	-0.169797	-0.306403
ENSCAFG00000000988	-0.247043	-0.306658	-0.333157	-0.293904	-0.252818	0.0456977	-0.316946	-0.00826042	0.0141168	-0.10562	-0.269376	-0.0475459	-0.0377299	-0.267071	0.0976764	-0.264939	-0.182605	0.00685478	-0.295315	-0.197929	-0.195497	-0.262149	-0.309893	-0.111042	-0.306113	-0.205682	-0.247302	-0.318131	-0.11566	0.00864474	-0.247439	-0.159189	-0.231134	-0.204076	-0.202837	-0.195138	0.292994	0.182032	-0.112718	0.0299707	0.00386794	-0.0796246	-0.0966303	-0.0580454	0.000232385	-0.0527448	-0.122264	0.646533	-0.248649
ENSCAFG00000000989	0.477473	0.519181	0.585892	0.0177673	0.0661138	-0.0442243	-0.00697545	0.0267909	-0.0941723	0.0415185	-0.000492966	0.0415188	0.054391	0.19895	0.0221671	0.105022	0.0265059	-0.0180061	0.205662	0.72736	0.109226	0.624595	0.947623	0.211132	0.404671	0.469246	0.567659	0.637887	0.464085	0.409846	0.606582	1.04431	0.169012	0.26199	0.406971	0.256773	0.27249	0.227092	0.672249	0.149581	0.152382	0.390596	0.354962	0.185108	0.41272	0.536141	0.250354	0.432052	0.570374
ENSCAFG00000000992	-0.22241	-0.23078	-0.252759	0.491126	-0.0645875	0.329911	0.369063	0.118617	0.529975	0.172216	0.218376	0.0691647	0.453582	0.40764	0.477888	0.29075	0.512306	0.266629	-0.219351	-0.224109	-0.204816	0.326483	-0.101943	0.00387704	0.684186	-0.0932794	-0.167061	-0.0357501	0.242854	-0.179167	-0.00335057	-0.301849	-0.0878258	-0.201773	-0.2398	-0.207996	0.604272	-0.0313722	0.0986946	0.0599806	0.118385	0.298456	-0.0149713	0.129328	0.156079	0.069005	0.44742	0.388204	-0.258544
ENSCAFG00000001002	-0.142519	-0.105603	-0.201281	-0.347577	-0.289147	-0.360032	-0.450684	-0.391159	-0.18909	-0.0896769	-0.500022	-0.0989524	0.792094	-0.376955	-0.375515	-0.256373	1.39957	0.125949	-0.335966	0.0333759	-0.202321	0.637249	-0.268934	1.01512	1.77854	0.802742	0.285056	2.46789	0.776733	0.839571	1.44458	0.15973	-0.0783871	0.00212587	-0.00255536	-0.205384	-0.184175	0.630527	-0.249435	0.00934333	-0.130546	-0.186864	0.362161	0.743426	0.876406	0.257917	-0.302918	0.276328	-0.218392
ENSCAFG00000001007	-0.287738	-0.29812	-0.335126	-0.551902	-0.411924	-0.505716	-0.606872	-0.53403	-0.52056	-0.574934	-0.538718	-0.476431	-0.669154	-0.522745	-0.555701	-0.4765	-0.662394	-0.467288	-0.33324	-0.202811	-0.0560865	-0.381293	-0.247722	-0.277068	-0.381701	-0.459676	-0.364731	-0.173129	-0.227832	-0.26287	-0.374729	-0.356751	-0.365668	-0.20911	-0.223698	1.10956	-0.342853	-0.246127	-0.345869	-0.237325	-0.222732	-0.222932	-0.320421	-0.442345	-0.448046	-0.406562	-0.423309	-0.458443	0.750772
ENSCAFG00000001013	0.251696	0.28246	0.223875	0.360873	0.12354	0.479511	0.326407	0.447273	0.489202	0.127045	0.244683	0.354291	0.687837	-0.177559	0.0924944	0.138605	0.0439925	0.291192	0.216904	0.00769117	-0.0873439	-0.129846	-0.18352	0.406278	0.509308	0.718888	-0.0993729	0.646504	0.279276	1.06129	-0.00577185	2.65522	-0.0109871	0.325804	0.177738	-0.105666	-0.0993744	-0.160731	0.0678894	-0.0989502	0.088181	-0.0427879	-0.123061	-0.167449	-0.23779	-0.0877551	-0.266787	0.449842	-0.15236
ENSCAFG00000001019	-0.0813517	-0.115243	-0.127696	-0.428839	-0.291617	-0.369618	-0.455816	-0.40542	-0.366216	-0.422315	-0.342638	-0.310257	-0.451079	-0.26567	-0.420377	-0.33129	-0.455469	-0.368738	-0.170184	-0.0952602	0.335071	-0.21933	-0.13929	-0.197509	-0.410173	-0.297089	-0.23041	-0.212072	-0.18674	-0.0834648	-0.107927	-0.163428	-0.290292	-0.133778	-0.110826	0.459624	-0.28371	-0.20461	-0.287452	-0.178738	-0.131978	-0.208024	-0.234957	-0.304486	-0.438737	-0.328968	-0.415724	-0.418729	0.0213777
ENSCAFG00000001021	-0.16632	-0.175697	-0.081365	-0.0959324	-0.179543	-0.0107398	-0.177435	-0.0707664	0.174404	-0.186496	-0.228233	-0.0884917	-0.10227	-0.157187	-0.169567	-0.115785	-0.0536411	-0.106136	-0.147248	-0.102902	-0.167615	-0.138349	-0.199543	-0.133476	-0.438789	-0.164331	-0.165888	-0.279022	-0.195871	-0.139435	0.56934	-0.0694168	-0.198298	-0.111	-0.14073	-0.124418	-0.200146	-0.121662	-0.275295	-0.107473	-0.152877	-0.143295	-0.00694942	-0.209978	-0.345968	-0.275238	-0.143225	-0.362604	-0.18804
ENSCAFG00000001023	-0.341748	-0.382811	-0.458978	-0.30009	-0.327637	-0.324387	-0.55187	-0.533897	-0.35499	-0.0793806	-0.328567	0.0294144	-0.366681	-0.377846	-0.562364	-0.43707	-0.350185	-0.116556	-0.355496	-0.271233	-0.205183	-0.395667	-0.458718	-0.248469	-0.565684	-0.492706	-0.50961	-0.557922	-0.4198	-0.28579	-0.407704	-0.403703	-0.300794	-0.295447	-0.307697	-0.201567	-0.396021	-0.307304	-0.401298	-0.239402	-0.243632	-0.303915	-0.31497	-0.426114	-0.555742	-0.329111	-0.295334	-0.462828	-0.343034
ENSCAFG00000001027	-0.235975	-0.268788	-0.313171	0.233128	-0.0458571	0.0579844	0.0541207	-0.0598378	0.622913	-0.117245	0.115289	-0.100148	-0.194758	0.154003	0.12788	0.307337	0.283523	-0.0269382	-0.191191	-0.183919	-0.202321	-0.0807513	0.153961	-0.140978	0.0747154	0.00772944	-0.0320363	0.0527424	-0.198154	-0.211283	-0.157044	-0.0527766	-0.183675	-0.194692	-0.20823	-0.20237	-0.104114	-0.215327	-0.243563	-0.132756	-0.15209	0.0154967	-0.194847	-0.230318	-0.262186	-0.292815	-0.276441	-0.321386	-0.240466
ENSCAFG00000001045	-0.107816	-0.1202	-0.160552	-0.179368	-0.135495	-0.175327	-0.13446	-0.335317	-0.171757	-0.306232	-0.154206	-0.214019	-0.362452	-0.00401106	-0.168531	-0.0570485	-0.317215	-0.190544	-0.116816	-0.0870524	0.639721	-0.223683	-0.0529735	-0.190601	0.470286	-0.340489	-0.241554	-0.270902	0.0223499	-0.114216	-0.261851	-0.204128	-0.249479	-0.105795	-0.0971834	0.362585	0.0408603	-0.217521	-0.10396	-0.0880636	-0.126109	0.0602201	-0.212125	-0.126872	-0.316275	-0.160633	-0.350633	-0.23582	0.0207116
ENSCAFG00000001047	-0.269679	-0.328416	-0.370555	-0.140744	-0.0748789	-0.216372	-0.0340758	-0.23003	-0.279881	-0.189319	0.049827	-0.180844	-0.470202	-0.122681	-0.149876	-0.168676	-0.26257	-0.244731	-0.278624	-0.210877	-0.19946	-0.150294	-0.240049	-0.11171	-0.439078	-0.304643	-0.408253	-0.449544	-0.267885	-0.199644	-0.244902	-0.290296	-0.37617	-0.24443	-0.248604	-0.201834	-0.273509	-0.166891	-0.292089	-0.184181	-0.177713	-0.1759	-0.142088	-0.193952	-0.34677	-0.338543	-0.235345	-0.244714	-0.297078
ENSCAFG00000001048	0.0508854	0.116658	0.211308	0.775877	0.511939	0.580909	0.846767	0.785125	0.683165	0.967359	0.67095	0.706814	1.17069	0.570875	0.651856	0.510605	0.836355	0.595477	0.144232	-0.0443152	-0.119188	0.334986	0.0814098	0.0150198	0.0816527	0.241496	-0.0820108	0.342746	0.261636	0.0282593	0.293429	0.0655061	0.239071	-0.0131452	-0.0392009	-0.0678954	-0.102672	-0.0764327	-0.0333866	0.00619193	0.0752978	0.0564691	0.229594	0.18593	0.0514321	0.0419971	-0.0854431	-0.0322383	0.0620053
ENSCAFG00000001049	-0.0838483	-0.0297259	-0.149499	-0.485856	-0.330724	-0.434697	-0.528297	-0.452332	-0.44248	-0.445731	-0.432419	-0.406345	-0.562691	-0.439091	-0.434294	-0.376566	-0.598823	-0.384816	-0.291455	-0.00752158	-0.187206	-0.368133	-0.415504	-0.28056	-0.506139	-0.464541	-0.485561	-0.498927	-0.323919	-0.260427	-0.466622	-0.349967	-0.388932	-0.0235534	0.0355179	-0.195071	-0.370055	-0.26545	-0.337112	-0.228086	-0.182938	-0.216007	-0.296561	-0.330989	-0.454787	-0.335685	-0.429653	-0.362729	-0.247887
ENSCAFG00000001050	-0.136527	-0.0846716	-0.0798509	-0.541702	-0.416555	-0.485463	-0.594204	-0.530032	-0.532446	-0.53624	-0.5222	-0.472247	-0.602775	-0.526947	-0.510248	-0.498254	-0.61722	-0.45523	0.013197	-0.124766	-0.196378	-0.37937	-0.28868	-0.296679	-0.0909126	-0.344585	-0.136443	-0.317634	-0.037731	-0.261146	-0.349017	0.343513	-0.107501	-0.0736323	-0.138588	-0.201031	-0.281237	-0.1998	-0.00216926	-0.199079	-0.139421	-0.0280725	-0.283808	-0.10078	0.0121094	0.00155671	-0.152051	-0.292071	-0.183568
ENSCAFG00000001056	0.396499	0.806716	0.542438	-0.287383	-0.340295	-0.114704	-0.193631	-0.346779	-0.333036	-0.521957	-0.309296	-0.165452	-0.164235	-0.477926	-0.392986	-0.33061	-0.48261	-0.317528	-0.026318	0.0424328	-0.202468	0.0786806	-0.319822	-0.101682	0.564229	-0.0864943	-0.397343	-0.179758	0.228742	0.206371	-0.0781797	-0.0958078	-0.248682	0.357968	0.432432	-0.208197	-0.101435	-0.289162	0.162057	-0.18812	0.00544254	0.156303	-0.0411968	-0.369512	-0.438898	-0.240657	-0.464405	0.129875	-0.258544
ENSCAFG00000001058	-0.0419053	-0.0378507	-0.0872699	-0.309287	-0.234396	-0.324117	-0.292091	-0.325588	-0.339639	-0.304738	-0.242151	-0.28276	-0.333767	-0.241223	-0.325028	-0.305864	-0.449458	-0.307256	-0.0495955	-0.0708491	-0.014997	0.0577267	-0.0588407	-0.211178	-0.361612	-0.0774047	-0.347486	-0.0821507	0.1174	-0.0760644	-0.0426676	-0.119231	-0.198564	-0.0717554	-0.055858	-0.0465991	-0.191697	-0.157609	-0.110657	-0.120007	-0.1075	-0.201003	-0.128615	-0.242234	-0.323979	-0.237513	-0.367596	-0.337422	-0.0525513
ENSCAFG00000001069	0.622276	1.35287	0.756227	-0.304772	-0.221944	-0.320876	-0.349178	-0.278675	-0.351854	-0.257574	-0.36971	-0.246148	-0.391871	-0.244152	-0.294528	-0.173978	-0.280603	-0.290136	-0.23627	0.35341	-0.0912328	-0.22672	-0.276833	-0.233314	-0.397888	-0.372494	-0.404617	-0.404138	-0.182693	-0.0858358	-0.326419	0.0505618	-0.370852	0.875307	1.03169	-0.0970941	-0.300711	-0.247392	-0.174534	-0.193779	-0.160321	-0.187634	-0.25532	-0.307362	-0.272138	-0.0979009	-0.335326	-0.268142	-0.243606
ENSCAFG00000001070	-0.0139432	0.0276986	0.045364	1.09825	0.437635	1.25694	1.55891	0.585613	1.34644	0.783188	0.659326	0.611921	0.916025	1.43645	1.39229	1.00021	1.4462	1.07275	0.118797	0.00231364	-0.136431	0.332456	0.559029	0.217817	1.53285	0.998486	1.1128	0.286568	0.291521	0.356391	0.180551	0.238691	0.434624	0.0186766	0.09588	-0.107073	0.901846	0.421257	0.179468	0.299129	0.154386	1.08857	0.234325	0.308174	0.411757	0.254631	0.287451	0.149795	-0.00830809
ENSCAFG00000001075	0.0985707	0.120101	0.193744	0.142503	0.222235	0.178961	0.162362	0.0130636	0.167636	0.0704147	0.113301	0.107271	0.239736	0.0746777	0.305845	0.208491	0.373506	0.04035	0.245291	0.132577	2.06934	-0.0610121	-0.155312	0.0991102	0.837674	0.0983685	-0.238035	0.29038	0.0406128	0.215352	-0.151856	0.189724	0.0372696	0.176336	0.10286	3.33998	0.379237	0.210553	0.242521	0.226503	0.0715045	0.0489671	-0.00571528	0.386657	0.178228	0.15846	-0.0589654	0.463372	0.778935
ENSCAFG00000001076	0.0348239	0.0867756	0.115618	0.327599	0.322062	0.320189	0.490453	0.206445	0.294414	0.467654	0.457434	0.259996	0.623849	0.458444	0.357517	0.398706	0.369134	0.273923	0.162968	-0.0160832	-0.0705412	0.215336	0.0798302	-0.0887562	-0.00997742	-0.0121139	-0.203897	0.0694797	0.246071	0.139983	0.0850838	-0.0348646	0.168214	0.0574089	0.0263962	-0.0865799	-0.0262174	-0.0209931	-0.131881	-0.0284018	-0.0194649	-0.0375942	0.0371711	0.300675	-0.140848	-0.0913275	-0.210109	-0.0710754	0.0298457
ENSCAFG00000001084	1.62483	0.347871	0.431759	-0.578488	-0.424376	-0.534205	-0.609278	-0.556687	-0.543836	-0.573605	-0.540095	-0.475385	-0.658489	-0.536242	-0.55807	-0.502197	-0.675327	-0.452402	-0.343573	1.39248	-0.203128	-0.326124	-0.459057	-0.0595622	-0.555422	-0.496162	-0.500225	-0.577145	-0.318939	-0.283922	-0.486454	-0.38134	-0.434663	0.206451	0.372308	-0.204446	-0.406737	-0.194062	-0.409334	-0.209751	-0.170484	-0.244861	-0.110617	-0.0504437	-0.541137	-0.409135	-0.451304	-0.452305	0.320519
ENSCAFG00000001090	0.137351	0.193224	0.122431	-0.134724	0.0127012	-0.130231	-0.0436973	-0.223766	-0.105232	-0.0715753	0.196963	0.00580325	0.10514	0.263505	-0.0831018	0.113587	-0.307561	-0.160175	-0.0993299	-0.0378763	-0.0623233	-0.263364	-0.237567	-0.163338	0.130503	-0.253178	-0.341034	-0.201301	-0.0827658	0.0733082	-0.29621	-0.230413	-0.29521	0.0787372	0.0341695	-0.0632745	-0.0200352	-0.179211	-0.031326	-0.0850554	0.038724	-0.0960712	-0.232488	-0.0286657	-0.352388	0.00755846	-0.374353	-0.0844804	-0.109164
ENSCAFG00000001091	0.0848393	0.072867	0.889769	-0.461444	-0.340295	-0.427271	-0.496867	-0.418214	-0.479787	-0.401723	-0.435019	-0.339845	-0.525732	-0.462137	-0.303559	-0.409061	-0.419221	-0.385858	0.978476	0.0213473	-0.191755	-0.175904	0.474405	-0.0602308	-0.0494333	0.188624	0.288223	-0.0957395	1.73834	0.00318427	0.337474	-0.00730772	0.592555	0.0929845	0.0489229	-0.184288	1.31771	1.75257	-0.189164	4.84244	0.74515	0.801762	0.885745	1.10913	0.705473	0.874383	-0.00476895	1.73259	-0.273101
ENSCAFG00000001093	-0.0925865	-0.217285	-0.182052	1.06447	0.201446	1.18093	1.57511	0.677439	0.746719	0.355889	1.00101	0.508959	0.536509	1.70753	0.918507	1.22265	1.06259	0.577613	-0.139526	-0.0905903	-0.0798598	-0.151003	-0.159261	-0.154275	0.0971171	-0.111458	0.0723707	-0.204947	-0.0714552	0.621727	-0.268308	-0.264117	-0.296141	-0.187782	-0.178724	-0.127699	0.0846515	-0.191531	-0.177007	-0.0801134	-0.132336	-0.171091	-0.192276	-0.0437664	-0.18627	-0.234655	-0.312158	-0.230683	-0.0839497
ENSCAFG00000001096	-0.229151	-0.272919	-0.299999	-0.142583	-0.233367	0.032601	-0.198442	-0.0814284	0.169287	-0.212403	-0.239704	-0.198777	-0.340387	-0.219705	0.0642154	-0.104908	0.0367064	-0.133825	-0.225937	-0.152078	-0.199019	-0.118509	0.0686598	-0.0513909	0.859642	-0.0475758	0.559564	-0.0342587	-0.015525	-0.0486184	-0.0442817	-0.169999	-0.116408	-0.220371	-0.196888	-0.188641	0.687527	0.232662	0.0309026	0.233236	0.0899703	0.0965758	0.0343943	0.380802	0.151585	0.217477	0.25987	0.208301	-0.247887
ENSCAFG00000001100	-0.163657	-0.208334	-0.253971	0.252524	0.263915	0.280899	0.382693	0.000668998	0.401217	0.105788	0.0697103	0.125801	0.224475	0.84323	0.0525189	0.741609	0.598646	0.134285	-0.198912	-0.0928545	-0.152867	-0.249698	-0.219965	-0.179309	-0.317097	-0.220917	0.0723707	-0.304045	0.341536	-0.0716817	-0.29425	-0.200312	-0.291621	-0.202967	-0.172219	-0.138548	0.483306	-0.183008	0.181632	-0.11836	-0.127898	-0.168013	-0.0628971	-0.250555	-0.236827	-0.13334	-0.155912	-0.0953798	-0.190514
ENSCAFG00000001101	0.0498868	0.237291	0.290494	-0.452247	-0.374566	-0.445903	-0.495905	-0.418347	-0.482758	-0.484426	-0.487327	-0.392148	-0.564162	-0.471432	-0.418304	-0.377382	-0.413574	-0.405955	0.099267	0.00691284	-0.192489	-0.364388	-0.141208	-0.294599	-0.231104	-0.426519	-0.0283996	-0.158877	-0.0440608	-0.276449	-0.454977	-0.107572	0.0205194	0.227694	0.118565	-0.203174	-0.332137	-0.262581	-0.346178	-0.230593	-0.217221	-0.210044	-0.298206	-0.313115	-0.311139	-0.240371	-0.345117	-0.281547	-0.192512
ENSCAFG00000001104	-0.0947502	-0.0703499	-0.125122	-0.0213588	-0.0207459	-0.064747	0.140874	-0.048776	-0.117943	0.0840324	0.085464	-0.185626	0.164899	-0.0376257	0.0455602	-0.0278161	0.442724	0.0878388	0.600358	-0.130002	-0.150666	-0.296668	-0.35243	-0.187109	-0.266513	-0.157546	-0.377283	-0.172798	-0.214134	-0.0425831	-0.379917	-0.23497	-0.10564	-0.0533278	-0.0383284	-0.143973	-0.237858	-0.205876	-0.226254	-0.176016	-0.160106	-0.18648	-0.186722	-0.171353	-0.396526	-0.199931	-0.335878	-0.195479	-0.218487
ENSCAFG00000001124	-0.105402	-0.104226	-0.0645586	0.0162625	-0.227089	0.0419172	-0.102067	-0.113281	-0.0710618	-0.183174	-0.227774	-0.189362	-0.0621852	-0.170047	-0.129444	-0.169219	-0.0959004	0.025761	-0.101033	-0.118044	-0.14685	-0.14169	-0.0278119	-0.118173	0.217364	-0.0320852	0.54666	-0.0438702	-0.162044	-0.00788037	-0.167306	-0.103333	-0.0597757	-0.158092	-0.186576	-0.156697	0.192841	-0.0983722	-0.127348	0.13676	-0.0800157	-0.125214	-0.0762669	-0.140843	-0.0423003	-0.105475	0.0222603	-0.0904939	-0.164729
ENSCAFG00000001125	0.0841735	0.0552403	0.13742	0.847943	0.354995	0.80828	0.788237	0.96478	0.966598	0.682217	0.575969	0.426619	0.806436	0.32475	0.591892	0.384293	1.12798	0.673633	0.207365	0.0548861	-0.092847	-0.0199141	-0.0372898	0.26484	0.0854104	0.463869	-0.0520965	0.901541	0.216809	0.212407	0.0891193	0.240916	0.111848	0.122759	0.10984	-0.0504163	0.149153	0.115538	0.156699	-0.000540608	0.062701	0.0428116	0.00271801	0.141347	0.111941	0.198757	0.284141	0.324436	0.0712345
ENSCAFG00000001126	-0.272675	-0.299635	-0.304238	-0.507425	-0.41851	-0.432131	-0.571754	-0.45713	-0.454861	-0.534911	-0.524035	-0.472695	-0.640837	-0.50059	-0.467903	-0.487921	-0.614306	-0.328097	-0.329266	-0.243001	-0.198653	-0.292011	-0.304025	-0.291182	-0.437199	-0.27955	-0.490606	-0.529419	-0.192136	-0.287514	-0.422002	-0.34647	1.24435	-0.24716	-0.272162	-0.20592	-0.395918	-0.262159	-0.363796	-0.200941	-0.168122	-0.263135	-0.281854	-0.329654	-0.333128	-0.228368	-0.134261	-0.404573	-0.300884
ENSCAFG00000001130	-0.0043729	0.0148917	0.00402945	0.454508	0.0543816	0.617229	0.412038	0.728483	0.750185	0.585564	0.27359	0.420641	0.747597	0.0712398	0.294889	0.113451	0.809214	0.732138	-0.146453	-0.0670989	-0.202248	0.509298	-0.297932	0.23468	-0.49342	-0.234615	-0.012328	-0.240576	-0.221294	-0.158546	-0.168689	-0.0452515	0.0181265	0.107317	0.0716876	-0.2015	-0.0233324	-0.0391355	-0.0883002	-0.100526	-0.0914674	-0.146565	-0.230226	-0.225284	-0.175356	-0.0097323	0.123482	-0.29846	-0.140276
ENSCAFG00000001131	-0.342913	-0.399474	-0.469728	-0.303267	-0.310656	-0.380149	-0.12099	-0.424345	-0.531951	-0.467819	-0.305319	-0.39977	0.0738817	-0.315201	-0.437551	-0.335369	-0.594451	-0.415334	-0.361287	-0.27286	-0.207751	-0.424415	-0.45917	-0.303737	-0.567274	-0.46787	-0.512074	-0.577311	-0.412951	-0.277455	-0.479536	-0.404975	-0.437854	-0.302443	-0.309997	-0.209871	-0.437751	-0.330594	-0.4252	-0.261391	-0.2563	-0.311705	-0.336053	-0.417793	-0.52284	-0.463007	-0.515843	-0.485128	-0.349409
ENSCAFG00000001132	-0.146846	-0.173631	-0.227928	-0.241401	-0.194774	-0.260658	-0.256652	-0.234828	-0.259577	-0.246447	-0.277788	-0.210433	-0.232453	-0.18609	-0.170012	-0.133053	-0.199727	-0.133974	-0.166778	-0.145144	-0.160498	-0.242005	-0.13568	-0.165344	-0.314062	-0.304899	-0.347486	-0.0906022	-0.0815206	-0.170976	-0.139519	-0.229777	-0.269952	-0.122176	-0.0911551	-0.170694	-0.295456	-0.169085	-0.287864	-0.129247	-0.0898928	-0.15349	-0.10784	-0.123893	-0.299423	-0.101902	-0.160739	-0.2942	-0.247507
ENSCAFG00000001136	-0.133864	-0.273057	-0.249428	-0.47365	-0.368288	-0.430511	-0.465277	-0.426877	-0.488206	-0.477451	-0.42936	-0.429209	-0.452734	-0.455771	-0.456799	-0.408926	-0.44035	-0.405211	-0.290319	-0.0910148	-0.197772	-0.00321172	-0.203717	-0.176041	-0.209136	-0.301314	-0.126941	-0.105848	0.570238	-0.154092	-0.205585	-0.139899	-0.18301	-0.208598	-0.183721	-0.191387	0.440854	0.0895484	0.866043	0.00203781	0.221092	0.457825	0.0603112	0.103235	0.49618	0.851805	0.584497	0.539919	-0.247031
ENSCAFG00000001140	-0.345243	-0.387217	-0.404471	-0.552738	-0.415731	-0.50099	-0.591799	-0.5259	-0.495304	-0.555504	-0.523576	-0.475535	-0.662718	-0.513069	-0.523425	-0.480171	-0.658569	-0.460441	0.251309	-0.198636	5.23214	-0.4149	-0.421709	-0.311536	-0.552676	-0.487073	-0.508437	-0.59322	-0.388255	-0.286436	-0.489797	-0.397026	-0.424959	-0.301248	-0.311504	2.2753	-0.435072	-0.330763	-0.354935	-0.256377	-0.24721	-0.295643	-0.326489	-0.45046	-0.48111	-0.426568	-0.483711	-0.486381	0.571611
ENSCAFG00000001148	-0.324022	-0.387493	-0.450045	-0.13439	-0.327019	-0.195174	-0.230674	-0.276276	-0.182322	-0.365685	-0.285895	-0.43414	-0.3676	-0.253065	-0.256329	-0.145834	-0.280603	-0.166576	-0.16269	-0.23642	-0.1288	-0.358213	-0.298271	-0.259166	-0.401646	-0.426775	-0.214103	-0.349617	-0.22669	-0.181322	-0.386374	-0.32453	-0.34586	-0.292546	-0.29564	-0.139084	-0.252489	-0.249502	-0.253865	-0.179955	-0.194747	-0.243803	-0.201532	-0.374032	-0.216765	-0.272809	-0.2752	-0.330782	0.150397
ENSCAFG00000001152	-0.216085	-0.260112	-0.277136	-0.192076	-0.0845529	-0.165065	-0.167333	-0.197911	-0.212201	-0.207919	-0.0576956	-0.13153	-0.295705	-0.106128	-0.197106	-0.200491	-0.390259	-0.135611	-0.254778	-0.1513	-0.197332	-0.296971	-0.240388	-0.226703	-0.381556	-0.255226	-0.387607	-0.325257	-0.20905	-0.219905	-0.335066	-0.171271	-0.300794	-0.232486	-0.226395	-0.196678	-0.355012	-0.238448	-0.307543	-0.212974	-0.202549	-0.230915	-0.221176	-0.317019	-0.431194	-0.275095	-0.266925	-0.41209	-0.277859
ENSCAFG00000001154	-0.217334	-0.221554	-0.274259	-0.120512	-0.22287	-0.0994467	-0.150816	-0.0722324	-0.0385421	-0.195796	-0.141817	-0.223135	-0.217927	-0.224034	-0.192812	-0.147329	-0.173679	-0.137696	-0.250236	-0.159295	-0.179062	-0.302336	-0.338665	-0.161704	-0.20321	-0.212467	-0.35429	-0.332548	-0.278989	-0.183118	-0.340024	-0.244403	-0.259583	-0.115606	-0.146996	-0.167211	-0.282885	-0.183599	-0.223987	-0.127456	-0.115301	-0.173976	-0.168725	-0.172894	-0.340992	-0.294101	-0.244033	-0.260249	-0.274909
ENSCAFG00000001172	-0.172561	-0.0918325	-0.167062	-0.271498	-0.280193	-0.31264	-0.234523	-0.305064	-0.256276	-0.174705	-0.271364	-0.321465	-0.402352	-0.341685	-0.292899	-0.294987	-0.341806	-0.240861	-0.218443	-0.180735	-0.162406	-0.317925	-0.331331	-0.134367	0.0302011	0.10477	-0.377166	-0.25665	-0.308458	-0.209271	-0.387758	-0.0388922	-0.333763	-0.0913775	-0.14422	-0.16768	-0.351921	-0.237351	-0.309706	-0.179597	-0.143286	-0.171476	-0.201224	-0.309622	-0.381599	-0.299531	-0.379869	-0.281923	-0.201836
ENSCAFG00000001181	-0.246877	-0.293025	-0.336034	-0.0305551	-0.285956	0.0354363	-0.103511	-0.270412	-0.0553797	-0.129202	-0.192902	-0.266621	-0.39941	-0.243388	0.285858	0.0287453	-0.043987	-0.153922	-0.237178	-0.201749	-0.172385	-0.242815	-0.227525	-0.181538	0.182388	-0.295553	-0.169877	-0.329399	-0.344569	-0.18901	-0.291252	-0.151346	-0.264767	-0.178824	-0.202678	-0.167077	-0.22405	-0.22444	-0.294355	-0.192203	-0.199543	-0.239763	-0.241539	-0.313937	-0.352227	-0.362978	-0.419861	-0.393924	-0.223815
ENSCAFG00000001186	-0.106068	-0.061812	0.0573253	0.0441858	-0.0530611	0.0596046	0.0871543	0.00466725	0.0849338	0.0378649	0.0230611	0.0386795	0.212155	-0.00693961	0.0132837	-0.125847	0.103192	0.0296315	-0.123856	-0.117266	-0.0828681	-0.163048	0.0485756	-0.0363111	-0.224745	-0.0772767	-0.265838	-0.143797	0.0589795	-0.0564498	0.0541837	-0.176995	-0.214516	-0.0538396	-0.0813988	-0.0644799	-0.182629	-0.168663	-0.200806	-0.0761026	-0.0778685	-0.0588499	-0.0957047	-0.0707835	-0.165886	0.127022	0.20195	-0.236822	0.0321292
ENSCAFG00000001191	-0.157748	-0.186025	-0.207791	-0.270161	-0.197141	-0.251612	-0.249917	-0.200843	-0.286319	-0.153448	-0.303178	-0.210881	-0.327148	-0.394653	-0.248334	-0.317013	-0.334702	-0.175359	-0.0606097	-0.161913	-0.135037	-0.261643	-0.272771	-0.167944	-0.423903	-0.273533	-0.281909	-0.405629	-0.200022	-0.231113	-0.284911	-0.213773	-0.286303	-0.136849	-0.116775	-0.162389	-0.210037	-0.150183	-0.210182	-0.15632	-0.125178	-0.269675	-0.199167	-0.229393	-0.135551	0.111875	-0.19687	-0.306227	-0.199458
ENSCAFG00000001217	-0.163823	-0.200485	-0.217027	-0.526487	-0.410586	-0.484923	-0.562934	-0.400622	-0.474174	-0.438424	-0.514552	-0.439968	-0.610866	-0.505811	-0.506102	-0.477724	-0.614852	-0.441534	-0.196528	-0.0848589	-0.135404	-0.0533189	0.642525	0.168121	1.04131	0.361324	0.955841	0.229396	-0.274942	-0.0380567	-0.121993	0.271335	-0.0789189	-0.164832	-0.15469	-0.116381	0.0324112	-0.127822	-0.108185	-0.100526	-0.104565	-0.071257	-0.0812035	-0.111155	-0.161392	-0.131053	-0.242103	-0.241207	-0.113255
ENSCAFG00000001221	-0.323939	-0.389008	-0.450499	0.21624	-0.0758051	0.032871	0.286318	-0.118612	-0.152939	0.0476631	0.101982	-0.0846064	-0.327332	-0.206845	0.432286	-0.109803	-0.319948	-0.0328929	-0.350727	-0.261327	-0.19403	-0.219533	-0.389101	-0.22388	-0.454543	-0.420502	-0.338688	-0.531242	0.0764123	-0.248069	-0.369886	-0.262421	-0.314752	-0.293229	-0.302145	-0.190851	-0.205813	-0.252287	-0.255617	-0.208963	-0.191383	-0.248419	-0.326283	-0.287125	-0.177924	-0.338257	-0.218521	-0.461575	-0.296888
ENSCAFG00000001229	0.011439	0.067221	0.0324943	-0.0454364	-0.0666458	0.0224746	-0.114255	0.00826567	0.236638	-0.106118	-0.175007	-0.0606964	0.0246034	0.0154701	-0.0783639	0.0328243	0.181882	-0.027087	0.103809	0.0860899	0.936079	-0.0865212	0.0791532	-0.0822934	-0.233416	-0.0519285	0.0851576	0.122509	-0.256679	-0.152439	-0.0188006	-0.0146209	-0.0147094	0.0940936	0.0846959	0.812152	0.00706385	-0.0442828	-0.0532709	-0.0981624	-0.100843	-0.16282	-0.144762	-0.141459	-0.00715065	0.091583	-0.101164	-0.296957	0.745539
ENSCAFG00000001233	-0.0407402	-0.00177104	0.0509661	0.152535	0.0131129	0.138185	0.0809004	0.148071	0.178036	0.159594	-0.0147172	0.0760388	0.163061	-0.0526504	0.086128	0.0132453	0.0953594	0.0552367	0.0530526	-0.0390084	-0.0642311	-0.117901	-0.0744116	-0.0907619	-0.33473	-0.0875184	-0.275692	0.0131362	0.000558852	-0.110552	0.0453057	-0.104393	-0.149509	0.0235395	0.0532855	-0.0761996	-0.180981	-0.125712	-0.245005	-0.122872	-0.0795147	-0.117423	-0.111543	-0.0994442	-0.174553	-0.131625	0.133411	-0.287435	0.0330807
ENSCAFG00000001234	-0.286323	-0.32759	-0.399929	-0.0392497	0.0487213	-0.0878351	0.0300671	-0.0935564	0.0053678	-0.108277	-0.053719	-0.0778817	-0.0384654	-0.0567249	-0.0135148	-0.0637108	0.0629363	-0.028278	-0.276012	-0.222694	-0.123884	-0.187748	-0.305266	-0.223657	-0.397743	-0.358412	-0.371535	-0.424852	-0.345607	-0.243399	-0.319847	-0.333645	-0.319671	-0.236666	-0.238292	-0.0528942	-0.264029	-0.220643	-0.277974	-0.184611	-0.216434	-0.234088	-0.304789	-0.29709	-0.265717	-0.20579	-0.379731	-0.382523	-0.15217
ENSCAFG00000001237	-0.336672	-0.392588	-0.45277	-0.579324	-0.424788	-0.531369	-0.613768	-0.558686	-0.54202	-0.585728	-0.543001	-0.49272	-0.669338	-0.539807	-0.560883	-0.502741	-0.685163	-0.486046	-0.257958	-0.254534	1.06815	-0.386658	-0.440214	-0.311982	-0.562215	-0.507428	-0.474534	-0.587254	-0.410668	-0.288736	-0.484378	-0.407201	-0.430276	-0.296556	-0.303652	0.34082	-0.434454	-0.306629	-0.371832	-0.249859	-0.241699	-0.299875	-0.31425	-0.439982	-0.53568	-0.453433	-0.488952	-0.480743	0.212622
ENSCAFG00000001254	0.771074	0.791017	1.97688	-0.456093	-0.405646	-0.491134	-0.585865	-0.490716	-0.402532	-0.0818716	-0.512258	-0.452671	-0.589904	-0.509376	-0.384103	-0.423882	-0.45128	-0.427094	1.01561	0.179418	-0.186619	0.0260428	0.199658	0.349302	-0.284001	0.0960642	-0.310064	1.56872	0.415418	0.10679	0.485518	-0.0347586	-0.365801	0.652213	0.443457	0.327627	-0.25795	1.20399	0.0779861	-0.162909	0.385639	-0.208216	-0.129952	-0.228674	-0.372611	0.0125599	0.360264	-0.172052	0.0190941
ENSCAFG00000001255	-0.151174	-0.165644	-0.208397	0.0453563	0.0764053	-0.00560914	0.0388868	-0.0403797	0.145186	0.0338792	0.0790402	-0.00420905	-0.0119875	0.217285	0.037269	0.0717102	0.109749	0.104959	-0.162463	-0.162196	0.018535	-0.209714	-0.293193	0.00372847	0.545729	0.0910713	-0.358983	-0.0117213	-0.207078	-0.0673708	-0.345904	0.0711235	-0.29069	-0.141115	-0.148344	0.0521141	-0.271757	-0.105882	-0.210079	-0.109837	-0.120812	-0.148489	-0.176644	-0.143514	-0.325424	-0.180068	-0.281543	-0.194477	-0.0976508
ENSCAFG00000001289	-0.175224	-0.200209	0.0153851	0.270415	0.00642346	1.01729	1.06293	0.228702	1.16436	0.681055	0.120489	0.165851	1.076	1.24711	1.24305	1.49254	0.446731	0.165548	-0.0610639	-0.159225	-0.201734	-0.350925	-0.455672	-0.315399	-0.566117	-0.450715	-0.393003	-0.560242	-0.337928	-0.279252	-0.498906	-0.389607	-0.326451	-0.0278191	-0.0766396	-0.201701	-0.270005	-0.331606	-0.394498	-0.259385	-0.206485	-0.311801	-0.275889	-0.428271	-0.478863	-0.431141	-0.510603	-0.48375	-0.302692
ENSCAFG00000001293	0.284152	0.451703	0.493685	1.2897	1.30551	1.06981	1.65176	0.75887	0.881915	1.18574	1.34652	1.21849	1.45441	1.46548	1.49371	1.32544	2.06005	0.878623	0.607625	0.213877	0.514985	0.80326	0.523825	0.251988	0.978443	0.708774	0.100995	0.815369	0.672655	0.63703	0.550662	0.453529	0.152793	0.200479	0.200423	0.678681	0.473929	0.235193	0.143409	0.339381	0.19597	0.23065	0.456984	1.02993	0.176623	0.848232	0.951185	0.0882817	0.459718
ENSCAFG00000001296	-0.34258	-0.398234	-0.465186	-0.543374	-0.42417	-0.499775	-0.616814	-0.525767	-0.538554	-0.581909	-0.521282	-0.481661	-0.666763	-0.540699	-0.531124	-0.492816	-0.613941	-0.487088	-0.35947	-0.273709	-0.207678	-0.424213	-0.453302	-0.303068	-0.556001	-0.45878	-0.504918	-0.586425	-0.415961	-0.289167	-0.493718	-0.406459	-0.432802	-0.301419	-0.31079	-0.209737	-0.418483	-0.309498	-0.425303	-0.245419	-0.253079	-0.304684	-0.34027	-0.435873	-0.523803	-0.467294	-0.509499	-0.49039	-0.348743
ENSCAFG00000001301	-0.222743	-0.289857	-0.298182	0.0291373	-0.175529	0.153847	0.105435	0.0414511	-0.031609	0.0328828	-0.0939444	-0.0899861	-0.166442	-0.118352	0.155271	0.149074	-0.0270469	-0.00713877	-0.267609	-0.191914	-0.162039	-0.277131	-0.329977	-0.203823	-0.39254	-0.280191	-0.196155	-0.391709	-0.30327	-0.232838	-0.370117	-0.25585	-0.31329	-0.208086	-0.208627	-0.184757	-0.180671	-0.198703	-0.313312	-0.194567	-0.181148	-0.181959	-0.212434	-0.237817	-0.173751	-0.269094	-0.32388	-0.290317	-0.258924
ENSCAFG00000001307	-0.282995	-0.324285	-0.384939	-0.319821	-0.240777	-0.259578	-0.373071	-0.249755	-0.249012	-0.360371	-0.260352	-0.25362	-0.262056	-0.335828	-0.338353	-0.29186	-0.462573	-0.212725	-0.330856	-0.239746	-0.205036	-0.357606	-0.368791	-0.266446	-0.457289	-0.328327	-0.421275	-0.524613	-0.375284	-0.271923	-0.433647	-0.334705	-0.311828	-0.240249	-0.253125	-0.208063	-0.360679	-0.283593	-0.351638	-0.237827	-0.22674	-0.270156	-0.318261	-0.36756	-0.395242	-0.335542	-0.418896	-0.357467	-0.336279
ENSCAFG00000001312	-0.158081	-0.174871	-0.192802	-0.160474	0.131053	-0.146163	-0.0685527	-0.225632	-0.164989	-0.11575	-0.140288	-0.124805	-0.331377	0.132357	-0.243448	-0.174114	-0.259837	-0.176103	-0.145544	-0.12052	0.598925	-0.0677943	-0.0792634	-0.224995	0.12212	-0.215284	-0.164833	-0.161529	-0.09335	0.00275318	-0.178605	-0.0382563	-0.313822	-0.145807	-0.14414	0.738686	-0.100096	-0.146639	-0.0692401	-0.074312	-0.086171	-0.157049	-0.149595	-0.0515737	-0.300707	-0.122908	-0.352012	-0.073581	0.204154
ENSCAFG00000001315	0.69293	0.887964	0.922171	-0.389211	-0.332268	-0.378394	-0.366336	-0.376499	-0.444791	-0.355389	-0.35931	-0.337305	-0.413752	-0.409296	-0.295564	-0.384452	-0.311022	-0.321398	1.1052	0.564478	-0.0920399	0.902867	1.32697	1.28009	1.09623	1.59212	0.974259	2.11956	1.0376	0.715776	2.05889	3.13503	0.968772	1.02879	0.949832	-0.130378	0.296807	0.273587	0.298053	0.174649	0.288228	0.187369	0.352391	0.781127	0.326531	0.704047	1.02772	0.29487	0.368282
ENSCAFG00000001317	1.58522	2.07543	2.05168	3.06174	3.43203	3.02028	2.50149	1.86718	3.16193	2.0704	2.01567	2.92611	1.54892	3.71499	3.06949	3.56845	1.66169	3.33509	2.03403	0.967439	2.2745	0.487838	1.6245	0.215366	2.98245	0.285536	4.22765	0.830118	0.236213	0.767651	0.836027	0.745844	0.334521	1.46875	1.50293	1.07501	1.12637	0.230805	0.423849	0.152804	0.38299	0.571413	0.410807	0.673469	0.548182	1.31908	0.099211	0.504089	1.02955
ENSCAFG00000001318	4.36977	4.8833	4.88468	7.84683	10.0462	7.86041	6.96841	7.0913	8.13365	7.88186	9.04502	8.82859	6.8193	7.97105	6.79743	7.89812	4.18413	7.06184	3.25081	2.28394	0.795494	0.543007	2.27227	0.51882	1.39873	0.826554	1.85327	2.25213	1.32182	1.12553	1.61395	1.11055	0.871859	3.33907	4.03631	0.546483	2.19724	0.989407	1.38592	0.436788	1.23764	1.05048	0.677793	2.03059	1.57041	6.21766	0.664757	1.31891	2.10718
ENSCAFG00000001324	1.23386	1.65955	1.77309	1.14941	1.55745	0.947618	1.40978	1.03288	0.598812	1.37307	1.55438	1.90605	1.89056	1.27525	1.08996	1.38676	1.42361	0.724397	1.58801	1.00303	1.59094	0.647169	1.09306	0.769011	3.59539	2.84839	0.66491	3.07673	1.3488	1.02077	0.293545	1.7769	0.551743	0.741451	1.06786	1.7504	0.377177	0.635927	0.548719	0.359364	0.468306	0.622196	0.48177	0.824272	0.321395	0.956693	0.353921	1.21618	2.30899
ENSCAFG00000001331	-0.0758592	-0.0564414	-0.06471	0.326596	0.0661138	0.32424	0.254247	0.449406	0.51743	0.299758	0.19161	0.17676	0.56409	0.0912303	0.181625	0.148394	0.0844303	0.184603	0.0382913	-0.0862033	-0.157783	-0.11203	-0.148994	-0.134813	-0.354241	0.0279568	-0.175039	-0.100711	-0.143781	-0.0994152	-0.111386	-0.152935	-0.110027	-0.0687695	-0.0480054	-0.135066	-0.203443	-0.0268156	-0.113542	-0.0738823	-0.104565	-0.103862	-0.072256	-0.118757	-0.121588	-0.102331	-0.142398	-0.0992635	-0.103835
ENSCAFG00000001333	-0.0116963	0.0327938	0.0214414	-0.0705172	-0.118103	-0.0162756	-0.0263787	-0.19258	0.125872	-0.121728	-0.196879	-0.275288	-0.262976	-0.260195	-0.141733	-0.0691494	-0.0434406	0.0204017	-0.113978	-0.0747407	-0.0852894	-0.234514	-0.143691	-0.197658	0.0210959	-0.27827	-0.075676	-0.237095	-0.264669	-0.0986967	-0.320423	-0.248749	-0.294944	0.0597123	0.0243339	-0.115913	-0.0796942	-0.193303	-0.204927	-0.176804	-0.153736	-0.166955	-0.192687	-0.225798	-0.188998	-0.169922	-0.310917	-0.190718	-0.135329
ENSCAFG00000001343	-0.118718	0.00236022	-0.207791	0.315393	0.29798	-0.0536756	0.776049	-0.0988874	0.0428398	-0.000497282	0.154291	0.0873961	0.00272241	0.374026	0.167856	0.342824	0.370045	0.402396	-0.063562	0.147295	0.152223	-0.0668832	-0.190403	-0.173738	-0.340222	-0.252922	-0.258095	-0.376794	-0.110056	-0.100637	0.83718	-0.105665	-0.364471	-0.0413839	-0.0986111	0.72402	-0.0722754	-0.151702	0.18565	-0.0388588	0.0949089	-0.0947247	0.197918	0.370016	0.021258	-0.219079	-0.0491742	-0.263632	0.868088
ENSCAFG00000001350	-0.294895	-0.350449	-0.411587	-0.0762022	-0.156593	0.0532587	-0.105595	-0.302665	0.0590171	-0.261227	0.13349	-0.0777322	-0.0660465	-0.0611813	0.207535	-0.221022	0.0381636	-0.338369	-0.291455	-0.23918	-0.199166	-0.28948	-0.359539	-0.300171	-0.439078	-0.442137	-0.373295	-0.444738	-0.189542	-0.200793	-0.394791	-0.379008	-0.327647	-0.277105	-0.28176	-0.196142	-0.256714	-0.137442	-0.270453	-0.0988786	-0.139135	-0.00604744	-0.169753	-0.228982	-0.0443868	-0.350546	-0.236586	-0.152007	-0.263872
ENSCAFG00000001360	-0.117719	-0.133145	-0.13133	-0.233375	-0.236249	-0.186533	-0.154825	-0.0391802	-0.247362	-0.257408	-0.135546	-0.259896	-0.489509	-0.394653	-0.240931	-0.237474	-0.315576	-0.225528	-0.15565	-0.125261	-0.0651115	-0.336854	-0.283603	-0.220983	-0.454109	-0.347786	-0.447083	-0.423029	-0.34955	-0.241747	-0.394214	-0.128028	-0.382019	-0.119446	-0.0905205	-0.0744584	-0.388087	-0.288234	-0.397486	-0.245848	-0.242415	-0.303818	-0.304377	-0.389954	-0.473245	-0.436	-0.439306	-0.446166	-0.147222
ENSCAFG00000001371	1.36036	2.02447	1.70374	0.283791	0.234996	0.591711	0.306202	0.349983	0.284179	0.374157	0.385396	0.135963	0.497895	0.154894	0.501873	0.220728	0.133247	0.467302	0.672234	1.01272	0.115169	-0.0684016	0.116275	0.171241	0.884211	0.126789	-0.164598	-0.0198414	0.253438	-0.000551844	-0.0438205	-0.0242658	-0.164133	1.61694	1.61048	0.00952143	0.292994	0.287595	0.149384	-0.0217409	0.0820257	0.0286733	-0.0534354	0.0652263	0.155116	0.322222	0.142651	0.318297	0.455817
ENSCAFG00000001381	-0.253285	-0.286277	-0.329675	0.0831447	-0.0524436	0.0111331	0.163164	-0.00599475	0.138253	0.121232	0.0614511	0.114444	0.0869368	0.319147	0.119737	0.00930234	0.372959	0.14679	-0.259774	-0.210453	-0.199093	-0.159404	-0.154748	-0.194464	-0.445726	-0.25497	-0.249297	-0.189369	-0.158412	-0.139147	-0.204202	-0.252776	-0.299597	-0.22549	-0.239324	-0.190584	-0.265472	-0.195413	-0.304864	-0.156821	-0.122172	-0.153683	-0.134477	-0.293905	-0.308892	-0.270808	-0.181425	-0.301968	-0.251408
ENSCAFG00000001382	0.0306629	0.0465647	0.028709	-0.575478	-0.425302	-0.530559	-0.61938	-0.557087	-0.54268	-0.583736	-0.541318	-0.489432	-0.674302	-0.540571	-0.560143	-0.501925	-0.67897	-0.487088	0.0508952	-0.110473	-0.195644	-0.307195	-0.444276	-0.298239	-0.552532	-0.470174	-0.419632	-0.551791	-0.413574	-0.248716	-0.452902	-0.392681	-0.324723	0.0619305	0.109523	-0.209	-0.43837	-0.326206	-0.417782	-0.250862	-0.239051	-0.295836	-0.329986	-0.389133	-0.473887	-0.25066	-0.512671	-0.255739	-0.301455
ENSCAFG00000001395	1.49576	2.36847	3.24705	4.34154	2.28968	3.09062	3.73432	4.08301	3.1332	4.21054	3.70361	3.16939	4.62752	3.07707	3.25204	2.48196	4.45681	3.7409	1.63558	1.04987	0.272703	0.8973	1.47207	1.16918	3.49827	2.8731	1.03315	2.7042	2.46875	0.978382	1.31475	2.3115	1.58056	1.37251	0.951657	0.358031	1.81837	1.54718	2.12545	1.10703	1.47248	1.56225	1.48893	2.13701	2.54289	2.7395	2.47641	2.92263	1.96018
ENSCAFG00000001400	0.122122	0.131806	0.191776	0.312885	0.101413	0.346788	0.507611	0.0319886	0.407325	0.0896788	0.181821	0.0915803	0.290853	0.569092	0.518012	0.505302	0.354744	0.221522	0.152862	0.0516312	0.0938903	0.00691093	0.271871	-0.0470824	1.21113	0.121028	0.786561	-0.00476119	-0.160798	0.0624591	0.0235141	0.00170127	0.0316862	0.121479	0.149658	0.0952425	0.322669	-0.0749138	0.0267815	-0.0140773	-0.0155999	0.0208828	-0.00139579	0.137032	0.0578522	0.216477	-0.0340047	0.0889081	0.0583897
ENSCAFG00000001404	-0.191785	-0.245378	-0.305904	-0.0514558	-0.0516203	-0.0442243	-0.00344759	-0.0719658	-0.0212092	-0.0508165	-0.0966975	-0.0024158	-0.040488	0.0767149	-0.0875435	-0.0479389	-0.0733136	-0.0461421	-0.19051	-0.150592	-0.135771	-0.102009	-0.254379	-0.178047	-0.433731	-0.276862	-0.273345	-0.243061	-0.163185	-0.145542	-0.277532	-0.250656	-0.333895	-0.198019	-0.195698	-0.145312	-0.224463	-0.119721	-0.144965	-0.096515	-0.103492	-0.137236	-0.102698	-0.136426	-0.228481	-0.21665	-0.200042	-0.154763	-0.11021
ENSCAFG00000001405	-0.20793	-0.23739	-0.230957	-0.556918	-0.417893	-0.517058	-0.596128	-0.533097	-0.528979	-0.55185	-0.533518	-0.473144	-0.633114	-0.529748	-0.533049	-0.492136	-0.644907	-0.465204	-0.267042	-0.167857	-0.201001	-0.236944	0.213085	-0.143653	0.222567	-0.218228	0.668312	-0.166832	-0.314892	-0.165875	-0.0722994	0.0640223	-0.20654	-0.182151	-0.206089	-0.206121	0.137098	-0.158284	-0.157844	-0.201944	-0.126968	-0.195809	-0.145276	-0.333763	-0.164762	-0.189642	-0.195353	-0.221412	-0.231903
ENSCAFG00000001406	-0.223991	-0.263004	-0.312112	-0.300425	-0.19673	-0.321551	-0.295779	-0.331052	-0.288135	-0.264383	-0.393111	-0.251677	-0.470753	-0.18469	-0.407792	-0.366097	-0.376051	-0.296537	-0.226505	-0.162692	-0.1401	0.187702	-0.322643	0.324862	-0.389939	-0.310019	-0.303494	-0.392703	-0.153638	-0.166737	-0.333452	-0.268462	-0.325653	-0.210475	-0.216004	-0.0980987	-0.119467	-0.110523	-0.0951	-0.0930055	-0.111866	-0.135697	-0.141882	-0.17577	-0.200394	-0.135769	-0.199628	-0.0937512	-0.147983
ENSCAFG00000001411	-0.212673	-0.221416	-0.223386	-0.235215	-0.246849	-0.146973	-0.317107	-0.186049	-0.17671	-0.256743	-0.274423	-0.207892	-0.301038	-0.265925	-0.372554	-0.28914	-0.231422	-0.17923	-0.0782098	-0.180876	-0.191022	-0.272373	-0.257651	-0.226629	-0.460324	-0.326662	-0.319801	-0.362874	-0.302025	-0.241172	-0.316272	-0.274292	-0.255196	-0.1656	-0.190622	-0.185226	0.188617	-0.184949	-0.26592	-0.155604	-0.17392	-0.197348	-0.239379	-0.250863	-0.185467	-0.0381692	-0.292851	-0.270648	-0.263872
ENSCAFG00000001413	-0.129786	-0.0853602	-0.164034	-0.0915851	-0.0942268	-0.370563	-0.138148	-0.264148	-0.280872	-0.179355	-0.22808	-0.28276	-0.49576	-0.212065	-0.252776	-0.0913116	-0.28461	-0.0848477	-0.209018	-0.123209	-0.177741	-0.330072	-0.196045	-0.220537	0.102609	-0.390289	-0.345726	-0.266759	-0.256471	-0.180819	-0.369771	-0.190455	-0.32459	-0.0249184	-0.0318242	-0.178596	-0.280206	-0.199716	-0.286113	-0.200511	-0.151803	-0.216391	-0.246887	-0.283427	-0.400699	-0.334113	-0.339601	-0.250227	-0.26939
ENSCAFG00000001414	0.114549	0.153427	0.207523	0.570214	0.54693	0.39931	1.03936	0.26522	0.460149	0.472969	0.952834	0.666466	1.24259	1.49884	0.805243	0.871455	0.595914	0.546946	0.145481	0.0718677	-0.101945	-0.0467391	0.176527	-0.0633507	0.358133	-0.10621	-0.0967921	0.0305364	0.0536874	0.0292652	-0.04555	-0.066979	-0.125049	0.187085	0.144899	-0.124686	0.451879	-0.0417513	0.201104	-0.035206	0.0735085	0.00982214	-0.105783	0.313619	0.0551237	0.438256	-0.105853	0.241876	-0.0469376
ENSCAFG00000001420	-0.173726	-0.208609	-0.239133	-0.438537	-0.328975	-0.439152	-0.476021	-0.449934	-0.472524	-0.446562	-0.423242	-0.393643	-0.568023	-0.433361	-0.43992	-0.39329	-0.499368	-0.374693	-0.230706	-0.117266	-0.167102	-0.162441	-0.33686	-0.0924704	-0.20769	-0.25177	-0.310181	-0.254496	0.124664	-0.227808	-0.321115	-0.176041	-0.261045	-0.185393	-0.180865	-0.170962	0.0281867	0.062124	0.0869495	0.0714402	0.0398692	0.176597	0.0400507	-0.0572236	-0.127526	-0.014448	-8.01957e-05	0.291612	-0.196318
ENSCAFG00000001425	-0.238222	-0.276913	-0.341485	-0.517458	-0.389282	-0.41998	-0.423905	-0.473123	-0.510161	-0.493393	-0.399994	-0.410828	-0.630356	-0.442019	-0.486114	-0.434895	-0.591901	-0.449424	-0.251372	-0.186254	0.112674	-0.362667	-0.45838	-0.314805	-0.528829	-0.472735	-0.462216	-0.522956	-0.354427	-0.263948	-0.489682	-0.365442	-0.420837	-0.244856	-0.232185	0.132076	-0.42075	-0.299203	-0.391613	-0.244559	-0.237476	-0.285063	-0.326489	-0.422416	-0.429268	-0.452433	-0.483711	-0.474605	0.0408827
ENSCAFG00000001428	-0.17073	-0.21219	-0.252305	-0.181374	-0.0749818	-0.150889	-0.0294255	-0.221234	-0.0652842	-0.190149	-0.020988	-0.107919	-0.0298233	0.195894	-0.127963	0.0020962	-0.281331	-0.200071	-0.230252	-0.171324	-0.134964	-0.208702	-0.28789	-0.207092	-0.382135	-0.343433	-0.348659	-0.402646	-0.181344	-0.234849	-0.316042	-0.300683	-0.254265	-0.163297	-0.173964	-0.151607	0.338537	-0.235157	0.0165817	-0.161763	-0.137417	-0.210332	-0.243184	-0.167141	-0.161552	0.486698	-0.273959	0.132005	-0.238848
ENSCAFG00000001433	0.954242	1.24422	1.26663	-0.291396	-0.368597	-0.145488	-0.367138	-0.145933	-0.212861	-0.18799	-0.247199	-0.223882	-0.0338685	-0.36384	-0.100128	-0.361882	-0.164025	0.167334	1.62888	1.06558	1.69418	4.63631	1.38993	2.8481	6.6663	2.27537	8.10455	2.00687	1.12352	1.39237	1.77387	2.33376	2.48374	1.2802	1.17288	2.13875	8.13656	4.39797	2.92051	2.49938	1.40219	3.27434	2.75814	3.36151	3.17558	2.75822	4.07265	2.81777	2.65884
ENSCAFG00000001435	-0.0476475	-0.0220142	-0.0495692	-0.0576424	-0.0430784	-0.057186	0.0233321	-0.112215	-0.0700714	-0.0953233	-0.0485187	-0.0403729	0.101095	-0.0320232	-0.0623737	-0.0329827	0.014666	-0.0458443	0.0508952	-0.024574	-0.0856563	0.187702	-0.194804	0.00558559	-0.031801	0.0253964	0.00397826	0.203047	-0.0745682	-0.0297223	-0.0678028	-0.067509	-0.087294	0.0191032	0.0364698	0.0238529	-0.0976228	-0.0376166	0.0169938	0.00210943	-0.0474499	-0.000276688	-0.0282383	-0.040171	0.0037634	-0.125052	-0.0870979	0.0459368	0.0113873
ENSCAFG00000001438	0.00295049	-0.216321	-0.223992	-0.496223	-0.423347	-0.502206	-0.618418	-0.548957	-0.536243	-0.495386	-0.54346	-0.45805	-0.554232	-0.541208	-0.550371	-0.503285	-0.683342	-0.456868	-0.221508	0.171423	-0.19968	-0.428971	-0.441117	-0.316291	-0.572477	0.0259085	-0.515593	-0.603494	-0.42696	-0.292543	-0.493141	-0.397026	-0.442772	-0.0382273	0.616691	-0.191387	-0.423429	-0.33245	-0.378838	-0.259886	-0.236761	-0.292181	0.127778	-0.453028	-0.564731	-0.46558	-0.288163	-0.494148	-0.332948
ENSCAFG00000001441	0.803863	0.98257	0.891283	0.124779	0.0203169	0.0687858	0.253605	0.0813003	0.194213	0.0835342	0.0871464	0.0573592	0.0711236	0.0346967	0.113963	-0.0100047	0.102099	0.0969197	0.34124	0.557402	0.0875068	0.547056	0.057715	0.125704	-0.177195	0.0947839	0.316261	0.167252	0.45267	-0.0906497	0.224365	0.416433	0.410562	1.12647	1.1122	-0.0197443	1.94542	0.216038	0.719847	0.0464439	0.162474	0.129758	0.0887993	0.452197	1.31377	1.6246	0.595667	1.73121	0.406151
ENSCAFG00000001444	-0.32552	-0.376614	-0.430664	0.141499	-0.194157	0.182336	0.0109846	0.377837	0.675406	-0.105454	0.0889818	-0.034246	0.0376585	-0.31049	0.567611	-0.183904	-0.141256	0.45971	-0.330742	-0.250147	-0.204376	-0.412268	-0.450256	-0.298537	-0.550798	-0.433816	-0.481455	-0.563557	-0.382133	-0.27336	-0.467545	-0.381128	-0.373245	-0.287427	-0.296672	-0.209268	-0.430642	-0.305448	-0.402225	-0.247925	-0.251362	-0.297374	-0.299852	-0.314245	-0.426539	-0.42271	-0.484952	-0.464958	-0.336849
ENSCAFG00000001445	-0.20019	-0.250197	-0.280467	-0.16549	-0.124689	-0.0696077	-0.180161	-0.219501	-0.152279	-0.352732	-0.23481	-0.329385	-0.219949	-0.296229	-0.16483	-0.119456	-0.194809	-0.0727894	-0.233431	-0.16347	-0.170624	-0.205361	-0.0642567	-0.110447	1.20839	-0.276094	0.243762	-0.0816536	-0.249	-0.0422957	-0.148858	-0.106725	-0.162006	-0.185478	-0.170078	-0.167278	-0.126783	-0.163094	-0.275707	-0.164342	-0.121743	-0.223028	-0.195053	-0.178646	-0.227839	-0.277811	-0.257272	-0.24484	-0.181094
ENSCAFG00000001456	0.21691	0.300499	0.190716	-0.518294	-0.39237	-0.508416	-0.580574	-0.531898	-0.519405	-0.476288	-0.153135	-0.471948	-0.673751	-0.385104	-0.497515	-0.499614	-0.627239	-0.484706	0.432873	-0.0199748	-0.160791	-0.37613	-0.431526	-0.312354	-0.341522	-0.457244	-0.471249	-0.547814	-0.377878	-0.206613	-0.482188	-0.375934	-0.395845	0.286048	0.245873	-0.160447	-0.415392	-0.310511	-0.396146	-0.242124	-0.226812	-0.284198	-0.317953	-0.373929	-0.528297	-0.436571	-0.497915	-0.451678	-0.278715
ENSCAFG00000001462	-0.21001	-0.230092	-0.332097	-0.559426	-0.422935	-0.524889	-0.607674	-0.544559	-0.5407	-0.56497	-0.538106	-0.480765	-0.595604	-0.535224	-0.555257	-0.497711	-0.629242	-0.476816	-0.281349	-0.151158	-0.0690737	-0.419152	-0.387296	-0.231309	-0.515822	-0.230774	-0.235806	-0.529253	-0.329938	-0.271636	-0.457168	-0.390243	-0.328312	-0.193242	-0.201726	-0.0660872	-0.381905	-0.234482	-0.252732	-0.220207	-0.181292	-0.201965	-0.215108	-0.393755	-0.264273	-0.349403	-0.235483	-0.307104	-0.0648252
ENSCAFG00000001477	-0.193699	-0.214255	-0.175087	0.462032	0.252801	0.604267	0.502961	0.68357	0.59617	0.617284	0.222659	0.295712	0.635249	0.219577	0.378097	0.448741	0.643273	0.0382658	-0.17484	-0.169343	-0.111924	-0.164364	-0.17314	-0.0920247	-0.342101	-0.090975	-0.257039	-0.288633	-0.084011	-0.186208	-0.190366	-0.177419	-0.0389043	-0.13557	-0.17801	-0.132856	0.310202	0.0651618	-0.0558466	-0.108691	-0.100629	-0.158684	-0.156897	-0.0908151	0.153992	0.163604	0.0364645	0.403864	-0.124863
ENSCAFG00000001480	0.063951	0.0495943	-0.0103544	-0.403925	-0.323314	-0.38582	-0.404501	-0.374367	-0.395104	-0.368675	-0.39357	-0.37571	-0.461928	-0.327552	-0.369593	-0.379285	-0.447454	-0.327502	-0.0648111	-0.00249783	-0.16446	-0.278548	-0.109954	-0.0829619	0.135272	-0.2414	0.182643	-0.328074	-0.229284	-0.155744	-0.247439	0.03053	-0.206141	0.00912156	0.0254444	-0.177658	-0.313075	-0.148327	-0.250568	-0.153527	-0.15667	-0.230722	-0.188779	-0.111258	-0.37534	-0.317822	-0.371733	-0.295453	-0.217631
ENSCAFG00000001490	-0.184961	-0.209298	-0.292126	0.0490348	-0.105239	0.129679	0.295138	0.283345	0.162849	0.112596	0.217152	-0.049638	-0.100431	-0.029604	0.0251283	0.0586576	-0.0246789	0.0501753	0.160129	-0.221349	-0.199827	-0.335741	-0.413134	-0.2218	-0.380978	-0.336648	-0.30936	-0.432475	-0.29445	-0.237508	-0.421886	-0.304286	-0.275004	-0.164918	-0.178644	-0.208799	-0.379535	-0.28123	-0.338039	-0.225722	-0.214931	-0.261596	-0.260359	-0.307568	-0.351104	-0.393416	-0.44496	-0.292948	-0.334851
ENSCAFG00000001498	-0.070117	-0.162615	-0.17115	-0.493547	-0.399059	-0.469396	-0.532306	-0.470858	-0.514453	-0.440417	-0.502316	-0.413369	-0.558461	-0.497789	-0.418452	-0.472421	-0.585526	-0.427541	-0.284414	-0.0296685	-0.113905	-0.229554	0.20451	-0.261394	-0.242521	0.478848	0.0682648	-0.0683963	0.982918	-0.0157837	0.142042	0.437736	-0.0506029	-0.144784	-0.148979	-0.0962235	0.13885	0.021789	0.0210119	-0.115782	0.0584782	0.0232872	0.216019	0.106111	0.281109	0.141169	1.22382	0.15656	-0.153407
ENSCAFG00000001500	-0.12912	-0.0973408	-0.0989283	-0.283871	0.120864	-0.189504	0.0199646	-0.104618	-0.137917	-0.245783	-0.293695	0.045703	-0.325493	-0.480345	-0.109308	-0.343255	-0.333245	0.209612	-0.143273	-0.151654	-0.0759709	-0.169325	-0.090998	-0.134738	1.07296	-0.283135	0.0684994	-0.246541	-0.319665	-0.0747712	-0.338871	-0.156751	-0.290424	-0.032426	-0.101943	-0.101447	-0.110503	-0.238026	-0.3129	-0.214048	-0.17714	-0.24967	-0.281546	-0.324518	-0.258655	-0.272237	-0.201007	-0.221162	-0.219153
ENSCAFG00000001501	-0.248458	-0.240558	-0.276228	-0.573304	-0.422421	-0.531234	-0.609759	-0.555621	-0.540369	-0.582407	-0.542083	-0.487938	-0.67136	-0.534842	-0.562216	-0.499206	-0.678606	-0.48679	-0.188012	-0.217599	-0.200927	-0.387468	-0.412683	-0.234503	-0.499924	-0.454043	0.72861	-0.555602	-0.269857	-0.279036	-0.481496	-0.312659	-0.367795	-0.173705	-0.18959	-0.203911	-0.281134	-0.260219	-0.314136	-0.197288	-0.174922	-0.215237	-0.232694	-0.360472	-0.390908	-0.335399	-0.362631	-0.067317	-0.316203
ENSCAFG00000001502	-0.2666	-0.323871	-0.32589	-0.540866	-0.412335	-0.506931	-0.56117	-0.506176	-0.514288	-0.514152	-0.513329	-0.423231	-0.637527	-0.512432	-0.512617	-0.492816	-0.663851	-0.466098	-0.137596	-0.186041	-0.191976	-0.382913	-0.39982	-0.14291	-0.334441	-0.412949	1.2083	-0.47639	-0.402886	-0.253027	-0.454401	-0.273868	-0.333364	-0.249634	-0.269465	-0.201031	-0.420132	-0.27718	-0.38265	-0.223789	-0.231035	-0.297759	-0.305303	-0.326983	-0.509197	-0.439	-0.430618	-0.435392	-0.286136
ENSCAFG00000001503	-0.303716	-0.386804	-0.453376	-0.225517	-0.0537815	0.0150486	-0.22875	-0.0203884	-0.0768394	0.0657647	-0.245975	-0.0100371	0.28644	-0.121917	-0.00329879	-0.0991976	-0.596091	-0.117599	-0.353679	-0.182008	-0.206724	-0.420873	-0.453754	-0.310571	-0.572043	-0.479776	-0.441218	-0.58626	-0.406414	-0.284137	-0.486915	-0.402431	-0.42908	-0.300566	-0.303255	-0.204446	-0.434454	-0.318527	-0.411394	-0.255446	-0.248069	-0.305838	-0.328854	-0.338797	-0.525408	-0.44886	-0.49957	-0.483249	-0.282711
ENSCAFG00000001506	-0.317448	-0.389421	-0.43339	-0.0987749	-0.144964	-0.0685276	0.04931	-0.0772968	0.107879	0.0199293	-0.114592	-0.261241	0.150925	-0.210664	0.0150603	-0.0601757	-0.393719	-0.163301	-0.351635	-0.233519	-0.207384	-0.389695	-0.434121	-0.27328	-0.520881	-0.362764	-0.444385	-0.507545	-0.293723	-0.240382	-0.402285	-0.367985	-0.349848	-0.294764	-0.294609	-0.207594	-0.0853613	-0.21558	-0.337009	-0.179096	-0.225094	-0.247361	-0.286482	-0.192412	-0.222864	-0.339543	-0.325121	-0.385154	-0.330094
ENSCAFG00000001508	-0.309043	-0.391486	-0.451256	1.07952	0.72209	1.14934	1.43031	1.16616	1.41346	1.08095	1.19266	0.739092	1.68572	0.864366	1.36949	1.72599	0.744186	0.805827	-0.35595	-0.251209	-0.207678	-0.415609	-0.457816	-0.292	-0.55152	-0.387472	-0.500695	-0.527099	-0.362521	-0.249722	-0.444715	-0.39957	-0.408474	-0.299457	-0.307459	-0.208398	-0.038685	-0.232035	-0.346899	-0.154816	-0.226669	-0.274099	-0.307462	-0.336742	-0.323819	-0.396702	-0.41076	-0.381897	-0.332948
ENSCAFG00000001519	-0.257279	-0.317537	-0.320893	-0.184217	-0.329798	-0.222178	-0.216883	-0.13034	-0.252644	-0.116082	-0.321226	-0.192201	-0.246059	-0.233583	-0.118488	-0.183224	-0.0787781	-0.11343	-0.321999	-0.164178	-0.205696	-0.222873	-0.444727	-0.0880133	-0.441246	-0.319237	-0.425615	-0.311005	-0.275668	0.0547714	-0.0902861	-0.33958	-0.331237	-0.274972	-0.249001	-0.205518	-0.286904	-0.175498	-0.35782	-0.158254	-0.222661	-0.277081	-0.178083	-0.191898	-0.336177	-0.387557	-0.367871	-0.375758	-0.272721
ENSCAFG00000001520	-0.177471	-0.176936	-0.158886	-0.557921	-0.41779	-0.513007	-0.595647	-0.54216	-0.534262	-0.556168	-0.533059	-0.480167	-0.648192	-0.525292	-0.529051	-0.484522	-0.64764	-0.464162	-0.274422	-0.131488	-0.153674	-0.37694	-0.252574	-0.303365	-0.50585	-0.413205	-0.482511	-0.470093	-0.0438533	-0.264523	-0.433416	-0.34117	-0.355033	-0.0896712	-0.111064	-0.161854	-0.386954	-0.271526	-0.181334	-0.238256	-0.203408	-0.255536	-0.0714332	-0.35174	-0.421243	-0.308105	0.268558	-0.239202	-0.198316
ENSCAFG00000001522	-0.336672	-0.400575	-0.469576	-0.326007	-0.345441	-0.157369	0.178718	-0.346779	-0.29936	-0.254086	-0.0321533	-0.134967	0.0748011	-0.131339	0.119589	-0.109531	-0.444904	-0.220913	-0.361174	-0.272365	-0.207457	-0.413179	-0.450369	-0.298091	-0.55152	-0.473503	-0.498114	-0.561899	-0.390953	-0.262726	-0.46201	-0.388971	-0.421901	-0.302357	-0.310949	-0.209402	-0.40447	-0.304857	-0.408407	-0.241479	-0.252292	-0.307473	-0.332351	-0.39807	-0.513691	-0.455577	-0.499708	-0.474605	-0.34389
ENSCAFG00000001523	0.105062	0.226825	0.254459	0.3898	-0.00942536	0.322755	0.374194	0.092762	0.194544	0.179357	-0.0189997	0.121767	-0.00831004	0.0897024	0.380762	0.0484602	0.433252	0.443483	0.063272	4.94181e-05	-0.0302588	0.28002	0.454433	-0.0228655	1.10924	-0.0363099	0.911498	0.390638	-0.117009	0.220454	0.238778	0.144997	0.0771513	0.110815	0.0501127	-0.0810884	0.742962	0.00195899	0.320822	0.0610549	0.0609832	0.209298	0.0880794	0.126657	0.667434	0.269635	0.102934	0.636385	-0.0297161
ENSCAFG00000001524	-0.187874	-0.236977	-0.241404	-0.154789	-0.246437	-0.0654221	-0.202932	0.0225261	-0.064789	-0.192806	-0.360533	-0.134369	-0.456411	-0.272037	-0.300006	-0.341215	-0.233608	0.0236768	0.0591843	-0.156536	-0.109136	0.139315	0.505998	4.46156	0.376054	4.04488	0.0785882	0.962194	-0.304204	-0.125065	-0.164539	-0.14806	0.18204	-0.154595	-0.12907	-0.151875	-0.341823	-0.276167	-0.338039	-0.208318	-0.231321	-0.264	-0.204309	-0.392214	-0.398291	-0.366122	-0.400969	-0.462703	-0.127527
ENSCAFG00000001531	-0.208762	-0.243037	-0.299545	-0.570462	-0.422524	-0.524754	-0.612164	-0.552822	-0.539874	-0.578753	-0.539789	-0.484949	-0.669338	-0.535733	-0.552592	-0.499206	-0.674962	-0.481282	-0.290546	-0.189155	-0.180309	-0.0679967	-0.162308	0.381244	-0.00087222	-0.362764	-0.105004	-0.17346	-0.142432	-0.175646	-0.337141	-0.275458	-0.194443	-0.161932	-0.178565	-0.200093	-0.307717	-0.151449	-0.11653	-0.0957988	-0.0674188	-0.103862	0.0699786	-0.269662	0.0551237	0.0381388	0.363022	-0.219282	-0.325337
ENSCAFG00000001534	0.0274173	0.0793393	0.0895753	-0.129875	-0.196112	-0.0546207	-0.197801	-0.0255862	-0.00437161	-0.0217543	-0.1513	-0.233147	0.115621	-0.136814	-0.195181	0.0462848	-0.048723	-0.0255984	-0.276239	-0.0998594	-0.193223	-0.406903	-0.37951	-0.304108	-0.536778	-0.412821	-0.401449	-0.547979	-0.396141	-0.255613	-0.446099	-0.357704	-0.371783	0.126427	0.103415	-0.185628	-0.360885	-0.237435	-0.319494	-0.176947	-0.175995	-0.184364	-0.219016	-0.322566	-0.355919	-0.226796	-0.331603	-0.338049	-0.243035
ENSCAFG00000001537	-0.316199	-0.354856	-0.404319	-0.386201	-0.385783	-0.456434	-0.31855	-0.51084	-0.504218	-0.292116	-0.515011	-0.407092	-0.579055	-0.420628	-0.512765	-0.473101	-0.514669	-0.471606	-0.337896	-0.25135	-0.187353	-0.408118	-0.442358	-0.315845	-0.563227	-0.491554	-0.150286	-0.556762	-0.286875	-0.268977	-0.480228	-0.28595	-0.177825	-0.253473	-0.278349	-0.208264	-0.427654	-0.296925	-0.37142	-0.188335	-0.250288	-0.289295	-0.344384	-0.433305	-0.553495	-0.473153	-0.467301	-0.445164	-0.144653
ENSCAFG00000001543	-0.01877	-0.0364736	-0.0519917	0.360873	0.31671	0.601432	0.378203	0.43288	0.629846	0.460513	-0.0479069	0.387167	0.203513	0.435398	0.0559242	0.00930234	0.406111	0.568532	0.0507817	-0.0119793	-0.050877	0.170999	-0.178556	0.542145	0.116628	-0.037206	-0.151811	-0.115294	-0.0839072	-0.0966849	-0.0818692	-0.0509748	-0.16626	-0.0347295	-0.0418184	-0.0198112	-0.0674327	-0.0425108	-0.012472	0.0064068	-0.0651285	-0.0719302	-0.00520106	0.0707735	0.0353821	-0.0833252	0.196572	0.07187	-0.0548348
ENSCAFG00000001544	0.894906	1.20111	1.16609	2.06654	2.42213	1.75773	2.22231	1.98886	1.80485	2.48856	2.2012	1.68503	1.70466	1.41175	1.18457	2.08426	1.21432	2.1766	1.14142	0.605234	0.299778	0.055196	0.951347	0.267811	0.605563	0.411893	0.136775	1.93926	0.731284	0.7101	0.190121	0.993432	0.0347438	0.911224	1.05731	0.125111	0.324009	0.213001	0.378929	0.20824	0.315211	0.295859	0.0898277	0.768286	0.10199	0.646459	0.127206	0.648036	0.483219
ENSCAFG00000001546	-0.153004	-0.0922456	-0.0277663	0.166413	-0.122528	0.189357	0.0950118	0.0133301	0.22013	0.0820396	-0.074367	-0.028119	-0.268492	-0.233329	0.226486	-0.15032	0.0416245	0.200829	-0.1326	-0.146347	-0.194544	-0.169021	0.0554584	-0.194686	0.0449429	-0.235767	-0.00728361	-0.126563	-0.273593	-0.154738	-0.196131	-0.11425	-0.103513	-0.0274778	-0.114951	-0.201634	-0.00117919	-0.188493	-0.260768	-0.165201	-0.121099	-0.16859	-0.171296	-0.246035	-0.0162992	-0.200931	-0.105439	-0.285431	-0.159877
ENSCAFG00000001550	-0.288487	-0.335439	-0.337245	-0.343397	-0.238616	-0.163445	-0.211271	-0.173921	-0.33287	-0.309388	-0.269835	-0.28829	-0.0572206	-0.238677	-0.341462	-0.22918	-0.155464	-0.180718	-0.329948	-0.236137	-0.19946	-0.385646	-0.435136	-0.305816	-0.36667	-0.490914	-0.500108	-0.374309	-0.423951	-0.270055	-0.437798	-0.374981	-0.412994	-0.218665	-0.247018	-0.206121	-0.43229	-0.324012	-0.405625	-0.25695	-0.249859	-0.31084	-0.341916	-0.415533	-0.533914	-0.470867	-0.499019	-0.484627	-0.294509
ENSCAFG00000001551	-0.0991609	-0.150359	-0.0784882	0.579912	0.308271	0.678392	0.963828	0.554027	0.987233	0.797304	0.598147	0.779441	1.85084	0.964828	0.806576	0.447517	0.76568	0.52938	-0.184605	-0.127667	-0.133276	0.338124	-0.0394336	-0.0169227	-0.118228	-0.127461	-0.283317	-0.0027726	0.644223	-0.0239744	0.166254	-0.180386	-0.233793	-0.159031	-0.125421	-0.0823608	0.0136583	-0.00124755	-0.0588344	0.0437222	0.00694558	-0.0193202	0.0556832	0.12491	-0.159947	0.0698624	0.651932	0.468634	-0.181475
ENSCAFG00000001554	-0.162824	-0.173907	-0.250943	0.30302	-0.00479421	0.10335	0.299467	-0.0732986	0.185629	0.0318864	-0.0228234	-0.0536728	-0.218662	0.118097	0.329831	0.16403	0.33744	0.325431	-0.170184	-0.147054	-0.00362397	-0.241803	-0.124509	-0.204938	0.438635	-0.351626	0.0823421	-0.182243	-0.27463	-0.0419365	-0.260006	-0.23603	-0.184472	-0.151609	-0.133908	-0.0479385	0.0811482	-0.156006	-0.231817	-0.0774634	-0.116446	-0.00316207	-0.0785295	-0.124407	-0.13523	-0.0974722	-0.130952	-0.168168	-0.156451
ENSCAFG00000001562	-0.251038	-0.274296	-0.312414	-0.570963	-0.4217	-0.529749	-0.600618	-0.556553	-0.539874	-0.577259	-0.508587	-0.485995	-0.660512	-0.532804	-0.556886	-0.493904	-0.669316	-0.485004	-0.31212	-0.205146	-0.203715	-0.32248	-0.0955112	-0.113716	-0.230092	-0.265724	-0.279563	-0.347794	-0.397801	-0.176652	-0.18633	-0.0911443	-0.281119	-0.16159	-0.194508	-0.201299	-0.423944	-0.157947	-0.356172	-0.0652875	-0.156456	-0.259961	-0.241127	-0.286201	-0.534235	-0.333541	-0.308159	-0.288187	-0.334471
ENSCAFG00000001565	-0.287405	-0.350174	-0.408862	-0.568121	-0.421495	-0.524619	-0.603665	-0.546025	-0.540039	-0.564139	-0.536883	-0.484949	-0.658121	-0.53586	-0.548447	-0.499478	-0.661848	-0.470712	-0.141229	-0.201537	-0.193883	-0.233907	0.232041	0.543334	-0.316664	-0.07318	0.0160613	0.131126	-0.178231	-0.245052	-0.0620378	-0.0666611	0.29105	-0.27446	-0.279459	-0.172167	0.513496	-0.0319629	-0.160419	-0.124376	-0.156026	0.0597392	-0.219119	-0.274695	0.0443701	0.448544	0.0525993	0.614461	-0.302216
ENSCAFG00000001566	-0.230732	-0.290821	-0.307115	-0.556417	-0.417687	-0.519488	-0.429517	-0.537762	-0.53162	-0.44623	-0.53153	-0.474937	-0.641756	-0.34525	-0.542376	-0.36732	-0.655654	-0.472797	-0.317344	-0.194815	-0.180089	-0.270146	-0.328059	-0.223212	-0.387193	-0.356491	-0.434414	-0.413086	-0.172628	-0.227377	-0.279261	-0.312871	-0.310365	-0.244771	-0.242655	-0.154822	-0.265678	-0.161575	-0.243563	-0.0827635	-0.134769	-0.128099	-0.0698906	-0.186043	-0.354153	0.0738635	0.00833198	-0.0510305	-0.218487
ENSCAFG00000001570	-0.162325	-0.175972	-0.216421	-0.170841	-0.359026	-0.323712	-0.184491	-0.261616	-0.475	-0.145975	-0.306848	-0.305923	-0.139412	-0.134777	-0.313923	-0.0430441	-0.286067	-0.370078	-0.267155	-0.199627	-0.206137	-0.232591	-0.434008	-0.235543	-0.221565	-0.221045	-0.379629	-0.52163	-0.17792	-0.234418	-0.478729	-0.379326	-0.388799	-0.152206	-0.180231	-0.207996	-0.34069	-0.277686	-0.176286	-0.224935	-0.194318	-0.16734	-0.251412	-0.169914	-0.420119	-0.361121	-0.313261	0.226341	-0.314966
ENSCAFG00000001585	-0.27409	-0.294953	-0.261693	-0.565111	-0.423553	-0.528939	-0.615211	-0.550423	-0.540039	-0.565966	-0.543612	-0.477926	-0.670073	-0.538916	-0.55733	-0.504101	-0.679881	-0.482473	0.440141	0.0652166	3.1704	0.173834	-0.329413	1.84755	-0.537501	-0.484	-0.0235899	-0.48103	-0.329004	-0.277168	-0.365966	-0.381446	-0.332832	-0.225063	-0.242734	3.89617	-0.376959	0.133174	0.518325	0.35213	0.0772303	0.0379065	0.472205	0.177814	-0.073598	-0.27038	0.457211	-0.32765	3.83971
ENSCAFG00000001596	-0.301553	-0.327452	-0.394326	-0.49756	-0.377344	-0.452654	-0.523326	-0.472057	-0.467737	-0.533582	-0.491151	-0.423231	-0.579975	-0.446858	-0.485818	-0.440333	-0.493539	-0.401191	-0.270562	-0.24017	-0.161378	-0.236235	-0.124848	-0.0957389	-0.281255	-0.309763	-0.184658	-0.233615	-0.300572	-0.227664	-0.258623	-0.29231	-0.211326	-0.25279	-0.265182	-0.195807	0.0413755	0.56108	-0.255514	-0.0903555	-0.179645	-0.197829	-0.230226	-0.305102	-0.2089	-0.167064	-0.236449	0.485923	-0.0831885
ENSCAFG00000001599	-0.289735	-0.351689	-0.4022	0.114078	0.045428	0.247955	0.0930875	0.281613	0.277246	0.150793	0.266708	0.202911	0.355761	0.0832086	0.15764	0.167022	0.00173317	0.33749	-0.278169	-0.235147	-0.00956728	-0.355885	-0.377592	-0.270605	-0.510619	-0.426007	-0.411186	-0.466447	-0.364077	-0.258344	-0.359164	-0.271536	-0.337751	-0.257141	-0.264071	-0.0536978	-0.318639	0.0303116	-0.379044	-0.225436	-0.236761	-0.276119	-0.303966	-0.290618	-0.440182	-0.394559	-0.388143	-0.351454	-0.209638
ENSCAFG00000001600	-0.0697841	-0.00631542	-0.0147452	1.21947	0.459967	1.06981	1.17133	0.540033	0.886207	0.734197	0.283838	0.594885	0.463695	0.72838	1.49756	0.564991	1.89047	1.39936	-0.033358	-0.0938451	-0.0977631	-0.00179455	0.350176	-0.0799906	1.97033	-0.0267083	0.996783	0.46289	-0.189023	0.306528	0.149075	-0.0204502	0.0642562	-0.00700266	-0.0513368	-0.100108	0.310408	-0.0860523	-0.0375077	-0.0459494	-0.0388612	0.060701	0.123252	0.0140685	0.334877	0.117733	0.212155	0.224838	-0.0938449
ENSCAFG00000001601	0.0675295	0.433113	0.280653	-0.198262	-0.146507	-0.162905	-0.198121	-0.206973	-0.148317	-0.179023	-0.108933	-0.136013	-0.243669	-0.0832091	-0.163941	-0.0351582	-0.123952	-0.265275	0.293095	0.117011	0.390982	-0.0117148	-0.306395	-0.0476024	-0.312328	-0.291456	-0.196624	-0.147112	-0.0799641	0.00217839	-0.196361	-0.254684	-0.313024	-0.0380567	0.146089	-0.0272449	-0.220753	-0.0153395	-0.297446	-0.0747417	-0.0802304	-0.163878	-0.123473	1.70721	-0.366994	-0.21565	0.55664	-0.124946	0.259149
ENSCAFG00000001605	-0.245462	-0.284625	-0.34421	-0.378008	-0.234087	-0.344369	-0.384136	-0.405153	-0.356806	-0.407867	-0.275035	-0.321016	-0.401249	-0.258285	-0.337909	-0.285605	-0.449822	-0.341049	-0.27658	-0.199061	-0.122197	-0.283913	-0.328059	-0.24832	-0.42925	-0.427031	-0.415527	-0.449544	-0.324646	-0.255398	-0.380148	-0.307784	-0.319006	-0.212266	-0.230043	-0.137544	-0.107411	0.191314	-0.0945849	-0.163411	-0.175279	-0.236493	-0.283294	-0.254047	-0.254482	-0.0933281	-0.320846	0.0309032	-0.260827
ENSCAFG00000001607	-0.344827	-0.390385	-0.44202	-0.554577	-0.411512	-0.511657	-0.593082	-0.543093	-0.499926	-0.570948	-0.533059	-0.477477	-0.670073	-0.530258	-0.546522	-0.487649	-0.63416	-0.464907	-0.357199	-0.275266	-0.207457	-0.418747	-0.453302	-0.316588	-0.517412	-0.508581	-0.482981	-0.597363	-0.420526	-0.264092	-0.492911	-0.410275	-0.439316	-0.28939	-0.309204	-0.209737	-0.413022	-0.330425	-0.423139	-0.256735	-0.250431	-0.304876	-0.307771	-0.456829	-0.499567	-0.413993	-0.507155	-0.4835	-0.248744
ENSCAFG00000001610	-0.101574	-0.0823306	-0.130119	-0.154956	-0.193745	-0.141572	-0.0938891	-0.295734	-0.198995	-0.291452	-0.193973	-0.258103	-0.255253	-0.0282034	-0.0561553	-0.100149	-0.200092	-0.108369	-0.130442	-0.101345	-0.0500698	-0.153432	0.0369539	-0.205978	0.681295	-0.166764	0.434745	-0.0155328	-0.162044	0.0213619	-0.0880954	-0.118277	-0.0456842	-0.103833	-0.0924242	-0.0794811	0.197787	-0.0976128	-0.109215	-0.0566928	-0.0725721	-0.0494243	-0.0783238	-0.10982	0.0448516	-0.0506014	-0.177839	-0.0273524	-0.152075
ENSCAFG00000001611	-0.286074	-0.326626	-0.375552	0.128625	0.0104371	0.795048	0.0119467	0.315464	0.370018	0.431119	-0.211409	0.196037	0.127205	0.165717	0.0196501	-0.142298	0.203011	0.899167	-0.174499	-0.234015	-0.205036	-0.357201	-0.453077	-0.259166	-0.555133	-0.448411	-0.493187	-0.540191	-0.387217	-0.275659	-0.47723	-0.390455	-0.386539	-0.244174	-0.262882	-0.209	-0.401379	-0.301904	-0.401195	-0.228659	-0.248141	-0.290642	-0.308388	-0.3276	-0.488814	-0.442287	-0.448546	-0.438649	-0.337706
ENSCAFG00000001612	-0.0816846	-0.0520347	-0.0689495	-0.213645	-0.122631	-0.144138	-0.216242	-0.147533	-0.230029	-0.184171	-0.266317	-0.183086	-0.3847	-0.196531	-0.212208	-0.144882	-0.277871	-0.203346	-0.0709427	-0.06533	-0.156316	0.0426439	-0.142675	-0.0894247	-0.320711	0.0280848	-0.165888	-0.0944137	0.0276419	-0.127939	-0.155545	-0.170635	-0.25812	-0.0569962	-0.0285721	-0.128436	-0.156045	-0.137357	-0.227799	-0.0777499	-0.139636	-0.187153	-0.173044	-0.221586	-0.254322	-0.00530243	0.272419	-0.23607	-0.0921323
ENSCAFG00000001617	0.0348239	0.0356857	0.0159907	0.54597	0.422712	0.540134	0.652574	0.573218	0.52816	0.563311	0.53605	0.492969	0.727738	0.378737	0.591892	0.571381	0.504473	0.279729	0.0178525	-0.0121915	-0.00244998	0.112996	-0.246142	0.0466651	-0.188324	-0.0502642	-0.127997	-0.0680648	-0.00193155	-0.13807	0.00760285	-0.0984575	-0.115344	-0.0221031	0.0221923	0.390042	-0.0233324	-0.0493458	-0.0215384	0.0581184	-0.064198	0.0685877	-0.0273127	-0.0512655	0.0440491	-0.0524591	-0.0240756	-0.0375001	0.302536
ENSCAFG00000001620	-0.0961649	-0.0951375	-0.159946	-0.38687	-0.275047	-0.335728	-0.359922	-0.385562	-0.352514	-0.382459	-0.420489	-0.321614	-0.497231	-0.241351	-0.414899	-0.365009	-0.431243	-0.319016	-0.17677	-0.105166	-0.153894	0.0471991	-0.0569226	0.315725	0.0599737	-0.187631	-0.264312	-0.221187	-0.0986421	-0.13419	-0.246632	-0.204976	-0.275668	-0.0931691	-0.0978972	-0.172837	0.072493	-0.0879931	-0.0852094	-0.0365668	-0.112295	-0.201099	-0.166873	-0.196315	-0.205851	-0.17821	-0.233828	-0.0408827	-0.22667
ENSCAFG00000001621	-0.31828	-0.362843	-0.418855	-0.39105	-0.35635	-0.349905	-0.325766	-0.452066	-0.301671	-0.377809	-0.43349	-0.407242	-0.328803	-0.40433	-0.345756	-0.39193	-0.267306	-0.236693	-0.330061	-0.264723	-0.20643	-0.300818	-0.334603	-0.244754	0.167502	-0.409492	-0.103361	-0.421372	-0.374973	-0.158546	-0.349133	-0.374875	-0.301458	-0.27463	-0.292071	-0.20746	-0.0728937	-0.276504	-0.310118	-0.184396	-0.156313	-0.213795	-0.168108	-0.3276	-0.318843	-0.303675	-0.259341	-0.0896169	-0.332663
ENSCAFG00000001640	0.65132	0.366049	0.751382	0.0316454	-0.0149827	-0.00709434	0.038085	-0.0995537	-0.129994	0.169891	-0.169348	0.18737	0.017984	0.251536	-0.091245	-0.167724	-0.00664584	0.0538969	0.161151	0.697713	0.0622661	5.8821	1.25599	0.445723	1.83881	1.68417	2.27806	1.59921	3.34475	0.814927	1.50799	0.53461	0.652377	0.279565	0.371673	-0.0192755	3.27244	3.25467	4.06659	3.21217	2.35383	3.35696	2.47244	3.37199	4.77096	3.44385	5.36523	7.6709	0.461621
ENSCAFG00000001642	-0.32319	-0.38226	-0.447925	-0.181876	-0.365098	-0.275375	-0.305721	-0.280674	-0.115467	-0.566132	-0.243222	-0.32281	-0.478476	-0.296102	-0.280759	-0.344342	-0.528512	-0.318719	-0.346866	-0.26069	-0.207311	-0.364186	-0.398466	-0.299428	-0.540825	-0.377103	-0.389366	-0.534225	-0.367709	-0.277455	-0.431341	-0.370953	-0.317677	-0.28683	-0.296037	-0.208933	-0.36954	-0.245789	-0.390892	-0.216555	-0.226025	-0.274868	-0.284837	-0.388414	-0.416267	-0.37784	-0.453234	-0.460698	-0.311636
ENSCAFG00000001651	-0.181216	-0.245102	-0.292277	-0.318817	-0.261051	-0.233925	-0.360563	-0.271612	-0.354	-0.320514	-0.427831	-0.248987	-0.508264	-0.329589	-0.404831	-0.358347	-0.402463	-0.249049	-0.1854	-0.146701	-0.192489	0.225155	-0.176299	-0.21192	-0.143376	-0.271613	-0.233108	-0.300233	-0.068446	-0.178592	-0.225878	-0.290826	-0.289361	-0.174473	-0.168254	-0.1869	-0.0652689	-0.0753357	0.00761835	-0.0753863	-0.0207532	-0.0113373	0.135182	0.0215676	0.220279	0.0439977	0.619387	0.376052	-0.233996
ENSCAFG00000001667	-0.250539	-0.279805	-0.376157	-0.131213	-0.0885665	-0.23352	-0.0940495	-0.276276	-0.16565	-0.163744	-0.32459	-0.118379	-0.431956	0.0424637	-0.314664	-0.306	-0.0673025	-0.12787	-0.265338	-0.186112	-0.181263	-0.0224448	-0.0401106	-0.257977	0.16201	-0.294529	-0.344788	-0.224501	-0.301506	-0.164725	-0.297479	-0.236984	-0.318342	-0.246989	-0.262168	-0.189713	-0.279073	-0.206298	-0.17608	-0.144789	-0.080803	-0.220142	-0.112263	-0.219018	-0.332807	-0.300817	-0.0970271	0.254529	-0.217916
ENSCAFG00000001677	4.04097	4.59164	4.70027	14.7583	14.5895	16.3244	14.4316	9.72947	18.7077	10.8236	11.6551	11.6869	9.25325	17.6047	14.1063	20.8227	10.1932	18.2588	4.50996	2.53676	1.90029	1.71035	5.88517	0.989266	11.1459	1.9671	10.0209	4.87012	1.68417	4.74826	2.61475	1.97711	1.49654	3.82126	3.92931	1.11726	5.88219	1.39504	2.48079	1.15051	2.14283	2.77555	1.73905	3.63487	2.69649	5.49359	1.03503	2.53702	2.31108
ENSCAFG00000001697	0.0939935	0.121891	0.160283	0.297837	0.265871	0.226757	0.279102	0.44754	0.282198	0.393919	0.486647	0.185576	0.0236841	0.218813	0.296074	0.170285	0.259114	0.370241	0.0592978	0.0680469	0.141584	0.0728094	0.264537	-0.055848	-0.269837	0.329447	0.174431	0.163607	-0.0319201	-0.0999181	0.177323	0.0619025	0.25263	0.0547642	0.00664569	0.714979	0.440751	0.915741	0.357191	0.034268	0.0291332	-0.0510593	-0.0624857	0.00574769	0.5989	0.548002	0.287175	0.44458	0.341166
ENSCAFG00000001698	-0.103738	-0.114004	-0.148136	-0.220501	-0.123557	-0.208676	-0.18401	-0.237227	-0.253965	-0.264383	-0.174242	-0.22448	-0.196046	-0.206208	-0.232492	-0.174386	-0.29135	-0.211832	-0.0841144	-0.111393	0.0109041	-0.0604047	-0.276833	-0.209692	-0.324902	-0.078685	-0.213751	-0.255324	-0.12697	-0.156175	-0.153585	-0.210805	-0.287234	-0.115436	-0.0908378	0.170784	-0.182114	-0.183683	-0.213582	-0.0968732	-0.128256	-0.18446	-0.149287	-0.170017	-0.331523	-0.272809	-0.199766	-0.276661	0.00624934
ENSCAFG00000001700	-0.00736883	0.0188853	0.090938	0.7416	0.538903	0.66273	0.788397	0.581481	0.995982	0.670758	0.0479917	0.579045	0.156441	0.703169	0.438949	0.17246	1.1227	0.539503	-0.0403981	0.0503576	-0.154408	0.940321	0.110972	0.0772705	0.711068	0.385008	0.354973	0.225419	1.02837	0.131146	0.23797	0.321573	0.117963	0.100577	0.0447983	-0.152009	0.530188	0.500493	0.519047	0.390663	0.389289	0.513801	0.813959	0.72925	1.54393	1.04786	1.39606	1.57762	-0.00631001
ENSCAFG00000001701	-0.26402	-0.322357	-0.369041	-0.537857	-0.383622	-0.510172	-0.589073	-0.528166	-0.523862	-0.540723	-0.496046	-0.456257	-0.657018	-0.482	-0.512321	-0.465215	-0.620863	-0.469224	-0.272492	-0.204863	-0.148538	-0.366413	-0.193675	-0.236286	-0.394275	-0.385808	0.182409	-0.273553	-0.153016	-0.213223	-0.405629	-0.312659	0.0977568	-0.239567	-0.256853	-0.16259	-0.178199	-0.0915372	-0.140226	-0.0700146	-0.00493555	-0.0302846	-0.118948	-0.196829	-0.233296	-0.117764	-0.236862	-0.047272	-0.247697
ENSCAFG00000001704	-0.313953	-0.380332	-0.450953	-0.471309	-0.389797	-0.412689	-0.557001	-0.426344	-0.477476	-0.479277	-0.45995	-0.394838	-0.599281	-0.503264	-0.450729	-0.396009	-0.462755	-0.440046	-0.342438	-0.205358	-0.204889	-0.409434	-0.42374	-0.23844	-0.495444	-0.359052	-0.0395442	-0.452858	-0.35038	-0.261002	-0.477576	-0.339792	1.84909	-0.290669	-0.300479	-0.207594	-0.338732	-0.291862	-0.36905	-0.244344	-0.232538	-0.28112	-0.312091	-0.379065	-0.462973	-0.452576	-0.492537	-0.401942	-0.32115
ENSCAFG00000001709	-0.244214	-0.303491	-0.358594	0.279444	-0.066337	0.308713	0.336029	0.0609093	-0.0588463	0.214231	0.102135	0.0890399	0.813607	0.579661	0.390534	0.253631	0.376056	0.178946	-0.295656	-0.239534	-0.203715	-0.231174	-0.284393	-0.124561	-0.200609	-0.38248	0.620566	-0.173958	0.0112468	-0.153661	-0.380609	-0.329406	7.31753	-0.20382	-0.245511	-0.206656	-0.201485	-0.234229	0.0610896	-0.129247	-0.105281	-0.174361	-0.187134	0.0490982	-0.321411	-0.101045	-0.256583	0.455354	-0.325242
ENSCAFG00000001713	-0.251704	-0.315747	-0.367224	-0.528493	-0.408013	-0.499775	-0.561491	-0.507242	-0.525678	-0.500534	-0.508434	-0.452073	-0.603511	-0.514851	-0.499291	-0.477724	-0.649279	-0.452551	-0.315073	-0.137007	-0.198432	-0.394959	-0.438183	-0.300394	-0.489374	-0.4077	-0.510079	-0.556597	-0.297563	-0.273001	-0.440795	-0.391091	-0.400498	-0.2568	-0.252253	-0.177525	-0.386129	-0.22714	-0.236351	-0.197073	-0.193459	-0.272272	-0.217987	0.0487901	-0.422687	-0.294101	-0.237414	-0.459195	-0.244367
ENSCAFG00000001717	-0.131866	-0.109872	-0.125122	-0.420646	-0.32352	-0.380014	-0.437695	-0.408085	-0.34294	-0.43394	-0.388064	-0.371377	-0.530513	-0.424194	-0.406904	-0.36025	-0.543084	-0.356382	-0.173364	-0.131346	-0.0458875	-0.356796	-0.299851	-0.160812	-0.440234	-0.326534	0.634526	-0.353594	-0.188919	-0.195189	-0.39064	-0.146682	3.75118	-0.0164724	-0.0394389	0.00155205	-0.00488856	-0.0944906	-0.148571	-0.115209	-0.0657011	-0.16282	-0.180655	-0.243569	-0.353351	-0.224652	-0.1475	-0.275784	-0.0957479
ENSCAFG00000001732	-0.247543	-0.251712	-0.279407	-0.279691	-0.237792	-0.233925	-0.313098	-0.292936	-0.297049	-0.286304	-0.243222	-0.203559	-0.296257	-0.234984	-0.29586	-0.278535	-0.321769	-0.271974	-0.207201	-0.206985	-0.170917	-0.314382	-0.19345	-0.195281	-0.277786	-0.343305	0.207513	-0.0841393	-0.191202	-0.191237	-0.376343	-0.29125	1.27958	-0.206465	-0.214893	-0.177926	-0.272787	-0.231528	-0.228933	-0.188622	-0.140423	-0.216488	-0.237219	-0.277674	-0.378871	-0.283812	-0.331327	-0.246719	-0.243701
ENSCAFG00000001736	-0.19836	-0.236151	-0.228988	0.295997	0.225837	0.218521	0.556841	0.237499	0.126203	0.457026	0.46967	0.156586	-0.130035	0.3972	0.716557	0.456899	0.226327	0.142175	-0.261251	-0.172032	-0.189921	-0.129542	-0.258215	-0.239406	-0.331984	-0.331783	-0.35734	-0.319788	-0.0526734	-0.201583	-0.304396	-0.23762	-0.247219	-0.166283	-0.195777	-0.198486	0.23282	0.0901391	-0.0547133	-0.128387	-0.118164	-0.156664	-0.222307	-0.167141	-0.076808	-0.014448	-0.28637	0.374548	-0.247887
ENSCAFG00000001740	-0.122629	-0.168949	-0.226414	-0.541702	-0.4111	-0.494239	-0.574961	-0.531764	-0.524027	-0.543381	-0.531071	-0.474339	-0.630724	-0.522491	-0.5215	-0.487785	-0.632703	-0.462227	-0.214809	-0.0695754	0.185535	-0.0129295	0.0116794	1.30661	-0.231537	0.184143	-0.36215	0.138915	-0.211021	-0.205032	-0.44241	-0.246629	-0.276732	-0.141627	-0.124311	0.0601504	-0.313797	-0.171448	-0.296107	-0.0392885	-0.164114	-0.178112	-0.230123	-0.284146	-0.393797	-0.384127	-0.322777	-0.26501	0.0463061
ENSCAFG00000001748	-0.254866	-0.263142	-0.297879	-0.267151	-0.278032	-0.257283	-0.334265	-0.232162	-0.191071	-0.197623	-0.300731	-0.215215	-0.511574	-0.381157	-0.262696	-0.313206	-0.364029	-0.217638	-0.230933	-0.20182	-0.150079	-0.306993	-0.353784	-0.25508	-0.516834	-0.374542	-0.390891	-0.501413	-0.30078	-0.252811	-0.399403	-0.278955	-0.300528	-0.205697	-0.216876	-0.162322	0.0154099	0.154523	-0.23532	-0.193994	-0.179789	-0.222066	-0.234751	-0.347631	-0.188517	-0.00701722	-0.249825	-0.091872	-0.255404
ENSCAFG00000001753	-0.201522	-0.250335	-0.288189	-0.427668	-0.287088	-0.343289	-0.389588	-0.358374	-0.369022	-0.39508	-0.352274	-0.352548	-0.498518	-0.379501	-0.348273	-0.338224	-0.446179	-0.334499	-0.241039	-0.18123	-0.168129	-0.186634	-0.294886	-0.199218	-0.358432	-0.33652	-0.341386	-0.371657	-0.188919	-0.2411	-0.283527	-0.283407	-0.265698	-0.180018	-0.190542	-0.181677	0.0339568	0.306412	-0.0951	-0.134833	-0.13892	-0.186191	-0.242464	-0.209567	-0.0583504	-0.0673205	-0.170944	0.13426	-0.267678
ENSCAFG00000001754	-0.213006	-0.231882	-0.247157	-0.301428	-0.196421	-0.233385	-0.366336	-0.224965	-0.195198	-0.305402	-0.349521	-0.181292	-0.416878	-0.135923	-0.406904	-0.33061	-0.350185	-0.243987	-0.249896	-0.177197	-0.179722	0.226269	-0.176751	-0.242823	-0.304234	-0.208371	-0.304198	-0.29029	-0.183834	-0.163288	-0.359855	-0.225325	-0.32685	-0.197422	-0.217907	-0.16989	-0.264132	-0.224103	-0.324542	-0.163267	-0.152591	-0.202638	-0.239482	-0.287331	-0.316757	-0.304818	-0.178529	-0.266012	-0.224291
ENSCAFG00000001766	-0.151673	-0.11359	-0.130724	0.253026	-0.0806421	0.217306	0.208866	0.000535723	0.126863	-0.0315524	-0.0361299	0.00804482	0.0468522	0.0572337	0.0867202	0.0892497	0.31886	0.157509	-0.101487	-0.147054	-0.148978	-0.00493257	0.212521	-0.141424	0.873372	0.0310293	0.75477	0.56812	-0.189749	0.0432038	0.113332	-0.12983	0.183768	-0.124991	-0.163732	-0.147857	0.375734	-0.107907	0.0122546	0.00991631	-0.00278836	0.0238643	0.0447816	0.0582409	0.163301	0.11659	0.164578	0.0529526	-0.151409
ENSCAFG00000001771	-0.0429871	0.0268724	-0.00672055	-0.381352	-0.325373	-0.374073	-0.416207	-0.351443	-0.372488	-0.332804	-0.444502	-0.325948	-0.543568	-0.405731	-0.447619	-0.434623	-0.482428	-0.296835	0.0749676	-0.0898119	-0.129534	0.371428	-0.185326	0.397884	-0.30727	-0.23167	-0.225482	-0.117117	-0.087539	-0.165444	-0.187714	-0.155373	-0.237648	-0.0244066	-0.0282548	-0.137075	-0.190975	-0.125122	-0.12096	-0.101958	-0.0889623	-0.131658	-0.0653654	-0.244905	-0.131057	-0.160491	0.110105	-0.151506	0.134888
ENSCAFG00000001774	-0.101907	-0.060848	-0.00111844	0.189153	0.0337987	0.335581	0.169578	0.460468	0.113492	0.453538	0.16928	0.135216	-0.1635	-0.139233	0.0652518	0.0147409	0.425966	0.239088	-0.17132	-0.172598	-0.126085	0.153689	0.387298	0.272268	-0.22171	0.496259	0.145808	0.163938	0.201762	-0.155385	0.356498	-0.0678269	0.271242	-0.0380567	-0.107257	-0.162791	1.0257	1.14543	0.48103	0.147289	0.321008	0.272295	0.144438	0.246949	1.41007	1.19876	0.691511	1.4368	-0.175481
ENSCAFG00000001781	-0.156583	-0.243725	-0.114826	-0.0243685	-0.15896	0.106051	-0.0637419	0.126347	0.001406	0.0307239	-0.148241	-0.145427	-0.0539108	-0.04552	-0.075847	-0.0624871	-0.035608	0.581037	-0.212765	-0.108775	0.0928631	0.0138956	-0.0661748	-0.163264	0.610044	-0.294145	0.39744	-0.217872	-0.236133	-0.13146	-0.102623	-0.0533066	0.0804747	-0.190426	-0.200061	-0.18094	0.21891	0.07976	-0.18391	-0.135693	-0.0931136	-0.132042	-0.143425	-0.0725298	0.0745443	0.0625745	-0.198387	-0.124194	-0.152931
ENSCAFG00000001786	-0.0989944	-0.0227027	-0.157675	-0.227022	-0.17522	-0.255798	-0.198282	-0.235228	-0.200646	-0.262722	-0.301036	-0.230756	-0.207446	-0.267962	-0.224941	-0.16582	-0.0769566	-0.206026	-0.17325	-0.0220975	-0.149418	-0.0967451	-0.204056	-0.193795	-0.258998	-0.235895	-0.196859	-0.172963	-0.00545961	-0.101642	-0.137098	-0.160567	-0.214118	-0.124991	-0.0998802	-0.158103	-0.187884	-0.108076	-0.241296	-0.0561198	-0.086171	-0.141756	-0.138282	0.141757	-0.15754	-0.259662	-0.138536	-0.252858	-0.208497
ENSCAFG00000001787	-0.253368	-0.277464	-0.309386	-0.418138	-0.331959	-0.395676	-0.477304	-0.391559	-0.383383	-0.413846	-0.368334	-0.373917	-0.590639	-0.42534	-0.431333	-0.40607	-0.520315	-0.37633	-0.278624	-0.217387	-0.160645	-0.288569	-0.168852	-0.146847	-0.390517	-0.31194	-0.302204	-0.33404	-0.223162	-0.244046	-0.266232	-0.283195	-0.239243	-0.223272	-0.244479	-0.173573	-0.0307511	0.1379	-0.164334	-0.173509	-0.148368	-0.195424	-0.236499	-0.289077	0.023505	0.242913	0.0634938	-0.00329849	-0.224672
ENSCAFG00000001792	-0.219747	-0.306796	-0.357383	-0.540699	-0.403793	-0.50018	-0.579932	-0.516571	-0.522211	-0.542384	-0.520976	-0.472994	-0.625024	-0.507593	-0.52002	-0.480715	-0.61722	-0.415036	-0.193916	-0.0841514	0.813471	-0.266502	0.189503	-0.302548	0.250605	-0.444058	0.338902	-0.244221	0.138672	-0.274653	-0.0111909	2.1788	0.103872	-0.235984	-0.239958	0.669439	0.503707	-0.157018	0.0106061	-0.241909	-0.162182	-0.286218	-0.22313	-0.108484	-0.0427818	-0.300103	1.16411	-0.0199608	0.878839
ENSCAFG00000001793	-0.181549	-0.191396	-0.270323	-0.570127	-0.392987	-0.529479	-0.609117	-0.533763	-0.363739	-0.577757	-0.541165	-0.482708	-0.667867	-0.533696	-0.506102	-0.446044	-0.604287	-0.480984	-0.127376	-0.205924	-0.202175	-0.422593	-0.427577	-0.311462	-0.55759	-0.354187	-0.458462	-0.490641	-0.402471	-0.266247	-0.49268	-0.348483	-0.376037	-0.137276	-0.110192	-0.202705	-0.438679	-0.310089	-0.4218	-0.246135	-0.236832	-0.29372	-0.334511	-0.437311	-0.549804	-0.456291	-0.511154	-0.494148	-0.326669
ENSCAFG00000001798	-0.00587087	0.0702506	0.0409731	-0.131547	-0.192201	-0.146703	-0.110406	-0.300666	-0.175884	-0.253754	-0.195043	-0.175763	-0.204688	-0.0101228	-0.176526	-0.0405968	-0.0864285	-0.132188	0.0215996	-0.0569099	-0.046768	0.312919	0.518184	0.0749676	2.01846	0.397554	0.920296	0.166424	-0.20106	0.254222	0.0290485	0.115639	0.0956298	-0.00572296	-0.00541085	-0.0683642	0.237766	-0.124531	0.00390936	0.110761	-0.063196	0.134855	-0.0433565	0.0278339	-0.0304233	0.101443	-0.148328	0.0738744	-0.0514095
ENSCAFG00000001807	-0.286823	-0.345629	-0.354052	0.284293	0.0265947	0.510295	0.933841	0.261621	0.536744	0.312213	0.0028719	-0.0231876	0.451927	0.82413	0.46782	0.60442	0.503198	-0.367398	-0.28748	-0.240737	-0.199753	-0.290695	-0.379397	-0.266371	-0.48894	-0.295809	-0.280619	-0.484013	-0.269546	-0.258775	-0.408857	-0.299093	-0.286968	-0.27574	-0.286915	-0.202504	-0.335847	-0.303254	-0.33876	-0.220064	-0.225309	-0.253613	-0.196698	-0.351227	-0.346931	-0.330826	-0.365941	-0.401942	-0.324766
ENSCAFG00000001809	-0.0691183	-0.0746189	-0.0952945	-0.0780414	-0.0630438	-0.0658272	0.0513946	-0.128874	-0.0545543	-0.06377	-0.0459186	-0.000174241	0.016513	0.0865192	-0.0924294	-0.0112284	-0.198999	-0.0963105	-0.0274535	-0.100142	-0.0871972	-0.218926	-0.195255	-0.21192	-0.34976	-0.201329	-0.227711	-0.198649	-0.245472	-0.149134	-0.229913	-0.205082	-0.296938	-0.109293	-0.069025	-0.0839681	-0.322246	-0.206298	-0.297137	-0.120151	-0.149943	-0.189173	-0.144145	-0.250144	-0.376624	-0.270237	-0.216314	-0.347069	-0.154073
ENSCAFG00000001811	-0.0974132	-0.0806781	-0.0707664	-0.313634	-0.256523	-0.315206	-0.336029	-0.324389	-0.285989	-0.24761	-0.243069	-0.0647312	-0.355097	-0.28235	-0.236785	-0.282206	-0.0938968	-0.26066	0.0842786	-0.0233004	0.251865	-0.043095	0.00953563	0.0688763	-0.0237075	0.0343579	0.139707	0.373238	-0.236548	0.080996	0.0393101	0.314896	0.0658515	-0.0448818	-0.078226	0.535768	-0.213953	0.0177386	-0.226151	-0.125093	-0.107786	-0.116269	-0.0440765	-0.1543	-0.288348	-0.255804	-0.161704	-0.203247	0.400537
ENSCAFG00000001814	0.0587081	0.0997202	0.113044	-0.568288	-0.417275	-0.519083	-0.605269	-0.546158	-0.532776	-0.566464	-0.525259	-0.479121	-0.660695	-0.531531	-0.538823	-0.494175	-0.663487	-0.479198	-0.235816	-0.0513201	-0.203202	0.174745	0.0871643	0.445946	-0.268681	-0.27763	0.17537	-0.23345	0.327839	-0.171048	-0.119341	-0.235394	0.392615	0.146647	0.10873	-0.202437	0.169143	3.24454	-0.0791308	0.580678	0.41298	0.473021	-0.122753	0.68857	1.5733	0.676754	0.297242	0.588653	-0.19099
ENSCAFG00000001815	-0.279	-0.286966	-0.402805	-0.565446	-0.423141	-0.525834	-0.609759	-0.555621	-0.540865	-0.583403	-0.542542	-0.486892	-0.675222	-0.540189	-0.54667	-0.50111	-0.658022	-0.485301	0.319438	-0.216042	-0.196525	-0.42806	-0.457703	-0.318371	-0.571031	-0.473631	-0.508672	-0.585431	-0.423847	-0.291178	-0.503979	-0.408685	-0.266363	-0.202541	-0.22465	-0.208398	-0.437751	-0.332619	-0.425715	-0.260746	-0.257231	-0.312955	-0.338933	-0.461452	-0.56457	-0.479155	-0.514878	-0.500663	-0.20079
ENSCAFG00000001816	-0.1808	-0.146916	-0.0968086	-0.0989421	-0.201772	0.00978292	0.163003	-0.2215	-0.105728	-0.264051	-0.0688609	-0.238377	-0.31446	-0.167882	0.0763562	-0.109395	0.102281	-0.221657	-0.144409	-0.160215	-0.00707256	0.0430488	-0.146511	-0.287914	-0.179074	-0.372878	0.130557	1.44012	-0.355672	-0.0712506	0.528985	1.96873	-0.00979069	-0.169866	-0.134781	0.0594807	-0.149039	-0.28528	-0.362456	-0.232025	-0.214859	-0.290642	-0.289465	-0.241207	-0.367636	-0.362264	-0.446063	-0.456314	0.202632
ENSCAFG00000001825	-0.169732	-0.106292	-0.163428	-0.181207	-0.377653	-0.193554	-0.339717	0.266419	-0.465756	0.222369	-0.416818	0.294068	-0.124886	-0.485948	0.0137278	-0.412325	-0.308654	-0.0622198	-0.227072	-0.129648	-0.165487	0.345817	-0.0186724	0.0699905	-0.115916	-0.196721	0.161762	0.477473	0.454642	0.154353	0.450351	-0.0799096	-0.120662	-0.0997382	-0.140968	-0.14183	0.0205618	0.488848	0.096428	0.520658	0.889942	0.81542	0.401037	0.876149	2.00874	0.642601	0.40329	0.409502	-0.186518
ENSCAFG00000001827	-0.0941676	-0.0393655	-0.0804565	-0.455257	-0.342353	-0.456974	-0.494462	-0.443803	-0.414087	-0.323172	-0.477233	-0.380642	-0.566552	-0.485566	-0.474418	-0.432447	-0.57915	-0.410719	-0.0743492	-0.139837	-0.0791994	-0.319545	-0.302107	0.121544	-0.31016	-0.319493	-0.408371	-0.267753	-0.0426081	-0.221917	-0.347288	-0.231897	-0.339346	-0.082249	-0.0908378	-0.0739896	-0.349448	-0.222837	-0.294561	-0.162336	-0.157028	-0.219565	-0.304686	-0.250966	-0.352709	-0.333541	-0.148465	-0.188589	-0.158545
ENSCAFG00000001829	-0.176223	-0.201173	-0.216421	-0.205118	-0.166576	-0.154939	-0.17054	-0.181918	-0.0806362	-0.0865216	-0.266317	-0.146922	-0.410075	-0.265416	-0.142917	-0.218575	-0.0374296	0.160486	-0.0970589	-0.138917	-0.0741366	-0.208094	-0.233167	-0.197583	-0.3989	-0.326022	-0.305841	-0.1433	-0.221813	-0.208625	-0.307279	-0.293264	-0.239376	-0.189488	-0.168412	-0.099572	-0.0401276	0.167181	-0.194831	-0.142712	-0.101989	-0.108959	-0.214799	-0.149472	-0.175998	-0.151631	-0.0231102	0.194645	-0.187374
ENSCAFG00000001834	-0.181549	-0.179277	-0.118914	0.0627456	-0.0582068	0.092414	-0.0714391	0.202181	0.0898861	0.141161	0.0160255	0.0252301	-0.22804	-0.190419	0.0653999	-0.0941669	0.204469	0.0948355	-0.136347	-0.172881	-0.184932	0.0372789	-0.0630155	-0.0601565	-0.249892	-0.0539768	-0.156621	-0.0964023	-0.176882	-0.203164	-0.0642285	-0.0621036	0.0808736	-0.11117	-0.174282	-0.19132	0.64796	0.419232	0.0953978	-0.0596293	-0.0296283	-0.0617352	-0.133757	-0.0695508	0.165548	0.267206	0.270626	0.698399	-0.18823
ENSCAFG00000001836	-0.086761	-0.0751697	-0.106802	-0.0303879	0.0263889	-0.0604265	-0.0239733	-0.0704998	0.0512586	-0.0230828	0.102441	0.0120796	0.0970498	0.0963234	-0.0235827	0.0405743	-0.129416	-0.0919933	-0.087975	-0.0854958	-0.122784	0.00711339	-0.142337	-0.192384	-0.240787	-0.0754844	-0.101015	-0.119934	0.0314813	-0.0198072	-0.092938	-0.0856329	-0.238844	-0.109123	-0.119075	-0.114104	-0.136674	-0.137695	-0.187413	-0.0409358	-0.0644843	-0.136755	-0.0553894	-0.0599972	-0.308732	-0.230511	0.00129885	-0.208759	-0.138183
ENSCAFG00000001847	-0.251454	-0.284487	-0.328312	0.209218	0.146181	0.258351	-0.0343966	0.420085	0.263875	0.154778	-0.160783	0.147022	-0.536764	-0.00948617	0.36033	0.186057	1.52853	0.648325	-0.231387	-0.200122	-0.173999	-0.122052	-0.293983	-0.154053	-0.405982	-0.231542	-0.258564	-0.371326	-0.219634	-0.243758	-0.293097	-0.303227	-0.221828	-0.219091	-0.21759	-0.119998	-0.0599109	0.200765	-0.195243	-0.13691	-0.138992	-0.0769316	-0.174792	-0.262985	-0.0995991	0.131738	0.0488759	0.0505722	-0.197935
ENSCAFG00000001868	-0.119716	-0.129152	-0.102714	-0.385198	-0.264138	-0.342614	-0.403058	-0.346246	-0.334851	-0.361866	-0.354721	-0.314441	-0.506609	-0.328316	-0.304448	-0.316605	-0.467127	-0.318719	-0.126241	-0.101204	-0.15837	-0.156671	-0.183295	-0.134516	-0.251338	-0.22002	-0.173162	-0.330394	0.171463	-0.205391	-0.189328	-0.147106	-0.194709	-0.0912069	-0.0966281	-0.165604	0.255386	0.730858	0.00875165	-0.0811878	-0.0551083	0.00241633	-0.149904	-0.179263	0.155758	0.220335	-0.0311087	0.194896	-0.182236
ENSCAFG00000001869	-0.197028	-0.152011	-0.242312	-0.0910835	-0.121499	-0.186533	-0.169899	-0.191247	-0.148812	-0.145643	-0.142276	-0.0574088	-0.284305	-0.193348	-0.0241749	-0.198044	0.16312	-0.00565009	-0.1854	-0.1859	-0.186106	-0.273082	-0.172237	-0.280485	-0.0461092	-0.356491	-0.353821	-0.275376	-0.268404	-0.102864	-0.29817	-0.281181	-0.280454	-0.161334	-0.159925	-0.184422	-0.273715	-0.267054	-0.307028	-0.148871	-0.14708	-0.200137	-0.104858	-0.190973	-0.405353	-0.348545	-0.144052	-0.316375	-0.272435
ENSCAFG00000001873	-0.0625439	-0.0147156	-0.0354882	-0.431347	-0.328048	-0.369078	-0.507771	-0.403021	-0.43043	-0.414842	-0.454749	-0.367491	-0.57832	-0.435271	-0.482709	-0.37711	-0.589351	-0.394939	-0.200729	-0.101841	-0.15881	-0.400222	-0.393501	-0.284645	-0.539524	-0.463005	-0.469842	-0.461973	-0.246406	-0.255398	-0.45221	-0.357386	-0.388799	-0.00887955	0.0501127	-0.0914017	-0.306996	-0.273551	-0.356584	-0.220136	-0.19532	-0.247361	-0.286996	-0.374956	-0.488332	-0.364407	-0.406761	-0.46145	-0.23685
ENSCAFG00000001875	-0.131783	-0.0791633	-0.202189	-0.239896	-0.166267	-0.319526	-0.315182	-0.30573	-0.403027	-0.302081	-0.372769	-0.15544	-0.483625	-0.212574	-0.30504	-0.149233	-0.306468	-0.30666	-0.183242	-0.117619	-0.174146	0.108542	-0.239598	-0.0156599	0.234707	-0.0862382	-0.178675	0.82034	2.41272	0.0142489	-0.000237491	-0.151664	0.0961615	-0.0773008	-0.10805	-0.198084	0.926369	0.652129	1.30762	1.10445	1.41858	1.9562	1.26936	1.4431	0.709807	0.48384	0.31972	1.8243	-0.168345
ENSCAFG00000001879	-0.0547212	-0.111112	-0.0597135	-0.516622	-0.390414	-0.490459	-0.544333	-0.508974	-0.500917	-0.493559	-0.507211	-0.441612	-0.570046	-0.490404	-0.493369	-0.43068	-0.471498	-0.422182	-0.261591	-0.0965338	-0.183244	-0.274296	-0.28789	-0.246834	-0.410028	-0.195312	-0.408136	-0.405298	-0.0210246	-0.200578	-0.426383	-0.357069	-0.266628	-0.0451377	-0.085682	-0.186231	-0.354909	-0.0836896	-0.104682	-0.0425831	0.0173952	-0.102419	-0.0455163	-0.159847	-0.27599	-0.248088	-0.189975	-0.0388782	-0.230476
ENSCAFG00000001880	-0.2056	-0.221829	-0.248066	0.00472531	-0.00808747	0.085393	0.0310292	0.0242587	0.0638043	0.0833681	-0.0609076	0.066176	0.159383	0.225179	0.0423029	0.0264339	0.23762	-0.0141355	-0.167119	-0.152432	-0.123297	-0.029227	0.0645978	-0.0618651	-0.0417734	0.0460078	0.0206365	0.273974	0.100071	-0.0779325	0.00656516	-0.0754581	-0.0627003	-0.205015	-0.211324	-0.114238	0.0572434	-0.02074	0.130015	0.092927	0.0767293	0.191216	0.0522893	-0.0388356	0.237934	0.0900111	0.449488	0.297876	-0.124768
ENSCAFG00000001885	-0.170314	-0.148018	-0.124365	-0.490538	-0.368802	-0.450089	-0.526533	-0.435273	-0.476651	-0.442576	-0.492834	-0.433094	-0.540442	-0.491932	-0.457835	-0.461136	-0.486617	-0.390622	-0.14668	-0.179815	-0.158957	2.13965	-0.1552	-0.2478	-0.47969	-0.237815	-0.408488	0.000541729	-0.319042	-0.202805	-0.365159	-0.154207	-0.0871611	-0.135058	-0.162622	-0.173975	-0.320288	-0.237942	-0.337318	-0.209321	-0.191026	-0.235146	-0.253572	-0.298425	-0.388501	-0.364121	-0.349254	-0.359847	-0.212112
ENSCAFG00000001890	-0.26943	-0.335439	-0.32377	-0.575144	-0.420774	-0.526779	-0.618418	-0.54909	-0.536077	-0.579418	-0.542848	-0.4848	-0.670992	-0.541081	-0.562956	-0.504509	-0.681156	-0.475923	-0.291568	-0.207835	-0.101945	-0.419455	-0.409185	-0.311314	-0.547473	-0.449947	-0.492248	-0.523785	0.29453	-0.277743	-0.478844	-0.400948	-0.374708	-0.238543	-0.21997	-0.201701	0.609321	-0.24562	-0.114263	-0.122228	-0.0601184	0.708468	-0.221073	-0.429607	-0.078413	-0.106046	-0.0541388	-0.384403	-0.315061
ENSCAFG00000001891	0.0423137	0.0957267	0.0718605	-0.0456036	-0.0733352	-0.0516503	-0.105756	-0.044911	0.0798165	-0.0428452	-0.0814026	-0.0780311	-0.00481643	-0.129557	-0.0194371	-0.0887283	-0.0144784	-0.0211323	0.0984722	0.0074789	0.00143885	0.173327	0.144822	-0.0586708	0.129925	0.178382	0.231327	0.165927	0.00325679	0.0572142	0.27233	0.0722894	0.0472401	0.183502	0.17401	-0.0188737	-0.125134	-0.074745	-0.164231	0.045656	0.00415423	0.0276153	0.0710071	-0.0213721	-0.110032	-0.192786	0.132998	-0.12457	-0.0165859
ENSCAFG00000001892	-0.214255	-0.204065	-0.263964	0.15822	0.272251	0.122523	0.258576	0.131145	0.0822926	0.174375	0.186869	0.116237	-0.112567	-0.0488305	0.196135	0.0756532	0.329425	0.236855	-0.212538	-0.1738	-0.177814	-0.174386	-0.189726	-0.158287	-0.242088	-0.224629	-0.189351	-0.182741	-0.252839	-0.190088	-0.156352	-0.216952	-0.164797	-0.170122	-0.188004	-0.170024	0.0316899	0.359827	0.000715509	-0.122729	-0.104995	-0.0584651	-0.178289	-0.230523	0.181117	0.0862957	0.189538	0.106072	-0.224576
ENSCAFG00000001894	-0.224407	-0.270854	-0.331038	-0.184551	-0.104415	-0.149808	-0.106557	-0.121411	-0.158056	-0.15378	-0.0604487	-0.104332	0.211971	-0.118479	-0.163793	-0.170987	-0.142714	-0.208854	-0.287253	-0.157951	-0.167175	-0.281686	-0.21297	-0.192681	-0.486194	-0.225909	-0.380802	-0.110157	-0.312713	-0.154667	-0.363776	-0.20222	-0.239908	-0.22549	-0.235992	-0.142366	-0.299783	-0.177355	-0.209151	-0.145075	-0.147366	-0.14772	-0.218399	-0.277058	-0.350943	-0.400846	-0.266925	-0.261377	-0.215823
ENSCAFG00000001898	-0.244131	-0.295917	-0.341485	-0.562603	-0.414702	-0.517328	-0.582177	-0.537628	-0.51957	-0.55733	-0.531071	-0.483006	-0.651686	-0.514469	-0.546522	-0.486561	-0.658204	-0.463269	-0.35243	-0.184839	-0.203715	-0.358011	-0.235875	0.705423	-0.448328	-0.352523	-0.326722	-0.368509	-0.0160438	-0.27882	-0.225417	-0.163216	-0.379361	-0.199725	-0.222508	-0.205116	-0.0880403	-0.148833	0.211098	-0.129605	-0.0652001	-0.151086	-0.0559036	-0.207101	-0.111958	0.0501423	0.571672	0.180488	-0.309162
ENSCAFG00000001899	-0.213922	-0.247856	-0.318319	-0.0932571	-0.00695541	-0.0482748	0.23324	-0.276543	-0.0469609	-0.157766	0.111312	-0.0249808	-0.271066	0.817382	-0.148987	0.208355	-0.212114	-0.139631	-0.239903	-0.196513	-0.148538	-0.187647	-0.313729	-0.258348	-0.102764	-0.24076	-0.196859	-0.448218	-0.322778	-0.183693	-0.458667	-0.318383	-0.328844	-0.209622	-0.217035	-0.147924	0.209224	-0.249164	-0.236969	-0.171719	-0.144789	-0.121174	-0.237425	-0.26997	-0.392995	-0.268665	-0.38111	-0.333413	-0.245223
ENSCAFG00000001900	0.00860947	0.0688735	-0.0889354	-0.578153	-0.424273	-0.53245	-0.611843	-0.557353	-0.544001	-0.585064	-0.542542	-0.491973	-0.674854	-0.539935	-0.563845	-0.502741	-0.685527	-0.488577	-0.323362	-0.000445881	0.246362	-0.389391	-0.414375	-0.316514	-0.501225	-0.450331	-0.421979	-0.478047	-0.343635	-0.232263	-0.497522	-0.314355	-0.41645	0.155775	0.263799	0.195161	-0.388499	-0.310933	-0.37008	-0.252151	-0.236188	-0.26275	-0.331631	-0.41276	-0.385612	-0.396131	-0.446615	-0.467839	-0.0289549
ENSCAFG00000001903	-0.0810188	-0.115381	-0.0756114	0.701136	-0.0654108	0.867958	0.856068	0.645187	1.0942	0.330647	0.44734	0.223982	0.570342	0.623843	0.76053	0.654456	0.944735	0.404629	0.00615697	-0.127384	-0.201001	-0.211941	-0.2106	-0.251366	0.0654657	0.477696	0.252209	-0.401155	-0.236237	-0.224503	-0.440104	-0.242707	0.224846	-0.0159606	-0.0334106	-0.205585	0.168731	-0.0714541	-0.259017	-0.144646	-0.161537	0.0273268	0.0902391	-0.181214	0.147893	-0.252517	0.164026	-0.0516569	-0.199363
ENSCAFG00000001911	-0.239637	-0.340397	-0.376914	-0.556751	-0.413261	-0.519623	-0.59244	-0.537362	-0.535417	-0.562146	-0.528165	-0.462534	-0.650582	-0.515233	-0.526238	-0.482347	-0.645454	-0.473839	-0.334717	-0.16998	-0.194837	-0.223784	-0.328623	-0.137041	-0.304524	-0.282111	-0.407549	-0.303879	-0.0440608	-0.165228	-0.341062	-0.305982	-0.277264	-0.264478	-0.276842	-0.193128	-0.173459	0.127352	-0.0532709	0.18883	0.242564	0.253059	-0.0432537	0.142168	-0.163799	-0.156632	0.0412912	0.110958	-0.296032
ENSCAFG00000001935	0.172387	0.251751	0.375283	0.470058	0.23407	0.299397	0.383495	0.525905	0.377116	0.42813	-0.0200704	0.281366	-0.115141	0.0958141	-0.127667	-0.229724	0.265307	0.237748	0.0850734	0.0750518	0.0182415	-0.120635	0.135795	0.910375	0.265636	0.38104	-0.0184282	0.263534	-0.198466	-0.127005	0.187469	0.135988	0.0798101	0.154837	0.174168	-0.0184049	-0.209522	-0.0375322	0.0310056	-0.02876	-0.0198227	-0.0398064	-0.0539496	-0.0660581	0.177104	0.0374243	0.447696	0.280838	0.15601
ENSCAFG00000001937	-0.009699	-0.000118533	-0.0495692	-0.297917	-0.150212	-0.293873	-0.23789	-0.308262	-0.276415	-0.28647	-0.0540249	-0.24824	-0.217743	-0.129047	-0.224497	-0.126663	-0.389348	-0.262596	-0.163258	-0.0576883	0.022644	-0.139766	-0.132746	-0.185252	-0.318398	-0.283135	-0.290121	-0.320782	0.170944	-0.124562	-0.2577	-0.181976	-0.311695	-0.00265168	-0.0306344	-0.0449248	-0.153366	-0.177861	-0.204721	-0.112487	-0.0850974	-0.17138	-0.137563	-0.127694	-0.364586	-0.186927	-0.292989	-0.313118	-0.137232
ENSCAFG00000001941	-0.0460663	0.106743	0.0721633	-0.447231	-0.364995	-0.403777	-0.486604	-0.384096	-0.432906	-0.467653	-0.450008	-0.3784	-0.591191	-0.480982	-0.434886	-0.432991	-0.504104	-0.391961	0.180909	-0.131771	-0.119922	-0.0361104	0.00366835	0.0924246	-0.118373	-0.10749	-0.0646488	-0.0927566	-0.231256	-0.194327	0.0669819	-0.0336988	-0.107767	-0.014169	-0.0872684	-0.132119	-0.0793851	0.3027	-0.0805732	-0.136695	-0.109003	-0.133004	-0.202869	-0.243364	0.157523	0.0612884	-0.0519323	0.256659	0.319567
ENSCAFG00000001945	-0.075027	-0.0149911	-0.128756	-0.398909	-0.280296	-0.373398	-0.349659	-0.415682	-0.423827	-0.433276	-0.434254	-0.269311	-0.500541	-0.390961	-0.473085	-0.392338	-0.496818	-0.331819	-0.21197	-0.130639	-0.193516	-0.272171	-0.328397	0.410809	-0.226623	-0.269053	-0.411773	-0.389554	-0.171382	-0.214875	-0.251359	-0.243025	-0.351178	-0.0736323	-0.109954	-0.197816	-0.337186	-0.27777	-0.0735673	-0.150662	-0.0932567	-0.221104	-0.195567	-0.333147	-0.343239	-0.327682	-0.347462	0.120103	-0.279095
ENSCAFG00000001952	-0.0453173	-0.0987179	-0.12058	-0.365969	-0.343383	-0.255393	-0.425989	-0.30653	-0.448753	-0.404214	-0.385005	-0.311602	-0.349213	-0.449023	-0.40868	-0.283838	-0.458019	-0.310233	0.0273906	-0.0314374	-0.0884445	1.08427	-0.235198	-0.147515	-0.468417	-0.215412	0.690131	0.0734569	-0.0389762	-0.155313	-0.32492	-0.0654952	-0.234191	-0.08933	-0.0678352	-0.144308	-0.156664	-0.0437765	-0.0520346	-0.119649	-0.0513865	-0.160608	-0.191145	-0.161491	-0.358647	-0.243229	-0.245136	-0.171801	-0.170723
ENSCAFG00000001956	-0.149176	-0.187127	-0.248369	-0.348078	-0.299026	-0.359897	-0.360082	-0.430609	-0.358292	-0.41069	-0.397853	-0.346421	-0.466524	-0.316856	-0.333319	-0.219119	-0.297179	-0.268104	-0.180744	-0.0980905	-0.00443109	-0.268122	-0.186228	-0.234057	-0.0251528	-0.244729	-0.0586659	-0.343154	-0.345088	-0.182831	-0.425922	-0.268356	-0.300395	-0.102639	-0.104877	0.350129	-0.106999	-0.186974	-0.24109	-0.132613	-0.15803	-0.165897	-0.155046	-0.32801	-0.41386	-0.294673	-0.317123	-0.340304	0.107295
ENSCAFG00000001957	-0.161326	-0.200071	-0.24095	0.845936	0.316813	0.795048	0.877075	0.874286	1.14438	0.567795	0.940139	0.325151	1.1398	0.461118	0.673768	0.578315	0.895008	0.631652	-0.263067	-0.138563	-0.184418	-0.250609	-0.435926	-0.24988	-0.515388	-0.265212	0.441432	-0.416235	-0.285422	-0.215666	-0.395022	-0.366501	-0.346259	-0.141371	-0.125342	-0.204245	-0.328119	-0.242076	-0.367711	-0.208963	-0.22216	-0.272464	-0.261696	-0.0993414	-0.338103	-0.401418	-0.423999	-0.424993	-0.23666
ENSCAFG00000001966	-0.319362	-0.37565	-0.447319	-0.567786	-0.420157	-0.521243	-0.602863	-0.544959	-0.534757	-0.573937	-0.5352	-0.483006	-0.668786	-0.533441	-0.541784	-0.492136	-0.649097	-0.475476	-0.356177	-0.252765	-0.202321	-0.410952	0.0120179	-0.123224	-0.317097	-0.279294	-0.0560851	-0.12126	-0.335749	-0.196339	-0.448405	-0.194801	0.238007	-0.293826	-0.299606	-0.207594	-0.380771	-0.20191	-0.363899	-0.205453	-0.213929	-0.268521	-0.332557	-0.329859	-0.518827	-0.440287	-0.430066	-0.447293	-0.318296
ENSCAFG00000001972	-0.0052051	0.0311413	0.00387805	0.728558	0.118291	0.561737	0.432404	0.40116	0.710402	0.317693	0.313051	0.0515311	0.477853	0.234984	0.4579	0.558192	0.888997	0.488441	-0.0964912	-0.0220975	-0.166735	0.0241194	0.225835	-0.0175913	0.397589	0.508165	2.01082	0.258893	-0.228143	0.0519693	-0.0953592	0.163757	0.369218	-0.02671	-0.0829059	-0.164867	0.438793	-0.0416669	-0.100354	-0.0269694	-0.0816619	-0.00143084	-0.0539496	-0.0838297	0.03153	-0.145915	-0.033591	-0.112293	-0.0909905
ENSCAFG00000001974	0.236633	0.166233	0.145445	-0.563774	-0.424376	-0.529479	-0.613447	-0.549623	-0.542515	-0.582075	-0.541165	-0.490927	-0.673015	-0.540444	-0.552296	-0.502877	-0.666948	-0.475774	0.444796	0.497683	-0.0734028	-0.390505	-0.352656	-0.258497	-0.480702	-0.374798	-0.463859	-0.509865	-0.00971405	-0.257194	-0.477691	-0.368727	-0.26849	0.247828	0.195108	-0.0865129	-0.202928	-0.193134	-0.160316	-0.184969	-0.0575417	-0.137044	-0.228478	-0.260108	-0.185949	-0.379697	0.219326	-0.3834	-0.00269444
ENSCAFG00000001976	0.825833	1.07456	1.15897	1.5268	1.36006	1.42086	1.77844	1.48735	1.45687	1.69325	1.36381	1.19488	2.38536	1.11138	1.96261	1.57018	2.07426	1.39311	0.864018	0.668137	0.672372	1.26131	0.578775	0.634258	1.39584	1.75855	1.32784	1.45122	2.08046	0.528252	1.29688	0.908006	0.487932	0.982887	0.937458	0.788444	1.0698	0.64926	0.744471	0.758302	0.637075	0.575837	1.18482	1.76751	0.986028	0.929542	2.04077	0.824306	1.14639
ENSCAFG00000001977	-0.182215	-0.0850847	-0.1819	-0.294405	-0.185512	-0.219073	-0.282469	-0.247489	-0.173408	-0.170719	-0.398923	-0.162613	-0.460824	-0.297375	-0.41786	-0.397504	-0.27441	-0.183249	-0.20811	-0.162762	-0.148245	-0.30264	-0.135454	0.279622	-0.327792	-0.136551	-0.441218	-0.425846	-0.185599	-0.24965	-0.287793	-0.236348	-0.336953	-0.147428	-0.160084	-0.153014	-0.329768	-0.263847	-0.203897	-0.211756	-0.187662	-0.254767	-0.252338	-0.31743	-0.298139	-0.318251	-0.134537	-0.074458	-0.190799
ENSCAFG00000001981	3.75494	5.36143	6.32004	11.4048	15.4825	11.4794	13.5803	10.1737	9.36659	13.0086	11.8697	12.1016	8.35925	14.112	12.1114	14.5071	13.0595	15.1893	3.83639	3.21808	3.20503	5.09385	4.48514	3.16648	5.69942	4.05628	6.93578	7.63791	4.95386	2.31692	6.54967	3.17732	3.96202	4.21771	4.19947	3.27154	10.7994	14.0876	8.51511	2.20272	2.34209	3.83776	2.32486	7.0234	8.796	14.8363	7.18667	12.4501	4.84731
ENSCAFG00000001990	0.293389	0.435041	0.636463	1.02786	0.425903	1.03727	1.06582	0.590011	0.694225	0.539231	0.567863	0.626566	0.557471	1.21719	0.607142	0.817205	0.690269	0.53861	0.327841	0.172979	0.241446	0.301075	0.722749	0.0575107	1.80196	0.567055	1.46368	0.389312	0.0434145	0.169729	0.496356	0.419294	0.162897	0.162344	0.107857	0.345307	1.28164	0.139334	0.50555	0.149008	0.229824	0.406273	0.331925	0.285472	0.54417	0.861522	0.471139	0.39785	0.475227
ENSCAFG00000001996	0.00120286	0.00497669	-0.0118684	0.369735	0.280485	0.217036	0.373071	0.166463	0.28715	0.282154	0.508366	0.325749	0.248194	0.382302	0.200724	0.310872	0.174231	0.162868	0.0965418	-0.0328526	-0.00868679	0.0450733	0.0204804	0.0113798	-0.221276	-0.0388703	-0.0685201	0.022582	0.0514045	-0.143674	-0.0115368	-0.0453575	-0.011253	-0.0790924	-0.0236543	-0.0240973	0.343174	0.776931	0.56273	0.0323342	0.02398	0.0739737	0.0291492	0.0494064	0.149017	2.23178	0.0650107	0.46024	0.00387068
ENSCAFG00000001999	-0.112226	-0.101197	-0.12058	-0.182545	-0.183454	-0.228524	-0.247993	-0.153264	-0.307779	-0.263552	-0.281153	-0.277082	-0.431772	-0.15655	-0.25322	-0.134005	-0.164025	-0.144544	-0.138277	-0.131346	-0.179942	-0.236944	-0.114806	-0.241412	-0.0164811	-0.285823	0.25174	-0.227484	-0.214238	-0.0850455	-0.233372	-0.205929	-0.132227	-0.122773	-0.151517	-0.194334	0.783456	-0.206635	-0.0823246	-0.091215	-0.0927557	-0.0630817	-0.0727702	-0.125948	-0.26331	-0.0961861	-0.138398	-0.0696973	-0.240846
ENSCAFG00000002000	-0.0845141	-0.030139	-0.0642558	0.392642	0.370123	0.295481	0.329294	0.339454	0.345917	0.611305	0.532532	0.397628	0.318618	0.252937	0.450646	0.282592	0.513945	0.403587	-0.14668	-0.0689386	-0.0594617	-0.122153	0.115372	-0.147367	-0.197718	-0.125285	-0.126472	-0.0869565	0.184952	0.0733801	-0.0359802	-0.0747162	-0.199494	-0.0614325	-0.089886	-0.0314639	-0.160991	-0.100229	-0.142905	-0.016226	-0.00300308	-0.0293228	0.051158	0.0515637	-0.160589	-0.0834681	0.0295693	-0.141483	-0.0937498
ENSCAFG00000002001	-0.0744444	-0.134935	-0.0772769	-0.298753	-0.320124	-0.291982	-0.310853	-0.308129	-0.288135	-0.335461	-0.348756	-0.344777	-0.465605	-0.338247	-0.296601	-0.352092	-0.425414	-0.253068	-0.0973996	-0.0345507	0.451516	-0.0479539	0.180815	-0.176115	0.191927	-0.103905	0.72028	0.0611939	-0.155299	-0.102505	0.16441	-0.0158928	0.11916	-0.159884	-0.140968	0.226503	0.594999	0.0136882	0.088907	0.0938581	0.0974139	0.253925	0.0738867	-0.0892742	0.358952	0.479982	0.30331	0.0547065	0.072186
ENSCAFG00000002013	-0.0039568	-0.0437722	0.0300717	-0.0860673	-0.158548	-0.132526	-0.124357	-0.148466	-0.102261	-0.226685	-0.131723	-0.250332	-0.125806	-0.108165	-0.186742	-0.20525	-0.0775031	-0.194265	0.218039	0.000969259	0.213857	-0.101908	-0.172237	-0.185401	-0.45671	-0.155242	-0.184541	-0.248198	0.209856	-0.159049	-0.244787	-0.0183305	-0.0389043	0.0453797	0.110951	0.32093	-0.030545	0.00499678	0.021424	-0.0758877	-0.054822	0.162843	-0.0462362	-0.106738	0.109694	0.0518571	0.173128	-0.030735	0.131938
ENSCAFG00000002020	-0.309209	-0.374548	-0.430664	-0.426163	-0.297689	-0.431051	-0.450364	-0.455131	-0.443636	-0.474794	-0.421866	-0.393792	-0.601672	-0.353145	-0.46435	-0.341487	-0.561299	-0.415929	-0.354928	-0.226019	-0.18163	-0.267008	-0.0811815	-0.28576	-0.453242	-0.257787	-0.378456	-0.325588	-0.37601	-0.200003	-0.285487	-0.300895	-0.366997	-0.285636	-0.288978	-0.157969	-0.249913	-0.229925	-0.344014	-0.231882	-0.240053	-0.270637	-0.323712	-0.409678	-0.470517	-0.198216	-0.449511	-0.424993	-0.131142
ENSCAFG00000002021	-0.300388	-0.362568	-0.372978	-0.438704	-0.318477	-0.409853	-0.482114	-0.411151	-0.477311	-0.486252	-0.402747	-0.407989	-0.580526	-0.428013	-0.43992	-0.375478	-0.558932	-0.428881	-0.357653	-0.201042	-0.204302	-0.361048	-0.259682	-0.308788	-0.535911	-0.345865	-0.432185	-0.499756	-0.383897	-0.257266	-0.363891	-0.311388	-0.366598	-0.231633	-0.262088	-0.207393	-0.352436	-0.221656	-0.382959	-0.23045	-0.249429	-0.296124	-0.330705	-0.401049	-0.450293	-0.336971	-0.449649	-0.476359	-0.13628
ENSCAFG00000002023	-0.289902	-0.357335	-0.386453	-0.562269	-0.41851	-0.516382	-0.602062	-0.537362	-0.533106	-0.579584	-0.534894	-0.482259	-0.661247	-0.529748	-0.549187	-0.495127	-0.667859	-0.474285	-0.177906	-0.221208	0.548297	-0.418139	-0.403543	-0.317033	-0.489229	-0.126565	-0.455178	-0.542842	-0.41015	-0.290316	-0.437913	-0.28701	-0.271414	-0.261578	-0.241307	-0.134262	-0.413331	-0.323253	-0.37348	-0.254801	-0.247568	-0.297471	-0.306434	-0.442139	-0.520111	-0.337971	-0.469921	-0.397808	-0.161684
ENSCAFG00000002025	-0.0170224	-0.000807076	0.0786739	0.025626	0.0676575	0.0795873	0.0433768	0.132211	0.160043	0.124055	0.0212257	0.0343458	0.123528	-0.0250202	-0.0557111	0.0349997	0.122682	-0.0772554	-0.0685582	-0.0445275	-0.132616	3.06891	-0.195368	-0.0893504	-0.239197	0.0114421	-0.24742	0.0606968	-0.0402214	-0.122407	-0.285372	-0.0804395	-0.157885	-0.0906097	-0.0513368	-0.120132	-0.129462	-0.0755889	-0.0877851	-0.0673646	-0.0128086	-0.0949171	-0.138385	-0.00175134	-0.192529	-0.180925	-0.0819955	-0.0507799	-0.00868868
ENSCAFG00000002030	-0.261773	-0.257496	-0.313777	-0.385198	-0.319609	-0.382985	-0.50729	-0.435806	-0.443305	-0.448056	-0.514246	-0.252873	-0.634585	-0.398219	-0.400537	-0.436526	-0.442354	-0.377075	-0.235929	-0.170404	-0.188307	-0.188153	-0.219063	-0.229229	-0.310883	-0.3113	-0.368837	-0.415241	-0.320495	-0.189944	-0.206969	-0.260407	-0.304649	-0.194863	-0.219494	-0.194535	-0.287316	-0.216171	-0.323718	-0.171504	-0.167192	-0.216776	-0.279694	-0.350713	-0.325424	-0.312106	-0.309538	-0.414846	0.00748625
ENSCAFG00000002034	-0.0702834	-0.0428082	-0.0242839	0.306699	0.0786694	0.382433	0.690579	0.0489145	0.346908	0.0353739	0.214858	0.0794759	0.108266	0.710299	0.206499	0.373416	0.391357	0.153192	-0.118065	-0.112313	-0.11097	-0.0457269	-0.117175	-0.134218	0.395132	-0.180846	0.218071	-0.312994	-0.211229	-0.0241181	-0.056734	-0.141171	-0.127309	-0.0146809	-0.0146912	-0.0897944	0.209224	-0.134994	-0.0411136	-0.0145787	-0.0428693	-0.0409605	-0.0394484	-0.0795152	-0.228642	0.0217054	0.0549437	0.186627	-0.0986974
ENSCAFG00000002035	-0.119051	-0.112213	-0.17327	-0.0576424	0.197844	-0.0465196	0.0951722	-0.137937	-0.0169173	-0.0059776	0.114983	0.0989027	0.0751688	0.171829	0.153642	0.00277603	-0.0873393	-0.0541809	-0.122835	-0.120945	-0.157049	-0.116788	-0.24366	-0.234354	-0.269548	-0.27507	-0.241437	-0.242564	-0.262697	-0.0810938	-0.283989	-0.198192	-0.236451	-0.140689	-0.133432	-0.145714	-0.252695	-0.207311	-0.200291	-0.120938	-0.113941	-0.12656	-0.144145	-0.138275	-0.280805	-0.148344	-0.253549	-0.110288	-0.2045
ENSCAFG00000002037	0.104646	0.302703	0.239318	-0.558757	-0.417275	-0.514357	-0.576244	-0.543759	-0.51957	-0.527438	-0.523117	-0.454464	-0.564345	-0.457172	-0.500772	-0.474325	-0.571318	-0.451211	-0.314732	0.0267248	-0.0340009	-0.0080706	1.86529	-0.182801	-0.331261	0.445306	-0.253754	0.219453	0.000351319	0.0485206	0.32848	0.767571	-0.0303962	0.139139	0.173613	-0.197481	-0.0562015	0.936584	-0.0522406	0.0393532	-0.102561	0.00789855	-0.0313237	0.569202	-0.147107	1.51014	-0.267339	-0.226298	-0.218106
ENSCAFG00000002040	-0.214421	-0.0994064	-0.220055	-0.471309	-0.312508	-0.484923	-0.577367	-0.53443	-0.523202	-0.270029	-0.521588	0.219648	-0.467444	-0.268981	-0.490408	-0.158886	-0.247633	-0.407295	-0.300993	-0.225736	-0.201954	-0.323594	-0.348594	11.4431	-0.376498	2.35129	-0.324962	2.96753	-0.228765	0.345326	-0.245479	-0.27673	-0.382418	-0.0959844	-0.134543	-0.203107	1.80147	0.214182	0.769713	0.427262	0.261531	1.16695	0.129834	0.889503	1.43174	-0.268236	0.860306	2.10668	-0.33076
ENSCAFG00000002046	-0.0606298	-0.124745	-0.12058	-0.463116	-0.383519	-0.46008	-0.452448	-0.460862	-0.509996	-0.382791	-0.454749	-0.362112	-0.53989	-0.395035	-0.420081	-0.377518	-0.601555	-0.438408	-0.301106	-0.0895997	-0.174072	0.217867	0.317568	5.04113	0.205079	0.232279	0.0216923	1.07969	-0.00691235	0.241505	0.241545	0.0238528	-0.265964	-0.17652	-0.195777	-0.155893	-0.00612502	-0.0884151	-0.0591434	-0.120222	-0.0165304	-0.183691	-0.199989	0.0502282	-0.334412	-0.306962	-0.082685	-0.151756	-0.0145878
ENSCAFG00000002054	0.0736046	-0.0379884	0.120008	-0.378844	-0.391752	-0.440907	-0.43962	-0.399822	-0.501247	-0.353396	-0.485033	-0.390953	-0.463766	-0.489513	-0.399649	-0.440741	-0.564943	-0.334945	-0.212765	0.220245	-0.104147	-0.0677943	-0.317227	-0.144321	-0.328515	-0.141159	-0.306662	-0.26245	-0.167232	-0.185849	-0.278915	-0.209215	-0.15948	-0.169098	-0.113365	0.134018	-0.232603	0.0803507	-0.113027	-0.0872757	-0.112868	-0.138582	0.0157793	0.603513	0.338729	0.0259924	0.0913505	-0.291444	1.12241
ENSCAFG00000002057	-0.0530568	-0.208059	-0.130724	-0.483515	-0.387121	-0.443608	-0.491415	-0.448734	-0.498771	-0.444237	-0.495587	-0.39693	-0.536213	-0.448641	-0.435331	-0.433807	-0.581154	-0.339113	-0.23116	0.0334467	-0.201221	-0.349811	-0.432429	-0.287765	-0.476655	-0.322566	2.21048	-0.376629	0.151021	-0.257122	-0.338179	-0.360672	-0.202286	-0.139238	0.0389287	-0.16835	1.45485	0.858108	0.253957	0.708524	0.346488	0.668939	0.780329	0.189012	0.108249	1.19976	0.761842	1.58188	-0.191275
ENSCAFG00000002061	-0.330846	-0.401539	-0.467608	0.32459	0.144226	-0.179647	0.600137	0.2347	0.10986	-0.346587	0.621548	0.0099875	0.463695	-0.312909	0.644601	0.230925	-0.620681	0.22435	-0.361741	-0.265855	-0.207824	-0.418241	-0.441342	-0.309308	-0.531576	-0.487201	-0.498466	-0.593054	-0.404961	-0.274581	-0.485531	-0.39533	-0.407809	-0.30176	-0.309521	-0.210005	-0.433527	-0.322156	-0.418194	-0.256449	-0.252578	-0.311032	-0.331528	-0.422519	-0.511926	-0.463579	-0.507293	-0.488135	-0.349789
ENSCAFG00000002065	-0.217417	-0.291372	-0.235499	-0.55742	-0.422627	-0.520973	-0.597251	-0.537762	-0.535252	-0.559821	-0.528318	-0.478972	-0.662718	-0.530894	-0.541932	-0.482754	-0.668405	-0.481282	-0.305307	-0.232104	-0.20533	-0.404575	-0.422048	-0.298091	-0.247002	-0.262652	1.83169	-0.518979	-0.366256	-0.272857	-0.48311	-0.398404	0.508006	-0.251255	-0.236151	-0.205585	-0.37902	-0.228997	-0.31187	-0.237683	-0.218152	-0.286506	-0.267661	-0.359753	-0.419638	-0.422996	-0.367182	-0.440152	-0.31763
ENSCAFG00000002073	-0.307545	-0.338331	-0.384939	-0.331859	-0.27268	-0.268759	-0.204055	-0.310128	-0.317849	-0.302413	-0.265399	-0.274392	0.0689171	-0.317747	-0.188667	-0.284654	-0.383519	-0.278822	-0.269994	-0.261327	-0.20599	-0.247775	-0.323884	-0.226703	-0.333573	-0.426775	-0.43676	-0.423361	-0.225549	-0.206613	-0.262774	-0.367667	-0.384678	-0.262772	-0.295085	-0.209335	-0.266605	-0.257096	-0.303937	-0.198721	-0.172703	-0.232838	-0.249252	-0.219429	-0.413057	-0.344687	-0.231208	-0.354586	-0.321341
ENSCAFG00000002089	-0.15134	-0.189192	-0.248217	-0.145592	-0.185821	-0.209621	-0.077212	-0.136604	0.127688	-0.184835	-0.0942503	-0.225526	0.487966	-0.127519	-0.269062	0.072662	-0.285157	-0.256492	-0.140662	-0.137219	-0.172678	-0.199794	-0.292855	-0.184286	-0.430551	-0.210675	-0.263843	-0.315479	-0.284592	-0.243974	-0.331607	-0.256168	-0.251208	-0.135996	-0.105353	-0.169019	-0.226214	-0.185877	-0.160007	-0.176231	-0.199972	-0.180517	-0.276095	-0.316813	-0.296213	-0.292529	-0.34429	-0.328778	-0.209734
ENSCAFG00000002091	-0.217334	-0.224308	-0.306509	-0.285042	-0.117691	-0.256878	-0.307325	-0.335983	-0.285989	-0.29494	-0.246281	-0.248539	-0.436921	-0.107783	-0.317477	-0.178057	-0.25747	-0.225974	-0.198344	-0.108492	-0.00384409	-0.296566	-0.0999117	-0.227075	-0.327937	-0.32679	-0.317102	-0.263113	-0.345814	-0.0973315	-0.233718	-0.270052	-0.215713	-0.185307	-0.167698	0.237955	-0.356351	-0.253299	-0.315785	-0.194996	-0.176711	-0.218892	-0.238248	-0.171353	-0.450293	-0.335113	-0.402486	-0.38979	-0.0753865
ENSCAFG00000002093	-0.24696	-0.254329	-0.32377	-0.195921	-0.120264	-0.218263	-0.175511	-0.185116	-0.378266	-0.211572	-0.373228	-0.140496	-0.532351	-0.142417	-0.426151	-0.360658	-0.221768	-0.204537	-0.284074	-0.207056	-0.139366	-0.378459	-0.308313	-0.172921	-0.470874	-0.26726	-0.426437	-0.448881	-0.272036	-0.242824	-0.393984	-0.336507	-0.373644	-0.228988	-0.233533	-0.147991	-0.359339	-0.26891	-0.276737	-0.207459	-0.208489	-0.239475	-0.261079	-0.360164	-0.359931	-0.279811	-0.00587218	-0.312742	-0.173007
ENSCAFG00000002094	-0.199275	-0.202275	-0.296365	-0.163149	-0.105959	-0.174787	-0.0412919	-0.313993	-0.165485	-0.268036	-0.214315	-0.144531	-0.305083	0.0489574	-0.160684	0.00427164	-0.16184	-0.164045	-0.0994434	-0.155899	-0.180382	-0.0594937	0.0237525	-0.149521	0.591111	-0.214772	0.469234	-0.168655	-0.275149	0.0917733	0.0992656	-0.0270215	-0.238844	-0.179335	-0.16048	-0.189713	0.239621	-0.0660536	-0.193491	-0.0657889	-0.0837375	-0.0628894	-0.139517	0.0151985	-0.2601	-0.308962	-0.259479	-0.145617	-0.234662
ENSCAFG00000002096	-0.268098	-0.332134	-0.377974	-0.452247	-0.320639	-0.434832	-0.485963	-0.448068	-0.449908	-0.468981	-0.437619	-0.380642	-0.573539	-0.387523	-0.4377	-0.399816	-0.550553	-0.395832	-0.307238	-0.220854	-0.165267	6.14671	-0.223576	-0.0989332	-0.397888	-0.363788	-0.417404	-0.117614	-0.133508	-0.138572	-0.305204	-0.272808	-0.263837	-0.244941	-0.256536	-0.181007	-0.143784	-0.144698	-0.227593	-0.0681524	-0.125393	-0.146277	-0.193305	-0.239666	-0.408563	-0.31968	-0.302505	-0.103147	-0.225528
ENSCAFG00000002098	-0.321276	-0.381847	-0.463066	-0.567285	-0.370449	-0.486273	-0.496546	-0.534297	-0.481438	-0.591375	-0.544224	-0.459395	-0.631459	-0.460864	-0.529199	-0.42429	-0.631975	-0.442725	-0.36265	-0.271445	-0.202908	-0.412876	-0.454544	-0.318593	-0.558168	-0.513957	-0.44591	-0.596203	0.13089	-0.282054	-0.502942	-0.243025	-0.425623	-0.288025	-0.297147	-0.205384	-0.428066	-0.330341	-0.425715	-0.261749	-0.250717	-0.250247	-0.330397	-0.435154	-0.52926	-0.479012	-0.444133	-0.485755	-0.351692
ENSCAFG00000002099	-0.201272	-0.192497	-0.263358	-0.501573	-0.350587	-0.480468	-0.509696	-0.49498	-0.392297	-0.522954	-0.477998	-0.449981	-0.495393	-0.414262	-0.467311	-0.430952	-0.541263	-0.425159	-0.217988	-0.162904	-0.166221	-0.317014	-0.232264	-0.180424	-0.190781	-0.316036	-0.351827	0.752397	-0.266433	-0.185418	-0.291483	-0.129724	-0.13595	-0.10989	-0.142316	-0.165001	-0.312766	-0.197691	-0.311767	-0.184324	-0.158388	-0.221874	-0.264988	-0.286201	-0.400538	-0.3394	-0.366768	-0.321261	-0.237707
ENSCAFG00000002102	-0.160245	-0.171979	-0.200675	-0.00513981	-0.0090137	-0.00425896	-0.0759291	-0.0123919	0.0486174	0.0861913	-0.0462245	0.0223908	0.0132032	0.172211	0.0938269	0.064912	0.263304	-0.0111582	-0.151676	-0.0816041	-0.176127	-0.0679967	0.199207	-0.0849676	-0.247435	-0.0441192	0.0313118	0.394947	-0.172109	-0.085764	-0.00173638	-0.113826	-0.103645	-0.116971	-0.105115	-0.157367	-0.188811	-0.0629314	-0.130541	-0.071662	-0.0855268	-0.0727959	-0.0531268	-0.0880415	-0.199912	-0.233083	-0.197284	-0.291695	-0.22667
ENSCAFG00000002129	0.215246	0.478006	1.53174	-0.505252	-0.418819	-0.525969	-0.591638	-0.526433	-0.52997	-0.375816	-0.536577	-0.485696	-0.493002	-0.52109	-0.544301	-0.499206	-0.592994	-0.441534	0.33965	0.981378	3.93415	-0.392124	-0.43886	-0.245349	-0.519291	-0.501283	-0.50175	-0.423692	-0.331598	-0.275803	-0.426844	-0.378796	-0.431605	0.0493894	0.39071	0.993371	-0.414568	-0.252793	-0.175255	-0.256878	-0.032348	-0.266886	0.16439	1.89961	-0.488011	-0.469152	-0.319467	-0.301592	9.39151
ENSCAFG00000002143	-0.294978	-0.383499	-0.448076	-0.507425	-0.395149	-0.461295	-0.516431	-0.44167	-0.37645	-0.516809	-0.494975	-0.390505	-0.623921	-0.397073	-0.513505	-0.460048	-0.676966	-0.425457	-0.356632	-0.165097	-0.197185	-0.426642	-0.417647	-0.318296	-0.505994	-0.326918	-0.488142	-0.566208	-0.073323	-0.291107	-0.502942	-0.330042	-0.38162	-0.292802	-0.300796	-0.191253	-0.258465	-0.268741	-0.0172113	-0.228301	-0.18759	-0.21543	-0.263856	-0.398789	-0.366994	-0.0746084	-0.215073	-0.0975096	-0.274719
ENSCAFG00000002147	-0.286573	-0.33778	-0.419309	-0.511104	-0.407601	-0.489379	-0.525411	-0.501111	-0.51858	-0.481104	-0.486563	-0.425921	-0.598914	-0.506447	-0.474418	-0.465623	-0.576965	-0.433942	-0.269312	-0.196867	-0.202688	-0.353962	-0.440552	-0.28628	-0.493131	-0.426007	-0.460926	-0.504727	0.345583	-0.206325	-0.376689	-0.30418	-0.387337	-0.253643	-0.26185	-0.201165	0.0903186	0.0989993	0.272399	-0.128602	-0.109361	-0.183979	-0.265296	-0.129543	-0.366994	-0.0841826	0.0527372	-0.227426	-0.194225
ENSCAFG00000002152	0.268507	0.184411	0.225692	-0.579324	-0.425405	-0.53353	-0.619059	-0.560818	-0.543506	-0.583071	-0.543154	-0.490927	-0.676509	-0.540189	-0.555998	-0.504101	-0.683706	-0.487683	-0.253983	-0.04757	-0.204449	-0.38514	-0.456236	-0.277737	-0.555712	-0.47043	-0.457055	-0.567865	-0.389604	-0.225222	-0.373115	-0.393846	-0.412462	0.652981	0.53055	-0.208398	-0.389839	-0.316755	-0.418709	-0.240763	-0.251863	-0.309301	-0.344795	-0.435873	-0.561842	-0.474011	-0.503018	-0.491643	-0.327335
ENSCAFG00000002154	0.708492	0.551542	0.797864	2.25849	1.01787	2.51909	1.7863	3.02268	2.25022	2.17784	1.55086	1.39363	2.79724	1.10985	2.16012	1.60784	4.54825	2.1111	0.472161	0.798896	0.0172143	1.36628	1.16968	1.31196	0.657448	1.65933	1.72353	2.13016	2.37619	0.615332	2.69961	2.06635	1.00028	0.524243	0.532216	0.146541	2.55478	1.56009	1.26342	1.06728	0.969388	1.02692	0.943338	2.80134	2.4047	1.04415	3.06154	1.35562	0.507862
ENSCAFG00000002160	0.0906647	0.146541	0.0149309	-0.354098	-0.250451	-0.339914	-0.369062	-0.332652	-0.354165	-0.342104	-0.304554	-0.312947	-0.39702	-0.293937	-0.343387	-0.295123	-0.416853	-0.315592	0.0365881	0.0374799	-0.16358	-0.00948777	-0.132633	-0.152344	-0.247869	-0.19096	-0.00693168	-0.299571	-0.0675121	-0.0468222	-0.117612	-0.00857958	-0.0462159	0.0566411	0.131098	-0.170158	-0.181187	-0.1582	-0.0556405	-0.153097	-0.0592595	-0.0925126	-0.0700962	-0.158512	-0.145502	-0.148773	-0.120747	-0.172302	-0.122008
ENSCAFG00000002161	-0.2666	-0.272093	-0.32589	-0.125695	-0.100505	-0.142112	-0.109444	-0.191913	-0.217978	-0.153946	-0.335909	-0.184281	-0.403272	-0.0700943	-0.365596	-0.273912	-0.292989	-0.179676	-0.230138	-0.204084	-0.168863	-0.285735	-0.294547	-0.0096428	-0.228069	-0.0560252	-0.366608	-0.50539	-0.198569	-0.160558	-0.293212	-0.323258	-0.359553	-0.227367	-0.249714	-0.172971	-0.156458	-0.222246	-0.125802	-0.143571	-0.170627	-0.21139	-0.235882	-0.289899	-0.272459	-0.296387	0.131481	0.0514492	-0.230285
ENSCAFG00000002162	0.214746	0.245003	0.237956	0.860651	0.324017	1.1014	0.770437	1.06927	1.45522	0.888642	0.666821	0.518075	0.764697	1.15098	0.645489	0.577227	1.78173	0.943083	0.501798	0.194348	-0.111484	0.170898	1.73948	0.542665	0.818018	1.4536	1.33839	2.67222	0.413758	0.489885	0.452081	0.436253	0.962258	0.195275	0.219856	-0.118725	0.721117	0.854985	0.627432	0.528465	0.494644	0.397328	0.193495	0.772909	0.695522	0.938259	0.620628	0.958356	0.0114824
ENSCAFG00000002169	-0.170481	-0.162477	-0.244735	-0.563606	-0.419025	-0.527454	-0.602543	-0.545625	-0.538058	-0.534247	-0.538565	-0.455958	-0.653892	-0.528475	-0.550667	-0.491592	-0.601191	-0.466246	-0.216172	-0.107006	-0.193957	-0.273993	-0.395871	-0.246389	-0.484604	-0.478624	-0.276747	-0.327908	-0.343739	-0.123628	-0.380263	-0.336931	-0.388932	-0.0783246	-0.114475	-0.157902	-0.397257	-0.16436	-0.397692	-0.217343	-0.120955	-0.26073	-0.223335	-0.282194	-0.434725	-0.389129	-0.434893	-0.42111	-0.267678
ENSCAFG00000002171	-0.276503	-0.370555	-0.399626	2.21702	0.897456	2.28551	2.33633	2.23649	1.52703	1.5486	1.60822	1.14123	4.63617	0.705079	0.902961	1.5952	1.4309	1.96878	-0.308487	-0.24109	-0.203128	-0.358821	-0.41697	-0.240149	-0.476077	-0.412309	-0.427258	-0.450538	-0.294242	-0.154164	-0.344866	-0.36099	-0.349582	-0.288792	-0.3004	-0.208464	-0.200764	-0.193387	-0.363178	-0.177592	-0.221587	-0.268232	-0.289156	-0.0860897	-0.320288	-0.409992	-0.402623	-0.385655	-0.321911
ENSCAFG00000002175	-0.147096	-0.16592	-0.121488	-0.0255389	-0.140127	-0.0511102	-0.010343	-0.158595	0.00998989	-0.231999	-0.0365888	-0.19265	-0.1635	0.025529	-0.107087	-0.0802985	-0.0862464	-0.00460802	-0.119314	-0.155474	-0.151913	-0.246965	-0.157908	-0.183024	-0.20003	-0.166508	0.0263847	-0.283165	-0.343739	-0.188507	-0.18437	-0.14435	-0.201621	-0.139835	-0.157228	-0.143035	-0.214056	-0.220137	-0.292604	-0.165488	-0.161394	-0.208601	-0.251103	-0.271819	-0.348857	-0.294387	-0.294782	-0.353458	-0.179477
ENSCAFG00000002180	-0.28624	-0.346318	-0.394781	0.480592	0.261445	0.410381	0.64632	0.488055	0.47484	0.375153	0.529626	0.262836	0.433723	0.323604	0.305549	0.537662	0.290991	0.71085	-0.21867	-0.238402	-0.138119	-0.411863	-0.441568	-0.272537	-0.488362	-0.428823	-0.442274	-0.486499	-0.310222	-0.210277	-0.419696	-0.392257	-0.37072	-0.25808	-0.26542	-0.135669	-0.227554	-0.204779	-0.377704	-0.156248	-0.219655	-0.290642	-0.313633	-0.300891	-0.379994	-0.40399	-0.456682	-0.396054	-0.284804
ENSCAFG00000002188	-0.192368	-0.214669	-0.2087	-0.0452691	-0.0250683	-0.0210012	0.00665493	-0.0566392	-0.0340851	-0.0358702	-0.0602958	-0.0169112	-0.0759757	0.0372432	-0.0962789	-0.108307	-0.0538233	-0.0555207	-0.209813	-0.148894	-0.166368	-0.217812	-0.261488	-0.186812	-0.394708	-0.318341	-0.276161	-0.318959	-0.267367	-0.166521	-0.259084	-0.239634	-0.263837	-0.193753	-0.192208	-0.144442	-0.292571	-0.20056	-0.239338	-0.173223	-0.157744	-0.189942	-0.193202	-0.213368	-0.292361	-0.268665	-0.279613	-0.236697	-0.206594
ENSCAFG00000002189	-0.289735	-0.350312	-0.388119	-0.242739	-0.252509	-0.231629	-0.145685	-0.35904	-0.265025	-0.288961	-0.282989	-0.291876	-0.268492	-0.0983611	-0.224349	-0.190974	-0.274228	-0.151094	-0.303604	-0.235996	-0.199166	-0.315192	-0.281346	-0.26704	-0.16491	-0.353675	-0.211522	-0.432475	-0.34322	-0.168533	-0.306702	-0.32771	-0.364604	-0.272156	-0.270813	-0.177592	-0.290201	-0.254143	-0.313106	-0.20839	-0.196751	-0.207928	-0.254394	-0.34948	-0.363623	-0.317251	-0.294368	-0.328778	-0.305546
ENSCAFG00000002194	-0.236225	-0.291372	-0.338002	-0.280862	-0.139303	-0.227174	-0.0177194	-0.35211	-0.276415	-0.259068	0.00853099	-0.184431	-0.021549	0.0466655	-0.178599	-0.197636	-0.335066	-0.259172	-0.240471	-0.22892	-0.189407	-0.217508	-0.318017	-0.233983	-0.233994	-0.370061	-0.400159	-0.376794	-0.238623	-0.127364	-0.346827	-0.321986	-0.319804	-0.235557	-0.250746	-0.202236	-0.197879	-0.225706	-0.163613	-0.138558	-0.155024	-0.158588	-0.226421	-0.185221	-0.32751	-0.242086	-0.374077	-0.242459	-0.309257
ENSCAFG00000002196	-0.186875	-0.229954	-0.279256	0.605662	0.184465	0.630326	0.826402	0.398361	0.435718	0.619609	0.572298	0.54333	1.49431	1.04988	0.705305	0.870096	0.78517	0.382745	-0.226505	-0.213354	-0.196011	0.316867	-0.0467677	0.0714762	0.0661883	-0.241656	-0.0587832	-0.109991	0.120409	0.0434912	-0.0275634	-0.244509	0.120888	-0.159287	-0.199981	-0.205384	0.147711	-0.0237778	0.368111	-0.00140008	-0.0657011	0.0909013	-0.123267	0.262666	0.0538397	-0.195501	0.0201918	0.511731	-0.299837
ENSCAFG00000002206	-0.225822	-0.213016	-0.235802	-0.468132	-0.390723	-0.46332	-0.481473	-0.486184	-0.482758	-0.516975	-0.477233	-0.418748	-0.608291	-0.45437	-0.496478	-0.433943	-0.60957	-0.445107	-0.151335	-0.171041	-0.142888	-0.111524	-0.369468	-0.21348	-0.459023	-0.405139	-0.276513	-0.404303	-0.361691	-0.214372	-0.419811	-0.364594	-0.324856	-0.172084	-0.199267	-0.147723	-0.395918	-0.250177	-0.37822	-0.199437	-0.206843	-0.249766	-0.241745	-0.337564	-0.488653	-0.380412	-0.398348	-0.348698	-0.193368
ENSCAFG00000002208	0.140181	0.228753	0.253854	-0.035404	-0.127159	-0.0286972	0.0483478	-0.164592	-0.194208	-0.0149454	-0.150688	-0.144531	-0.144193	0.06551	-0.139216	0.0767409	-0.142896	-0.0190482	0.0751947	0.04123	-0.0935074	0.20987	0.148207	0.052385	0.0807856	-0.0204353	0.0933694	0.487582	0.240467	-0.108109	0.0763211	0.048548	0.221656	0.153045	0.181228	-0.121739	0.165639	0.0174011	0.292283	0.0452263	0.0448077	0.0978262	0.0331601	0.0840252	0.236169	0.303645	0.510029	0.256534	-0.016015
ENSCAFG00000002217	-0.216335	-0.251988	-0.288946	0.457685	0.233761	0.344358	0.6731	0.00253485	0.562	0.141825	0.116665	0.196037	-0.0520721	1.11367	0.309695	0.542285	0.58626	0.426661	-0.256368	-0.195594	-0.167395	-0.0716409	-0.138388	-0.179458	0.650222	-0.338952	0.259599	-0.317965	-0.313128	0.00289688	-0.119687	-0.260619	-0.287234	-0.216447	-0.217352	-0.0886559	-0.0382729	-0.242076	-0.228005	-0.115853	-0.12482	-0.151663	-0.190116	-0.233399	-0.36266	-0.285956	-0.324983	-0.231184	-0.243701
ENSCAFG00000002222	-0.27151	-0.298946	-0.37434	-0.57598	-0.421906	-0.529479	-0.607995	-0.549223	-0.518084	-0.583237	-0.533365	-0.472845	-0.584388	-0.524273	-0.560735	-0.491592	-0.648733	-0.484259	-0.105689	-0.196372	-0.204816	-0.132478	-0.392824	-0.293857	-0.0192272	-0.106594	-0.360273	-0.0642534	-0.090237	-0.181394	-0.405629	-0.388441	-0.344664	-0.23786	-0.25027	-0.200696	-0.390457	-0.262919	-0.126008	-0.205238	-0.192672	-0.176189	-0.195156	-0.308801	-0.340029	-0.390272	-0.197835	0.307398	-0.276717
ENSCAFG00000002226	-0.118218	-0.127361	-0.130724	-0.330689	-0.236763	-0.284421	-0.250077	-0.339715	-0.260072	-0.318522	-0.132946	-0.253022	-0.146583	-0.195512	-0.329766	-0.240601	-0.432518	-0.325567	-0.219124	-0.125898	-0.0606357	0.222321	-0.156328	-0.195281	-0.333573	-0.201841	0.538448	-0.0203385	-0.21621	-0.161851	-0.240982	-0.307996	-0.296274	-0.158434	-0.169681	-0.073186	-0.245173	-0.232203	-0.204103	-0.152309	-0.130117	-0.197348	-0.273318	-0.27562	-0.453022	-0.256661	-0.407864	-0.311113	-0.12962
ENSCAFG00000002227	-0.276919	-0.311202	-0.354506	-0.225851	-0.15968	-0.244456	-0.189141	-0.199643	-0.187109	-0.227847	-0.375828	-0.217157	-0.32439	-0.00286511	-0.32636	-0.271465	0.111571	-0.0448023	0.346576	-0.202457	-0.174219	-0.31094	-0.325689	0.667092	-0.364936	-0.137063	-0.358161	-0.271896	-0.184353	-0.238514	-0.373691	-0.302909	-0.263837	-0.21602	-0.237896	-0.191387	-0.28577	-0.228491	-0.228418	-0.162408	-0.170913	-0.21995	-0.236191	-0.279626	-0.384488	-0.394702	-0.0786858	-0.328903	-0.176242
ENSCAFG00000002233	-0.303217	-0.356922	-0.389936	-0.549895	-0.41532	-0.507876	-0.588271	-0.528166	-0.52023	-0.554839	-0.528929	-0.4715	-0.650398	-0.520581	-0.53601	-0.487785	-0.614488	-0.455975	-0.327677	-0.226656	-0.178548	-0.214067	-0.277735	-0.237697	-0.469573	-0.463261	-0.2893	-0.510527	-0.143262	-0.265744	-0.379802	-0.28701	-0.353836	-0.261833	-0.25257	-0.177458	-0.174592	-0.194906	-0.282095	-0.136624	-0.0335648	-0.149643	-0.0318379	-0.259492	-0.314189	-0.314678	0.157545	-0.204124	-0.3045
ENSCAFG00000002235	-0.256447	-0.332272	-0.381457	-0.413289	-0.196832	-0.274835	-0.330577	-0.257485	-0.192557	-0.286138	-0.376593	-0.269909	-0.344984	-0.28044	-0.372554	-0.230812	-0.431607	-0.325715	-0.340508	-0.181867	-0.127186	0.677132	-0.0557943	-0.0869733	-0.261744	0.077245	1.11187	0.256573	-0.278989	-0.130885	-0.200166	-0.238256	-0.213453	-0.251937	-0.246859	-0.126025	-0.369849	-0.214652	-0.33093	-0.164986	-0.161036	-0.22928	-0.287922	-0.375881	-0.446441	-0.369123	-0.43379	-0.390667	-0.142655
ENSCAFG00000002236	-0.133115	-0.134109	-0.149499	0.467717	0.239627	0.461283	0.855426	0.0463823	0.598481	0.155775	0.273743	0.29347	0.457443	1.10298	0.447832	0.476206	0.516678	0.313075	-0.135211	-0.0950479	-0.136798	0.166039	-0.0106614	-0.0941047	1.19321	-0.127845	1.35224	0.0118104	-0.216106	0.154712	0.118521	-0.133434	-0.0968656	-0.115436	-0.130973	-0.132655	0.405306	-0.102254	0.0992098	0.0187259	0.0193993	0.0112648	-0.019188	0.127068	-0.0626839	0.0617171	-0.0414515	0.168837	-0.124102
ENSCAFG00000002238	-0.134113	-0.0707631	-0.0827276	-0.0457708	-0.0342277	-0.0458445	-0.121952	0.108488	0.0113105	0.00382054	-0.370781	-0.104631	-0.341306	-0.116442	-0.348125	-0.275	-0.241804	-0.0148799	-0.114318	-0.146276	-0.127259	-0.220849	-0.0788121	0.421729	-0.00087222	0.137287	-0.227946	-0.0589504	-0.292686	-0.212073	-0.230374	-0.199146	-0.279125	-0.0453083	-0.0725944	-0.0824278	-0.29762	-0.220896	-0.28158	-0.144144	-0.172631	-0.219373	-0.217576	-0.269662	-0.220617	-0.287528	0.114518	-0.0708248	-0.158354
ENSCAFG00000002253	-0.128704	-0.127086	-0.109981	-0.274842	-0.242424	-0.212727	-0.216242	-0.294535	-0.330394	-0.238642	-0.297366	-0.2324	-0.40934	-0.302468	-0.216354	-0.341759	-0.118669	-0.172233	-0.14157	-0.123138	-0.126893	-0.139665	-0.0692213	-0.114162	-0.302067	-0.19288	-0.159905	-0.0238186	-0.110783	-0.142883	-0.166845	-0.124743	-0.14818	-0.0744855	-0.109319	-0.115712	-0.210965	-0.133222	-0.087476	-0.155031	-0.10206	-0.103573	-0.0720503	-0.236481	-0.110834	-0.136055	-0.0617235	0.0414267	-0.143226
ENSCAFG00000002255	-0.181632	-0.20737	-0.207034	-0.411617	-0.232235	-0.295898	-0.482916	-0.171256	-0.405999	-0.270195	-0.444043	-0.259149	-0.551106	-0.424448	-0.479304	-0.353316	-0.505014	-0.243689	-0.213674	-0.15222	-0.168056	0.0716959	0.479595	0.347147	-0.162598	0.406388	-0.0925689	0.438033	0.240882	-0.00385687	0.813659	-0.0631635	0.251567	-0.182236	-0.142951	-0.174578	0.646003	0.202284	0.237576	-0.0796837	-0.0563966	-0.045	-0.178598	-0.206588	0.00857843	-0.0474576	0.200709	-0.0912456	-0.163587
ENSCAFG00000002260	-0.0592983	-0.0101713	-0.0198931	0.109229	0.16769	0.0116732	0.135101	0.0225261	0.0639693	0.124055	0.138996	0.0912814	0.255182	0.0965781	-0.00315073	-0.0223775	0.0813337	0.0196574	-0.0615181	-0.0774295	0.0058413	-0.0513956	-0.161405	-0.0828134	-0.156383	-0.191216	-0.321208	0.071634	-0.153638	-0.0970442	-0.0962816	-0.124531	-0.0710755	-0.0567403	-0.0533991	0.0304829	-0.174901	-0.156006	-0.0854155	-0.0816891	-0.064198	-0.0771239	-0.0861401	-0.109306	-0.00666915	-0.10576	-0.23176	-0.0571692	0.00158716
ENSCAFG00000002261	0.300963	0.432975	0.406322	1.01749	0.700684	0.77601	1.25937	0.958249	0.867058	1.15701	0.928821	0.708458	1.07103	0.65975	0.869648	0.639499	1.39101	0.993103	0.439459	0.217061	0.0217635	0.668933	0.18262	0.212395	0.158686	0.533385	0.3931	0.819512	0.499988	0.291655	0.479868	0.357821	0.423058	0.293641	0.247935	0.00315932	0.620449	0.404297	0.489169	0.336946	0.351069	0.591995	0.743716	0.768183	0.683484	0.608591	0.793146	1.07875	0.289596
ENSCAFG00000002264	-0.107566	-0.0648416	-0.0462382	-0.0522918	0.036989	-0.0597514	-0.0191626	-0.0174564	-0.139238	0.0772235	0.0467681	-0.0164629	-0.160006	0.0284576	-0.0437185	-0.0478029	-0.136885	-0.0337861	-0.0708291	-0.110402	-0.0971027	-0.120432	-0.248286	-0.194166	-0.407427	-0.26278	-0.297512	-0.354423	-0.207182	-0.119748	-0.236831	-0.2709	-0.208268	-0.13429	-0.144854	-0.127096	0.110926	-0.0636909	-0.0605858	-0.114707	-0.114013	-0.11021	-0.181992	-0.162518	-0.223827	0.0164182	-0.0996472	-0.143738	0.00139686
ENSCAFG00000002276	-0.208263	-0.146778	-0.164185	-0.25645	-0.209285	-0.269569	-0.284233	-0.29067	-0.22227	-0.304406	-0.214621	-0.211329	-0.269779	-0.18469	-0.254108	-0.175474	-0.294264	-0.280906	-0.225596	-0.142809	-0.199533	0.0715947	0.516943	-0.0865276	-0.213038	-0.0206913	0.0805825	-0.174289	-0.102689	0.102191	0.745056	0.230954	0.231227	-0.173875	-0.189511	-0.204044	0.0553887	-0.0776984	-0.142081	-0.145004	-0.14071	-0.147142	-0.193922	-0.210183	-0.371969	-0.349974	-0.311055	-0.201367	-0.1104
ENSCAFG00000002278	0.638171	0.876121	0.978192	0.861821	0.610634	0.392154	1.03583	0.60014	0.915755	0.917704	0.730141	0.742679	0.757526	0.817509	0.921765	0.438951	1.37134	0.657853	0.429581	0.439521	0.288038	0.550498	0.291842	0.203406	0.310584	0.388081	-0.0238245	1.89866	0.163473	0.181368	0.512843	0.35125	0.501492	0.394738	0.516511	0.273047	0.0682685	0.0873545	0.222328	0.162473	0.149519	0.203142	0.149581	0.520612	0.630519	0.201329	0.107623	0.538917	0.513857
ENSCAFG00000002283	-0.329015	-0.377165	-0.448833	-0.188063	-0.152373	-0.130636	-0.280545	-0.102752	0.104413	-0.040022	-0.276565	-0.203857	-0.259482	-0.339648	-0.251295	-0.22986	-0.317033	-0.143055	-0.349364	-0.264369	-0.207604	-0.409029	-0.457477	-0.301879	-0.566551	-0.456604	-0.507147	-0.540688	-0.395415	-0.265097	-0.464662	-0.391091	-0.428681	-0.294508	-0.298179	-0.20967	-0.42075	-0.311777	-0.414382	-0.254944	-0.250431	-0.306223	-0.320318	-0.406391	-0.47806	-0.441144	-0.489917	-0.468215	-0.34684
ENSCAFG00000002288	0.183372	0.220353	0.154984	-0.142248	-0.145581	-0.166551	-0.200206	-0.16979	-0.157396	-0.1483	-0.271059	-0.126449	-0.416511	-0.118479	-0.231752	-0.230404	-0.2296	-0.221657	0.022508	0.0989677	-0.170624	-0.2086	-0.225043	-0.21504	-0.279954	-0.215284	-0.289769	-0.362046	-0.310119	-0.156966	-0.252627	-0.245463	-0.235388	0.149121	0.00799412	-0.158036	-0.26712	-0.202332	-0.257368	-0.160689	-0.190167	-0.209178	-0.230946	-0.181625	-0.397168	-0.379412	-0.371733	-0.255238	0.00634449
ENSCAFG00000002292	0.063951	0.0372005	0.0293147	0.356359	0.736704	0.220141	0.662196	0.317597	0.281538	0.226687	0.747577	0.220694	0.232933	0.509758	0.404452	0.64589	0.125597	0.124758	0.170462	0.0758301	-0.0795663	0.00974528	0.0612128	-0.052728	-0.260587	-0.121956	0.0270886	-0.02763	-0.0818319	0.0102973	0.00910174	0.0611606	-0.104044	0.0624424	0.0419428	-0.14049	0.114429	-0.0117954	-0.072434	0.0654239	0.0280596	-0.00210409	-0.0306038	0.28804	-0.151762	-0.0183062	0.0149514	-0.113921	-0.0378987
ENSCAFG00000002296	0.0523834	0.137177	0.156044	0.844097	0.339454	0.722273	1.15994	0.261488	0.907832	0.535743	0.44061	0.578298	0.676253	1.03486	1.05813	0.765947	0.929253	0.467451	0.0954063	0.026654	0.0170675	0.189929	0.398017	0.0722191	1.70614	0.228182	1.99886	0.192441	-0.128527	0.136247	0.405846	0.119136	0.181774	0.0826616	0.0952454	0.125647	0.941722	0.0319993	0.109203	0.0755943	0.0866064	0.0968644	0.149786	0.185005	0.0833718	0.2975	0.462038	0.165329	0.137742
ENSCAFG00000002300	-0.324688	-0.392175	-0.453981	-0.55324	-0.422935	-0.517058	-0.608155	-0.521102	-0.527163	-0.574602	-0.532906	-0.490927	-0.669154	-0.52109	-0.556442	-0.475004	-0.646911	-0.470415	-0.305421	-0.233095	0.297871	-0.375422	-0.454656	-0.294599	-0.573488	-0.503204	-0.509141	-0.606974	-0.406725	-0.288161	-0.479651	-0.404233	-0.434929	-0.28939	-0.301589	0.574142	-0.387366	-0.314561	-0.323615	-0.247352	-0.248356	-0.285737	-0.33883	-0.443269	-0.524284	-0.467294	-0.486745	-0.466086	-0.145319
ENSCAFG00000002301	0.427125	-0.00397437	0.0647443	-0.439373	-0.390312	-0.414444	-0.450203	-0.305197	-0.494479	-0.43776	-0.497269	-0.360169	-0.574642	-0.455134	-0.45443	-0.468206	-0.608841	-0.363081	-0.251031	0.403506	-0.179575	-0.398097	-0.366083	-0.309308	-0.514666	-0.415381	-0.412477	-0.533396	-0.304619	-0.279036	-0.447713	-0.230201	-0.200824	-0.169013	-0.0271444	-0.191387	-0.0600139	-0.0739012	-0.361838	0.0557548	-0.0143832	0.197276	-0.104138	-0.349891	0.312888	-0.195787	0.120448	-0.199488	-0.18804
ENSCAFG00000002304	-0.316449	-0.354994	-0.4022	-0.430678	-0.314361	-0.409043	-0.454212	-0.360773	-0.358457	-0.423312	-0.37904	-0.376009	-0.473144	-0.413753	-0.456947	-0.301377	-0.508111	-0.339709	-0.205612	-0.235005	-0.192416	-0.249597	-0.199768	-0.211846	-0.391384	-0.175469	-0.278859	-0.332548	-0.339692	-0.0217471	-0.0250268	0.420142	-0.18753	-0.258592	-0.288105	-0.199758	-0.287831	-0.208154	-0.335566	-0.154529	-0.158102	-0.230145	-0.199578	-0.318251	-0.421564	-0.403847	-0.299885	-0.40783	-0.233235
ENSCAFG00000002305	-0.0820175	-0.0506576	-0.0471466	-0.437032	-0.368082	-0.352741	-0.48452	-0.350244	-0.409795	-0.462006	-0.470197	-0.423979	-0.508815	-0.425212	-0.506102	-0.326531	-0.51139	-0.380201	0.154452	-0.106652	-0.198653	-0.268324	-0.283603	-0.222246	-0.524205	-0.370958	-0.413532	-0.489813	-0.270065	-0.240813	-0.363314	-0.34223	-0.304915	0.0388106	0.0262376	-0.208331	-0.303905	-0.229334	-0.209254	-0.180099	-0.187518	-0.219277	-0.278769	-0.419334	-0.284336	-0.406562	-0.407726	-0.27854	-0.275385
ENSCAFG00000002307	-0.114307	-0.215908	-0.174935	-0.54187	-0.420363	-0.503691	-0.608636	-0.530432	-0.54103	-0.50369	-0.537189	-0.442359	-0.561771	-0.524528	-0.551408	-0.503693	-0.675145	-0.457165	-0.320977	-0.143658	-0.185739	-0.365805	-0.366873	-0.286577	-0.35742	-0.13527	-0.504331	-0.436949	-0.0161476	-0.253171	-0.289638	-0.343184	-0.289228	-0.172681	-0.126849	-0.199089	0.62354	0.854057	-0.17371	2.37633	3.31076	8.22238	2.43459	-0.142692	-0.362499	0.704905	0.535403	2.20741	-0.308591
ENSCAFG00000002309	-0.26893	-0.367112	-0.376309	-0.570127	-0.423862	-0.528264	-0.617937	-0.549223	-0.54202	-0.573439	-0.543765	-0.489133	-0.64856	-0.540062	-0.561624	-0.504373	-0.685709	-0.466098	-0.317684	-0.175357	-0.197258	-0.424213	-0.446533	-0.318519	-0.561782	-0.464029	-0.514889	-0.590403	0.308123	-0.290819	-0.50052	-0.393316	-0.370321	-0.247501	-0.23274	-0.191923	1.08515	0.0221265	1.3308	0.411075	0.950708	2.42527	2.02372	-0.318354	6.56552	3.95271	4.1627	2.18824	-0.312206
ENSCAFG00000002313	-0.243548	-0.319189	-0.310295	-0.552404	-0.412438	-0.504501	-0.564698	-0.501511	-0.527329	-0.547366	-0.536883	-0.468959	-0.638079	-0.49537	-0.537046	-0.489281	-0.677513	-0.449871	-0.293158	-0.207339	-0.14531	-0.169021	-0.404108	-0.315399	-0.560914	-0.489505	-0.425381	-0.561402	-0.224096	-0.277599	-0.0313682	-0.402855	-0.18846	-0.240079	-0.256695	-0.203442	0.0746568	-0.129088	-0.291058	0.695704	2.54994	1.85204	1.29445	-0.317635	0.0949279	0.00370019	-0.0944069	1.76416	-0.323339
ENSCAFG00000002318	-0.0751934	-0.079301	-0.0912065	-0.549895	-0.401118	-0.505851	-0.571433	-0.513906	-0.526338	-0.552182	-0.52067	-0.471948	-0.636056	-0.529876	-0.534677	-0.492272	-0.654379	-0.462971	-0.0595878	-0.0764389	-0.172458	-0.411965	-0.419227	-0.281005	-0.475933	-0.473247	-0.467613	-0.480367	-0.402886	-0.268834	-0.442294	-0.376464	-0.417248	0.00613559	-0.0232577	-0.185963	-0.376753	-0.307389	-0.396043	-0.250647	-0.243131	-0.30228	-0.274449	-0.36191	-0.475653	-0.453005	-0.467714	-0.471222	-0.243606
ENSCAFG00000002323	-0.329348	-0.378817	-0.435055	-0.513946	-0.373228	-0.466021	-0.55219	-0.492048	-0.400551	-0.522622	-0.503387	-0.417403	-0.486567	-0.400383	-0.517206	-0.450803	-0.606291	-0.438408	-0.253416	-0.259346	-0.202468	-0.343434	-0.344645	-0.294674	-0.491252	-0.351882	-0.471719	-0.456172	-0.392094	-0.252596	-0.418427	-0.354949	-0.301724	-0.278896	-0.295244	-0.204178	-0.408901	-0.296334	-0.411497	-0.240047	-0.240268	-0.294393	-0.322992	-0.370026	-0.509358	-0.449003	-0.494606	-0.450425	-0.24646
ENSCAFG00000002324	-0.148011	-0.162615	-0.174784	0.134644	0.0722887	0.0932241	0.115538	0.0517133	0.118774	0.127211	0.0582392	0.0862006	0.258675	0.0565971	0.129953	0.00413568	0.471322	0.0649131	-0.134189	-0.165522	-0.171577	-0.0748801	-0.133649	-0.115424	-0.153926	-0.143976	-0.207299	-0.0307787	-0.224926	-0.0879913	-0.0820998	-0.138203	-0.0773236	-0.15613	-0.164129	-0.173105	-0.256301	-0.158284	-0.162583	-0.061778	-0.101702	0.00549407	0.0151623	-0.102423	-0.126242	0.0448551	-0.141432	-0.121438	-0.206308
ENSCAFG00000002330	0.0959076	-0.00314812	-0.0909037	-0.183047	-0.297071	-0.180593	-0.150495	-0.225499	-0.407649	0.0298936	-0.290636	-0.169935	-0.0700917	-0.228108	0.1988	-0.243864	-0.4327	-0.299217	-0.280213	0.0212765	-0.154188	-0.146042	0.135344	-0.212663	-0.144243	-0.0697235	0.351219	-0.284987	-0.157893	0.00541157	-0.120033	0.0859618	-0.0313268	-0.0553753	-0.102815	-0.155425	-0.0415701	-0.0626783	-0.228727	-0.133186	-0.117448	-0.0210514	0.00755172	0.0246493	-0.188677	-0.253089	-0.148879	-0.312867	-0.205357
ENSCAFG00000002340	0.165397	0.242662	0.157709	0.786913	0.730735	0.570378	0.746383	0.55296	0.634468	0.636548	0.961858	0.610128	0.804781	0.575968	0.753423	0.658263	0.770416	0.80151	0.253807	0.0795095	-0.00729268	0.466176	0.146627	0.00283705	0.000573051	0.160459	0.170912	0.250773	0.187754	0.0945753	0.243505	0.239221	0.310592	0.204745	0.165126	0.0424704	-0.0242597	0.0369779	0.322367	0.208025	0.118385	0.33385	0.327811	0.127581	0.0899523	0.333797	0.212431	0.334208	0.209958
ENSCAFG00000002342	-0.335923	-0.391073	-0.460643	-0.574976	-0.422524	-0.533935	-0.611683	-0.559752	-0.542185	-0.584566	-0.543918	-0.488984	-0.669154	-0.534714	-0.559255	-0.500838	-0.674598	-0.48679	-0.354588	-0.270879	-0.207457	-0.139868	0.0800558	-0.239332	-0.443703	-0.247417	-0.408723	-0.355748	-0.180618	-0.132537	0.159913	-0.349649	-0.379228	-0.293058	-0.297068	-0.208197	-0.305657	-0.19305	-0.280343	-0.226654	-0.24084	-0.27054	-0.325563	-0.405672	-0.459442	-0.419709	-0.230794	-0.474605	-0.288991
ENSCAFG00000002352	0.0538813	0.0370628	0.0214414	-0.16967	-0.146199	-0.23433	-0.15723	-0.216836	0.0821276	-0.17238	-0.0188468	-0.157233	-0.156696	-0.0959419	-0.00537159	-0.162829	-0.352917	-0.185482	-0.0277941	0.0200736	-0.00244998	-0.109398	-0.0564713	-0.138007	-0.280532	-0.167276	-0.175743	-0.138329	-0.124584	-0.116371	-0.135368	0.00657672	-0.139539	0.0371896	0.0113255	-0.0879193	-0.191903	-0.137695	-0.0602768	-0.103677	-0.10478	-0.0919355	-0.18158	-0.110128	-0.156095	-0.157633	-0.256169	-0.135344	-0.0329511
ENSCAFG00000002354	0.244539	0.372108	0.334554	1.11865	0.875124	1.04092	1.51738	0.877485	1.11929	1.18109	1.00178	1.24329	1.45	1.12157	1.16739	0.781719	1.46824	0.949931	0.318643	0.0923165	-0.0280576	0.466783	0.293986	0.252657	0.722052	0.206547	0.649424	0.777917	0.49179	0.353157	0.577987	0.117546	0.582585	0.253118	0.244128	-0.0436524	0.173161	0.202453	0.562936	0.186395	0.227391	0.424451	0.621742	0.577215	0.647211	0.608877	0.485895	0.973641	0.0738035
ENSCAFG00000002364	-0.291649	-0.312442	-0.394932	-0.572301	-0.423038	-0.528669	-0.611362	-0.55722	-0.542185	-0.58523	-0.539483	-0.490179	-0.674486	-0.539807	-0.559403	-0.501925	-0.680609	-0.485748	-0.354928	-0.223684	-0.205623	-0.404474	-0.255056	-0.314508	-0.35742	-0.499235	0.251857	-0.388726	-0.415338	-0.194255	-0.18806	-0.233804	-0.312758	-0.178568	-0.230202	-0.206656	-0.439503	-0.320468	-0.422624	-0.252223	-0.253222	-0.277754	-0.322375	-0.444913	-0.526852	-0.474725	-0.511154	-0.485755	-0.347886
ENSCAFG00000002365	-0.0390758	-0.000531659	-0.00641773	0.7416	0.378047	0.747116	0.895997	0.75034	1.35783	0.782523	0.977306	0.399571	1.02617	0.314818	0.937015	0.338337	1.49374	0.478467	-0.0180289	-0.0225928	-0.0436129	0.27172	-0.1086	-0.0481224	-0.252205	-0.0588416	-0.257039	0.493548	0.060951	-0.0690952	0.0159044	-0.117323	0.0655856	0.0307058	-0.00794907	0.0484977	-0.00406426	0.0347839	0.125482	0.0661401	0.0158922	0.0204019	-0.00880063	0.0584463	-0.0140522	0.0359953	0.0297072	0.010733	0.0123387
ENSCAFG00000002366	2.59585	3.08566	2.98496	6.46872	9.50079	6.67171	5.5446	5.62354	7.70908	6.58452	8.57425	8.36742	4.63911	9.56902	6.91528	8.69215	4.1783	8.04794	2.94298	1.63673	0.934979	0.819963	2.18077	0.334965	1.39511	0.371438	1.96659	2.07746	2.34122	1.75715	1.3905	0.976368	0.585376	2.8701	3.15927	0.448239	1.48071	0.554498	1.56096	0.507981	1.54985	1.64439	0.823113	1.8163	1.0979	3.48857	0.266627	1.01486	1.01604
ENSCAFG00000002370	-0.263687	-0.282834	-0.327252	-0.219497	-0.145581	-0.0831095	-0.293534	-0.116613	-0.203122	-0.0737342	-0.238175	-0.112999	-0.396836	-0.198186	-0.141881	0.0373111	-0.569678	-0.17	-0.234453	-0.215335	-0.141274	-0.364287	-0.390342	-0.283902	-0.498768	-0.426519	-0.433123	-0.506882	-0.372275	-0.246992	-0.428343	-0.360036	-0.40196	-0.21875	-0.229964	-0.127565	-0.380565	-0.29895	-0.392231	-0.226009	-0.22309	-0.281505	-0.30016	-0.381634	-0.507753	-0.434856	-0.459854	-0.424743	-0.254738
ENSCAFG00000002372	-0.171646	-0.180241	-0.177509	-0.205452	-0.195186	-0.16007	-0.274291	-0.16939	-0.277901	-0.207753	-0.250411	-0.194443	-0.26794	-0.311126	-0.250407	-0.293219	-0.0964469	-0.116408	-0.20493	-0.160781	-0.180823	-0.23745	-0.140306	-0.228115	-0.328804	-0.23103	-0.276044	-0.0316072	-0.190268	-0.230969	-0.167075	-0.188441	-0.0914151	-0.165003	-0.172854	-0.180002	-0.309263	-0.237435	-0.203588	-0.164413	-0.151231	-0.178497	-0.223747	-0.293289	-0.139243	-0.178067	-0.1304	-0.259372	-0.225813
ENSCAFG00000002380	-0.217417	-0.255568	-0.287432	-0.417469	-0.299747	-0.346935	-0.416047	-0.337716	-0.397415	-0.368675	-0.410242	-0.319821	-0.471857	-0.38956	-0.399797	-0.381461	-0.435614	-0.344473	-0.233431	-0.176418	-0.104073	-0.203033	-0.148881	0.0502308	0.029623	0.0401188	-0.283551	-0.00973268	-0.202928	-0.0827463	0.134893	0.653316	0.0726314	-0.194863	-0.210213	-0.134195	-0.244143	-0.105714	-0.247066	-0.105898	-0.0974079	-0.17792	-0.228683	-0.21645	-0.319485	-0.0827536	-0.320708	-0.227676	-0.203644
ENSCAFG00000002393	-0.221661	-0.262729	-0.288795	-0.49221	-0.401118	-0.479387	-0.558444	-0.498446	-0.513462	-0.509004	-0.515776	-0.443406	-0.604982	-0.515233	-0.470272	-0.461272	-0.585344	-0.432305	-0.254665	-0.212575	-0.198873	-0.251723	-0.0271349	0.186692	-0.0124344	0.0301332	-0.217388	0.378541	-0.280753	-0.166593	0.488977	0.484477	0.515583	-0.151267	-0.194112	-0.199825	-0.3139	-0.166385	-0.249229	-0.180099	-0.175566	-0.23505	-0.255834	-0.295857	-0.306485	-0.240943	-0.325535	-0.174056	-0.231903
ENSCAFG00000002396	-0.28882	-0.333924	-0.398566	-0.460106	-0.31292	-0.427271	-0.473615	-0.449667	-0.403522	-0.463999	-0.429054	-0.360468	-0.542097	-0.397837	-0.441105	-0.380781	-0.532155	-0.389728	-0.267155	-0.217882	0.227064	-0.371069	-0.407154	-0.206869	-0.45382	-0.39477	-0.460809	-0.488984	-0.374143	-0.256045	-0.402285	-0.275034	-0.360217	-0.261833	-0.264309	0.30037	-0.358927	-0.289584	-0.350814	-0.227513	-0.216219	-0.276792	-0.293064	-0.348761	-0.50695	-0.400275	-0.467163	-0.408958	0.238883
ENSCAFG00000002411	-0.339501	-0.399887	-0.475936	-0.26899	-0.421392	-0.531234	0.503763	-0.549756	-0.519735	-0.587555	0.644184	-0.484949	-0.675589	-0.347542	-0.562512	-0.371943	-0.684252	-0.486939	-0.359697	-0.27569	-0.204302	-0.425529	-0.452287	-0.316216	-0.575367	-0.509349	-0.514068	-0.602169	-0.42146	-0.291753	-0.497753	-0.409003	-0.436125	-0.302699	-0.312377	-0.207996	-0.427345	-0.330425	-0.420564	-0.259385	-0.255083	-0.31132	-0.341093	-0.452515	-0.567459	-0.47201	-0.491986	-0.469844	-0.348457
ENSCAFG00000002413	0.876431	0.852573	0.973801	-0.266148	-0.344823	0.349623	0.235004	0.540699	-0.0741982	0.113427	0.620783	0.204107	-0.382494	-0.225689	0.402675	0.0165085	0.148001	-0.199625	0.552213	1.44144	1.03359	3.08977	1.27676	2.57436	0.69965	3.54278	1.37277	2.4321	2.07268	0.892236	3.64137	2.5008	1.07339	0.644023	0.871544	2.0251	4.20803	1.03953	4.77295	0.918021	0.475248	1.25352	0.734152	0.804856	2.06122	1.89554	4.31743	1.95258	1.8834
ENSCAFG00000002416	-0.22524	-0.28008	-0.286372	-0.319821	-0.225854	-0.134821	-0.17054	-0.264815	-0.0489418	-0.230006	-0.250869	-0.275886	-0.101166	0.0197993	-0.198883	-0.074588	-0.264209	-0.455081	-0.083206	-0.15597	-0.143549	-0.288266	-0.319822	-0.264514	-0.528974	-0.286336	-0.372121	-0.50307	-0.343116	-0.257553	-0.44264	-0.317111	-0.318209	-0.214314	-0.203709	-0.122543	-0.328531	-0.270682	-0.36462	-0.224505	-0.217651	-0.274772	-0.233825	-0.375162	-0.443231	-0.409706	-0.330775	-0.402568	-0.174434
ENSCAFG00000002424	0.197686	0.264007	0.219181	0.198517	0.360449	0.146151	0.209828	0.124748	-0.0685857	0.209083	-0.130805	0.149263	-0.195862	0.260959	-0.158907	-0.10382	0.196272	0.12848	0.537793	0.0528341	1.1325	0.894567	0.19932	1.98602	0.925691	1.21023	0.396619	0.444164	0.110136	0.417893	0.39766	0.388028	0.0759548	0.190498	0.164095	0.548225	0.11309	0.00626252	0.178335	0.0558981	0.063703	-0.00825957	-0.00211571	0.171754	0.0434071	-0.00573113	-0.0302813	0.702032	0.310243
ENSCAFG00000002425	0.0692771	0.170778	0.194199	0.219752	-0.0294937	0.240799	0.227627	0.111554	0.109035	0.173046	0.14389	0.228913	0.129412	0.162279	0.152606	-0.00415818	0.280062	0.227477	0.0732643	0.066844	-0.0251226	-0.00796937	0.218163	0.258228	0.325614	0.216532	-0.0789608	0.632087	0.181528	-0.116515	0.247194	0.28045	0.375333	0.141528	0.133636	0.0165532	0.123394	0.134946	-0.0225687	0.0330504	0.0256261	0.0289618	0.0236984	0.271809	0.1243	0.30736	0.156166	0.338843	0.125183
ENSCAFG00000002428	-0.0344154	-0.0422574	-0.0535058	-0.36296	-0.210314	-0.341129	-0.359281	-0.378631	-0.350864	-0.295604	-0.407794	-0.306222	-0.520032	-0.270636	-0.411789	-0.373575	-0.380058	-0.309935	0.082916	-0.0734671	-0.0374495	0.155309	-0.265098	0.171092	-0.247435	-0.195952	-0.250939	-0.273884	-0.196805	-0.14353	-0.169842	-0.0883886	-0.273275	0.00195524	-0.0200849	-0.082026	-0.235797	-0.174317	-0.130645	-0.12101	-0.146936	-0.195713	-0.185077	-0.243672	-0.278718	-0.262663	-0.17977	-0.12883	-0.136566
ENSCAFG00000002432	-0.156666	-0.107807	0.353783	-0.525483	-0.394737	-0.487219	-0.531184	-0.512706	-0.516929	-0.520463	-0.504305	-0.449981	-0.566184	-0.462137	-0.501216	-0.460592	-0.617767	-0.462376	-0.311893	-0.052806	-0.145236	-0.369652	-0.415165	-0.260428	-0.501947	-0.43484	-0.468082	-0.493956	-0.338032	-0.216672	-0.40217	-0.305664	-0.374442	-0.0975201	-0.189987	-0.138347	-0.391487	-0.244608	-0.294458	-0.225078	-0.215289	-0.201965	-0.27229	-0.316711	-0.350783	-0.304676	-0.392005	-0.427875	-0.0447493
ENSCAFG00000002445	-0.059548	-0.0399163	-0.0625903	0.273592	0.159972	0.197188	0.445874	0.157267	0.260243	0.344098	0.257225	0.284952	0.388123	0.299666	0.301256	0.0544427	0.444181	0.134732	-0.0621994	-0.090095	-0.135991	0.0730119	-0.0737346	-0.055848	-0.256685	-0.0585856	-0.0350864	-0.0727049	-0.194626	-0.0267046	-0.0221443	-0.094218	-0.1079	-0.0901831	-0.121614	-0.131449	-0.101538	-0.0992161	-0.143832	0.0245273	-0.00679645	-0.0657748	0.119858	0.111761	-0.144218	-0.173637	0.151615	-0.0625563	-0.104882
ENSCAFG00000002451	-0.174975	-0.168536	-0.177812	-0.0579768	0.0272122	-0.0615066	-0.104954	-0.184583	-0.0685857	0.0833681	-0.0514248	0.0141717	-0.149341	-0.0259115	-0.118932	-0.0732283	-0.0736779	0.0260587	-0.159057	-0.16722	-0.168716	-0.298388	-0.0985577	-0.216155	-0.398033	-0.302338	-0.262787	-0.320616	-0.253462	-0.145111	-0.236255	-0.256698	-0.23685	-0.19273	-0.196967	-0.171229	0.0540492	-0.214399	-0.0429681	-0.110553	-0.100342	-0.112326	-0.153812	-0.200835	-0.209382	0.0667186	0.0851448	-0.0494018	-0.200124
ENSCAFG00000002464	0.104396	0.0476664	0.0726175	0.704313	0.730426	0.513805	1.24349	0.586546	0.449089	0.771729	1.01539	0.703975	0.966407	0.992585	1.04125	0.718087	1.08226	0.686733	0.164444	0.0388242	-0.070688	0.544728	0.210828	0.207418	0.450197	0.418422	0.183582	0.428421	-0.134234	0.187188	0.335859	0.111717	-0.110425	0.0385546	0.0731946	-0.108479	-0.0757787	-0.0380385	-0.0617191	0.0198719	0.0224769	0.0236719	0.18969	0.325432	-0.0753635	-0.000300973	0.236288	0.0218829	-0.0250539
ENSCAFG00000002467	-0.178636	-0.173769	-0.252759	-0.321994	-0.217415	-0.316691	-0.282309	-0.32812	-0.271132	-0.324002	-0.403512	-0.293819	-0.452366	-0.248354	-0.412086	-0.358619	-0.38188	-0.265126	-0.23468	-0.119459	-0.136798	-0.23006	-0.257877	0.232154	-0.367537	-0.199153	-0.313583	-0.407452	-0.238208	-0.173994	-0.348095	-0.306618	-0.352108	-0.180189	-0.173092	-0.0803517	-0.261659	-0.217521	-0.229654	-0.131825	-0.172059	-0.203119	-0.227038	-0.27675	-0.313386	-0.300103	-0.242792	-0.296581	-0.124006
ENSCAFG00000002490	-0.198942	-0.173218	-0.169939	-0.381018	-0.290896	-0.352606	-0.389909	-0.381697	-0.366381	-0.348248	-0.303942	-0.246746	-0.361716	-0.270891	-0.362338	-0.232035	-0.314483	-0.274654	-0.19789	-0.145073	-0.146997	-0.0611133	-0.271304	-0.141796	-0.343979	-0.221173	-0.365083	-0.208592	-0.153327	-0.189082	-0.328263	0.0239588	-0.27394	-0.143419	-0.17912	0.286976	-0.232809	-0.1663	-0.0248353	-0.14529	-0.0556808	-0.154933	-0.220353	-0.177208	-0.30825	-0.241371	-0.161291	-0.0755855	-0.105072
ENSCAFG00000002493	0.0819266	0.0713522	0.135755	0.38261	0.219971	0.422803	0.455174	0.413288	0.333206	0.351239	0.198034	0.412721	0.354474	0.535605	0.171113	0.266412	0.430155	0.393464	0.119138	0.0579286	-0.0596085	0.215336	0.0815226	0.0431737	-0.184422	0.221269	0.126803	0.240996	0.0793177	-0.0100358	0.0649065	0.0106043	0.0368708	-0.0458202	0.0284585	0.106158	-0.0805185	-0.0842803	0.114355	-0.0119286	-0.0214689	0.0600277	-0.0313237	0.0607063	0.127991	-0.0828965	0.276694	0.0584649	0.200539
ENSCAFG00000002494	-0.326186	-0.384463	-0.443686	-0.523979	-0.370964	-0.468721	-0.559246	-0.479121	-0.445121	-0.56115	-0.498187	-0.397827	-0.632747	-0.462774	-0.503733	-0.47786	-0.583704	-0.450764	-0.167573	-0.221844	-0.190141	-0.337867	-0.437393	-0.296531	-0.527818	-0.364172	-0.365904	-0.577311	-0.413366	-0.185992	-0.484148	0.163863	-0.38162	-0.290157	-0.284218	-0.208063	-0.423017	-0.310342	-0.414794	-0.251005	-0.246137	-0.293527	-0.315793	-0.370745	-0.495234	-0.462436	-0.477781	-0.475356	-0.319342
ENSCAFG00000002498	-0.335673	-0.384463	-0.457615	-0.369481	-0.235117	-0.283206	-0.397927	-0.392359	-0.272783	-0.42929	-0.361451	-0.392298	-0.519664	-0.351107	-0.451765	-0.355083	-0.477509	-0.202006	-0.359924	-0.249935	-0.188747	-0.425124	-0.453077	0.249834	-0.555422	-0.491938	-0.378339	-0.542013	-0.313335	-0.291466	-0.497638	-0.311388	-0.429611	-0.294338	-0.298258	-0.20525	-0.135644	-0.216339	-0.136311	-0.218202	-0.215217	-0.216488	-0.301292	-0.416766	-0.239074	-0.380983	-0.304298	-0.345816	-0.308496
ENSCAFG00000002519	-0.304965	-0.336678	-0.406742	-0.579658	-0.424582	-0.5338	-0.616013	-0.557886	-0.542185	-0.589216	-0.545601	-0.484202	-0.675773	-0.540444	-0.56651	-0.504101	-0.682066	-0.487832	-0.356177	-0.23826	-0.207384	-0.326833	-0.428818	0.713743	-0.559469	-0.26278	-0.503979	-0.332548	-0.4198	-0.288089	-0.471234	-0.396708	-0.424294	-0.262175	-0.288502	-0.210005	-0.437751	-0.318949	-0.412013	-0.25344	-0.253222	-0.308339	-0.336259	-0.459192	-0.533754	-0.475154	-0.456544	-0.473352	-0.318391
ENSCAFG00000002525	0.224733	-0.0594709	0.0308288	-0.475656	-0.377447	-0.438207	-0.272527	-0.489916	-0.47632	-0.2873	-0.448784	-0.370181	-0.369623	-0.480855	-0.388989	-0.416676	-0.566218	-0.429774	-0.26091	0.606649	-0.187867	1.61702	-0.201235	0.553213	1.25203	0.489858	0.906453	0.945125	0.513893	0.465025	1.22458	0.378489	0.173665	-0.166197	-0.0656936	-0.178864	1.05043	2.28755	0.513998	1.34016	0.767982	1.26198	0.422737	1.93926	1.27349	0.603161	2.08848	0.778078	-0.00897412
ENSCAFG00000002526	-0.244047	-0.311478	-0.325587	-0.292901	-0.25148	-0.191259	-0.299467	-0.226831	-0.324617	-0.0758931	-0.247657	-0.210582	-0.375691	-0.361166	-0.157131	-0.286285	-0.331605	-0.206621	-0.305989	-0.190145	-0.177374	0.141947	0.117065	-0.151824	0.670022	-0.19096	0.202117	-0.14562	1.35451	-0.029866	-0.0199536	-0.0833012	-0.00314375	-0.238116	-0.233137	-0.183753	1.04661	0.399655	0.584057	0.277857	0.562639	0.588821	0.781872	0.196613	1.89527	1.54772	0.402187	0.719321	-0.235899
ENSCAFG00000002527	0.198934	0.30229	0.240075	0.715182	0.960646	0.632756	0.846767	0.361844	0.708586	0.794148	0.868712	0.755829	0.85645	1.03613	0.981432	0.96024	0.920509	0.529678	0.45547	0.166541	0.731439	0.0129845	-0.0733961	0.0832133	0.013436	0.0463919	-0.0685201	0.108092	0.0412354	0.0174102	0.127053	0.112883	0.144418	0.0734478	0.123324	1.16783	0.0491034	-0.021837	0.0390417	0.0917094	0.0193993	-0.00296971	-0.0580634	0.509929	-0.00073062	0.177465	-0.155499	0.0854003	0.332602
ENSCAFG00000002528	-0.0543051	-0.0580939	-0.0946889	0.0137544	0.126627	-0.131446	0.0060135	-0.00532837	0.0217102	-0.078052	0.108712	0.0558648	-0.0110682	0.0711125	-0.0727378	0.0654558	-0.0219466	-0.116854	0.0627043	-0.0205409	-0.0333405	0.324155	0.687432	0.253028	0.037572	0.254683	0.377497	0.401078	0.0633377	0.270316	0.492205	0.189088	-0.0863634	-0.0459908	-0.0333313	-0.0485412	0.618492	0.373497	0.00895771	0.112337	0.0540407	0.00635968	0.0467357	0.257941	0.14051	-0.00244446	0.69813	-0.136722	0.127942
ENSCAFG00000002531	-0.164572	-0.201311	-0.240344	-0.292566	-0.242424	-0.27119	-0.245266	-0.296401	-0.267336	-0.298095	-0.24261	-0.266023	-0.41743	-0.303105	-0.253812	-0.311031	-0.324502	-0.212874	-0.00610631	-0.151795	0.00275958	-0.176917	-0.233054	-0.144024	-0.293684	-0.267132	-0.232638	-0.282005	-0.158723	-0.151721	-0.21135	-0.199888	-0.1527	-0.135911	-0.144458	0.039055	-0.130698	-0.111789	-0.0616161	-0.073166	-0.0903938	-0.0104717	-0.126147	-0.145774	-0.121106	-0.169636	-0.206661	-0.00743276	-0.0414191
ENSCAFG00000002535	-0.143933	-0.156418	-0.13996	-0.18823	-0.161739	-0.195445	-0.191226	-0.226431	0.217159	-0.285972	-0.174089	-0.253022	-0.120657	-0.233202	-0.127667	-0.138627	-0.208288	-0.239968	-0.191986	-0.123917	0.0209564	-0.295149	-0.294322	-0.195206	-0.399911	-0.164459	1.31188	-0.0881165	-0.236548	-0.225078	-0.214348	-0.2001	-0.181282	-0.125929	-0.129466	0.0106599	-0.305451	-0.253468	-0.269732	-0.190126	-0.164042	-0.220527	-0.247504	-0.323182	-0.454466	-0.289957	-0.414345	-0.353333	-0.0397065
ENSCAFG00000002543	-0.291816	-0.333373	-0.384031	-0.302097	-0.152271	-0.327357	-0.362327	-0.289604	-0.302827	-0.277502	-0.273506	-0.307268	-0.488957	-0.301577	-0.358193	-0.229724	-0.299365	-0.264233	-0.292476	-0.22892	-0.0386235	-0.325517	-0.3759	-0.23324	-0.44775	-0.320901	-0.158029	-0.344314	-0.307421	-0.232406	-0.38845	-0.313083	-0.311695	-0.250231	-0.264468	-0.0710429	-0.352127	-0.283171	-0.306615	-0.190627	-0.186803	-0.224855	-0.271055	-0.356979	-0.458318	-0.30882	-0.416138	-0.393673	-0.002409
ENSCAFG00000002545	-0.147678	-0.117997	-0.154495	-0.393057	-0.244585	-0.378124	-0.334906	-0.360106	-0.363574	-0.336623	-0.313272	-0.270357	-0.344064	-0.230273	-0.345756	-0.255149	-0.428328	-0.338369	-0.130102	-0.106723	-0.121903	0.0014447	-0.00547106	-0.182058	-0.326347	-0.221813	-0.187474	-0.1607	-0.219323	-0.0924459	-0.162809	0.164393	-0.215713	-0.126783	-0.123438	-0.0629396	-0.33255	-0.224187	-0.0818095	-0.144932	-0.163613	-0.155702	-0.214491	-0.229188	-0.293163	-0.268808	-0.296575	-0.386908	-0.062732
ENSCAFG00000002551	0.123204	0.172568	0.218273	0.999598	0.420654	0.648553	0.972968	0.78899	0.755633	0.971179	0.78352	0.855056	1.00649	0.675157	1.0029	0.597214	1.15057	0.978662	0.106193	0.0353571	-0.109063	0.331241	0.264875	0.120281	0.483727	0.240472	0.27004	0.567292	0.183811	0.230656	0.273367	0.160154	0.326279	0.130096	0.06558	-0.115779	0.161209	0.0846542	0.403038	0.146716	0.159038	0.311729	0.3997	0.434425	0.722647	0.452688	0.574706	0.64528	0.0295603
ENSCAFG00000002554	-0.285242	-0.328829	-0.385393	-0.27501	-0.178308	-0.27038	-0.308768	-0.306396	-0.315538	-0.324334	-0.23481	-0.283657	-0.413017	-0.265416	-0.309482	-0.210553	-0.419039	-0.305916	-0.313824	-0.232883	-0.197038	-0.272576	-0.357508	-0.267337	-0.438067	-0.405267	0.660217	-0.488156	-0.338136	-0.254033	-0.39825	-0.315097	-0.339612	-0.241188	-0.254632	-0.203308	-0.359133	-0.269754	-0.316712	-0.213475	-0.198183	-0.26804	-0.280106	-0.341365	-0.472282	-0.37541	-0.420827	-0.331785	-0.309638
ENSCAFG00000002585	2.76279	3.01129	2.66322	3.67338	4.1196	4.05587	3.23641	3.50567	4.05086	3.74588	3.68158	3.45527	2.91382	3.35618	4.31036	4.66528	2.11543	4.45695	2.94105	1.4897	0.702603	0.630669	1.34017	0.547494	0.861087	0.577168	1.08031	1.53242	1.15123	0.791935	1.36364	1.08352	0.793691	2.31454	2.50576	0.364594	0.598193	0.511716	0.784651	0.408926	0.508029	0.981233	0.812931	1.3303	1.08923	1.80308	0.212844	0.730847	0.861142
ENSCAFG00000002599	0.0399835	0.169263	0.060202	-0.372992	-0.355732	-0.368268	-0.468644	-0.353709	-0.475	-0.400062	-0.453832	-0.329833	-0.605349	-0.49868	-0.461981	-0.402807	-0.521408	-0.402084	0.198282	-0.0683726	-0.154188	0.0786806	0.194919	-0.0809563	-0.382279	0.614166	-0.0498676	0.177692	-0.235822	0.0923481	0.367913	-0.118701	0.131257	0.0772869	0.103971	-0.10714	-0.367789	-0.281821	-0.242017	-0.158612	-0.187232	-0.150028	-0.254189	-0.361294	-0.237309	-0.375553	-0.149707	-0.453683	-0.0733884
ENSCAFG00000002607	0.0292481	0.00566523	0.0552055	0.24199	0.161001	0.169779	0.19748	0.290809	0.35186	0.291122	0.213635	0.0488412	0.455053	0.057743	0.239367	0.185241	0.324871	0.239981	0.0871173	0.0119366	-0.129901	-0.0753863	-0.0515066	-0.0184827	-0.295418	-0.0101935	-0.113685	-0.1027	-0.178854	-0.110121	-0.0976652	-0.013349	-0.189391	0.000248974	0.054158	-0.137343	-0.0740271	-0.131703	-0.232539	-0.105683	-0.0971932	-0.100784	-0.102698	-0.0489028	-0.229605	-0.124337	0.0363266	-0.240831	-0.0894682
ENSCAFG00000002608	-0.112643	-0.136863	-0.132995	0.765343	0.42477	0.600217	1.0424	0.655715	0.662035	0.843471	0.79285	0.455311	0.712109	0.561325	1.04613	0.401017	1.37188	0.576124	-0.0930847	-0.0971707	-0.123738	-0.0320613	-0.181489	-0.0207855	-0.0339689	-0.0821415	-0.0844744	0.0335193	-0.0716627	-0.0379848	-0.0804857	-0.144668	-0.0273386	-0.0848937	-0.0929001	-0.139419	-0.0298238	-0.0140738	-0.03112	-0.0289032	-0.0806598	-0.00585509	0.00312939	0.084847	0.0109859	-0.10476	-0.0439338	0.0299009	-0.167964
ENSCAFG00000002610	-0.265934	-0.311891	-0.362682	-0.230031	-0.0821858	-0.243106	-0.249275	-0.267747	-0.475	-0.0426791	-0.401218	-0.222836	-0.568207	-0.364222	-0.347829	-0.121632	-0.296086	-0.303981	-0.30508	-0.209462	-0.163726	-0.244435	0.128122	-0.144321	0.250605	-0.20773	1.8575	0.137921	-0.339173	-0.190591	-0.183448	-0.0275515	0.0945663	-0.21858	-0.235437	-0.189177	-0.339762	-0.24638	-0.312282	-0.193277	-0.221873	-0.254959	-0.294401	-0.364889	-0.457516	-0.352261	-0.388971	-0.34757	-0.299742
ENSCAFG00000002626	-0.175224	-0.209711	-0.261844	0.59262	0.121996	0.207854	1.11585	0.305869	0.0618234	0.104791	0.475635	-0.0372347	0.0475877	0.662169	0.227523	0.437864	0.171135	0.139347	-0.16462	-0.162409	-0.167689	-0.25729	-0.229895	-0.175892	-0.394564	-0.317829	-0.281909	-0.380274	-0.19307	-0.194255	-0.28837	-0.173709	-0.293216	-0.169439	-0.179755	-0.190383	-0.295765	-0.172967	-0.244902	-0.151736	-0.153664	-0.15753	-0.164097	-0.232167	-0.329597	-0.249517	-0.264581	-0.286057	-0.243986
ENSCAFG00000002627	-0.0680365	-0.193599	-0.259573	-0.448235	-0.38671	-0.423895	-0.397125	-0.418747	-0.493653	-0.419326	-0.451079	-0.393045	-0.53989	-0.468631	-0.381142	-0.393561	-0.46403	-0.383774	-0.135552	0.0627401	-0.161452	-0.280977	-0.392147	-0.255526	-0.441535	-0.363276	0.21901	-0.385246	-0.0907558	-0.212648	-0.314312	-0.29178	-0.321133	-0.135314	-0.117013	-0.097362	-0.263617	-0.220559	-0.2006	-0.136767	-0.120097	-0.195809	-0.161217	-0.125023	-0.28257	-0.248088	0.128723	-0.146119	-0.120676
ENSCAFG00000002628	0.100734	0.31606	0.398146	-0.554744	-0.416143	-0.522323	-0.559086	-0.546291	-0.523697	-0.576761	-0.530153	-0.487191	-0.663086	-0.522491	-0.554813	-0.489553	-0.641811	-0.471606	1.95965	-0.0460841	-0.169376	-0.422695	-0.456687	-0.315474	-0.573344	-0.477343	-0.356284	-0.382594	-0.421979	-0.289238	-0.500174	-0.34435	0.132853	0.546595	0.473599	-0.209402	-0.427654	-0.328822	-0.408613	-0.258669	-0.25401	-0.308339	-0.325358	-0.456316	-0.546754	-0.450432	-0.499157	-0.471598	-0.249315
ENSCAFG00000002641	0.0810112	0.093661	0.0156879	0.565867	0.65324	0.637212	1.31453	0.563089	-0.248682	0.304407	0.444587	0.239523	0.195606	0.703296	-0.0232866	0.658942	0.191354	0.393911	0.391315	0.149559	-0.13445	-0.258505	-0.240162	0.0844018	-0.32866	0.324198	0.730838	-0.0405559	-0.22503	-0.11206	-0.221151	-0.00497598	-0.0169694	0.134532	0.152038	-0.122342	0.102477	0.154439	-0.277253	0.034841	-0.128256	-0.0389408	-0.165845	0.0778616	-0.271817	-0.20236	-0.121022	0.035288	0.160577
ENSCAFG00000002649	-0.09242	0.0677718	0.330012	1.01381	0.183848	0.743876	0.573037	1.20921	1.12127	1.18856	0.774649	0.622681	0.701628	-0.069967	0.853806	0.136022	1.08609	0.927452	0.189311	-0.141818	-0.170404	0.0545886	0.161859	0.0175454	-0.144243	0.268765	0.170208	0.816695	0.0456973	0.0252417	0.297119	0.499739	0.263266	-0.0590438	-0.206644	-0.183016	0.114842	-0.0128924	0.171432	-0.0434426	0.0889683	0.0940752	0.207174	0.152646	0.41593	0.184324	0.338613	0.251648	-0.0446541
ENSCAFG00000002658	-0.231814	-0.258047	-0.247157	-0.517458	-0.359334	-0.492349	-0.509054	-0.496313	-0.479952	-0.497213	-0.472797	-0.435186	-0.515619	-0.475889	-0.46361	-0.42361	-0.617949	-0.433496	0.0430603	-0.18031	-0.181703	-0.148371	-0.349835	-0.186366	-0.495588	-0.321285	-0.379629	-0.428332	-0.236548	-0.216887	-0.326073	-0.317747	-0.328312	-0.185051	-0.179675	-0.19132	-0.311221	-0.00605738	-0.174019	-0.0878487	-0.120526	-0.119924	-0.195567	-0.252096	-0.27615	-0.283812	0.00309161	-0.391293	-0.26273
ENSCAFG00000002659	-0.16374	-0.200071	-0.238073	-0.064665	-0.0925802	-0.0351781	0.217846	-0.110616	-0.0926866	-0.0222525	0.171727	0.0211953	0.193216	0.290499	0.052667	-0.0229213	-0.145264	-0.00267274	-0.273514	-0.16906	-0.140907	-0.256885	-0.239711	-0.205606	-0.390662	-0.338824	-0.269943	-0.371491	-0.192447	-0.192171	-0.292521	-0.277259	-0.154694	-0.198872	-0.203392	-0.16393	-0.303802	-0.264944	-0.292295	-0.175372	-0.149799	-0.221874	-0.243801	-0.307568	-0.425095	-0.283098	-0.395452	-0.0848563	-0.258258
ENSCAFG00000002661	-0.274007	-0.325799	-0.383122	-0.0889098	-0.167811	-0.0539456	-0.0169176	-0.209905	-0.106223	-0.163744	-0.106333	-0.153348	0.620172	0.00974036	-0.0597087	-0.0509301	0.135615	-0.191586	-0.285209	-0.244345	-0.20577	-0.127315	-0.32614	-0.117727	-0.304524	-0.287104	-0.38702	-0.290456	-0.283347	-0.164007	-0.270037	-0.359082	-0.373511	-0.2568	-0.273986	-0.207795	-0.306584	-0.264522	-0.307749	-0.147797	-0.168265	-0.206485	-0.240099	-0.205766	-0.395081	-0.366408	-0.233966	-0.364859	-0.32724
ENSCAFG00000002663	-0.0214331	-0.0663564	-0.0486607	-0.573471	-0.424273	-0.530964	-0.60575	-0.558553	-0.54136	-0.566464	-0.542695	-0.483156	-0.641389	-0.538279	-0.563548	-0.503557	-0.682431	-0.483068	0.333859	-0.108846	-0.196378	0.24864	-0.290598	-0.11639	-0.434598	-0.347274	-0.335168	-0.283496	-0.0481077	-0.144823	-0.283873	-0.315097	-0.178357	0.0676465	0.0856478	-0.205317	0.342041	0.495514	0.100034	1.03942	0.17958	0.87457	0.174263	0.014274	-0.083228	0.174179	1.08964	-0.103022	-0.312777
ENSCAFG00000002664	-0.136693	-0.166608	-0.147833	0.283959	0.184774	0.36056	0.517393	0.286944	0.220955	0.46699	0.208129	0.512994	0.438136	0.30807	0.186807	0.177763	0.174231	0.281664	-0.201751	-0.150521	-0.128874	1.61186	-0.210262	-0.143133	-0.202487	-0.317829	-0.0753241	-0.156392	-0.155402	-0.196482	-0.138827	-0.228187	-0.0246798	-0.118592	-0.128197	-0.147187	-0.236003	-0.191025	-0.240781	-0.110911	-0.115158	-0.182825	-0.204515	-0.142178	-0.328955	-0.190214	-0.299471	0.0376683	-0.164349
ENSCAFG00000002669	-0.14385	-0.156556	-0.155555	0.204703	-0.0432842	-0.0883752	0.0562053	0.0647742	-0.0172474	0.405544	-0.0136465	-0.0200494	0.0635847	-0.0572342	0.20561	-0.119184	0.509756	0.0781624	-0.0817298	-0.112383	-0.130048	1.09844	-0.0553429	-0.0161056	-0.332706	0.184143	0.0294348	0.211996	-0.189438	-0.210565	-0.0438205	-0.0474772	-0.0963338	-0.117825	-0.115744	-0.113836	-0.205916	-0.100904	-0.183395	-0.0956556	-0.0939009	-0.146373	-0.155149	-0.133241	-0.227037	-0.196215	-0.281957	-0.196983	-0.132665
ENSCAFG00000002694	-0.341915	-0.390798	-0.458372	-0.574308	-0.418613	-0.524078	-0.612004	-0.548957	-0.526173	-0.578753	-0.536577	-0.486892	-0.667315	-0.538025	-0.558514	-0.494719	-0.680974	-0.484706	-0.35561	-0.274346	-0.207751	-0.417532	-0.442358	-0.314508	-0.570598	-0.506532	-0.506208	-0.58626	-0.420422	-0.286149	-0.49095	-0.406989	-0.425756	-0.294252	-0.304524	-0.209603	-0.43363	-0.331185	-0.417782	-0.257308	-0.254582	-0.307762	-0.338522	-0.456316	-0.540655	-0.470438	-0.504673	-0.484502	-0.22372
ENSCAFG00000002702	0.0446439	0.054001	0.0491492	-0.347075	-0.354497	-0.382039	-0.345329	-0.368769	-0.4854	-0.0848609	-0.473103	-0.309958	-0.412649	-0.444311	-0.302079	-0.442373	-0.405377	-0.177592	-0.310417	0.761324	-0.199606	3.67567	0.19774	0.476626	0.847501	1.77878	0.531879	1.61876	3.88714	0.340009	0.791983	0.245686	2.23528	-0.0748267	-0.0159603	-0.175515	5.09209	7.20589	1.36645	9.24538	17.1259	16.0563	4.275	3.38391	16.2793	7.73696	5.24691	3.55843	0.163717
ENSCAFG00000002708	0.0866701	0.173532	0.157103	0.0291373	0.0149654	-0.0986366	-0.0384055	-0.100487	-0.167796	-0.0569611	0.0810285	-0.00346186	-0.0224683	0.200096	-0.0186968	0.253359	-0.0614737	-0.0604334	0.139804	0.0688959	-0.120289	0.483384	0.484221	0.0495622	-0.116349	0.159563	0.474162	0.153166	0.616933	0.258677	0.21641	0.084478	-0.059111	0.0949467	0.166712	-0.106001	0.478772	0.229371	1.81307	0.310159	0.168343	0.898711	-0.0484988	0.333959	0.700818	0.0611455	0.537058	-0.112293	0.505389
ENSCAFG00000002709	-0.301719	-0.363532	-0.413252	-0.548558	-0.410894	-0.517193	-0.584743	-0.524834	-0.522872	-0.553677	-0.531377	-0.467465	-0.633298	-0.52109	-0.523721	-0.483298	-0.669862	-0.473839	-0.282598	-0.223472	0.144812	-0.386759	-0.442583	-0.304034	-0.541403	-0.453787	-0.305019	-0.57582	-0.372897	-0.286149	-0.470197	-0.393316	-0.424427	-0.27591	-0.287788	0.308474	-0.38242	-0.277855	-0.275295	-0.223574	-0.198899	-0.254382	-0.276506	-0.354103	-0.382723	-0.377411	-0.365665	-0.455186	1.04087
ENSCAFG00000002711	0.00469812	0.0301774	0.151653	0.314056	0.127554	0.223381	0.335067	0.311066	0.178201	0.44673	0.138996	0.298551	0.343993	0.191692	0.100341	0.0732058	0.23507	0.23358	0.0114938	-0.0453766	-0.0797864	-0.0750826	0.0446265	-0.0992303	-0.235584	-0.0421989	-0.044002	-0.037573	-0.0418817	-0.0678737	-0.0182241	-0.076306	-0.0121836	-0.0498299	-0.0641865	-0.0638102	-0.0248779	-0.00664806	0.369966	-0.00254604	0.0409428	0.144762	-0.0114746	0.0287584	0.268911	-0.0946142	0.879199	-0.130584	0.0950212
ENSCAFG00000002727	-0.053889	-0.0831568	-0.126485	-0.334869	0.0158916	-0.286312	-0.268518	-0.29107	-0.153929	0.186166	-0.352886	-0.224181	-0.147687	-0.167373	-0.0389806	-0.119048	0.0882555	-0.0750224	0.209409	0.33381	-0.176787	0.0528678	0.246032	1.21992	0.510898	0.0456237	0.599333	0.997491	-0.129253	0.0646864	0.166716	-0.066873	0.10108	-0.0563137	0.156401	-0.170962	-0.219002	0.215363	-0.200497	-0.0312668	-0.144503	-0.0765468	-0.0212449	0.897105	0.105681	-0.153203	0.172025	-0.294326	0.140882
ENSCAFG00000002728	-0.214587	-0.244689	-0.259421	-0.553741	-0.423759	-0.505041	-0.604948	-0.538428	-0.298205	-0.5751	-0.529694	-0.482259	-0.433059	-0.540699	-0.546078	-0.498254	-0.665308	-0.482175	-0.10796	-0.1934	-0.195644	-0.100288	-0.337424	0.391495	-0.177629	-0.377487	-0.30455	-0.200969	-0.148346	-0.147913	-0.182641	-0.282983	-0.279656	-0.165941	-0.14303	-0.204379	-0.158209	-0.180224	-0.166086	-0.100168	-0.135771	-0.0114335	-0.214285	-0.144849	-0.072635	-0.164778	-0.129297	0.178609	-0.255309
ENSCAFG00000002729	-0.0145258	0.112665	0.14923	0.0806366	0.0866967	0.0840428	-0.0161158	0.133144	0.160538	0.186332	0.0348381	0.130135	-0.0401203	0.0527772	0.0948634	0.037583	0.204651	0.0604471	0.0402216	0.00153531	0.172841	0.47316	2.66392	0.417346	0.952573	2.55369	0.330925	2.00886	0.219714	0.721165	2.18641	1.37986	1.12577	-0.0144249	-0.0729909	0.392185	0.148741	0.119167	0.139494	0.136975	0.20098	0.152456	0.150712	0.20966	0.155116	0.507847	0.169542	0.561467	1.11642
ENSCAFG00000002732	0.0369044	0.19832	0.0418816	0.264228	0.0411056	0.102135	0.244625	0.0939614	0.0418493	0.192144	0.0149548	0.154493	0.177219	0.0385165	0.227079	0.0424778	0.541268	0.197852	-0.182561	0.0226916	-0.16989	0.148831	-0.0964139	-0.132881	2.0965	-0.157546	-0.129639	-0.050996	-0.145648	0.0430601	-0.12257	-0.16258	-0.056984	0.162174	0.145851	-0.165604	-0.0813428	-0.107064	-0.167734	-0.00469473	-0.00651016	-0.114538	0.160174	0.0940924	-0.0559429	0.134881	-0.0906835	0.363022	-0.243415
ENSCAFG00000002741	0.181375	0.467815	0.681583	-0.546886	-0.413982	-0.50018	-0.56983	-0.524434	-0.410456	-0.532918	-0.506293	-0.457602	-0.635321	-0.286043	-0.516466	-0.474461	-0.636711	-0.458356	0.241089	0.067127	-0.163433	-0.150091	-0.0133693	-0.0402482	-0.404536	-0.0950717	-0.220203	-0.296256	0.835673	-0.254751	-0.245363	0.0818283	-0.181016	0.288096	0.222394	-0.162925	0.484233	-0.0545775	1.43579	-0.0934353	-0.0158147	0.276912	-0.0608402	-0.256205	1.4754	0.26149	1.75034	0.0286481	0.0559159
ENSCAFG00000002742	-0.319445	-0.370142	-0.440052	0.28747	0.706344	0.442516	0.00424957	0.332257	0.281868	0.24894	-0.0937914	0.12356	-0.33579	0.511031	-0.142325	-0.110483	0.0878912	0.67795	-0.329948	-0.248025	-0.197699	-0.159506	-0.4524	0.905844	-0.324035	-0.171244	-0.33247	-0.335531	-0.37103	-0.226084	-0.333106	-0.352299	-0.379228	-0.286062	-0.295164	-0.195205	-0.404676	-0.248489	-0.368432	-0.082477	-0.196465	-0.208216	-0.256143	-0.301712	-0.444997	-0.388557	-0.415449	-0.356089	-0.298696
ENSCAFG00000002744	1.77837	1.42062	1.75295	0.300846	-0.164414	0.73429	-0.0571673	0.409556	-0.220289	0.535909	-0.232821	0.352199	0.380216	0.137705	0.455235	0.0899295	0.953843	0.609173	0.282081	2.74054	-0.0667258	0.918355	3.45464	1.55673	2.79587	3.74352	7.42508	6.07587	0.750169	1.28992	4.7291	3.72072	1.85401	0.989115	1.21206	0.142054	0.107629	0.233084	1.15524	0.0828999	0.280068	0.279797	0.546974	0.773011	0.478685	0.635599	1.11102	0.38883	1.63792
ENSCAFG00000002751	-0.09733	-0.0943112	-0.0940833	-0.0352368	-0.0982405	0.017884	0.193632	-0.226965	-0.0342501	-0.14066	-0.0526483	-0.101343	-0.0123553	0.298138	-0.0146992	-0.0244169	-0.0425298	-0.0546275	-0.0594743	-0.0927837	-0.124985	-0.0227485	0.113793	-0.140533	0.359145	-0.0605059	-0.056437	0.0141305	-0.248792	-0.0622696	-0.0922462	-0.0987755	-0.114015	-0.122005	-0.120979	-0.103925	0.434569	-0.0884151	0.0547019	0.0174367	-0.0475215	-0.0269183	-0.0460305	-0.0895824	-0.0119657	-0.0890412	-0.00794075	-0.0773394	-0.0788118
ENSCAFG00000002753	1.1796	1.05046	1.62713	-0.419475	-0.0977259	-0.407693	-0.207101	-0.497513	-0.510656	-0.356552	-0.399076	-0.42637	-0.0278007	-0.284133	-0.0860629	-0.354268	0.0827909	0.654429	2.04652	1.0706	-0.146337	4.50026	31.8878	40.9329	20.3305	28.3254	24.8747	16.9618	-0.274319	8.36073	18.8412	16.8588	11.4946	0.964801	1.55893	-0.204312	-0.0983441	2.52923	-0.228315	1.4264	0.19096	0.149474	0.146187	3.88326	0.456857	0.380953	0.419701	-0.256491	0.323088
ENSCAFG00000002758	-0.153254	-0.142096	-0.23671	-0.274174	0.16131	-0.211512	-0.280866	-0.302398	-0.406989	-0.211406	-0.161548	-0.300095	-0.509735	-0.218813	0.02957	-0.165005	-0.323773	-0.234608	-0.25228	-0.111888	-0.196965	0.00832811	0.362701	0.820045	-0.367104	0.465534	0.0863307	-0.285153	-0.0952178	-0.000479996	0.192197	0.117016	-0.282182	-0.0974347	-0.0647417	-0.189847	0.034472	0.135284	0.0960159	0.059336	-0.0295567	0.000877463	-0.00962339	-0.120503	-0.273261	-0.102617	0.153132	-0.210137	-0.216204
ENSCAFG00000002765	-0.253618	-0.285451	-0.362076	-0.0201883	-0.142597	-0.0848647	-0.0387262	-0.280941	0.0151072	-0.224028	-0.164301	-0.178602	-0.271802	0.103708	-0.168531	-0.0336625	-0.0800532	-0.0186016	-0.200956	-0.203165	-0.182804	-0.203843	-0.0930289	-0.190675	0.0836761	-0.16958	-0.379277	-0.0906022	-0.329523	-0.164725	-0.218499	-0.196285	-0.183143	-0.235813	-0.235675	-0.175181	-0.0839187	-0.10892	-0.199982	-0.00390688	-0.108716	-0.172053	-0.185077	-0.233605	-0.229765	-0.260377	-0.288301	-0.261502	-0.269105
ENSCAFG00000002771	0.607546	0.640502	0.632829	0.023954	-0.0457541	-0.0353131	0.136063	-0.0675678	-0.230194	-0.0868537	0.0178608	-0.0774334	0.0729623	-0.0338058	0.0850916	-0.00388625	-0.112294	-0.0276825	0.410164	0.484664	1.81921	-0.0585827	0.258444	0.173469	0.234851	0.359916	0.224289	0.524205	0.0281608	0.1795	0.326059	0.379973	0.414949	0.492763	0.579966	1.54178	0.16327	0.218823	0.0519202	0.220344	0.184017	0.249405	-0.0094177	0.228048	0.0395551	0.093012	-0.0243514	0.178609	0.588452
ENSCAFG00000002772	0.270421	0.305044	0.288829	0.1935	0.104707	0.162353	0.176313	0.163664	0.167306	0.199119	0.166221	0.119376	0.338844	0.0382618	0.315765	0.0888418	0.198275	0.210803	0.440822	0.161871	0.119278	0.112996	0.020706	0.0357452	0.0362712	0.00862559	0.191324	0.269334	0.122485	-0.00162957	0.0953455	0.326343	0.165556	0.298845	0.284977	0.0473592	0.0590981	0.0823759	0.194819	0.0270341	0.0246241	0.162555	-0.0149713	0.206064	0.302776	0.155887	0.191607	0.26142	0.231461
ENSCAFG00000002774	-0.244464	-0.271267	-0.305904	-0.560429	-0.420157	-0.515167	-0.595166	-0.543226	-0.532611	-0.556334	-0.527247	-0.481363	-0.65996	-0.525929	-0.521944	-0.489009	-0.648368	-0.471755	-0.177451	-0.183706	-0.0676063	-0.118509	0.356156	0.156161	0.0077994	0.2639	0.24822	0.330814	-0.328589	-0.00184511	0.521376	0.188982	0.01467	-0.21602	-0.22338	-0.0408397	-0.25218	-0.187312	-0.322894	-0.126382	-0.183582	-0.193212	-0.149287	-0.314759	-0.343721	-0.180925	-0.202248	-0.341682	-0.175005
ENSCAFG00000002782	0.032244	-0.00562688	-0.0351854	0.211726	0.496193	0.25295	0.0789761	0.403159	0.360279	0.279165	0.176774	0.334117	-0.0763435	0.166099	0.217603	0.159	-0.167486	0.187431	-0.116022	-0.10177	-0.0617363	-0.343333	-0.268934	-0.264143	-0.352073	-0.433816	-0.330593	-0.395355	-0.237171	-0.0631317	-0.366889	-0.281075	-0.359951	-0.00708797	0.0620106	-0.125489	-0.309778	-0.268319	-0.31053	-0.208032	-0.151803	-0.227741	-0.277123	-0.254766	-0.395884	-0.158776	-0.459026	-0.42775	-0.221912
ENSCAFG00000002788	-0.182464	-0.172254	-0.12815	-0.151946	-0.1957	-0.140087	-0.280866	-0.0948891	-0.165485	-0.116912	-0.434713	-0.159176	-0.446298	-0.126501	-0.448952	-0.291316	-0.170947	-0.0477796	-0.202546	-0.161913	-0.185812	-0.384735	-0.359877	-0.100939	-0.422313	-0.352395	-0.387724	-0.334702	-0.370407	-0.188938	-0.324574	-0.256592	-0.300129	-0.146575	-0.162384	-0.185561	-0.377268	-0.26621	-0.298785	-0.201299	-0.162826	-0.209755	-0.261696	-0.346604	-0.306003	-0.367694	-0.301126	-0.192848	-0.201551
ENSCAFG00000002792	0.0360722	0.0617126	-0.0182276	-0.192243	-0.065205	-0.166686	-0.10319	-0.202042	-0.156405	-0.152285	-0.201467	-0.111804	-0.109809	-0.0661471	-0.21665	-0.13822	-0.120491	-0.149605	0.0866631	0.0604051	-0.0505101	0.0880946	-0.0214933	0.110773	-0.0981389	0.0118261	0.0257981	0.310597	-0.181137	-0.0359012	-0.0138428	-0.00815562	-0.183143	0.0662815	0.0831096	0.0261299	-0.0443521	-0.00580423	-0.0958212	0.0407141	0.0317814	0.000973643	0.0675104	0.156961	-0.216283	-0.170065	0.345784	-0.16917	-0.0299064
ENSCAFG00000002796	-0.152838	-0.249233	-0.219601	-0.139907	-0.33412	-0.272405	-0.441704	-0.121677	-0.40864	-0.0871859	-0.382252	-0.201616	-0.452182	-0.243515	-0.149135	-0.27568	-0.19062	-0.136207	-0.309282	-0.0949772	-0.171431	-0.0431962	1.03112	0.644435	0.0914806	1.27207	0.575753	0.781231	0.246071	0.112394	0.364915	0.0383732	0.605051	-0.225661	-0.198395	-0.189713	0.457958	0.44075	0.136403	0.411362	0.130695	0.24777	0.272069	0.3732	0.27501	0.143741	0.262352	0.686623	-0.204786
ENSCAFG00000002804	-0.0963314	-0.0713139	-0.0974143	0.416051	0.157296	0.409571	-0.0828245	0.594542	0.78254	0.103297	-0.368793	0.342187	0.394742	0.312399	0.164154	0.192991	0.576788	0.38483	-0.164393	-0.111676	-0.143475	-0.131162	0.0774607	-0.0626822	-0.295274	0.283359	-0.115679	0.0868799	0.0285758	-0.0458163	0.200844	-0.164912	-0.0367773	-0.135058	-0.138588	-0.120734	-0.156664	-0.164275	0.162881	-0.115782	-0.0911811	-0.0299961	-0.117713	-0.176078	0.253824	-0.102331	0.593737	-0.249475	-0.0281937
ENSCAFG00000002821	0.0775159	0.0528993	0.0888182	0.581584	0.0886521	0.456153	0.559407	0.384901	0.505875	0.270197	0.239024	0.218453	0.332409	0.432851	0.267943	0.283679	0.567316	0.525063	0.0906373	-0.00801688	-0.0232883	-0.0990733	0.144032	-0.0952932	0.233695	0.161099	-0.118847	0.199898	-0.15094	0.0240921	-0.00957672	-0.0154688	-0.0487418	-0.0107564	-0.0123116	-0.0346115	0.0239621	-0.117358	-0.115912	-0.0771769	-0.0785842	-0.0863571	-0.00448114	-0.0927669	0.015159	-0.0741797	-0.0333152	-0.0287305	-0.0210577
ENSCAFG00000002835	0.0962405	0.0984808	0.236442	-0.382188	-0.325681	-0.341399	-0.349178	-0.397023	-0.449908	-0.383455	-0.286353	-0.361364	-0.458618	-0.353908	-0.389581	-0.321092	-0.359657	-0.360997	-0.142933	0.0678346	0.0127385	-0.112739	-0.395984	-0.208503	-0.514521	-0.341513	0.0702591	-0.424521	-0.248066	-0.236574	-0.320308	-0.15124	-0.329243	0.0951173	0.09937	-0.0160609	-0.38953	-0.28393	-0.300846	-0.190556	-0.165259	-0.256883	-0.178186	-0.282297	-0.502617	-0.362264	-0.289818	-0.392796	-0.125148
ENSCAFG00000002850	-0.312538	-0.356922	-0.41295	-0.570462	-0.423553	-0.528129	-0.602382	-0.553088	-0.537398	-0.570118	-0.519294	-0.487191	-0.657202	-0.536242	-0.548891	-0.49907	-0.623778	-0.464609	-0.0876344	-0.247741	-0.198212	-0.390403	-0.437167	-0.306782	-0.512498	-0.421526	-0.440983	-0.483847	-0.377463	-0.260715	-0.468813	-0.271112	-0.278726	-0.248183	-0.261692	-0.198687	-0.400864	-0.296334	-0.404079	-0.240763	-0.228458	-0.294681	-0.327312	-0.4218	-0.466504	-0.428426	-0.364975	-0.472224	-0.257878
ENSCAFG00000002860	0.106393	0.0964152	0.148322	0.477583	0.328854	0.51502	0.498311	0.466065	0.338159	0.363695	0.54905	0.396283	0.567584	0.593412	0.307622	0.450236	0.441449	0.32692	0.144459	0.0664195	-0.0775852	-0.207588	-0.119657	-0.0269512	-0.213905	0.111171	1.0904	0.0169476	-0.0160438	-0.0707477	-0.0113062	-0.0792737	-0.123586	-0.0476118	-0.06728	-0.118123	-0.0209625	-0.0589654	-0.0370956	-0.0179449	-0.0654864	-0.0725073	-0.14939	-0.102218	-0.168614	-0.0247367	-0.127228	-0.0572945	-0.00393135
ENSCAFG00000002862	-0.104487	-0.0507953	-0.0285234	0.0102431	0.0735236	0.0782371	0.116981	-0.0179895	0.161529	0.0501541	0.0944879	0.0173099	-0.00702292	0.171065	0.0828707	0.0702146	0.0714975	0.0378192	0.218153	-0.085708	-0.0481621	0.0232084	-0.0906595	0.0177683	-0.144677	0.0309013	-0.0147915	0.0611939	0.386778	-0.0810938	-0.0114215	-0.040906	-0.0310609	-0.038142	-0.0737841	0.0111957	0.168009	-0.0365196	1.72385	0.219341	0.45943	0.780218	0.362264	0.318858	0.687497	1.01771	0.888714	0.71669	0.0152883
ENSCAFG00000002876	-0.286823	-0.345629	-0.404774	-0.576983	-0.422935	-0.531369	-0.615211	-0.556953	-0.542185	-0.578587	-0.542236	-0.488984	-0.67467	-0.541463	-0.566213	-0.503557	-0.685709	-0.486195	-0.306443	-0.258072	-0.205183	-0.377446	-0.43728	-0.312948	-0.552966	-0.487201	-0.502572	-0.562231	-0.3592	-0.279108	-0.490835	-0.3824	-0.379892	-0.249634	-0.251618	-0.20967	-0.285255	-0.282496	-0.343602	-0.141422	-0.197682	-0.173688	-0.288025	-0.376908	-0.440182	-0.423853	-0.464405	-0.445038	-0.303929
ENSCAFG00000002885	1.63815	2.05739	2.70122	8.003	5.10645	6.21575	11.0277	6.857	6.82246	7.99179	5.01591	6.5008	9.49467	7.57863	5.68107	4.42558	12.2651	6.41769	2.16075	1.34967	2.34274	2.32551	2.58144	2.12686	5.69219	3.56096	2.76666	5.89308	2.85632	1.67423	3.78077	2.54584	1.63174	1.29385	1.2802	1.94246	2.51913	1.71215	3.16242	1.32842	1.47641	1.8052	1.77371	4.37409	4.79487	3.41169	3.58916	5.87713	2.34096
ENSCAFG00000002897	-0.0120292	0.00800628	0.0880612	0.404347	0.283469	0.474245	0.578169	0.482991	0.298541	0.284479	-0.0346004	0.437827	0.2048	0.565782	-0.101017	-0.0558248	0.303195	0.246383	-0.0683311	-0.0837976	-0.0775852	-0.0107025	0.318583	0.222274	1.16676	0.247769	0.091727	0.436376	0.0313775	0.0864565	0.227939	0.115109	-0.0891552	-0.0569109	-0.0809229	-0.0980987	0.0793966	0.0157134	0.21831	0.0567576	0.112158	0.0313663	-0.0360546	0.2451	0.417856	0.282925	0.573051	0.694014	-0.0172519
ENSCAFG00000002913	-0.0183539	0.203415	-0.118309	0.309374	-0.0324782	0.268613	0.346452	0.0940947	0.542356	0.0828699	0.0467681	0.139699	-0.0197102	0.510649	0.232853	0.523249	0.35948	0.204849	-0.113069	-0.0549995	-0.131515	-0.213358	-0.100702	-0.205755	0.13585	-0.172909	-0.327778	-0.11198	-0.286875	-0.0153526	-0.207891	-0.164382	-0.237116	0.0851357	0.111982	-0.134664	-0.0501223	-0.198282	-0.247993	-0.119363	-0.148296	-0.186768	-0.199167	-0.17916	-0.287706	-0.218222	-0.302367	-0.277538	-0.167298
ENSCAFG00000002918	0.227645	0.476766	0.521241	4.83178	1.39772	4.53653	4.31433	3.67359	5.24253	2.83183	3.95995	2.20672	1.64398	3.15856	3.64321	3.19659	5.39909	3.97864	0.294344	0.0686129	0.0175812	0.633908	1.97022	0.956357	1.10519	3.84056	0.280481	0.665893	-0.0820394	0.343386	0.961357	0.763438	0.866941	0.2538	0.208434	0.0287417	0.794584	0.0839791	0.174317	0.108971	0.0671385	-0.00999079	0.224452	0.258763	0.643841	0.326223	0.529611	0.383944	0.309101
ENSCAFG00000002919	0.784223	0.681677	1.12233	-0.447231	-0.420774	-0.501395	-0.603986	-0.475656	-0.536573	-0.388769	-0.521129	-0.425025	-0.5489	-0.534205	-0.368853	-0.502333	-0.642722	-0.408039	0.506112	0.532566	-0.137165	-0.408624	-0.440778	0.00580844	-0.492698	-0.152553	0.919592	-0.466944	-0.382029	-0.229748	-0.280645	-0.362474	-0.127574	0.648374	0.666424	-0.136003	-0.368922	0.0534325	-0.318051	-0.0617064	7.45647e-05	-0.231107	0.856743	0.109296	-0.435688	-0.425997	-0.156878	-0.424367	-0.0275277
ENSCAFG00000002921	-4.54425e-05	0.0674964	0.0424872	1.61926	0.940475	1.28422	2.09547	1.47096	1.132	1.23224	0.50286	1.05097	0.933309	1.68614	0.418369	0.60578	1.41159	0.51628	-0.0986486	0.0275031	-0.200193	-0.257594	-0.383121	0.327685	-0.06114	-0.0212034	-0.148174	-0.197986	-0.271725	0.0684226	-0.0251421	-0.0513988	-0.109096	0.0766044	0.12967	-0.192191	-0.267533	-0.117021	-0.291676	-0.106256	-0.176353	-0.0467313	-0.165639	0.0579327	0.142597	-0.324824	-0.279613	-0.186208	-0.188801
ENSCAFG00000002928	0.7154	0.185926	0.644336	-0.395899	-0.419642	-0.447928	-0.602222	-0.405953	-0.517424	-0.0177686	-0.519753	-0.396632	-0.457515	-0.507211	-0.209543	-0.500702	-0.509022	-0.12534	-0.219805	0.934041	-0.197038	-0.410446	-0.276833	-0.298759	-0.472464	-0.0346456	-0.384908	-0.50075	-0.0516358	-0.27451	-0.469966	-0.226491	-0.170514	-0.100165	0.185907	-0.180203	-0.0200352	-0.0313722	-0.102106	-0.183465	0.302113	-0.142718	1.26658	0.45497	-0.267162	-0.281097	0.350197	-0.3497	-0.0981265
ENSCAFG00000002929	-0.108814	-0.16468	-0.148288	-0.406266	-0.331547	-0.370833	-0.468163	-0.393958	-0.379587	-0.409694	-0.382864	-0.350306	-0.44924	-0.356582	-0.413566	-0.363649	-0.449276	-0.325715	-0.173704	0.0888494	-0.159691	-0.168009	-0.255507	-0.192755	-0.396154	-0.291584	-0.246716	-0.310176	-0.0814168	-0.17385	-0.272805	-0.259135	-0.194576	-0.134205	-0.140016	-0.148728	-0.179435	-0.191868	0.143512	0.00561895	-0.0118781	0.0732043	-0.109794	-0.0901988	-0.0877221	-0.193214	0.0887303	-0.263005	-0.0855672
ENSCAFG00000002931	-0.314868	-0.360227	-0.422186	-0.34975	-0.356144	-0.298193	-0.28744	-0.427543	-0.245876	-0.307229	-0.361757	-0.303831	-0.258747	-0.238167	-0.443918	-0.15032	-0.23889	-0.198582	-0.303491	-0.261398	-0.204229	-0.236134	-0.370032	-0.254263	0.137007	-0.403091	-0.443095	-0.341828	-0.352974	-0.0654309	-0.253895	-0.35993	-0.396377	-0.270962	-0.290723	-0.207594	-0.0394063	-0.253805	-0.240163	-0.198577	-0.185944	-0.227741	-0.291624	-0.340235	-0.430712	-0.310963	-0.308986	-0.351454	-0.32096
ENSCAFG00000002937	-0.287072	-0.336403	-0.388119	-0.174853	-0.240262	-0.168441	-0.182567	-0.24509	-0.175719	-0.148964	-0.222421	-0.121816	-0.0189747	-0.230273	-0.104274	-0.168132	-0.226504	-0.108666	-0.306102	-0.243779	-0.191095	-0.276321	-0.346337	-0.244011	-0.384302	-0.439321	-0.403209	-0.454847	-0.28978	-0.224	-0.362738	-0.366183	-0.258386	-0.249548	-0.265499	-0.202437	-0.354291	-0.26275	-0.266847	-0.192131	-0.179073	-0.184652	-0.235471	-0.274798	-0.278879	-0.281669	-0.333395	-0.148499	-0.322292
ENSCAFG00000002939	-0.322441	-0.387217	-0.462612	-0.175188	-0.161224	-0.0411189	-0.160437	-0.501111	-0.535087	-0.564804	-0.236339	-0.29083	-0.666212	0.177559	-0.512469	-0.208785	-0.25073	-0.396725	-0.358675	-0.240029	-0.201147	-0.412673	-0.416406	-0.318073	-0.538802	-0.49437	-0.500343	-0.516327	-0.40797	-0.286077	-0.490835	-0.390879	-0.44131	-0.291608	-0.299606	-0.194535	-0.333683	-0.285871	-0.400989	-0.231022	-0.246852	-0.299009	-0.320112	-0.449844	-0.533272	-0.425711	-0.434341	-0.471723	-0.312587
ENSCAFG00000002951	-0.341998	-0.384601	-0.461703	-0.494216	-0.393811	-0.481278	-0.51178	-0.480187	-0.484409	-0.554341	-0.5196	-0.426818	-0.649847	-0.466339	-0.517799	-0.428776	-0.551828	-0.416525	-0.362423	-0.273568	-0.207457	-0.406802	-0.199317	-0.203823	-0.569153	0.408692	-0.370362	-0.413418	-0.377774	-0.271564	-0.500866	-0.280227	-0.208401	-0.293911	-0.305793	-0.207929	-0.404058	-0.304688	-0.375232	-0.238973	-0.252364	-0.137813	-0.345515	-0.457446	-0.499728	-0.440858	-0.477092	-0.388411	-0.351787
ENSCAFG00000002978	-0.226571	-0.290821	-0.317865	-0.409777	-0.338546	-0.436047	-0.404341	-0.453932	-0.43208	-0.382791	-0.422019	-0.39977	-0.537868	-0.306033	-0.258106	-0.251206	-0.376597	-0.401042	-0.260796	-0.160215	-0.195497	-0.13673	-0.346225	-0.224846	-0.5349	-0.395282	-0.284607	-0.26709	-0.189853	-0.210996	-0.408973	-0.369787	-0.385742	-0.227964	-0.211086	-0.199558	-0.198806	-0.0912841	-0.247478	0.0534629	-0.0348531	-0.0656786	-0.0929278	-0.210697	-0.435046	-0.244229	0.0269491	-0.27403	-0.319628
ENSCAFG00000002982	-0.346076	-0.389696	-0.431724	-0.513779	-0.390106	-0.485733	-0.544333	-0.483785	-0.445286	-0.510333	-0.459491	-0.44221	-0.52518	-0.489004	-0.387508	-0.463583	-0.597366	-0.4198	-0.271016	-0.199273	2.22622	-0.360744	-0.452513	-0.306931	-0.565539	-0.48016	-0.499991	-0.584934	-0.412017	-0.286796	-0.494755	-0.403385	-0.406746	-0.297494	-0.310235	15.1605	-0.427035	-0.325868	-0.311561	-0.250647	-0.247998	-0.277754	-0.250486	-0.437414	-0.530704	-0.450861	-0.483022	-0.457441	4.98518
ENSCAFG00000002993	-0.272592	-0.320016	-0.361622	0.296165	0.201755	0.575644	0.153703	0.7674	0.287481	0.244954	0.100606	0.195738	0.134928	0.132485	0.303921	0.122833	1.26623	0.453755	-0.283506	-0.203801	-0.183317	-0.268425	-0.350287	-0.179755	-0.287758	-0.26406	-0.380216	-0.289959	-0.246406	-0.190591	-0.270037	-0.22204	-0.320735	-0.24716	-0.252411	-0.185427	-0.260732	-0.188915	-0.259223	-0.168138	-0.176138	-0.233992	-0.214285	-0.0939997	-0.166528	-0.123766	-0.266374	-0.282424	-0.264633
ENSCAFG00000002995	0.414225	0.65262	0.83284	0.546806	0.403056	0.394179	0.571113	0.480325	0.456187	0.341441	-0.00309309	0.427964	0.0192711	0.603471	0.220416	0.0306488	0.212848	0.172098	0.650319	0.407256	0.00503418	0.0506408	0.368004	0.658029	0.761074	0.492674	0.481904	0.365946	0.018303	0.270963	0.327443	0.392797	0.00350319	0.48662	0.620102	0.135625	-0.117509	0.0188356	0.0755134	0.0601955	0.0332845	-0.0168195	-0.000984413	0.138676	0.195241	-0.00215866	0.152718	0.34398	0.470089
ENSCAFG00000002998	0.0727724	0.147367	0.129093	0.974852	0.40851	0.910353	0.97361	0.525239	1.08116	0.517475	0.40895	0.418998	0.6016	0.778547	0.805243	0.664245	1.67972	1.01037	0.157404	0.0622448	-0.0617363	0.210073	0.460526	0.0575107	1.20044	0.412789	0.289396	0.643687	-0.185183	0.220669	0.520569	0.117122	0.361906	0.0947761	0.0685941	0.00978931	0.298352	0.0346995	0.147015	0.176511	0.0462392	0.0335784	0.263636	0.118644	0.174697	0.0692908	0.203605	0.0768812	0.0794171
ENSCAFG00000002999	-0.0245954	-0.016919	-0.0547171	-0.131547	0.0186703	-0.16196	-0.0343966	-0.292936	-0.104077	-0.101966	0.0287202	-0.00151918	-0.120841	0.156804	-0.12441	-0.0675178	-0.230693	-0.1569	-0.0820705	-0.00306389	-0.151106	0.0926498	-0.185326	-0.091579	0.216207	-0.185583	-0.209059	-0.225164	-0.00421441	0.0235892	-0.10908	-0.14382	-0.152301	-0.0595556	-0.0776708	-0.143772	0.0271563	-0.0825926	0.18771	0.0313315	-0.0850974	-0.0453848	-0.0189823	0.00287135	-0.0882036	0.255774	-0.150534	0.00935486	-0.0691068
ENSCAFG00000003007	0.1138	0.162378	0.187385	1.92107	1.64606	1.70007	1.89005	2.36856	2.16025	1.94867	2.02225	1.43682	1.88817	1.1837	1.68885	1.21082	1.81251	1.57294	0.0831431	0.0984724	-0.0830882	0.0448709	0.212408	0.156532	-0.0981389	0.587794	-0.0569063	0.613858	0.152888	0.0668419	0.186432	0.181881	0.430503	0.14895	0.133081	-0.0359509	0.0543583	0.0540232	0.306398	0.0727294	0.0830277	0.437916	0.027915	0.149976	0.0533582	0.23734	0.15258	0.228095	0.142119
ENSCAFG00000003009	0.113467	0.151499	0.262635	-0.00213011	0.00271854	0.125628	0.0998225	0.0813003	-0.0557099	0.146807	0.041109	0.0727512	-0.158719	0.125227	-0.119672	-0.0457634	0.0459962	-0.0704075	0.0080873	0.0445556	-0.126672	0.106012	0.0453035	0.0692477	-0.22142	-0.00865729	0.0226307	0.0293764	0.00948278	-0.0919429	0.136161	0.122846	0.0404602	0.0267814	0.0173538	-0.136338	-0.101847	-0.0296846	0.193274	0.0719416	0.046096	0.0528143	-0.0498358	-0.0572236	0.298764	-0.117335	0.585738	-0.192723	-0.0395162
ENSCAFG00000003013	-0.318197	-0.374273	-0.444897	-0.184886	0.129509	-0.266329	-0.164446	-0.0466436	-0.276415	0.0788842	0.386313	-0.1393	-0.310231	-0.351871	-0.144842	-0.285062	-0.422864	-0.283437	-0.325746	-0.255029	-0.196818	-0.325416	-0.449241	-0.308862	-0.560625	-0.472351	-0.500695	-0.551956	-0.393132	-0.275084	-0.483917	-0.390561	-0.415254	-0.280773	-0.289771	-0.197281	-0.356248	-0.307557	-0.376365	-0.248069	-0.24356	-0.302183	-0.309005	-0.386359	-0.46522	-0.410849	-0.40483	-0.439526	-0.298696
ENSCAFG00000003018	-0.252619	-0.206406	-0.0937805	-0.574475	-0.416143	-0.524889	-0.616975	-0.552422	-0.535087	-0.586061	-0.542236	-0.480018	-0.671544	-0.53255	-0.56266	-0.499342	-0.626328	-0.486046	0.00558922	-0.224887	-0.199093	-0.266704	-0.43886	-0.176412	-0.513943	-0.466334	-0.435939	-0.566042	-0.367086	-0.246345	-0.468928	-0.364382	-0.376037	-0.198702	-0.246224	-0.210072	-0.396948	-0.296588	-0.379971	-0.219061	-0.193244	-0.282082	-0.301086	-0.378244	-0.51979	-0.446574	-0.475713	-0.400564	0.0538227
ENSCAFG00000003023	-0.286573	-0.349485	-0.407196	-0.0446003	0.0744499	-0.204221	0.151137	-0.201776	-0.346902	-0.248108	-0.367569	0.0471974	-0.639182	0.0158521	-0.434442	0.0114778	-0.607384	-0.263489	-0.352203	-0.220783	-0.207017	-0.387569	1.40358	-0.300839	0.365504	0.109634	-0.223723	-0.28449	-0.362417	0.0250262	-0.0705699	0.0864918	-0.182079	-0.232912	-0.254632	-0.208197	-0.416938	-0.283424	-0.361735	-0.218489	-0.226955	-0.265635	-0.283397	-0.352151	-0.374056	-0.383841	-0.45158	-0.476233	-0.314966
ENSCAFG00000003024	0.137018	0.175598	0.0558112	1.04006	1.1181	0.793023	1.52251	0.663312	0.951742	0.90774	1.03023	1.04006	1.47445	1.36349	0.89467	1.05773	1.36696	0.845426	0.179319	0.103142	-0.0962956	0.324864	0.378384	0.220492	0.602817	0.317157	0.343008	0.628441	0.295152	0.227064	0.448737	0.136094	0.0529564	0.0175676	0.0589171	-0.0319997	0.240445	0.372653	0.627432	0.31417	0.181011	0.332888	0.131171	0.608444	0.253182	0.0960128	1.15046	0.0969261	0.0349836
ENSCAFG00000003028	0.0269179	0.41645	0.270963	0.132972	0.388853	0.0621699	0.398248	0.0701052	0.0139517	0.121232	0.102747	0.272101	0.146696	0.0569791	0.325389	0.0666795	0.0547395	0.00611044	0.00286405	0.0301919	0.337639	-0.0908739	0.047673	-0.113196	-0.0367149	-0.186351	0.081521	-0.170975	-0.182278	-0.0713943	-0.115767	0.0267145	-0.100056	0.0289996	0.116979	0.266751	-0.0464129	-0.160478	-0.152898	-0.0825486	-0.0564682	-0.0383637	-0.166976	0.0287584	-0.203925	-0.11019	-0.150948	-0.340429	0.0915959
ENSCAFG00000003031	-0.18363	-0.202963	-0.235953	-0.307782	-0.128909	-0.290362	-0.308608	-0.316392	-0.326102	-0.325829	-0.214162	-0.230158	-0.30968	-0.182907	-0.264176	-0.150592	-0.37769	-0.277482	-0.239109	-0.166017	-0.144869	-0.252938	-0.2783	-0.235989	-0.0328127	-0.410388	-0.355933	-0.472744	-0.17792	-0.182687	-0.36562	-0.306088	-0.350646	-0.157666	-0.17095	-0.16105	0.00706385	-0.21828	-0.152486	-0.175157	-0.108144	-0.215526	-0.209965	-0.218093	-0.317238	-0.0318816	-0.251894	-0.291945	-0.245699
ENSCAFG00000003045	-0.0879261	-0.14788	-0.118157	0.374417	0.158634	0.801529	0.592601	0.697963	0.354171	0.327325	0.571534	0.475634	0.944526	0.338629	-0.0743664	0.17178	0.391903	0.365626	-0.236043	-0.147267	-0.156829	-0.258303	-0.230459	-0.170469	-0.433731	-0.234103	-0.191697	-0.0471846	-0.274734	-0.125424	-0.299439	-0.225855	-0.194443	-0.137873	-0.16405	-0.161184	-0.288552	-0.116936	-0.152795	-0.130464	-0.134268	-0.0983795	-0.16204	-0.297295	-0.0931791	-0.282526	-0.100475	-0.288312	-0.202978
ENSCAFG00000003050	0.131692	0.102337	0.138632	0.548812	0.37177	0.448997	0.670855	0.389032	0.397585	0.634555	0.8577	0.446195	1.08574	0.966101	0.5608	0.527464	0.939089	0.566448	0.0582759	0.0023844	-0.0781721	0.187904	0.264762	0.26068	0.0870002	0.231383	0.0297867	1.02815	0.220752	0.393967	0.283975	0.0640223	0.381714	0.0117663	-0.0478467	-0.0502824	0.140704	0.0910673	0.271369	0.0844756	0.258668	0.442821	0.0401536	0.289786	0.026073	0.0751496	-0.020628	0.378181	0.0288942
ENSCAFG00000003081	-0.1193	-0.125158	-0.130119	0.838412	1.00397	0.911974	0.703087	0.79752	0.440835	0.773722	0.647396	1.01585	0.42931	0.555978	0.675249	0.625631	1.34292	0.704151	-0.0626536	-0.0631366	0.165724	0.0311041	0.0753169	0.0407223	2.2721	-0.0479598	0.125395	-0.234278	0.056074	0.0879653	0.127514	-0.0727024	-0.0749307	-0.0894153	-0.115427	0.310817	0.174089	0.0687902	0.192759	-0.0342749	0.0265566	0.142646	0.145467	0.376693	0.491525	0.370236	0.392258	0.0708677	0.170568
ENSCAFG00000003083	0.550041	0.703572	0.664928	1.25191	1.75216	1.25168	1.75696	1.00796	1.30698	1.54811	1.59323	1.42665	1.83981	2.04444	1.44841	1.53578	1.50085	1.39177	0.81224	0.430323	0.333897	0.275667	0.11447	0.262834	0.75934	0.531849	0.154137	1.20414	0.550315	0.936279	0.512267	0.511928	0.278554	0.444475	0.473044	0.186321	0.298868	0.174859	0.328755	0.296622	0.336754	0.891401	0.0807774	0.961103	0.218032	0.444686	0.0265354	0.904736	0.454866
ENSCAFG00000003086	0.20917	0.312205	0.220544	0.663682	0.643669	0.533113	0.806678	0.655182	0.650315	0.581745	0.191457	0.761956	0.11176	0.744423	0.156159	0.257982	1.0961	0.423833	0.370876	0.122176	-0.000835753	0.206024	0.0869386	0.95814	1.45061	0.60162	0.429583	0.404558	0.250221	0.361923	0.318219	0.337896	-0.114679	0.301576	0.337963	0.0210402	0.477639	0.321264	0.72675	0.443807	0.352643	0.543906	0.234016	0.562628	0.656841	0.513706	0.775495	2.04479	0.0230903
ENSCAFG00000003094	-0.246045	-0.267686	-0.335883	-0.277852	-0.170281	-0.252692	-0.145685	-0.302931	-0.396259	-0.189485	-0.143958	-0.241665	-0.11128	0.0008274	-0.224793	-0.0431801	-0.251458	-0.242796	-0.218329	-0.190075	-0.199166	0.0303955	0.250094	-0.110224	-0.224456	0.197841	0.0187595	0.708482	-0.319976	0.306815	0.858856	0.560789	0.171405	-0.215764	-0.19784	-0.200964	-0.326367	-0.189084	-0.358335	-0.147582	-0.134769	-0.169264	-0.267353	-0.249322	-0.477258	-0.39413	-0.423861	-0.377387	-0.257783
ENSCAFG00000003096	-0.263271	-0.299084	-0.339062	-0.579324	-0.425097	-0.534745	-0.617937	-0.560019	-0.54202	-0.582241	-0.54346	-0.485846	-0.673199	-0.538661	-0.567102	-0.501654	-0.665308	-0.48813	-0.279759	-0.206844	-0.0816941	-0.320051	-0.45161	-0.248097	-0.536923	-0.451867	-0.429017	-0.448549	-0.389915	-0.247423	-0.436414	-0.370529	-0.415121	-0.253558	-0.247573	0.302044	-0.43363	-0.301566	-0.334845	-0.212759	-0.22173	-0.269963	-0.30448	-0.419231	-0.485925	-0.455291	-0.456268	-0.459822	2.36446
ENSCAFG00000003101	0.0167651	0.132219	0.25991	0.39398	0.403879	0.497738	0.557001	0.563756	0.339809	0.302082	0.519531	0.43155	0.895247	0.286806	0.408005	0.89117	0.848013	0.183858	-0.15917	0.0679053	-0.0929937	0.160978	-0.321966	0.033071	-0.279376	-0.0156985	-0.0980825	0.048268	0.14853	-0.063491	-0.0615766	-0.094006	-0.113749	0.0678171	0.0797781	-0.101514	-0.0200352	-0.00344151	0.870989	0.0362018	-0.0198227	0.181791	-0.047676	0.198771	0.174697	-0.070893	0.513614	-0.166163	0.057914
ENSCAFG00000003105	-0.286407	-0.317124	-0.344967	-0.578488	-0.4252	-0.530829	-0.617777	-0.555221	-0.527659	-0.590378	-0.54193	-0.492869	-0.676876	-0.542736	-0.559847	-0.503693	-0.679698	-0.487832	-0.3262	-0.249864	-0.202248	-0.362364	-0.450933	-0.316811	-0.573488	-0.503716	-0.490958	-0.571345	-0.37902	-0.283059	-0.49095	-0.403597	-0.421901	-0.232742	-0.249477	-0.208063	-0.431672	-0.304773	-0.201012	-0.249215	-0.249572	-0.27785	-0.341093	-0.431661	-0.472282	-0.469867	-0.3607	-0.475356	-0.190419
ENSCAFG00000003106	-0.127789	-0.139893	-0.12058	-0.358612	-0.301599	-0.336808	-0.410114	-0.344646	-0.392132	-0.331973	-0.371699	-0.323557	-0.444643	-0.373772	-0.377292	-0.358211	-0.38279	-0.304874	-0.138391	-0.0438199	-0.160571	-0.0627329	0.123948	0.461175	-0.228358	0.181838	-0.0989037	0.86873	0.0450747	-0.0603297	0.149882	-0.0831952	0.0606669	-0.179677	-0.142395	-0.172837	-0.222299	-0.157778	-0.225018	-0.156248	-0.0383602	0.112926	0.22548	0.083717	-0.179689	-0.0264515	0.038671	-0.149626	-0.190895
ENSCAFG00000003109	0.0256696	0.0812673	0.00932875	3.99542	3.29125	2.84543	2.80457	4.50563	4.47279	4.30587	3.0415	3.50742	1.7624	1.91826	2.50953	1.9536	3.62146	4.08761	-0.0657194	0.015899	-0.146777	0.209364	0.251899	0.0349281	0.202477	0.0886389	0.346879	0.660093	0.0859588	0.319173	0.361456	0.336836	0.460414	-0.0671485	-0.0679145	-0.131249	-0.11009	-0.088837	0.427249	0.071297	0.0133872	0.270853	0.0079631	0.0819707	0.430535	-0.076609	0.650967	-0.104024	0.0018726
ENSCAFG00000003120	1.90478	2.56663	2.49394	4.65689	3.3074	5.54363	1.85477	9.26554	6.85746	6.87447	3.64794	3.83304	3.32386	1.84823	2.62916	3.49884	5.85702	6.75651	0.677344	1.51616	-0.0789059	0.935766	0.965112	0.880958	4.15052	1.66548	1.25029	1.53789	1.81637	0.443615	1.20487	1.46275	2.75946	2.10791	1.8398	0.0430062	3.15869	2.09744	2.67665	1.18969	0.952497	1.00143	1.36768	1.39605	3.32437	3.91699	3.54848	2.43203	0.838878
ENSCAFG00000003129	0.812934	1.01135	0.761072	0.358365	0.526244	0.289405	0.607033	0.1586	0.198835	0.301086	0.898384	0.148665	0.770397	0.839537	0.359886	0.798034	0.442724	0.207379	0.540404	0.759555	2.44898	-0.0683004	0.0645978	0.0306939	-0.0651868	0.0967043	0.0104304	0.115715	0.338527	-0.00119848	0.0569509	0.0540594	-0.0713414	0.529703	0.595037	2.2094	0.0874335	-0.0656317	0.141966	0.03921	0.0416585	0.140818	-0.139825	0.218494	-0.13828	0.140883	-0.274924	0.091539	0.793683
ENSCAFG00000003137	0.0751025	0.0274232	0.0493006	-0.0740285	-0.0853762	-0.142247	-0.0836263	-0.147933	-0.234816	-0.1111	0.0820991	-0.126598	0.00474502	0.0124143	-0.131072	0.122833	-0.152003	-0.163599	-0.0266586	0.0867975	0.844949	-0.220343	-0.0852435	-0.16787	-0.284723	-0.0596098	-0.308773	-0.279353	-0.0896144	-0.143961	0.195194	-0.152935	-0.0343844	0.0464888	0.0547925	2.22876	-0.0893798	-0.048502	-0.117354	0.00368513	-0.0692082	-0.0503861	-0.0809978	-0.0817752	-0.235543	-0.114477	-0.277682	-0.184204	1.78216
ENSCAFG00000003151	-0.119134	-0.159447	-0.124365	-0.521972	-0.387739	-0.463455	-0.536475	-0.47419	-0.506529	-0.507011	-0.500022	-0.44759	-0.575194	-0.477544	-0.478563	-0.463447	-0.611938	-0.450169	-0.166324	-0.0546457	-0.155142	-0.0218374	-0.172463	0.139521	-0.0789168	-0.173805	0.0666224	-0.1549	1.18744	-0.0541507	-0.119918	-0.253306	0.0323509	-0.124906	-0.0851268	-0.157233	0.815603	0.674406	1.66409	0.541715	0.304761	2.73987	0.259625	0.144017	2.25976	0.750775	0.789423	2.05018	-0.206308
ENSCAFG00000003153	-0.0586326	-0.0366113	0.0314344	-0.281865	-0.229456	-0.232439	-0.216402	-0.222833	-0.269977	-0.143816	-0.204985	-0.202961	-0.185749	-0.275729	-0.314664	-0.312798	-0.240711	-0.206175	-0.132032	-0.0840099	-0.155802	-0.241297	-0.195819	-0.147664	-0.288481	-0.189551	-0.179496	-0.149266	-0.18041	-0.214875	-0.263927	-0.227763	-0.221695	-0.0478677	-0.0941692	-0.150536	-0.223638	-0.134657	-0.195758	-0.121655	-0.103205	-0.089531	-0.164508	-0.164675	-0.280644	-0.221794	-0.245964	-0.0982613	-0.110781
ENSCAFG00000003154	-0.149343	-0.101334	-0.23777	-0.326676	-0.242218	-0.224068	-0.324323	-0.333318	0.076515	-0.316695	-0.418807	-0.271104	-0.449056	-0.0791346	-0.414158	-0.247127	-0.411935	-0.35668	-0.206634	-0.184697	0.206153	-0.375624	-0.290373	-0.184138	-0.29802	-0.371086	-0.402505	-0.450041	-0.36636	-0.211858	-0.366082	-0.326438	-0.357824	-0.127465	-0.132956	0.489626	-0.378814	-0.307726	-0.337936	-0.23575	-0.228315	-0.23909	-0.320524	-0.40711	-0.478381	-0.42271	-0.469231	-0.444412	0.0450692
ENSCAFG00000003156	0.883755	1.24711	0.970924	-0.58016	-0.425611	-0.535555	-0.61938	-0.559219	-0.537563	-0.58988	-0.544683	-0.493467	-0.677796	-0.542354	-0.563104	-0.505053	-0.686256	-0.48813	2.08274	0.521387	0.292441	-0.296364	-0.0683187	-0.163784	-0.383291	-0.104161	-0.115445	-0.271399	-0.326306	-0.184484	-0.270153	-0.107255	0.754076	1.33301	1.14654	0.0905546	-0.30782	-0.306292	-0.359262	-0.221353	-0.160965	-0.265443	-0.200092	-0.363862	-0.337461	-0.394845	-0.197559	-0.344062	0.463144
ENSCAFG00000003162	-0.101408	-0.026834	-0.120883	-0.325506	-0.294395	-0.325062	-0.280866	-0.347445	-0.465756	-0.360537	-0.347533	-0.28829	-0.353258	-0.224671	-0.375071	-0.199268	-0.276413	-0.337625	-0.260342	-0.0924299	-0.185812	-0.36044	-0.346337	-0.212069	-0.278942	-0.400659	-0.346313	-0.283165	-0.358266	-0.200937	-0.364121	-0.338627	-0.316879	0.0305352	0.0478124	-0.180806	-0.380771	-0.2641	-0.371214	-0.183322	-0.211281	-0.216584	-0.286893	-0.347528	-0.472924	-0.381126	-0.454751	-0.419606	-0.238848
ENSCAFG00000003167	-0.336339	-0.386529	-0.447168	-0.573471	-0.4252	-0.528939	-0.617616	-0.557087	-0.543011	-0.580082	-0.545601	-0.487788	-0.657202	-0.54159	-0.549779	-0.504645	-0.685163	-0.489321	-0.360719	-0.258284	-0.205256	-0.42806	-0.455672	-0.316959	-0.560625	-0.496419	-0.512778	-0.605649	0.243269	-0.291394	-0.502826	-0.409109	-0.442108	-0.291693	-0.301113	-0.20592	-0.438164	-0.317346	-0.388831	-0.253942	-0.236546	-0.211679	-0.333379	-0.450358	-0.47164	-0.425997	-0.330224	-0.495777	-0.34703
ENSCAFG00000003169	1.625	1.54387	1.94948	-0.0636618	-0.198891	-0.234735	-0.079938	-0.0804954	-0.327258	0.00215984	-0.31939	-0.0609953	-0.13408	-0.0720042	-0.00285461	-0.150592	0.000275951	-0.0565628	-0.119769	1.8277	-0.0698075	0.50859	0.172917	-0.0317054	0.267225	0.393842	0.00257053	0.249945	1.76055	0.195307	0.0491105	0.0522576	0.644268	0.928116	0.814037	-0.109417	2.03125	3.25872	1.17914	1.6359	3.09826	1.44097	1.35112	3.0898	1.64825	2.0683	2.53323	1.87065	0.220329
ENSCAFG00000003175	-0.019519	-0.00535146	-0.0301889	0.243996	0.0922541	0.183551	0.245427	0.275615	0.35318	0.13568	0.228012	0.155838	0.336822	0.26376	0.0671766	0.249688	-0.0503624	0.0736963	0.0883663	-0.060094	-0.101799	-0.328048	-0.248061	-0.212515	-0.391529	-0.281855	-0.313231	-0.285319	-0.25948	-0.217678	-0.349248	-0.236666	-0.222094	0.0184207	0.0566169	-0.0317318	-0.240227	-0.201572	-0.272822	-0.168281	-0.180146	-0.161569	-0.232591	-0.253431	-0.353993	-0.284813	-0.350358	-0.340805	-0.0758622
ENSCAFG00000003180	-0.0731129	-0.117446	-0.226566	-0.530165	-0.38568	-0.495725	-0.58362	-0.502977	-0.529309	-0.554507	-0.434407	-0.425025	-0.499622	-0.44011	-0.537786	-0.469838	-0.56221	-0.436622	-0.264657	-0.135804	-0.160865	-0.246965	-0.315196	-0.233834	-0.371584	-0.346121	-0.443447	-0.24969	-0.223888	-0.225437	-0.414853	-0.336931	-0.237249	-0.111341	-0.129466	-0.196075	-0.312869	-0.059978	-0.285598	-0.0685106	-0.187017	-0.0502899	-0.27085	-0.332428	-0.413378	-0.321395	-0.289818	-0.148749	-0.307164
ENSCAFG00000003190	-0.101325	-0.144024	-0.0984741	0.307869	0.206695	0.221356	0.257935	0.636924	0.558038	0.585896	0.524273	0.193497	-0.17251	0.202515	0.0196501	0.072526	0.22323	0.800617	-0.115908	-0.0984443	-0.138339	-0.245447	0.287216	0.12667	1.02917	0.442234	0.0884423	0.343575	-0.172109	-0.0268483	0.342316	0.792691	0.822938	-0.0108418	-0.0253993	-0.165269	0.0987677	0.0382436	-0.236454	-0.170716	-0.0874593	-0.207062	-0.140956	-0.121017	-0.10955	-0.195501	-0.0253167	-0.193851	-0.132474
ENSCAFG00000003194	-0.140105	-0.159998	-0.151316	-0.324837	-0.247158	-0.177622	-0.339236	-0.198044	-0.314712	-0.310218	-0.442514	-0.240768	-0.471121	-0.3138	-0.417416	-0.381189	-0.326323	-0.294453	-0.0486871	-0.114789	-0.142081	-0.291707	-0.22335	0.354947	-0.263189	-0.241272	-0.261262	-0.295096	-0.239972	-0.178808	-0.23441	-0.154843	-0.280587	-0.156727	-0.142554	-0.141495	-0.201485	-0.127991	-0.263653	-0.182391	-0.176067	-0.160608	-0.227449	-0.169709	-0.272459	-0.292243	-0.159084	-0.183703	-0.173578
ENSCAFG00000003197	0.131859	0.079477	0.109258	1.6507	1.33844	1.45583	1.86183	1.47989	1.52439	1.32491	2.0819	1.29246	2.17501	2.42108	1.69374	2.40745	2.01251	1.22474	0.16206	0.152248	-0.0962222	0.160168	0.343068	0.380501	0.151748	0.756398	0.261828	0.694065	0.54191	0.177919	0.691903	0.94542	0.371877	0.148779	0.187177	-0.0641451	0.641881	0.327255	0.420758	0.416948	0.225959	0.299514	0.00868302	0.880155	0.228465	0.32708	0.161958	0.428795	0.0294651
ENSCAFG00000003198	-0.0999098	-0.0821929	0.174515	0.0995309	0.152356	0.166539	-0.0060133	0.366242	0.280547	0.094993	-0.00722269	-0.0155663	0.00253854	-0.202261	-0.0225463	0.0205874	0.043446	0.0799488	0.0730372	-0.0811088	-0.154995	-0.269033	-0.167273	-0.169578	-0.408583	-0.199921	-0.241906	-0.314982	-0.278366	-0.183334	-0.186791	-0.152935	-0.210661	0.0127047	-0.0305551	-0.163863	-0.112769	-0.114236	-0.256853	-0.111986	-0.124105	-0.156472	-0.168519	-0.124715	-0.164441	-0.239942	-0.0875116	-0.315122	-0.205167
ENSCAFG00000003202	-0.17381	-0.182307	-0.244281	-0.228192	-0.0993725	-0.256473	-0.169578	-0.272411	-0.15459	-0.189153	-0.108169	-0.194144	-0.29166	-0.0579981	-0.246409	-0.181184	-0.338892	-0.231631	-0.225369	-0.173871	-0.109503	-0.206475	-0.293758	-0.234057	0.187157	-0.358796	-0.30455	-0.415241	-0.208427	-0.151146	-0.336334	-0.265495	-0.332034	-0.176776	-0.192922	-0.129373	-0.125546	-0.222331	-0.206988	-0.165703	-0.142571	-0.216488	-0.216033	-0.236789	-0.361857	-0.132054	-0.328845	-0.223291	-0.227145
ENSCAFG00000003210	-0.292066	-0.328967	-0.372372	-0.556082	-0.412747	-0.510577	-0.596449	-0.5259	-0.528154	-0.5565	-0.531224	-0.469109	-0.651502	-0.53064	-0.544893	-0.491864	-0.652011	-0.468033	-0.148269	-0.200688	1.6426	-0.325821	-0.41257	-0.273651	-0.439512	-0.468126	-0.39488	-0.551128	-0.230218	-0.259852	-0.436875	-0.359718	-0.370454	-0.244174	-0.254315	1.32005	-0.120806	-0.126387	-0.211933	-0.135191	-0.141425	-0.203119	-0.262519	-0.199808	-0.356721	-0.219508	-0.328293	-0.265386	0.279701
ENSCAFG00000003216	0.543217	0.575641	0.682794	0.585932	0.357567	0.678932	0.740129	0.623596	0.625059	0.594532	0.134102	0.512545	0.673495	0.85227	0.100193	0.153697	0.542179	0.260525	0.228826	0.33473	-0.0758242	0.0727082	0.248627	0.940312	0.276186	0.517894	0.464542	0.470845	0.762517	0.117423	0.391088	0.407848	0.105999	0.413762	0.415458	-0.073119	0.52586	0.354426	0.655764	0.285807	0.315926	0.275565	0.253146	0.64789	0.514317	0.386955	0.786389	1.43279	0.0356497
ENSCAFG00000003235	-0.176556	-0.177212	-0.231714	0.149693	0.0495446	0.225812	0.286478	0.0918291	0.148653	0.129037	0.164538	0.072004	0.636353	0.101544	0.156455	0.152337	0.492087	0.0924536	-0.152244	-0.156536	-0.185885	-0.146245	-0.157795	-0.0242769	0.550498	-0.0597378	-0.145711	-0.0866251	-0.101859	-0.0333865	0.0402325	-0.100365	-0.0399678	-0.129598	-0.160084	-0.187436	-0.16264	0.0228016	-0.185043	-0.130178	-0.0518159	-0.179651	-0.141574	-0.0445883	-0.183702	-0.231797	-0.180046	-0.189215	-0.213064
ENSCAFG00000003243	-0.216585	-0.24221	-0.256242	-0.483682	-0.379506	-0.417144	-0.291289	-0.459396	-0.396589	-0.483429	-0.442667	-0.409932	-0.428279	-0.443165	-0.429853	-0.466167	-0.557474	-0.406699	-0.0883157	-0.234793	-0.202541	0.0693677	-0.326028	1.44069	0.137729	0.159947	-0.238621	-0.118774	0.0536874	-0.0407151	0.0393101	-0.308208	-0.335358	-0.187526	-0.23861	-0.209402	0.269914	0.0141101	0.0817981	-0.0607037	-0.0584006	-0.0382675	-0.239071	0.283212	-0.0925371	-0.121908	0.348956	0.268811	-0.216774
ENSCAFG00000003253	-0.0792712	0.0409186	0.0505119	-0.330187	-0.184791	-0.326547	-0.321757	-0.348511	-0.357136	-0.305236	-0.275494	-0.225974	-0.391504	-0.300431	-0.282387	-0.282206	-0.362936	-0.280757	-0.0737814	-0.111393	-0.168129	-0.0916837	-0.15441	-0.119807	1.21735	-0.252282	-0.213047	-0.363371	-0.266225	-0.0950324	-0.264849	-0.124955	-0.235787	-0.0282457	-0.0425323	-0.182614	-0.236827	-0.220812	-0.253144	-0.130034	-0.162969	-0.209755	-0.166976	-0.276647	-0.352388	-0.11462	-0.356839	-0.252357	-0.203834
ENSCAFG00000003262	-0.216918	-0.257221	-0.31196	-0.182712	0.00570306	-0.0585362	-0.161079	-0.089025	-0.0940072	-0.155773	0.017249	-0.108367	-0.235762	-0.0930134	-0.157279	-0.21232	-0.0959004	-0.0846988	-0.216626	-0.150309	-0.152647	-0.323088	-0.198753	-0.250549	-0.282555	-0.242552	-0.236158	-0.26129	-0.219426	-0.206757	-0.2788	-0.154631	-0.271281	-0.212522	-0.198791	-0.158304	-0.261762	-0.227309	-0.259841	-0.183035	-0.151732	-0.158011	-0.224055	-0.23268	-0.436972	-0.256233	-0.335188	-0.25812	-0.216394
ENSCAFG00000003263	4.21215	4.52113	4.69769	13.9956	17.587	13.8183	10.4078	13.9933	13.9202	12.5003	13.3528	15.1066	9.45514	13.8177	11.0054	13.2671	7.34466	12.5088	4.31	2.35251	1.29481	1.82666	2.9698	0.794268	4.42122	1.10014	2.83916	3.38447	2.24846	2.60955	2.26677	1.54266	1.1275	3.39154	3.61615	0.553649	2.51419	0.831443	1.16019	0.618136	1.35331	1.77038	1.04063	2.77751	1.87617	4.59547	1.11846	1.4348	1.34563
ENSCAFG00000003267	-0.253535	-0.175559	-0.121942	-0.347744	-0.391547	-0.262954	-0.435771	-0.326654	-0.408805	-0.423146	-0.412077	-0.317131	-0.468915	-0.417063	-0.221536	-0.352908	-0.494085	-0.220168	-0.332219	-0.190216	-0.0303322	-0.259011	-0.283828	-0.182652	-0.173582	-0.396946	-0.0655873	-0.447721	0.0106242	-0.24498	-0.433531	0.0723953	-0.288563	-0.0831021	-0.201885	-0.186498	0.444254	0.268018	0.0977674	0.0417884	0.0608401	0.0377141	-0.00664089	-0.204225	0.0363451	0.412105	0.405635	0.45573	-0.304309
ENSCAFG00000003272	-0.284493	-0.354994	-0.388119	0.235469	0.124363	0.501924	0.239975	0.372106	0.552921	0.148302	-0.227009	0.0763377	-0.0767112	0.0916123	-0.217094	-0.107763	0.241992	0.265884	-0.333581	-0.207905	-0.204009	-0.342928	-0.364842	-0.108219	-0.463648	0.0997768	-0.435821	-0.386903	-0.198362	-0.229389	-0.388219	-0.205823	-0.354501	-0.243065	-0.240434	-0.188909	-0.0726876	0.145325	0.051405	-0.010711	-0.0766518	-0.00316207	-0.118845	0.0877234	-0.00153312	-0.0103039	-0.0105609	-0.217278	-0.292606
ENSCAFG00000003276	-0.0899234	-0.102711	-0.0978685	-0.476827	-0.388871	-0.448468	-0.513224	-0.469525	-0.493158	-0.402387	-0.478456	-0.405299	-0.505873	-0.465702	-0.40794	-0.439382	-0.527783	-0.390919	-0.255573	0.00146456	-0.184932	-0.0418803	1.29334	-0.101459	1.28152	0.0682835	1.03937	0.825312	1.75172	0.00296872	0.288126	1.04208	0.51	0.0168851	0.0466226	-0.196343	2.62495	2.2857	0.689145	1.21461	1.37814	1.5636	0.288936	0.501711	0.651224	1.91569	1.19417	1.33771	-0.157308
ENSCAFG00000003278	-0.274173	-0.320291	-0.389179	-0.385031	-0.26774	-0.287932	-0.260821	-0.415682	-0.377276	-0.371498	-0.256987	-0.366146	-0.0596109	-0.319912	-0.285052	-0.263171	-0.393902	-0.291178	-0.286118	-0.248237	-0.206504	-0.23664	-0.389214	-0.205309	0.496734	-0.401555	-0.405907	-0.472081	-0.269442	-0.177299	-0.346827	-0.377948	-0.365668	-0.238372	-0.263119	-0.209871	-0.257641	-0.263594	-0.25912	-0.173151	-0.187375	-0.226683	-0.245447	-0.247576	-0.329757	-0.185212	-0.331327	-0.215524	-0.33723
ENSCAFG00000003289	-0.175141	-0.172805	-0.231865	-0.0860673	0.00560014	-0.131581	-0.0210869	-0.176587	-0.069246	-0.0740663	-0.0824733	-0.0122787	-0.12838	-0.0154706	-0.0222501	-0.0792108	-0.0518196	-0.0839544	-0.188239	-0.152503	-0.105908	-0.171552	-0.208795	-0.123521	1.40725	-0.286976	-0.191228	-0.304211	-0.172524	-0.0813812	-0.265541	0.125601	-0.221695	-0.160908	-0.161273	-0.115779	-0.0971076	-0.155162	-0.17814	-0.0584118	-0.0717848	-0.143488	-0.0514813	-0.0873224	-0.124156	0.163461	-0.149155	-0.0774647	-0.161209
ENSCAFG00000003296	-0.215253	-0.278978	-0.312263	-0.421482	-0.291411	-0.402697	-0.464956	-0.427144	-0.455356	-0.420987	-0.430737	-0.34657	-0.506609	-0.376191	-0.395355	-0.345022	-0.40137	-0.344175	-0.227867	-0.159154	-0.137752	0.169278	0.952701	0.0329224	0.0179163	0.197713	0.000341614	0.0512509	0.0285758	0.240212	0.177093	-0.264435	-0.091548	-0.225575	-0.226474	-0.0999738	-0.167483	-0.0356758	-0.155268	-0.0161544	0.0190414	0.238729	-0.0836718	-0.0831107	-0.249667	-0.132482	-0.173012	0.0295251	-0.175386
ENSCAFG00000003300	-0.324605	-0.376614	-0.435661	-0.472647	-0.403382	-0.38906	-0.585545	-0.431009	-0.508345	-0.282318	-0.511493	-0.34926	-0.496496	-0.403057	-0.347977	-0.424697	-0.505925	-0.244136	-0.338123	-0.252199	-0.20533	0.304112	-0.209585	-0.0637222	-0.0513122	-0.0334934	-0.20683	-0.120928	-0.282205	-0.186495	0.219292	0.439114	-0.0934092	-0.288451	-0.290088	-0.205652	-0.173047	-0.193556	-0.268186	-0.21283	-0.16483	-0.0789513	-0.159057	-0.345577	-0.408884	-0.233941	-0.266787	-0.302344	-0.314109
ENSCAFG00000003307	-0.277668	-0.344803	-0.34527	0.557841	0.529126	-0.272135	0.336029	0.117285	-0.414252	-0.0227507	0.0700162	-0.00256524	-0.538419	-0.044374	-0.453986	-0.0585441	0.0459962	0.0997482	-0.299971	-0.208471	-0.19469	-0.361655	-0.370822	-0.188595	-0.486628	-0.381455	-0.352296	-0.423858	-0.176571	-0.247566	-0.353283	-0.362792	-0.352108	-0.238543	-0.262326	-0.196678	-0.0414671	-0.0539868	-0.102312	-0.12588	-0.0916821	-0.210428	-0.266736	-0.0737626	-0.278397	-0.0520304	0.426458	-0.32289	-0.301931
ENSCAFG00000003315	0.0810112	0.185513	0.155135	-0.0247029	-0.151653	-0.0665023	-0.0401694	0.0129303	-0.269317	-0.165903	-0.12744	-0.0532245	-0.144193	-0.0829544	-0.144842	-0.0724125	-0.120855	-0.135314	-0.195279	0.018517	-0.187133	-0.305575	-0.327946	-0.2426	-0.448906	-0.337416	-0.369658	-0.26013	-0.286356	-0.182687	-0.361008	-0.27408	-0.32552	0.215153	0.235244	-0.172904	-0.340071	-0.235157	-0.299094	-0.201013	-0.190954	-0.206774	-0.283602	-0.325134	-0.443231	-0.324396	-0.417793	-0.343185	-0.220866
ENSCAFG00000003322	-0.0257605	0.131944	0.0465753	-0.457431	-0.354909	-0.444823	-0.521883	-0.46526	-0.483749	-0.476122	-0.472033	-0.391401	-0.601856	-0.435908	-0.503437	-0.430272	-0.487892	-0.407295	-0.125333	0.00167683	-0.135257	0.0847542	-0.142111	0.100076	-0.0299222	0.0218118	-0.0788434	-0.226821	-0.276083	-0.162139	-0.219536	-0.0641174	-0.345594	0.0102306	0.134429	-0.109885	-0.168513	-0.176933	-0.173916	0.0166488	-0.101917	-0.183402	-0.189191	-0.120195	-0.360413	-0.314536	-0.0637921	-0.162781	0.0920716
ENSCAFG00000003323	0.13602	0.100133	0.207674	0.0599031	0.0371949	-0.00884957	0.118584	0.0898299	-0.0652842	-0.0302238	-0.0474481	-0.0760884	0.0264422	-0.0173805	-0.0460874	0.0379909	0.0749584	-0.114175	0.143665	0.121964	-0.101799	1.25837	0.773298	0.685069	2.53081	1.87505	0.412456	2.0304	0.369346	0.177919	0.357305	1.53874	0.927827	0.127366	0.200185	-0.068833	1.25352	0.719551	0.571179	0.470952	0.0941216	0.343179	0.114099	0.0913188	1.04092	0.528568	0.8712	0.313912	0.105297
ENSCAFG00000003326	0.0963237	0.0717654	0.0120541	0.199353	0.169337	0.25025	0.213356	0.201381	0.354666	0.184671	0.145267	0.232799	0.318618	0.401147	0.454643	0.29714	0.482433	0.186985	0.305017	0.0280692	-0.00736606	-0.159708	-0.0480088	-0.0123171	-0.074581	0.105026	0.0200499	0.227076	0.0546213	0.0220085	0.00529687	0.129417	0.0420554	0.107317	0.103257	0.0760222	-0.011586	-0.00993899	-0.0466771	-0.0193774	-0.0241171	0.120909	-0.105886	0.0761153	-0.135712	-0.0248796	-0.155912	0.160068	-0.0752913
ENSCAFG00000003330	0.057543	0.130016	0.131061	-0.33303	-0.24407	-0.298328	-0.351423	-0.305064	-0.376615	-0.345757	-0.38057	-0.270357	-0.452734	-0.23995	-0.428816	-0.346654	-0.361296	-0.302492	0.0625907	-0.0109887	-0.138192	-0.206981	-0.21218	0.14799	-0.0813738	-0.173293	-0.28273	-0.345143	-0.162044	-0.174569	-0.286871	-0.217588	-0.308238	-0.0345588	0.00513862	-0.150134	-0.231263	-0.164275	-0.184219	-0.117572	-0.127898	-0.193116	-0.175101	-0.244083	-0.209382	-0.239657	-0.0633784	-0.200866	-0.0868992
ENSCAFG00000003340	-0.304133	-0.377302	-0.42809	0.753806	0.239319	0.648688	0.555398	0.658248	0.626544	0.462008	0.426233	0.269859	0.616127	0.306033	0.601368	0.639499	0.477697	0.515684	-0.336874	-0.252836	-0.205623	-0.325922	-0.338552	-0.210435	-0.453386	-0.291456	-0.341269	-0.419549	-0.379642	-0.256188	-0.222995	0.0102863	-0.325387	-0.29212	-0.293895	-0.208063	-0.368716	-0.27853	-0.389862	-0.225722	-0.222804	-0.251016	-0.252132	-0.276442	-0.38497	-0.406562	-0.481091	-0.406452	-0.327715
ENSCAFG00000003341	-0.209677	-0.166471	-0.154041	0.148522	0.00148357	0.0447526	0.0664682	0.0749031	0.20907	0.176201	0.0957115	0.050485	0.0387617	0.154894	-0.0515655	-0.0520178	0.054193	0.107638	-0.204022	-0.195381	-0.180529	-0.298692	0.0897594	-0.168835	-0.266946	-0.162283	-0.143013	0.0746169	-0.104972	-0.160989	-0.158774	-0.156009	-0.0692143	-0.193839	-0.233295	-0.164332	-0.188193	-0.169254	-0.0690341	-0.143858	-0.0469489	-0.0708723	-0.175615	-0.192103	-0.256408	-0.0787524	-0.19425	-0.112919	-0.142084
ENSCAFG00000003342	-0.334092	-0.398096	-0.470485	-0.0857329	-0.111722	-0.160475	-0.159475	-0.0826278	-0.0446499	-0.140328	0.243613	-0.134369	-0.246427	-0.291772	0.134247	0.0159646	-0.461844	-0.125489	-0.355723	-0.275337	-0.207604	-0.417532	-0.451948	-0.314954	-0.569875	-0.499491	-0.512778	-0.590403	-0.42229	-0.287155	-0.497177	-0.408685	-0.433998	-0.291693	-0.308887	-0.209335	-0.43837	-0.331353	-0.423243	-0.260101	-0.256873	-0.313821	-0.337288	-0.446043	-0.55494	-0.476297	-0.511292	-0.496403	1.55286
ENSCAFG00000003344	-0.336505	-0.387493	-0.448228	-0.568623	-0.412953	-0.511387	-0.604627	-0.529365	-0.493818	-0.562146	-0.5378	-0.480317	-0.663637	-0.514214	-0.546818	-0.50179	-0.667494	-0.47235	-0.36106	-0.263803	-0.207898	-0.426238	-0.383234	-0.29096	-0.437055	-0.488481	-0.434883	-0.506882	-0.42063	-0.280114	-0.445523	-0.282347	-0.415254	-0.29502	-0.302779	-0.209938	-0.411683	-0.318105	-0.422624	-0.257595	-0.25129	-0.312859	-0.318467	-0.454878	-0.544347	-0.462007	-0.514326	-0.487634	-0.339704
ENSCAFG00000003349	-0.00944934	-0.0743435	-0.112555	-0.252102	-0.0446221	-0.275915	-0.231796	-0.23656	-0.170272	-0.327157	-0.328261	-0.17935	-0.481418	-0.276111	-0.350642	-0.146921	-0.32687	-0.211087	-0.0187102	-0.00334692	-0.0860966	-0.107273	-0.19864	-0.10755	-0.102908	-0.241912	-0.0355556	-0.16186	-0.0425043	-0.0974034	-0.0897096	-0.212395	-0.116275	-0.0399336	-0.023337	-0.0814232	-0.0363152	-0.134741	-0.147026	-0.0722349	-0.0853837	0.0254032	-0.175924	-0.0756116	-0.263952	0.0635748	-0.277268	0.0124869	-0.0868041
ENSCAFG00000003351	-0.315617	-0.355269	-0.409013	-0.166326	-0.161636	-0.12213	-0.178558	-0.0262525	-0.0718872	-0.161087	-0.240622	-0.281266	-0.353442	-0.268217	-0.301635	-0.269426	-0.161111	-0.127275	-0.347548	-0.250289	-0.202762	-0.370057	-0.367211	-0.265034	-0.483593	-0.435864	-0.321091	-0.28797	-0.393132	-0.25432	-0.380955	-0.230837	-0.371916	-0.275995	-0.282394	-0.202169	-0.391487	-0.289415	-0.401813	-0.244774	-0.235115	-0.289872	-0.285145	-0.35852	-0.49732	-0.437143	-0.419999	-0.38766	-0.327906
ENSCAFG00000003370	-0.243382	-0.281182	-0.328918	-0.406768	-0.348425	-0.4243	-0.495424	-0.445269	-0.500751	-0.489076	-0.454597	-0.395287	-0.535845	-0.448386	-0.412086	-0.449307	-0.541627	-0.425903	-0.222757	-0.196584	-0.201881	-0.160619	0.0195777	-0.124487	0.211293	-0.269181	-0.236275	-0.103362	-0.349239	-0.170114	-0.284796	0.250031	-0.146186	-0.196398	-0.196729	-0.201901	-0.301535	-0.14453	-0.328148	-0.063497	-0.183797	-0.157626	-0.254086	-0.343214	-0.415144	-0.299674	-0.365389	-0.30535	-0.244462
ENSCAFG00000003374	-0.338336	-0.4003	-0.472302	0.0513757	0.0931803	0.17788	0.0536396	0.187387	0.0304592	-0.0616111	-0.038883	-0.0890895	-0.0149295	-0.131084	-0.060597	0.0767409	-0.0314185	0.21259	-0.36106	-0.272577	-0.207824	-0.426946	-0.458831	-0.310422	-0.572188	-0.465565	-0.511487	-0.578471	-0.415027	-0.285574	-0.488414	-0.405717	-0.434131	-0.303893	-0.311742	-0.209201	-0.436824	-0.325953	-0.424273	-0.258454	-0.255083	-0.309878	-0.335231	-0.41163	-0.525568	-0.46558	-0.511844	-0.489764	-0.349504
ENSCAFG00000003375	-0.205267	-0.221003	-0.264115	-0.0200211	-0.0957705	-0.0307225	0.1885	0.0165287	0.0312845	-0.0327149	0.0970881	0.0312076	0.5731	-0.0298587	-0.0752547	-0.0714608	-0.18388	-0.13055	-0.234112	-0.182645	-0.165194	-0.0866224	-0.270288	-0.214818	-0.298598	-0.297985	-0.376814	-0.380772	-0.245783	-0.187214	-0.370924	-0.233274	-0.267825	-0.192474	-0.200854	-0.171229	-0.192624	-0.209673	-0.270659	-0.159973	-0.162182	-0.163204	-0.171296	-0.273257	-0.315954	-0.175495	-0.295747	-0.214898	-0.228287
ENSCAFG00000003376	-0.220579	-0.363532	0.0880612	-0.571967	-0.425405	-0.527589	-0.613607	-0.550823	-0.542846	-0.511495	-0.527859	-0.467316	-0.667867	-0.541717	-0.554961	-0.499614	-0.684252	-0.470266	-0.359357	-0.180239	-0.205403	-0.236944	-0.452851	-0.0672136	-0.419278	-0.44457	-0.47383	-0.37348	-0.304515	0.163047	-0.0117674	-0.394482	-0.378031	-0.138214	-0.283029	-0.207326	-0.438164	-0.309329	-0.423861	-0.258669	-0.24721	-0.313725	-0.339653	0.169699	-0.557989	-0.455434	-0.511844	-0.493522	-0.30174
ENSCAFG00000003379	-0.329764	-0.382398	-0.449288	-0.381018	-0.28503	-0.357601	-0.319512	-0.375833	-0.357302	-0.384784	-0.359616	-0.225526	-0.478844	-0.344232	-0.355528	-0.336048	-0.414303	-0.327204	-0.335511	-0.265077	-0.196965	-0.390505	-0.306056	-0.314359	-0.434164	-0.448795	-0.403678	-0.317965	-0.336994	-0.285862	-0.404591	-0.379114	-0.405682	-0.291181	-0.301986	-0.187369	-0.347284	-0.29355	-0.300434	-0.231022	-0.22717	-0.304684	-0.265913	-0.39807	-0.50053	-0.372695	-0.457372	-0.425244	-0.323339
ENSCAFG00000003383	-0.208263	-0.192222	-0.25064	-0.301094	-0.231103	-0.281721	-0.331058	-0.296268	-0.307284	-0.331641	-0.31679	-0.259896	-0.173429	-0.243515	-0.352863	-0.305184	-0.279692	-0.263042	-0.181993	-0.162338	-0.192709	0.0746315	-0.261036	-0.144916	-0.264923	-0.189167	-0.281205	-0.0390645	-0.208738	-0.116731	-0.30382	-0.161202	-0.231798	-0.132072	-0.160163	-0.187168	-0.0407458	-0.132885	-0.166292	-0.114492	-0.129401	-0.085203	-0.168622	-0.141357	-0.169898	-0.0790382	-0.195353	-0.124069	-0.233235
ENSCAFG00000003389	0.204677	0.363295	0.523815	1.59803	1.00243	1.43031	1.74108	1.29703	1.46876	1.44348	1.38537	1.25839	1.88541	1.13787	1.40384	1.0444	1.85368	1.13378	0.306834	0.157413	0.102769	0.15703	0.338103	0.393872	1.8167	0.436089	0.475804	0.307117	0.202177	0.207593	0.533828	0.360365	0.365496	0.268815	0.256819	0.0334296	0.409633	0.20414	0.301453	0.125587	0.209998	0.194005	0.332131	0.644706	0.552516	0.801933	1.00359	0.704538	0.158865
ENSCAFG00000003393	-0.0880093	-0.15146	-0.190076	-0.407269	-0.283178	-0.345855	-0.352385	-0.410751	-0.495799	-0.46649	-0.409171	-0.339547	-0.588249	-0.35098	-0.400389	-0.290092	-0.473684	-0.434389	-0.149518	-0.0433954	-0.196305	-0.269134	-0.175171	0.0874475	-0.42925	-0.239992	-0.261849	-0.252341	-0.122716	-0.134549	-0.208698	-0.185262	-0.264501	-0.119616	-0.059348	-0.190718	-0.212098	-0.0692601	-0.166704	-0.0829783	-0.0554661	-0.108382	-0.199784	-0.0576345	-0.289472	-0.327968	0.042946	-0.0833529	-0.171104
ENSCAFG00000003394	0.298466	0.575503	0.514276	-0.535181	-0.400912	-0.514762	-0.5833	-0.543892	-0.532776	-0.565468	-0.504458	-0.485696	-0.657202	-0.535733	-0.561772	-0.478268	-0.599734	-0.469968	0.627837	0.117577	-0.195938	-0.350318	-0.451497	-0.308045	-0.528251	-0.435864	-0.463038	-0.505722	-0.39915	-0.282772	-0.498791	-0.36523	-0.302788	0.378613	0.356999	-0.207661	-0.409107	-0.323506	-0.408819	-0.257523	-0.252364	-0.310936	-0.34315	-0.447789	-0.511605	-0.427569	-0.495709	-0.45907	-0.324766
ENSCAFG00000003403	0.339161	0.343602	0.4201	2.48104	1.58245	1.75138	3.06932	1.73218	0.935564	2.15094	1.68744	1.80339	2.17869	1.86236	2.60281	2.67394	2.88029	1.93782	0.397106	0.334659	-0.0409714	1.83172	1.402	0.195978	3.10574	0.722472	1.5404	0.766317	3.97825	1.40272	1.15275	0.536093	1.52964	0.884265	0.223663	-0.0838341	3.96599	1.3401	2.03046	0.494587	1.45916	1.57052	1.17854	3.79923	4.95184	1.77993	2.81179	2.7188	0.395114
ENSCAFG00000003405	-0.211758	-0.227475	-0.106953	-0.511605	-0.39484	-0.470881	-0.570632	-0.498712	-0.492498	-0.515813	-0.51027	-0.461039	-0.559565	-0.504538	-0.523573	-0.466439	-0.55966	-0.430369	-0.24331	-0.132125	-0.111557	-0.240993	-0.284054	-0.176858	0.122265	-0.442266	-0.426085	-0.294102	-0.333985	-0.232478	-0.435722	-0.254896	-0.253999	-0.160311	-0.0828265	-0.168082	-0.364388	-0.246633	-0.364517	-0.217916	-0.129902	-0.278523	-0.303657	-0.245932	-0.383686	-0.36355	-0.300712	-0.342935	-0.173292
ENSCAFG00000003406	-0.0260934	-0.0571299	-0.0186818	-0.522139	-0.407395	-0.486408	-0.533589	-0.488317	-0.526833	-0.457356	-0.504305	-0.443555	-0.59634	-0.516124	-0.460648	-0.49132	-0.621774	-0.420693	0.248243	-0.0630658	-0.16358	0.0214876	1.43686	23.0993	1.0442	1.55589	1.61349	1.61462	-0.370303	0.34044	2.36835	1.29412	0.696114	-0.0592144	-0.000493052	-0.147924	-0.296795	0.0175698	-0.330415	-0.107258	-0.180075	-0.22524	-0.273112	-0.247165	-0.31772	-0.428712	-0.397383	-0.418604	0.296351
ENSCAFG00000003409	-0.278834	-0.331721	-0.385545	-0.133721	-0.162253	-0.0949911	-0.0241337	-0.278275	-0.162183	-0.211905	-0.0356711	-0.0979063	0.4146	0.148273	-0.0622257	-0.0804345	0.0867983	-0.107029	-0.210721	-0.249793	-0.204376	1.39544	-0.305041	-0.0277683	0.345126	-0.328199	-0.366256	-0.160369	-0.0384574	-0.13577	-0.24006	-0.336401	-0.202552	-0.243918	-0.268037	-0.209603	-0.180156	-0.0936468	0.0258542	0.00647842	-0.104637	-0.108767	-0.174484	0.202982	-0.31467	0.019562	-0.229967	0.202663	-0.312016
ENSCAFG00000003410	-0.257945	-0.304041	-0.310749	-0.50893	-0.404822	-0.508416	-0.567745	-0.527233	-0.529144	-0.561814	-0.50767	-0.455062	-0.647089	-0.500972	-0.529051	-0.455969	-0.648368	-0.481282	-0.270675	-0.206915	-0.152867	-0.363781	-0.335618	0.164184	-0.369705	-0.406676	-0.405907	-0.449875	-0.332636	-0.227952	-0.360432	-0.234334	-0.378962	-0.198787	-0.21291	-0.11377	-0.331313	-0.227394	-0.281889	-0.168782	-0.200044	-0.211871	-0.268793	-0.353076	-0.403427	-0.36255	-0.365803	-0.410837	-0.249124
ENSCAFG00000003411	-0.246627	-0.272231	-0.293034	-0.248926	-0.274121	-0.186128	-0.13462	-0.311994	-0.305633	-0.29112	-0.222115	-0.242711	-0.0311104	-0.0951779	-0.174749	-0.258005	-0.198452	-0.168214	-0.161782	-0.228142	-0.19359	-0.203235	-0.159036	-0.0920247	0.232828	-0.373134	-0.349363	-0.213232	-0.246717	-0.181825	-0.237638	-0.305134	-0.209066	-0.198446	-0.23163	-0.201366	-0.331828	-0.241486	-0.307852	-0.211541	-0.174349	-0.263038	-0.298309	-0.270586	-0.349499	-0.357119	-0.314778	-0.256491	-0.299742
ENSCAFG00000003415	0.279825	0.545896	0.285347	2.42151	2.92508	2.86163	3.27618	2.49584	0.752331	4.23761	2.02347	2.60601	6.45487	5.45709	2.48881	2.48522	8.50569	2.74527	0.297637	0.136115	-0.0734762	0.497252	-0.248625	-0.066025	2.3013	0.0197634	-0.236862	-0.0269672	0.00751122	0.188912	-0.14759	-0.0487491	-0.0971315	0.162856	0.0812059	-0.124753	0.148432	0.471887	0.133827	0.0743051	0.194181	-0.0289381	0.0641165	0.559546	0.146449	0.264205	0.235599	0.169965	-0.0143023
ENSCAFG00000003426	0.0650329	-0.0290373	0.243255	-0.336541	-0.414085	-0.38636	-0.478586	-0.2984	-0.46394	-0.11027	-0.443737	-0.22164	-0.384333	-0.462392	-0.25929	-0.458689	-0.270584	-0.241605	-0.335852	-0.0632781	-0.188674	0.778156	-0.225494	0.658475	0.446583	-0.118756	2.66858	1.19536	6.15434	0.36027	1.43212	0.113625	0.620339	0.51375	0.211448	-0.200763	5.95895	3.38681	17.609	11.4145	3.64085	1.15455	7.77811	1.0138	8.21483	5.43957	15.2955	10.0966	-0.335803
ENSCAFG00000003430	-0.0280907	-0.0371622	0.0303745	-0.203278	-0.0972113	-0.184508	-0.233881	-0.198044	-0.127848	-0.20194	-0.0289414	-0.174717	-0.200091	-0.100908	-0.136106	-0.0913116	-0.358746	-0.230887	-0.102169	-0.0858495	-0.0247557	-0.145941	-0.120786	-0.147515	-0.351206	-0.201713	-0.27968	-0.411098	-0.114726	-0.143746	-0.234064	-0.115734	-0.211592	-0.028331	-0.0421357	-0.0437863	-0.305141	-0.20402	-0.0377137	-0.0621361	-0.0462332	-0.118673	-0.234648	-0.140227	-0.159626	-0.292958	-0.0200763	-0.315999	-0.0351394
ENSCAFG00000003435	-0.0903395	-0.0569922	-0.118006	-0.119007	0.0422377	-0.0816243	0.0283032	-0.10755	-0.0733729	-0.124552	-0.0396477	-0.0596503	-0.0491301	0.0377525	-0.11375	0.0165085	0.0485463	-0.092291	-0.121018	-0.122077	-0.148391	0.0759475	-0.296014	-0.142241	0.0580948	-0.229494	-0.287892	-0.193346	-0.204588	-0.149134	-0.357665	-0.208049	-0.272079	-0.0770449	-0.0736255	-0.145781	-0.0996836	-0.129172	-0.121784	-0.0783229	-0.0876024	-0.0624085	-0.151344	-0.0597918	-0.146786	-0.0343109	-0.0737212	-0.0911203	-0.186423
ENSCAFG00000003440	0.0860044	0.120927	0.13197	0.0717747	0.210811	0.232833	0.211752	0.0773021	0.0821276	0.0631076	0.00608381	0.0413694	0.390697	0.264778	-0.103978	0.0949602	0.0425353	0.0805442	0.0800773	0.0345788	0.113041	-0.0369202	0.11368	0.042728	0.501937	0.0323095	0.0622819	0.0462794	0.0846098	-0.0149934	0.159106	-0.0517167	0.0477718	0.116104	0.121183	0.375644	0.0367388	0.0190887	-0.0518285	-0.074312	0.0586213	-0.148393	-0.0167197	0.155626	-0.0312258	-0.0213071	0.555261	-0.094127	0.447635
ENSCAFG00000003458	-0.28882	-0.324835	-0.3807	-0.152782	-0.238822	-0.179107	-0.190905	-0.211638	-0.149142	-0.179687	-0.198255	-0.162613	0.134928	-0.154385	-0.237526	-0.22007	-0.157468	-0.233715	-0.283847	-0.251916	-0.203275	-0.214067	-0.361006	-0.228337	-0.444426	-0.404755	-0.402622	-0.450372	-0.307317	-0.211714	-0.326995	-0.362686	-0.305181	-0.265161	-0.281442	-0.205652	-0.338217	-0.280133	-0.18731	-0.138343	-0.171271	-0.121655	-0.233414	-0.313012	-0.271656	-0.3384	-0.0669639	-0.319632	-0.322197
ENSCAFG00000003465	-0.0694512	-0.0445984	-0.0648614	-0.5616	-0.418098	-0.526104	-0.602703	-0.547624	-0.534097	-0.568623	-0.534589	-0.483305	-0.66235	-0.525037	-0.543117	-0.480443	-0.649097	-0.472648	0.0508952	-0.070283	-0.185739	-0.419152	-0.458041	-0.311685	-0.566407	-0.435608	-0.443681	-0.448549	-0.412848	-0.287299	-0.487837	-0.344138	-0.300661	0.0679024	0.077002	-0.140691	-0.426417	-0.207648	-0.40037	-0.182462	-0.206772	-0.269963	-0.301806	-0.375984	-0.538729	-0.464294	-0.481367	-0.480743	-0.169201
ENSCAFG00000003471	0.166978	0.312618	0.691878	1.39889	0.449676	0.982993	0.970082	1.38073	1.04963	1.61304	1.06112	0.999263	1.028	0.402165	0.880012	0.404008	1.28536	1.13899	0.226669	-0.0181351	0.0161871	0.099432	0.289811	0.0804647	-0.130079	0.506116	0.138065	0.433393	0.118749	0.0373841	0.377944	0.144997	0.387032	0.0315589	0.0121187	-0.0171994	-0.00107615	-0.0399793	0.326488	-0.0149368	0.0480285	0.27393	0.128086	0.0846416	0.583011	0.077436	1.01007	-0.0159518	0.26971
ENSCAFG00000003472	-0.00229239	-0.0593332	-0.039122	-0.516287	-0.391444	-0.477902	-0.515148	-0.490049	-0.5095	-0.468483	-0.489928	-0.421438	-0.583468	-0.468631	-0.478267	-0.444412	-0.57824	-0.438706	-0.236383	0.0797925	0.12999	-0.178435	0.291052	-0.283085	-0.0357032	-0.407444	-0.235337	-0.032933	-0.00421441	-0.124347	0.115753	0.116274	-0.356761	-0.0963257	-0.095597	0.0728077	0.0382844	-0.0398949	0.0332722	-0.10203	-0.0774391	-0.0858762	-0.231049	0.246641	-0.0273738	-0.00415924	0.39474	-0.153385	0.0112921
ENSCAFG00000003477	0.335749	0.275712	0.35984	0.651476	0.652108	0.274553	0.746864	0.217907	0.0444905	0.489077	0.635007	0.420641	0.766903	0.706352	0.815015	0.834609	0.952204	0.411477	0.241203	0.385887	-0.0903523	2.80441	1.3695	0.344027	4.78384	1.33851	1.20337	1.35759	3.1147	1.24063	0.702741	1.23265	1.34977	0.385183	0.191222	-0.133927	4.99575	1.59426	3.76235	1.14951	1.35109	2.46028	1.8962	3.10911	8.75266	3.97114	1.62512	3.60366	0.353344
ENSCAFG00000003480	-0.0753598	-0.0207748	-0.072129	-0.222507	-0.156181	-0.192204	-0.217685	-0.23656	-0.0347454	-0.179853	-0.180819	-0.102838	0.141364	-0.0815538	-0.225089	-0.18404	-0.0975398	-0.158835	-0.145998	-0.0885383	-0.188967	-0.324809	-0.0150618	-0.178492	-0.194538	-0.0313171	-0.25176	0.192276	-0.370096	-0.140656	-0.1341	-0.208367	-0.298933	-0.00461388	-0.025558	-0.189646	-0.382523	-0.264438	-0.385947	-0.218202	-0.232609	-0.276215	-0.290802	-0.346604	-0.451417	-0.41628	-0.447304	-0.430506	-0.24941
ENSCAFG00000003487	-0.240968	-0.281182	-0.255788	0.091505	0.124363	0.256596	0.106878	0.139408	-0.160202	-0.0511487	0.101218	-0.0713064	0.454685	-0.156295	-0.0255074	0.0193637	-0.0942611	0.038117	-0.323816	-0.159508	-0.19968	-0.173677	-0.385152	-0.237549	-0.457	-0.403603	-0.446262	-0.465784	-0.165364	-0.258703	-0.419696	-0.333645	-0.334959	-0.196483	-0.231392	-0.19641	-0.19994	-0.233047	-0.275398	-0.208032	-0.186087	-0.186864	-0.260462	-0.262676	-0.357042	-0.140485	-0.322639	-0.38766	-0.26901
ENSCAFG00000003488	-0.327684	-0.371243	-0.453073	-0.578989	-0.425302	-0.534205	-0.616975	-0.560285	-0.543671	-0.588219	-0.545907	-0.489881	-0.674302	-0.541335	-0.566065	-0.501654	-0.684434	-0.484706	-0.354701	-0.259487	-0.207457	-0.296161	0.0401132	-0.148778	-0.363635	-0.456604	-0.343263	-0.0983909	-0.387425	-0.141518	-0.226454	0.0323318	-0.370188	-0.277446	-0.29215	-0.209402	-0.366964	-0.263172	-0.417576	-0.240477	-0.205125	-0.277754	-0.311062	-0.342289	-0.50358	-0.416994	-0.2581	-0.478614	-0.350836
ENSCAFG00000003495	-0.175058	-0.165093	-0.172361	-0.278521	-0.294498	-0.23487	-0.27846	-0.215103	-0.340959	-0.230837	-0.287883	-0.28007	-0.321815	-0.412734	-0.282535	-0.349781	-0.362389	-0.191883	-0.17995	-0.175216	-0.0325334	-0.240689	-0.12056	-0.198995	-0.272728	-0.347402	-0.252112	-0.168157	-0.0349293	-0.16336	-0.171111	-0.211865	-0.12332	-0.130878	-0.155324	-0.0641451	-0.234457	-0.135585	-0.0752157	-0.089496	-0.0315607	-0.0455771	-0.0525098	-0.210594	0.143078	0.00370019	-0.0606203	-0.008435	-0.141609
ENSCAFG00000003501	-0.13686	-0.202412	-0.134964	-0.213311	-0.126439	-0.134686	-0.284073	-0.0638361	-0.214182	-0.224028	-0.379193	-0.127644	-0.366497	-0.121662	-0.296305	-0.0876406	-0.00263849	-0.293858	-0.153038	-0.124766	-0.174806	-0.10373	0.101607	-0.121367	0.0225412	-0.0374621	0.112843	0.0739541	0.18599	-0.00823962	-0.000698687	-0.110858	-0.269553	-0.143675	-0.138271	-0.16326	0.119581	0.134778	0.380372	0.00884197	-0.031346	0.408485	-0.137254	-0.0310284	-0.0336333	-0.0487437	0.318479	0.115718	0.0315584
ENSCAFG00000003521	-0.102739	-0.099131	-0.12815	-0.178365	-0.0970055	-0.178837	-0.120829	-0.220834	-0.137422	-0.146971	-0.0405654	-0.123311	-0.183726	-0.0212003	-0.155946	-0.097838	-0.231604	-0.133081	-0.119996	-0.120025	-0.129828	-0.181573	-0.0686572	-0.160738	0.839119	-0.260091	-0.217623	-0.319125	-0.189749	-0.114216	-0.258969	-0.189607	-0.181016	-0.0928278	-0.099325	-0.152545	0.048176	-0.167397	-0.14342	-0.139632	-0.0762939	-0.119635	-0.0759584	-0.113415	-0.242284	0.13531	-0.130814	-0.0595495	-0.152265
ENSCAFG00000003528	-0.163074	-0.133145	-0.0874213	-0.545715	-0.418201	-0.505581	-0.589233	-0.510041	-0.526173	-0.52777	-0.535659	-0.473293	-0.616933	-0.52682	-0.498403	-0.492	-0.646182	-0.446	-0.0326767	-0.186041	-0.126379	-0.245143	0.0958523	-0.153384	-0.247724	-0.376975	-0.249414	-0.25433	0.0377073	-0.189297	-0.368387	-0.328346	0.186959	-0.0860881	-0.0840163	-0.195807	-0.318536	-0.172545	-0.252423	-0.157824	-0.0505276	-0.17138	-0.237219	-0.264423	-0.222703	-0.296816	-0.133434	-0.371373	-0.269961
ENSCAFG00000003539	-0.315783	-0.36601	-0.423094	-0.322496	-0.318992	-0.263359	-0.239333	-0.369835	-0.313227	-0.341107	-0.276718	-0.321763	0.280005	-0.252173	-0.261807	-0.316197	-0.180601	-0.291029	-0.315754	-0.262247	-0.20687	-0.272069	-0.388085	-0.114682	1.40566	-0.440729	-0.419046	-0.472578	-0.302128	-0.198638	-0.347864	-0.384837	-0.370321	-0.268403	-0.286836	-0.209737	-0.299886	-0.276336	-0.338657	-0.205167	-0.197324	-0.24967	-0.269204	-0.257848	-0.386093	-0.242515	-0.341256	-0.276285	-0.334471
ENSCAFG00000003541	-0.0876765	-0.109597	-0.154798	-0.33303	-0.251377	-0.321956	-0.360082	-0.319724	-0.330064	-0.304406	-0.342944	-0.332224	-0.36999	-0.398091	-0.270543	-0.311439	-0.319037	-0.28046	-0.0315412	-0.0962508	-0.0478686	-0.0123221	-0.0949471	-0.0353454	-0.259865	-0.173805	-0.144068	-0.119934	-0.090652	-0.158474	0.0837002	-0.094112	-0.0403666	-0.0266247	-0.029286	-0.0654845	-0.112975	-0.0408231	-0.0548163	-0.074885	-0.0808746	-0.0384599	-0.0139429	0.00800767	-0.0808205	-0.0510301	-0.00807866	0.00296555	-0.102028
ENSCAFG00000003543	-0.0607131	-0.0206371	-0.0806079	-0.107637	0.00374768	-0.0856748	0.0546018	-0.181651	-0.04498	-0.0983126	0.0996882	-0.0234865	0.19101	0.177941	0.0531111	0.0619207	-0.15255	-0.120129	-0.119882	-0.0837268	-0.0612961	-0.0781194	-0.16479	-0.136298	3.36704	-0.172141	-0.153219	-0.208261	-0.0105442	0.00102882	-0.212388	-0.190561	-0.179155	-0.004102	-0.036504	-0.0802178	0.061674	-0.121999	0.021218	-0.0654308	-0.0653432	-0.126464	-0.0169254	0.0489955	-0.0182252	0.200472	-0.132744	0.13639	-0.0897536
ENSCAFG00000003548	-0.291649	-0.32814	-0.381305	-0.370317	-0.32774	-0.400267	-0.484359	-0.445402	-0.384539	-0.430785	-0.360227	-0.375412	-0.539706	-0.387905	-0.436367	-0.374798	-0.332516	-0.340156	-0.309055	-0.235642	-0.177594	-0.30598	-0.303687	-0.233612	0.983646	-0.428567	-0.393237	-0.495613	-0.321948	-0.237364	-0.379917	-0.299835	-0.306776	-0.243747	-0.258836	-0.168082	-0.251356	-0.27507	-0.259841	-0.198649	-0.201404	-0.203696	-0.260359	-0.350302	-0.406316	-0.119907	-0.365527	-0.33191	-0.297173
ENSCAFG00000003554	-0.0653734	-0.0831568	-0.107407	0.180124	0.209268	0.084853	0.30941	0.147405	0.337498	0.128207	0.0388148	-0.0647312	0.331857	0.445457	0.148608	0.221543	0.560394	0.0372238	-0.103077	-0.0503295	-0.116473	0.164116	-0.120447	0.0880418	-0.0685109	0.125509	-0.242845	0.0520795	-0.0997835	-0.0424394	-0.0658427	-0.0456754	-0.076526	0.00656216	0.0261583	-0.0900623	-0.192109	-0.0825926	0.0153454	-0.0364952	-0.101559	-0.0110488	-0.176232	-0.0699617	-0.0458314	-0.239085	-0.0213175	-0.333539	-0.0694874
ENSCAFG00000003557	-0.231232	-0.26328	-0.27865	-0.390381	-0.260948	-0.355576	-0.371949	-0.34438	-0.408805	-0.393585	-0.315872	-0.345225	-0.49576	-0.407132	-0.369149	-0.317693	-0.413756	-0.346408	-0.249555	-0.177621	-0.177007	-0.259011	-0.185664	-0.206869	0.744598	-0.274302	-0.275574	-0.419715	-0.141186	-0.191237	-0.222304	-0.260937	-0.22555	-0.168245	-0.192129	-0.154956	-0.0890706	-0.199463	-0.217806	-0.175157	-0.145004	-0.218796	-0.140134	-0.253226	-0.0971916	-0.0767519	-0.279199	-0.186709	-0.0423706
ENSCAFG00000003560	-0.21051	-0.266585	-0.301816	-0.103624	-0.135495	-0.154534	-0.163965	-0.151931	-0.186449	-0.149794	-0.138605	-0.229112	-0.113854	-0.305015	-0.152393	-0.215448	0.0168518	-0.118045	-0.247057	-0.192056	-0.187646	0.0549936	-0.082874	-0.0605279	-0.229948	1.16658	0.502551	0.320871	-0.190579	-0.0679456	0.401003	3.31245	-0.0882246	-0.206465	-0.224332	-0.17056	-0.257126	-0.107739	-0.264271	-0.0597726	0.00472681	0.104943	0.0268866	-0.11927	-0.30825	0.112446	0.00253999	-0.255363	-0.258924
ENSCAFG00000003570	0.463575	0.712386	0.787871	-0.320489	-0.240777	-0.299138	-0.324323	-0.306263	-0.358787	-0.318356	-0.332391	-0.258551	-0.431588	-0.25994	-0.297489	-0.280031	-0.30064	-0.236097	0.391882	0.232911	-0.133056	0.0144017	0.110069	0.475734	-0.147134	0.290913	0.132669	-0.0882822	-0.290403	-0.0231841	0.0994962	-0.219496	-0.110292	0.631909	0.689506	-0.140758	-0.28711	-0.201319	-0.325779	-0.139274	-0.157386	-0.211486	-0.182712	-0.139507	-0.398773	-0.329969	-0.268718	-0.327901	-0.181475
ENSCAFG00000003582	-0.0812685	-0.13645	-0.0922664	0.0373304	0.197947	0.0284154	0.108803	0.0177282	-0.0413484	0.0961555	0.154444	-0.0934232	0.256101	-0.103582	-0.00862886	0.110052	-0.0671204	-0.0579026	-0.129534	-0.0706368	-0.118014	-0.265793	-0.183746	-0.133179	-0.411184	-0.0964799	-0.308891	-0.340005	-0.27214	-0.150427	-0.166383	0.285114	-0.212655	-0.0583613	-0.0529232	-0.103188	-0.282679	-0.144783	-0.170001	-0.142139	-0.157171	-0.16734	-0.186825	-0.211005	-0.328313	-0.0498869	-0.288438	-0.346944	-0.0109722
ENSCAFG00000003583	-0.235809	-0.278152	-0.296365	-0.0950964	-0.183145	-0.0824344	-0.123876	-0.0215879	-0.139568	-0.146307	-0.177607	-0.135116	-0.280076	-0.13796	-0.225681	-0.179281	-0.193534	-0.0852943	-0.253302	-0.194957	-0.166148	-0.188153	-0.0717036	-0.13251	1.25391	-0.159594	0.0509027	-0.344314	-0.167751	-0.149565	0.107221	-0.202856	-0.147515	-0.20928	-0.226791	-0.161318	-0.174592	-0.210939	-0.193388	-0.156821	-0.149298	-0.175131	-0.082232	-0.268943	-0.0126077	0.129594	-0.0258683	-0.169295	-0.21687
ENSCAFG00000003589	0.0226737	0.13098	-0.00793182	0.846772	0.763153	0.483966	1.06213	0.56029	0.512973	0.735027	1.0758	0.98402	0.786394	1.23222	0.966626	1.15317	0.824697	0.555878	-0.0113296	-0.0316497	0.133879	0.189321	0.058392	0.0322538	0.485895	-0.139495	0.162818	0.392792	0.0668657	0.106143	0.267718	0.0834181	-0.0241481	0.0197857	0.0274274	-0.00454218	-0.113388	-0.0828458	0.227788	0.0545373	0.0416585	0.118216	0.0414906	0.361489	0.0353821	0.350373	-0.103784	0.177356	0.00910374
ENSCAFG00000003592	-0.128454	-0.137276	-0.162671	-0.138403	-0.0864053	-0.128746	-0.0663077	-0.127408	-0.204937	-0.126378	-0.12331	-0.197282	-0.147503	-0.0531597	-0.22805	-0.115921	-0.0550983	-0.175806	0.0560049	-0.0811088	-0.167835	-0.0768034	-0.0381924	-0.12679	-0.374475	-0.14244	-0.0810724	-0.159043	-0.0893031	-0.0665086	-0.158774	-0.0828773	-0.204679	-0.10571	-0.0929794	-0.164666	-0.242391	-0.127737	-0.00999935	-0.096515	-0.120097	-0.0334585	-0.196698	-0.181214	-0.172146	-0.28467	-0.128469	-0.304724	-0.182617
ENSCAFG00000003596	-0.267183	-0.275673	-0.323316	-0.173349	-0.0869199	-0.072173	-0.204375	-0.205507	-0.0497672	-0.0777199	-0.162312	-0.0874457	-0.137757	-0.235493	-0.171492	-0.21504	-0.31758	-0.227165	-0.299176	-0.210453	-0.184124	-0.273183	-0.278864	-0.256046	0.339489	-0.355083	-0.38573	-0.437115	-0.325165	-0.16803	-0.364583	-0.304392	-0.333364	-0.214229	-0.230519	-0.18248	-0.323276	-0.273298	-0.329797	-0.218274	-0.21944	-0.264289	-0.222101	-0.32421	-0.353832	-0.235655	-0.371181	-0.34544	-0.290132
ENSCAFG00000003605	-0.33817	-0.398234	-0.469274	-0.523644	-0.40297	-0.505716	-0.560529	-0.528432	-0.515443	-0.520795	-0.515623	-0.449831	-0.65095	-0.482637	-0.498699	-0.404847	-0.605562	-0.452997	-0.360833	-0.265431	-0.201734	-0.422796	-0.454656	-0.317851	-0.572621	-0.508068	-0.515241	-0.602997	-0.415338	-0.291394	-0.499944	-0.408261	-0.436524	-0.300907	-0.308331	-0.202906	-0.434969	-0.321481	-0.41294	-0.254873	-0.25036	-0.303434	-0.332042	-0.444708	-0.537124	-0.44686	-0.492951	-0.482247	-0.160828
ENSCAFG00000003608	-0.0925032	-0.0120992	0.0417302	1.27365	0.758934	1.33971	1.31325	1.33435	1.82548	0.800625	1.18516	0.849676	1.3724	0.469649	0.858544	0.572197	1.53983	0.930727	-0.0502768	-0.135733	-0.172458	-0.106159	-0.129587	0.0250482	-0.0456756	-0.0509043	-0.272876	0.281597	-0.202512	-0.14935	0.0326228	-0.114144	-0.172109	-0.0861734	-0.155007	-0.172502	-0.130801	-0.106389	-0.245108	-0.10511	-0.00751218	-0.0978025	-0.0438708	0.111145	-0.139724	-0.110905	0.450868	-0.116176	-0.165395
ENSCAFG00000003611	-0.238888	-0.297018	-0.308024	-0.282367	-0.26136	-0.234195	-0.318229	-0.238026	-0.274599	-0.340111	-0.287883	-0.312199	-0.374403	-0.364986	-0.324287	-0.324083	-0.3582	-0.230589	-0.274422	-0.21958	-0.171871	-0.244536	-0.293193	-0.192681	-0.406704	-0.332679	-0.278859	-0.360223	-0.272244	-0.194542	-0.268077	-0.275776	-0.19657	-0.213461	-0.224412	-0.186365	-0.268048	-0.209842	-0.204927	-0.174082	-0.181363	-0.158011	-0.135917	-0.285687	-0.306966	-0.290386	-0.21659	-0.172177	-0.297364
ENSCAFG00000003613	0.0530491	0.0797525	0.124248	-0.309287	-0.273092	-0.210432	-0.355111	-0.201376	-0.441159	-0.457522	-0.440372	-0.300245	-0.545039	-0.513705	-0.46509	-0.378741	-0.635982	-0.339858	0.432646	-0.029527	-0.0977631	-0.0685029	0.923816	0.672292	1.79227	0.947278	1.37687	2.24633	-0.0171852	0.0932821	0.635176	2.80318	0.875449	0.000846167	0.0386907	-0.0595242	-0.150069	-0.153981	-0.107772	-0.133043	-0.0931136	0.00895652	0.0208187	-0.22097	-0.0824255	-0.117478	0.314894	-0.0269766	0.0239466
ENSCAFG00000003620	-0.269097	-0.354994	-0.404774	-0.525985	-0.411615	-0.490054	-0.591478	-0.526433	-0.525843	-0.535575	-0.518223	-0.451923	-0.603878	-0.52109	-0.518391	-0.485474	-0.648004	-0.42233	-0.346866	-0.234227	-0.203715	-0.121141	-0.39305	-0.224772	-0.254373	-0.417941	-0.367429	-0.432475	1.32109	-0.214804	-0.286525	-0.364382	-0.223822	-0.27446	-0.28176	-0.202705	0.268471	0.203128	0.759204	0.453189	0.502589	1.16695	0.585026	0.0783753	1.49466	0.499702	0.451143	1.06873	-0.326003
ENSCAFG00000003621	0.499443	0.980505	0.4201	-0.00396937	-0.215048	-0.108898	-0.190424	-0.300399	-0.280047	-0.405708	-0.0260353	-0.267219	-0.501277	-0.226326	-0.213985	-0.231627	-0.411935	-0.123851	-0.308941	2.13097	0.00995025	-0.353658	-0.289583	-0.2192	0.725665	-0.301698	-0.0211263	-0.3816	-0.321844	-0.15323	-0.383261	3.77212	0.288258	-0.129001	0.148865	0.211167	-0.350375	-0.268404	-0.368432	-0.238256	-0.219082	-0.271214	-0.309211	-0.332017	-0.439861	-0.366979	-0.425102	-0.419231	0.845443
ENSCAFG00000003623	-0.230649	-0.270165	-0.319076	-0.271833	-0.22287	-0.229469	-0.187538	-0.248155	-0.315538	-0.174705	-0.260505	-0.140347	-0.065311	-0.19373	-0.217686	-0.205658	-0.131784	-0.133527	-0.269767	-0.211655	-0.199386	-0.247978	-0.164	-0.215412	-0.116494	-0.36238	-0.302791	-0.311005	-0.25066	-0.16257	-0.255394	-0.288918	-0.116142	-0.197166	-0.221318	-0.202705	-0.244452	-0.220643	-0.297549	-0.200153	-0.150086	-0.252363	-0.229609	-0.236892	-0.389464	-0.311535	-0.213418	-0.264509	-0.293463
ENSCAFG00000003624	-0.340833	-0.388181	-0.461855	-0.561934	-0.423965	-0.514087	-0.607834	-0.54869	-0.5407	-0.5751	-0.536883	-0.484202	-0.668786	-0.538025	-0.552296	-0.497167	-0.656201	-0.482771	-0.352317	-0.266846	-0.203055	-0.3819	-0.424869	-0.310496	-0.49819	-0.498595	-0.497527	-0.550796	-0.397179	-0.287011	-0.488299	-0.397662	-0.412196	-0.298348	-0.304445	-0.204446	-0.411168	-0.31127	-0.410055	-0.248713	-0.240196	-0.257364	-0.304377	-0.43577	-0.472122	-0.457291	-0.452959	-0.464206	-0.333995
ENSCAFG00000003625	-0.0382436	-0.24703	-0.218692	-0.136229	-0.159886	-0.108223	-0.172785	-0.195512	-0.272288	-0.0820377	-0.165677	-0.220594	-0.0232038	-0.0835911	-0.00507548	0.0500918	-0.0833319	-0.156304	-0.310985	-0.0184889	-0.12205	-0.200806	-0.117739	-0.170247	-0.0459647	-0.290048	0.122228	-0.252341	-0.241736	-0.112779	-0.137789	0.130583	0.480488	-0.177544	-0.147948	-0.0451927	-0.206843	-0.152715	-0.232024	-0.163339	0.152883	-0.19956	-0.216239	0.192504	0.187697	-0.256804	-0.3607	0.262046	-0.0710097
ENSCAFG00000003629	0.235385	0.346769	0.366804	0.263058	0.172116	0.162758	0.29145	0.268285	0.212207	0.127377	0.313816	0.21651	0.169864	0.176285	0.195394	0.137789	0.265672	0.160635	0.441276	0.173262	-0.00824655	0.544222	0.453531	0.195606	0.0797739	0.372206	0.42536	0.763665	-0.0122044	0.142067	0.430866	0.701011	0.146944	0.262587	0.205261	-0.00193037	0.251882	0.173256	0.00895771	0.180092	0.143865	0.136683	0.208511	0.395492	0.0446911	0.0458554	0.662413	0.00284027	0.0595315
ENSCAFG00000003644	-0.250206	-0.340121	-0.378883	-0.349583	-0.248393	-0.320066	-0.328492	-0.324522	-0.347232	-0.301084	-0.286659	-0.276484	-0.367048	-0.240841	-0.324584	-0.282342	-0.423775	-0.303385	-0.32427	-0.18689	-0.186472	-0.281888	-0.341486	-0.219497	-0.469718	-0.352395	-0.370831	-0.422201	-0.275149	-0.181538	-0.349709	-0.320079	-0.393851	-0.278555	-0.278428	-0.188708	-0.266605	-0.0919591	-0.152589	-0.100669	-0.162826	-0.226683	-0.197213	-0.219326	-0.336659	-0.335113	-0.370216	-0.368367	-0.236375
ENSCAFG00000003646	-0.290235	-0.384326	-0.43021	-0.469135	-0.413776	-0.4644	-0.573678	-0.513372	-0.531786	-0.407203	-0.533518	-0.435485	-0.62815	-0.504538	-0.511136	-0.483434	-0.663305	-0.430369	-0.348683	-0.187952	-0.196818	-0.169932	-0.460185	-0.316736	-0.576668	-0.511909	-0.513364	-0.579963	8.64162	-0.292975	-0.465469	-0.408579	-0.275668	-0.259615	-0.19086	-0.19862	0.340701	8.52969	0.378517	2.09442	0.153813	-0.236782	0.189073	0.969424	-0.540976	-0.279097	0.754119	-0.324268	-0.279952
ENSCAFG00000003653	0.0318279	-0.0174698	-0.0100515	-0.15295	-0.0951531	-0.131986	-0.0825038	-0.186316	-0.129994	-0.13518	-0.114134	-0.141094	-0.166074	-0.110839	-0.0409054	-0.113338	0.109749	-0.0930354	-0.175067	0.00712511	-0.135184	-0.0763985	-0.259682	-0.0473052	-0.286169	-0.269821	-0.181139	-0.154403	0.0900057	-0.0999899	-0.136752	-0.156751	-0.169716	0.242283	0.029569	0.041265	-0.0936043	-0.169929	-0.0489437	-0.0595577	-0.099412	0.032809	-0.157309	-0.0145921	-0.129613	-0.27924	-0.128193	-0.159022	-0.0553105
ENSCAFG00000003657	-0.156	-0.1695	-0.220055	-0.33721	-0.223281	-0.322767	-0.391192	-0.401022	-0.383218	-0.320847	-0.26127	-0.335063	-0.485647	-0.383958	-0.343239	-0.327619	-0.39882	-0.340751	-0.137823	-0.103397	-0.046181	-0.160518	-0.258103	-0.123224	0.157674	-0.22847	-0.354642	-0.277033	-0.144818	-0.177227	-0.333682	-0.169258	-0.14047	-0.080884	-0.0714839	-0.0786775	0.0838272	0.0161353	-0.0476044	-0.00605556	-0.00701117	0.170826	-0.0406826	0.0050286	0.129436	0.248486	-0.223899	-0.087863	-0.124768
ENSCAFG00000003661	0.0614544	0.0720408	-0.0144424	-0.134055	0.143608	-0.171951	-0.142958	-0.109949	-0.315207	-0.100471	-0.201926	-0.0648806	-0.170119	0.105109	-0.231603	-0.00864502	-0.0900716	-0.117747	0.178183	0.213452	0.0706307	-0.272474	-0.0752014	-0.0913561	-0.149157	-0.258939	-0.111456	-0.0775107	-0.316967	-0.0154244	-0.0269869	-0.05797	-0.240174	-0.0301226	-0.00652132	0.135424	-0.33832	-0.121409	-0.277871	-0.100096	-0.122888	-0.180709	-0.145482	-0.230215	-0.36266	-0.319394	-0.332982	-0.404698	0.211766
ENSCAFG00000003678	0.00935846	0.019023	0.0318886	0.240987	-0.0054117	0.205019	0.05829	0.178591	1.32993	0.0740682	0.0671102	0.0790276	-0.0469236	0.0144515	0.149645	0.0741576	0.142719	0.0666996	0.0445365	-0.00023361	-0.0924067	0.00367168	-0.233054	0.0722934	0.085844	0.0433194	-0.0664085	-0.169317	-0.0710401	-0.0777888	-0.00761663	-0.094218	-0.144857	0.0429909	0.0364698	-0.0888569	0.021077	-0.0316254	0.00370331	-0.124448	0.00551412	-0.0933782	0.0436503	-0.0322611	-0.0721535	-0.0208784	-0.0418653	-0.00204568	0.0121484
ENSCAFG00000003686	0.399495	0.418791	0.490808	0.468052	0.493209	0.207989	0.743176	0.288543	0.269818	0.365355	0.755989	0.43155	0.445491	0.780584	0.452866	0.443302	0.358569	0.239237	0.508724	0.313078	0.178417	0.446032	0.211618	0.0233397	1.0734	0.335848	-0.0485772	0.17703	0.405871	0.212119	-0.0947827	0.287551	0.16981	0.299357	0.351288	0.39607	0.522872	0.192749	0.471242	0.187756	0.183373	0.389442	0.270938	0.622928	0.43535	0.770352	0.353507	0.333206	0.39597
ENSCAFG00000003688	0.41797	0.418103	0.436604	0.59981	0.570189	0.557146	0.916362	0.431547	0.764877	0.625421	0.934633	0.709952	1.11222	1.145	0.553397	0.660166	0.800835	0.371729	0.43469	0.277417	0.0318158	0.270302	0.409752	0.202663	0.0693679	0.455036	0.462079	0.240499	0.184848	0.298265	0.44597	0.465717	0.140696	0.262673	0.278077	-0.00976581	0.327203	0.0966366	0.264054	0.0503115	0.102066	0.0389645	0.146804	0.243148	0.26875	1.11088	0.449902	0.145786	0.130606
ENSCAFG00000003694	0.257438	0.578258	0.345759	-0.516956	-0.413982	-0.49964	-0.551549	-0.494714	-0.480777	-0.535243	-0.467597	-0.437727	-0.369623	-0.517143	-0.498995	-0.354268	-0.468766	-0.446745	1.00039	0.0663487	-0.198726	-0.261036	-0.423966	-0.10911	-0.448183	-0.159338	-0.412594	-0.0877851	-0.259065	-0.197919	-0.25943	-0.283301	-0.238445	0.528765	0.569575	-0.208331	-0.0416731	-0.114743	-0.293325	-0.13956	-0.189666	-0.231203	-0.231666	-0.267915	-0.0711905	-0.30982	-0.30016	-0.311364	-0.333234
ENSCAFG00000003704	-0.313869	-0.362292	-0.420217	-0.334535	-0.237072	-0.316151	-0.139751	-0.430875	-0.371993	-0.350075	-0.041789	-0.29875	0.265846	-0.17845	-0.229679	-0.165956	-0.278781	-0.317081	-0.303945	-0.266421	-0.205843	-0.237956	-0.364052	-0.198326	-0.397021	-0.426391	-0.400863	-0.442749	-0.159449	-0.201224	-0.299554	-0.391197	-0.368592	-0.281114	-0.298972	-0.209	-0.111636	-0.214652	-0.0299867	-0.178523	-0.0883182	-0.188788	-0.247607	-0.10345	-0.251112	0.0187046	-0.220038	-0.196857	-0.327049
ENSCAFG00000003705	-0.180301	-0.209711	-0.247612	-0.149271	-0.0667487	-0.173977	-0.0887577	-0.141402	-0.0844329	-0.171882	-0.0246588	-0.120172	-0.0962019	0.0410631	-0.19681	-0.0694213	-0.113569	-0.180421	-0.207883	-0.167008	-0.0923334	-0.194226	-0.330992	-0.215486	-0.253216	-0.263292	-0.32461	-0.398337	-0.22503	-0.157253	-0.284334	-0.213985	-0.321	-0.176008	-0.19784	-0.0590554	-0.054965	-0.187734	-0.135281	-0.168353	-0.105138	-0.192347	-0.154532	-0.234838	-0.298139	0.393671	-0.200455	-0.184705	-0.161304
ENSCAFG00000003709	-0.318446	-0.397959	-0.451105	1.49653	0.694612	0.901037	1.12531	1.73391	0.999118	1.31162	1.22646	0.740886	0.420852	0.427886	1.24956	1.2852	0.514492	0.579251	-0.354928	-0.25694	-0.207751	-0.405182	-0.438521	-0.290365	-0.509463	-0.400659	-0.479344	-0.525442	-0.369266	-0.259565	-0.457168	-0.384201	-0.363009	-0.298262	-0.303572	-0.208464	-0.411786	-0.295744	-0.358232	-0.240548	-0.243274	-0.283525	-0.287613	-0.258978	-0.356882	-0.402275	-0.476402	-0.432636	-0.338752
ENSCAFG00000003711	0.205342	0.650279	0.8931	1.2183	0.496811	0.693784	1.01306	1.1535	1.11252	1.39516	0.825887	1.08624	0.888996	0.439218	1.10743	0.561456	1.08244	1.25719	0.697102	0.0358524	-0.0511704	0.370213	0.653695	0.147767	0.631723	0.440185	0.501026	1.76393	0.400164	0.273406	0.798439	0.479814	0.827325	0.197579	0.0288551	-0.118792	0.159354	0.156717	0.344518	0.133537	0.246787	0.323751	0.470251	0.397135	1.33271	0.565721	0.445489	0.675347	0.289596
ENSCAFG00000003717	0.0686113	0.125334	0.111378	-0.0435971	-0.199097	-0.118754	-0.0610159	-0.0510417	-0.00536206	-0.302413	-0.259282	-0.156635	-0.343145	-0.216267	-0.104274	-0.0962064	-0.361478	-0.320207	-0.338577	0.0293428	-0.203715	-0.405486	-0.275253	-0.301285	-0.470152	-0.340104	-0.429604	-0.509367	-0.367501	-0.26869	-0.400556	-0.364912	-0.056851	0.145196	0.260706	-0.200964	-0.419101	-0.252455	-0.388522	-0.217772	-0.223949	-0.287468	-0.296355	-0.319998	-0.454948	-0.424282	-0.43972	-0.469969	-0.324861
ENSCAFG00000003720	-0.292815	-0.338882	-0.410981	-0.576648	-0.159577	-0.517328	-0.591638	-0.54949	-0.530795	-0.49522	-0.533212	-0.487639	-0.628885	-0.433489	-0.566362	-0.487513	-0.68152	-0.481878	-0.285436	-0.254888	-0.204449	-0.394959	0.504192	-0.030814	-0.486194	-0.155498	0.040814	-0.306696	-0.425922	-0.106744	-0.369771	-0.330783	-0.363674	-0.2295	-0.218621	-0.209938	-0.43837	-0.327303	-0.42283	-0.241336	-0.245493	-0.312667	-0.319598	-0.412041	-0.564089	-0.475583	-0.496536	-0.497531	-0.330475
ENSCAFG00000003729	0.0706086	0.124095	0.247949	1.45941	0.588919	1.70007	1.59227	1.45563	0.918892	1.51057	1.06495	1.18113	2.40835	1.93239	1.51548	1.22279	2.02362	1.42646	-0.0115566	-0.0462964	-0.0907191	0.282348	0.183974	0.054465	0.539225	-0.0409187	-0.239794	0.145875	0.0390563	-0.0500553	-0.20374	-0.165442	0.071169	-0.0418958	-0.00112761	-0.114372	-0.00725844	-0.0339037	0.00906073	0.192483	0.0136734	0.14832	0.0609283	0.0633772	0.101027	0.127308	-0.0275232	0.213312	-0.0280986
ENSCAFG00000003730	-0.2914	-0.36601	-0.362985	-0.546217	-0.322079	-0.460755	-0.580574	-0.481786	-0.484079	-0.501531	-0.475398	-0.403655	-0.647457	-0.449659	-0.488187	-0.47011	-0.643632	-0.427392	-0.319615	-0.232387	-0.200854	-0.314382	-0.376577	-0.308268	-0.545595	-0.484769	-0.394763	-0.524116	-0.0222698	-0.205679	-0.437798	-0.39851	-0.271813	-0.274033	-0.28168	-0.204446	-0.251768	-0.247139	0.0222482	-0.177162	0.0481001	-0.120693	-0.0146628	-0.272744	-0.0779315	-0.124051	-0.338498	-0.109286	-0.276622
ENSCAFG00000003734	-0.250039	-0.286002	-0.308629	-0.0950964	-0.0753935	-0.0509752	-0.142638	-0.0617037	-0.0882296	-0.115086	-0.176995	-0.0599492	-0.163868	-0.151966	-0.238118	-0.184584	-0.168397	-0.0946729	-0.273627	-0.210311	-0.106568	-0.29272	-0.254492	-0.200555	-0.405982	-0.315524	-0.305137	-0.36768	-0.275772	-0.211858	-0.289754	-0.29125	-0.263172	-0.224296	-0.22346	-0.0624708	-0.347078	-0.209926	-0.232951	-0.211613	-0.164042	-0.213795	-0.168416	-0.284044	-0.0683015	-0.0530306	-0.196732	-0.328151	-0.145985
ENSCAFG00000003737	0.119376	0.206858	0.267177	-0.549059	-0.41923	-0.512467	-0.535674	-0.532964	-0.49745	-0.545207	-0.525259	-0.469707	-0.645066	-0.523382	-0.508323	-0.488737	-0.644543	-0.466842	0.377802	0.0246021	-0.103633	-0.110512	-0.290598	-0.177155	0.0586729	-0.296321	-0.1104	-0.183403	-0.149176	-0.141806	-0.0137275	-0.0363485	-0.187264	0.342355	0.462335	-0.105465	-0.0703177	-0.0749982	0.0523323	-0.130106	-0.0767233	-0.105593	0.00600905	-0.113415	-0.0100397	1.04029	0.117828	0.105696	-0.107736
ENSCAFG00000003744	-0.325104	-0.379781	-0.443534	-0.3342	-0.265168	-0.256878	-0.254888	-0.369302	-0.259247	-0.283813	-0.328567	-0.249735	0.092453	-0.21041	-0.250555	-0.257461	-0.252734	-0.269146	-0.341643	-0.268332	-0.207237	-0.345155	-0.398015	-0.231012	-0.40179	-0.475551	-0.433123	-0.507213	-0.368228	-0.218396	-0.405975	-0.388971	-0.349582	-0.282138	-0.29683	-0.209871	-0.363152	-0.302579	-0.352463	-0.218489	-0.208847	-0.262173	-0.274346	-0.329243	-0.418193	-0.341543	-0.392556	-0.256115	-0.346745
ENSCAFG00000003745	0.269921	0.4002	0.324258	-0.568455	-0.419951	-0.520568	-0.612164	-0.548824	-0.533436	-0.58905	-0.538718	-0.490478	-0.664557	-0.527075	-0.558663	-0.485474	-0.666219	-0.484408	-0.100806	0.0890617	-0.204743	-0.382204	-0.209021	-0.317033	-0.366526	-0.491938	-0.471015	-0.600346	-0.36086	-0.28737	-0.500636	0.203397	-0.343467	0.496516	0.417599	-0.209067	-0.433012	-0.25254	-0.41737	-0.260674	-0.230176	-0.311128	-0.323609	-0.443475	-0.454145	-0.267665	-0.50881	-0.4612	-0.319057
ENSCAFG00000003748	-0.295062	-0.342324	-0.378731	0.0990292	-0.133437	0.196108	0.0765707	0.0149294	-0.0611573	0.10313	0.0331557	0.049439	0.311263	0.245552	0.0221671	0.117122	0.0514607	0.205593	-0.309509	-0.256445	-0.204669	-0.275511	-0.368453	-0.213852	-0.379533	-0.371982	-0.479109	-0.447555	-0.314788	-0.197129	-0.43699	-0.359612	-0.339213	-0.277446	-0.292071	-0.207862	-0.330592	-0.283255	-0.347517	-0.178666	-0.219512	-0.19504	-0.274346	-0.339927	-0.373574	-0.37541	-0.387316	-0.314872	-0.321436
ENSCAFG00000003751	0.107558	0.0862248	0.073526	-0.0966012	-0.17203	-0.12456	-0.13895	-0.0808953	-0.113486	-0.0966519	-0.13677	-0.125403	-0.270515	-0.273183	-0.148839	-0.231491	-0.00118127	-0.133825	0.0158086	0.104628	-0.0883712	0.0925486	0.246935	0.184166	-0.1863	0.266461	-0.0476387	0.0795884	-0.146375	0.00124436	0.432249	0.264234	0.171671	0.00562371	0.0169572	-0.073119	0.023653	-0.0312879	-0.00752669	-0.124018	-0.0799441	-0.05356	-0.047676	-0.155841	0.128794	0.182467	0.180851	-0.0317372	-0.0285743
ENSCAFG00000003759	0.0384024	0.0849854	0.0317372	-0.26481	-0.201361	-0.191259	-0.233079	-0.162326	-0.29936	-0.163412	-0.299201	-0.186822	-0.316299	-0.24517	-0.284904	-0.263579	-0.243079	-0.189055	0.128676	0.0568673	0.00253946	-0.130049	-0.141885	-0.0739735	-0.326347	-0.0889267	-0.0570236	-0.311336	-0.155921	-0.148272	-0.0907473	-0.0824533	-0.0685496	0.0938376	0.155925	0.108569	-0.290716	-0.0441984	-0.00917513	-0.093865	-0.112796	-0.0237444	-0.105578	-0.151835	-0.00105162	0.197328	-0.00242457	-0.0342428	0.119854
ENSCAFG00000003772	-0.0170224	-0.0780616	-0.0716748	0.175944	0.142168	0.316679	0.53407	0.262288	0.648994	0.409862	0.276343	0.334267	0.914738	0.555468	0.622244	0.767986	0.211937	0.287768	-0.00905858	0.0119366	0.0125917	0.0572205	0.0595203	-0.115127	-0.292528	-0.162539	-0.122366	-0.000452569	0.106401	0.0254573	-0.0518915	0.128463	0.0198547	-0.0242359	-0.0306344	0.0410641	0.364709	-0.0900183	0.30341	0.0198719	-0.045589	0.0265573	-0.100538	0.0775534	-0.0519304	-0.15749	-0.0775825	-0.206754	-0.0081178
ENSCAFG00000003776	-0.199857	-0.302251	-0.321499	-0.514782	-0.390826	-0.472907	-0.525571	-0.499778	-0.506694	-0.474129	-0.505987	-0.447889	-0.56122	-0.483146	-0.479008	-0.46739	-0.597548	-0.408188	-0.295883	-0.0498342	-0.196451	0.146502	-0.110292	0.121916	0.0595401	0.101441	-0.228181	0.182664	-0.199296	-0.128226	0.370449	-0.00762568	-0.00221318	-0.24315	-0.20712	-0.136338	-0.190254	-0.00259768	-0.0380228	-0.0902839	-0.0407221	0.044639	0.121504	0.170418	0.274047	0.246485	-0.023524	0.24576	-0.00707119
ENSCAFG00000003793	0.0816769	0.170502	0.198741	1.42764	0.783118	1.03119	1.06902	2.16545	0.803669	1.93738	1.00545	0.454713	-0.296809	0.553304	1.24927	1.6886	1.10467	2.05125	-0.116362	0.1076	0.144885	-0.355075	-0.30222	-0.287914	-0.498768	-0.415381	-0.375289	-0.492133	-0.249	-0.248716	-0.067111	-0.338521	-0.304516	0.280588	0.09937	0.574008	-0.219414	-0.261737	-0.207709	-0.195354	-0.189594	-0.20081	-0.227552	-0.104067	-0.28241	-0.352404	-0.29423	-0.428	0.650582
ENSCAFG00000003803	0.122871	0.187991	0.179209	0.315728	0.124775	0.224867	0.249276	0.304802	0.236307	0.328155	0.250342	0.278228	0.395294	0.0791341	0.297258	0.193671	0.512488	0.296253	0.0608875	0.0351449	0.0917625	0.0691653	0.102171	0.24872	-0.0758818	0.430456	0.106274	0.024902	0.129022	0.0512508	0.269908	0.0723953	0.0701055	0.256701	0.226202	0.264274	0.417567	0.0276958	0.179777	0.0157177	0.0270576	-0.0325929	0.0986724	0.21685	0.394904	0.284496	0.239736	0.273071	0.27285
ENSCAFG00000003808	-0.237723	-0.251574	-0.259421	0.0599031	-0.0266121	0.0802623	0.357838	0.0589101	0.0182436	0.0147812	0.29378	-0.0351426	-0.0136424	-0.0387716	0.0661402	0.000736556	0.142173	0.180286	-0.260683	-0.186395	-0.183831	-0.31256	-0.250656	-0.245497	-0.28588	-0.307203	-0.366608	-0.196495	-0.340107	-0.211355	-0.0830222	-0.196073	-0.272744	-0.196654	-0.215607	-0.154152	-0.253932	-0.250008	-0.289822	-0.203519	-0.20126	-0.155991	-0.220661	-0.299966	-0.197505	-0.327111	-0.130262	-0.314245	-0.229905
ENSCAFG00000003816	-0.129786	-0.0604349	-0.025798	0.00205003	-0.163385	-0.0184359	-0.0408108	0.0975599	-0.075849	0.0400238	-0.0855322	-0.00674949	0.00309016	-0.207227	-0.0376481	-0.219526	-0.0835141	0.095431	-0.206406	-0.177692	-0.186032	-0.17641	-0.276607	-0.20828	-0.42925	-0.343177	-0.293054	-0.247867	-0.257509	-0.178089	-0.288255	-0.289236	-0.263837	-0.119104	-0.180627	-0.202236	-0.160579	-0.187565	-0.203897	-0.174154	-0.139421	-0.161281	-0.202458	-0.25867	-0.167651	-0.267236	-0.0832366	-0.255864	-0.244272
ENSCAFG00000003821	1.66253	1.46262	1.92571	1.4559	0.825828	0.660975	2.66971	1.50388	2.58516	2.0973	2.1573	1.24718	1.66936	1.35471	3.18009	1.94585	2.40359	0.625251	0.911368	1.75532	0.294642	5.81752	1.95149	1.82564	6.04166	3.44715	6.0407	6.03228	4.32296	1.99137	4.19492	4.46158	1.49202	0.83248	1.00298	0.234405	5.15886	2.9238	4.08235	1.53856	2.57663	3.44467	2.42523	4.06899	6.00393	10.674	2.65734	4.28118	1.30824
ENSCAFG00000003822	0.179794	0.313719	0.167096	-0.184217	-0.109355	-0.211512	-0.13895	-0.193246	-0.239603	-0.14996	-0.13417	-0.122713	-0.260769	-0.0238742	-0.153577	-0.139307	-0.253826	-0.18176	-0.109095	0.0781651	0.0158202	-0.258505	-0.0982192	-0.193126	-0.0617181	-0.174445	-0.202724	0.083897	-0.190683	-0.15948	-0.162348	-0.125167	-0.122257	0.110388	0.202168	0.0278041	-0.140796	-0.0673193	0.058823	-0.00362038	-0.0934714	-0.0327853	0.0874623	-0.122249	0.157523	-0.202503	0.278211	-0.0723282	0.00929404
ENSCAFG00000003828	-0.194032	-0.189468	-0.177509	0.206877	0.106971	0.313844	0.104633	0.281213	0.219305	0.1674	-0.0193056	0.135963	0.0426231	0.225307	0.138836	0.0727979	0.543272	0.130564	-0.177224	-0.154696	-0.156022	-0.154444	-0.212518	-0.16267	-0.344991	-0.291328	-0.223605	-0.191855	-0.178854	-0.134118	-0.222995	-0.197874	-0.199228	-0.130963	-0.145013	-0.114305	0.0666198	-0.141576	-0.0730522	-0.115209	-0.124105	-0.0504823	-0.194847	-0.127078	-0.192529	-0.230511	-0.0224207	-0.313118	-0.185947
ENSCAFG00000003833	2.40827	2.94244	2.90229	0.139326	0.643875	0.598867	0.279423	0.0605094	-0.528979	-0.402553	1.02503	-0.138553	-0.340019	0.342958	-0.0191409	0.301763	0.112846	-0.0422715	3.25059	1.4725	-0.0923334	-0.0799415	-0.351528	0.0574364	-0.180375	-0.0708757	-0.139611	0.527685	-0.0723891	-0.228096	-0.433647	-0.0697347	0.680959	3.12357	2.44365	-0.207326	0.486397	0.948904	-0.261798	0.350053	0.348993	0.709238	0.0123854	0.525543	0.215785	0.582298	-0.0395209	0.487176	0.350775
ENSCAFG00000003839	0.577753	0.831228	1.07585	1.39069	0.767784	1.11653	1.22361	1.09992	0.901559	0.92252	1.13285	0.900485	1.48328	1.3556	0.939383	1.03176	0.878978	0.842151	0.632833	0.332253	-0.0122088	0.47721	0.531836	0.303245	0.936241	0.385392	0.017469	0.708482	0.388646	0.167717	0.0436915	0.356867	0.368553	0.502403	0.49906	-0.00876126	0.361206	0.248019	0.324531	0.11556	0.191676	0.302399	0.267235	0.420865	0.538552	0.698474	0.878509	0.240623	0.468281
ENSCAFG00000003844	-0.226738	-0.253502	-0.312717	-0.226854	-0.0380356	-0.242161	-0.13446	-0.298133	-0.0836075	-0.168892	-0.143958	-0.159325	-0.15118	-0.0871563	-0.133441	-0.140667	-0.225229	-0.189204	-0.269312	-0.199839	-0.166515	-0.237146	-0.282813	-0.239406	-0.290649	-0.379663	-0.318862	-0.334537	-0.241633	-0.139722	-0.326419	-0.300153	-0.259716	-0.195204	-0.205454	-0.170895	-0.317609	-0.21963	-0.20503	-0.15854	-0.15667	-0.141468	-0.128821	-0.157895	-0.192208	-0.176067	-0.289266	-0.126825	-0.264728
ENSCAFG00000003849	0.153163	0.199972	0.254611	0.126451	0.0379153	0.176665	0.0610161	0.159133	0.00619317	0.0220883	0.12263	0.00819425	0.109369	0.145854	-0.0117381	0.229973	0.0702224	-0.0510547	0.545627	0.0483057	-0.115813	0.0468954	0.0311994	0.0180654	-0.15754	0.175949	-0.0985517	-0.101208	0.0404052	-0.0514923	-0.0250268	0.057451	0.0283627	0.214727	0.220491	-0.132454	0.211182	-0.0728042	0.0215271	-0.0533982	-0.0395769	-0.0839526	-0.0135315	0.092757	0.12446	0.1999	-0.0327636	-0.165161	-0.0391356
ENSCAFG00000003858	-0.276337	-0.343288	-0.391601	-0.460942	-0.313126	-0.409313	-0.481312	-0.433541	-0.344261	-0.41368	-0.413912	-0.382136	-0.508632	-0.464557	-0.416972	-0.40743	-0.524687	-0.349534	-0.253302	-0.182787	0.0842049	-0.387063	-0.399369	-0.284571	-0.548052	-0.453403	-0.419632	-0.515665	-0.327032	-0.262726	-0.413239	-0.370211	-0.363142	-0.253046	-0.274066	0.318184	-0.346563	-0.257012	-0.278283	-0.211183	-0.188091	-0.238417	-0.255937	-0.341262	-0.34998	-0.373124	-0.392005	-0.359346	-0.0339977
ENSCAFG00000003893	-0.256697	-0.266447	-0.308326	0.442637	0.0233014	0.202454	0.119065	0.243762	-0.0109746	0.401725	0.0976999	0.144929	0.122057	-0.0470479	0.129509	0.0810918	0.260025	0.128182	-0.24717	-0.212717	-0.170624	-0.264073	-0.0972037	-0.226777	-0.0789168	-0.309507	-0.33904	-0.294268	-0.276187	-0.155098	-0.277878	-0.184732	-0.172774	-0.21039	-0.242576	-0.187034	-0.331313	-0.227394	-0.324748	-0.213976	-0.181721	-0.27458	-0.252543	-0.279215	-0.404069	-0.352261	-0.268718	-0.348196	-0.232283
ENSCAFG00000003894	-0.0610459	0.081405	0.03204	-0.488531	-0.4111	-0.399187	-0.587469	-0.454865	-0.527989	-0.49057	-0.523576	-0.396333	-0.550003	-0.514978	-0.50699	-0.314022	-0.510661	-0.423819	0.862883	-0.105166	-0.153821	-0.383419	-0.436942	-0.310794	-0.438211	-0.366221	-0.413415	-0.479704	-0.383378	-0.237939	-0.463279	-0.331419	-0.297337	0.0221745	0.111665	-0.157902	-0.330798	-0.29009	-0.398207	-0.21061	-0.243417	-0.305742	-0.337596	-0.445119	-0.511765	-0.463865	-0.490193	-0.476985	-0.235709
ENSCAFG00000003895	0.122372	0.288794	0.131061	-0.573471	-0.424273	-0.530154	-0.612806	-0.553355	-0.54103	-0.580746	-0.544377	-0.489731	-0.660144	-0.539935	-0.537046	-0.503013	-0.682066	-0.485599	-0.346412	0.0433527	-0.207457	-0.382204	-0.4568	-0.299948	-0.575367	-0.510373	-0.505974	-0.600843	-0.40797	-0.290101	-0.494064	-0.399464	-0.415254	0.416834	0.349385	-0.209938	-0.436	-0.330594	-0.405419	-0.257881	-0.249572	-0.307762	-0.335231	-0.440907	-0.550767	-0.466437	-0.492537	-0.48162	-0.343034
ENSCAFG00000003896	-0.00329104	0.0292134	-0.10014	-0.365635	-0.31045	-0.377179	-0.423744	-0.412483	-0.440334	-0.382293	-0.371087	-0.285002	-0.495944	-0.189273	-0.229087	-0.2905	-0.267306	-0.294602	-0.231274	-0.074953	-0.204229	-0.269033	-0.411893	-0.176858	-0.0936586	-0.294529	-0.396288	-0.179923	-0.338551	-0.140656	-0.365736	-0.365548	-0.310099	-0.0653569	-0.0664074	-0.207862	-0.132347	-0.233216	-0.0676947	-0.202373	-0.22717	-0.22322	-0.262828	-0.382764	-0.248223	-0.343258	-0.284301	-0.168544	-0.336469
ENSCAFG00000003902	-0.175724	-0.18272	-0.231108	-0.167162	-0.210829	-0.199495	-0.18385	-0.164192	-0.156075	-0.203103	-0.231598	-0.207743	-0.0537269	-0.288462	-0.176082	-0.186079	-0.206103	-0.140673	-0.178587	-0.146701	-0.181116	0.00195083	-0.00716355	-0.0611965	-0.428383	-0.00161612	-0.0768492	0.0920171	-0.168373	-0.0997744	0.0562591	-0.076094	-0.178756	-0.136849	-0.126452	-0.150201	-0.0528013	-0.107907	-0.154135	-0.122084	-0.129616	-0.0386522	-0.214799	-0.236276	-0.162515	-0.35269	-0.200869	-0.381772	-0.186993
ENSCAFG00000003905	-0.1808	-0.211639	-0.301967	0.0996981	0.131567	0.0600096	0.379646	0.0513135	0.0844386	0.111766	0.196199	0.198876	0.0132032	0.471177	0.114703	0.229837	0.183885	0.135179	-0.120677	-0.163045	-0.147364	-0.129542	-0.241403	-0.178418	-0.279376	-0.125541	-0.197562	-0.244553	-0.310741	-0.0741245	-0.269346	-0.247265	-0.267559	-0.207404	-0.190939	-0.174042	-0.179126	-0.198957	-0.230581	-0.135836	-0.166404	-0.108863	-0.200298	-0.255177	-0.380155	-0.364264	-0.31464	-0.361351	-0.199933
ENSCAFG00000003926	-0.111644	-0.0623628	-0.139354	-0.0735269	-0.151756	-0.181673	-0.0852298	-0.166991	-0.311411	-0.0802109	-0.518835	-0.126748	0.0148581	-0.0880476	-0.510544	-0.170579	-0.0536411	-0.0122003	-0.170071	-0.121865	-0.181556	-0.267211	-0.228089	-0.188001	-0.205089	-0.0561532	-0.430542	-0.178266	-0.271206	-0.196913	-0.377842	-0.280757	-0.210794	-0.0433461	-0.0814781	-0.171832	-0.311324	-0.197606	-0.221927	-0.142712	-0.152949	-0.167917	-0.141574	-0.294008	-0.270212	-0.122479	-0.208316	-0.274406	-0.225433
ENSCAFG00000003930	-0.131284	-0.147054	-0.208548	-0.254778	-0.108944	-0.286447	-0.269801	-0.331719	-0.273278	-0.339945	-0.0352122	-0.210433	-0.306922	-0.101035	-0.2014	-0.128702	-0.422317	-0.289689	-0.172342	-0.141818	0.457239	-0.336551	-0.160841	-0.232052	-0.181097	-0.388881	-0.379043	-0.424023	-0.236755	-0.13771	-0.32296	-0.285845	-0.305712	-0.162273	-0.17103	0.167971	-0.257229	-0.16495	-0.258089	-0.191415	-0.15166	-0.261307	-0.273832	-0.270484	-0.432799	-0.286527	-0.384558	-0.410962	-0.11963
ENSCAFG00000003939	0.0483056	0.107019	0.0929063	-0.367976	-0.247158	-0.307645	-0.429357	-0.327187	-0.359447	-0.37731	-0.391276	-0.316533	-0.486199	-0.351871	-0.393726	-0.312255	-0.455651	-0.348046	0.0639533	0.0212058	-0.114199	-0.329667	-0.072155	-0.146475	-0.414653	-0.305027	-0.233342	-0.143797	-0.184665	-0.152583	-0.0591553	-0.0125011	-0.101386	0.117299	0.180117	-0.0474027	-0.291231	-0.135332	-0.307543	-0.138199	-0.1503	-0.166859	-0.176541	-0.306335	-0.358647	-0.217936	-0.284715	-0.405951	-0.0254345
ENSCAFG00000003942	-0.0328343	-0.0662187	-0.102259	0.225938	0.110058	0.316544	0.329134	0.366642	0.294414	0.436433	0.155361	0.0612445	0.0507136	0.277002	0.304661	0.13507	0.569684	0.127586	-0.10285	0.0350034	-0.0178586	-0.131466	-0.258328	-0.163338	-0.325624	-0.0648586	-0.0876418	-0.189701	-0.104453	-0.0597549	-0.108273	-0.177949	0.178849	-0.0894153	-0.0537957	0.0276702	0.00654866	0.146591	0.0673743	0.0238111	-0.0324196	0.0444467	0.188148	0.048071	0.0679637	-0.110476	-0.171633	-0.120937	0.032605
ENSCAFG00000003952	-0.0806027	-0.276362	-0.233228	-0.040253	0.195786	-0.223393	0.635416	-0.227498	-0.358127	0.094993	0.403596	-0.128093	-0.556255	0.465957	0.0300142	0.029969	-0.385887	-0.364272	-0.344936	0.0690375	-0.203128	-0.341815	0.0526376	-0.232274	-0.417255	-0.375182	-0.334465	-0.221187	-0.343324	-0.155241	-0.348095	-0.137249	-0.328977	-0.260724	-0.226157	-0.200361	-0.417968	-0.286462	-0.392025	-0.225149	-0.2349	-0.291315	-0.290493	-0.314348	-0.500851	-0.417994	-0.479298	-0.458569	-0.116966
ENSCAFG00000003962	-0.238805	-0.303353	-0.335277	-0.559928	-0.419436	-0.523403	-0.590195	-0.543493	-0.540369	-0.53624	-0.537189	-0.482409	-0.646169	-0.536879	-0.544153	-0.500022	-0.670773	-0.470564	-0.31882	-0.166796	-0.200193	-0.306284	-0.32772	-0.269788	-0.483014	-0.365581	-0.457524	0.223264	-0.134545	-0.266319	-0.414853	-0.359506	-0.2314	-0.243832	-0.203947	-0.195004	0.471972	0.287764	0.0998279	0.0916378	0.0674964	0.439647	0.879266	-0.125742	1.30928	0.210904	0.481069	1.54893	-0.290608
ENSCAFG00000003966	0.101567	0.146541	0.190716	-0.466794	-0.395457	-0.439962	-0.521723	-0.451	-0.500751	-0.482101	-0.446184	-0.390804	-0.564897	-0.491677	-0.456651	-0.328842	-0.277142	-0.403871	0.00558922	-0.0783493	-0.183684	-0.130049	0.0782505	-0.139493	0.127901	-0.049112	0.578686	0.785043	-0.17076	-0.0916555	-0.0448582	-0.0756701	1.18825	-0.00521108	0.0194161	-0.18757	-0.232294	-0.164191	-0.190297	-0.136552	-0.128113	-0.136563	0.00899155	-0.215217	-0.0390903	-0.137484	-0.150534	0.099557	-0.231237
ENSCAFG00000003987	-0.196029	-0.27526	-0.319379	-0.507091	-0.409145	-0.490864	-0.521241	-0.482719	-0.498771	-0.491068	-0.517764	-0.448636	-0.55699	-0.499954	-0.4491	-0.486969	-0.641629	-0.435729	-0.316435	-0.149319	-0.182804	-0.281079	-0.38707	-0.282342	-0.478534	-0.415381	-0.451658	-0.494287	-0.262593	-0.267397	-0.385221	-0.34541	-0.355299	-0.225405	-0.211641	-0.112363	-0.320391	-0.0759264	-0.187104	-0.182964	-0.109504	-0.176766	-0.214491	-0.0983142	-0.232173	-0.221508	-0.0606203	-0.342809	-0.18138
ENSCAFG00000003989	0.124952	0.223245	0.194047	0.0333175	-0.0878461	-0.144003	-0.0759291	0.162598	-0.33287	0.0571291	-0.102204	0.0377829	-0.372749	-0.166991	0.0505942	-0.171803	0.269315	0.146344	-0.0547052	0.0224794	-0.182877	0.036874	1.70484	0.195681	1.05562	2.26167	0.67582	2.24815	0.0860626	0.100467	0.4982	0.575309	1.89855	0.258407	0.108333	-0.185092	0.222929	0.279072	0.172668	0.159966	0.17958	0.150917	0.297883	0.0409828	0.463759	0.573724	0.396257	1.00246	-0.0326656
ENSCAFG00000003991	-0.246294	-0.270303	-0.339365	-0.405263	-0.341736	-0.332758	-0.428234	-0.304664	-0.458162	-0.421983	-0.444043	-0.332224	-0.478476	-0.385995	-0.447471	-0.336456	-0.433246	-0.341049	-0.285891	-0.201042	-0.195204	-0.231984	-0.119206	-0.0265797	-0.270126	0.0227079	-0.211053	0.221773	-0.233124	-0.175	-0.166499	-0.240164	-0.2314	-0.188805	-0.214417	-0.200562	-0.349242	-0.148158	-0.280756	-0.127814	-0.14572	-0.010664	-0.108149	-0.313731	-0.536322	-0.313249	-0.157291	-0.345565	-0.182617
ENSCAFG00000003995	0.0375701	0.0384399	0.0315858	-0.244913	-0.177485	-0.312505	-0.48468	-0.263215	-0.500421	-0.393253	-0.372922	-0.106125	-0.377345	-0.308707	-0.316292	-0.403215	-0.249273	-0.186673	-0.314732	0.0754056	-0.187793	-0.0535213	0.296243	-0.00904853	-0.109267	-0.101729	0.737525	0.112235	0.200725	-0.104804	0.280401	0.65957	0.39647	0.120882	0.199709	-0.151875	0.576349	0.361008	0.5515	0.242404	0.0835288	0.217569	-0.0157941	0.0787862	0.394422	0.240341	0.641314	-0.261001	-0.23314
ENSCAFG00000004000	0.519832	0.490124	0.624047	0.154876	0.0510883	0.0813425	0.221854	0.170595	0.127688	0.658469	0.168974	0.167046	0.605646	0.367659	0.0920503	0.39721	-0.048723	0.0824795	0.471821	0.292417	0.29112	0.0522604	0.551695	-0.0634993	-0.0943812	-0.19096	0.124809	0.136595	-0.139734	0.193798	0.273137	0.239963	0.27523	0.385694	0.449168	0.279476	-0.109678	-0.0122173	-0.0511073	-0.0291897	-0.0845248	-0.0616391	-0.0373915	-0.0810561	-0.114526	-0.0756087	-0.136881	-0.246594	0.622229
ENSCAFG00000004006	-0.196029	-0.20737	-0.242312	-0.29892	-0.379403	-0.277671	-0.427272	-0.286272	-0.324617	-0.289958	-0.454138	-0.351502	-0.228407	-0.459591	-0.32103	-0.344614	-0.429057	-0.175359	-0.108754	-0.0536551	0.764017	-0.276625	-0.398804	-0.222097	-0.402513	-0.31386	-0.428196	-0.364366	0.108476	-0.203595	-0.150357	-0.235818	-0.317145	-0.17106	-0.169999	1.29427	-0.280927	-0.0659692	0.199971	-0.16427	-0.0301293	-0.186384	-0.0599146	0.045811	-0.23121	0.0398536	0.087765	-0.208508	0.716329
ENSCAFG00000004011	-0.332178	-0.38405	-0.453527	-0.570796	-0.42098	-0.527859	-0.606391	-0.554421	-0.538719	-0.578089	-0.538718	-0.482558	-0.65095	-0.536752	-0.556146	-0.497847	-0.668587	-0.468926	-0.337215	-0.240949	-0.205843	-0.391922	-0.421032	-0.283902	-0.525216	-0.44777	-0.481573	-0.550796	-0.379227	-0.215163	-0.438259	-0.362474	-0.382019	-0.282991	-0.28176	-0.207125	-0.413434	-0.193556	-0.404492	-0.212902	-0.230248	-0.289584	-0.316924	-0.132933	-0.501814	-0.429855	-0.484263	-0.473477	-0.293558
ENSCAFG00000004019	0.0672798	0.117071	0.0726175	1.26813	0.842706	0.785867	1.08602	1.37647	1.66272	1.09739	1.0056	0.680961	1.57521	0.945092	0.926502	1.01789	1.46442	0.749704	0.0125157	0.0510652	-0.138999	-0.121242	-0.128458	-0.0333397	0.0148812	0.133574	-0.313583	-0.0284586	-0.153742	-0.0915118	-0.273266	-0.104499	-0.0947386	0.0928139	0.0781124	-0.144977	-0.288346	-0.129763	-0.12436	-0.15324	-0.141068	-0.114345	-0.142911	-0.13735	-0.0650915	-0.0611759	-0.103509	-0.2719	-0.0409434
ENSCAFG00000004022	-0.0677868	-0.113177	-0.129816	0.245501	0.154826	0.339632	-0.0368019	0.654116	0.422182	0.263886	0.241471	0.303034	0.21381	0.00872174	-0.00922109	-0.020202	-0.0900716	0.185049	-0.143387	-0.0625705	-0.126379	-0.267514	-0.145383	-0.0949961	-0.156528	0.0502325	-0.188764	0.0451194	-0.279196	-0.151433	-0.0928227	-0.0988815	-0.0839705	-0.0941075	-0.0811608	-0.0670917	-0.271654	-0.141661	-0.201218	-0.155102	-0.157816	-0.186768	-0.104344	-0.268224	-0.0171017	-0.324681	-0.101026	-0.270648	-0.00611972
ENSCAFG00000004023	-0.265185	-0.331032	-0.386756	-0.177362	-0.144449	-0.226769	-0.253284	-0.169656	-0.261888	-0.217883	-0.23328	-0.218801	-0.367784	-0.234857	-0.259142	-0.190022	-0.217942	-0.144544	-0.312915	-0.166088	-0.0580676	-0.364186	-0.280443	-0.293188	-0.475499	-0.252282	-0.377987	-0.489979	-0.30576	-0.238154	-0.27292	-0.323152	-0.36035	-0.267123	-0.257012	-0.0640111	-0.0886585	-0.0794705	0.0196726	-0.0853419	-0.0196796	-0.070199	0.0349085	-0.116086	-0.162034	-0.127338	-0.08696	-0.277162	-0.095843
ENSCAFG00000004034	-0.262772	-0.298395	-0.342696	-0.489701	-0.399368	-0.374208	-0.53407	-0.440204	-0.489526	-0.383787	-0.429054	-0.354191	-0.381942	-0.461119	-0.356416	-0.471197	-0.608477	-0.345217	-0.318025	-0.171678	-0.196378	0.0664322	-0.304928	-0.0392082	-0.249314	-0.295297	-0.187943	-0.356743	0.152888	-0.160917	-0.124069	0.0584049	0.0296921	-0.216703	-0.23393	-0.202705	-0.06022	0.179416	0.0388357	0.0949325	0.00265119	0.084842	-0.019188	-0.0941024	0.0861003	-0.119764	-0.0895802	-0.0386277	-0.314585
ENSCAFG00000004038	-0.246378	-0.300461	-0.383425	-0.441045	-0.337208	-0.376099	-0.45758	-0.4502	-0.394113	-0.520131	-0.431501	-0.405299	-0.612153	-0.409424	-0.374923	-0.362969	-0.426871	-0.407741	-0.0478923	-0.129577	-0.179942	-0.287658	-0.260472	0.0419109	-0.125021	-0.0570493	-0.161548	0.914136	-0.353908	-0.127795	-0.0595012	-0.0197083	-0.112021	-0.210304	-0.210848	-0.174511	-0.380153	-0.13491	-0.365341	-0.22164	-0.223806	-0.290161	-0.266942	-0.359753	-0.479023	-0.413279	-0.387592	-0.482247	-0.180333
ENSCAFG00000004043	1.08207	0.382436	0.75653	0.0281341	-0.230691	-0.198415	-0.0783345	-0.0177229	-0.300351	0.493893	-0.284212	0.0530255	0.198181	-0.169156	0.150681	-0.223877	0.194815	0.0934957	-0.167346	2.17696	-0.15793	1.8219	2.98853	1.19199	0.842009	1.03497	2.83998	2.19197	2.81928	1.00389	2.16231	0.856601	1.75391	0.0138138	0.452262	-0.138079	3.73374	2.1414	1.2626	0.935855	1.31988	2.17126	1.63703	3.35206	3.71149	1.22963	2.26569	2.70552	0.529366
ENSCAFG00000004045	-0.223326	-0.233259	-0.266083	-0.32166	-0.265373	-0.321146	-0.359922	-0.290137	-0.303157	-0.330977	-0.286659	-0.268115	-0.38562	-0.309471	-0.345904	-0.272145	-0.354921	-0.301897	-0.199253	-0.182079	-0.17642	-0.237956	-0.340357	-0.159698	-0.343546	-0.234231	-0.286484	-0.279685	-0.284073	-0.202302	-0.275341	-0.130784	-0.302123	-0.174217	-0.174202	-0.164733	-0.304935	-0.208661	-0.314136	-0.206241	-0.209849	-0.235339	-0.225598	-0.302534	-0.360252	-0.368694	-0.399865	-0.384778	-0.13961
ENSCAFG00000004046	-0.255033	-0.29151	-0.311203	-0.00714628	-0.14095	0.0448876	0.0122674	-0.0367813	-0.0439896	0.0709129	-0.077426	-0.087894	0.333512	-0.221487	-0.119968	-0.0872327	-0.0622023	-0.0415272	-0.241493	-0.229062	-0.198066	-0.149484	-0.187921	-0.129019	-0.169824	-0.248441	-0.170229	-0.171969	-0.0449947	-0.147338	-0.122224	-0.218542	-0.0230846	-0.20911	-0.234009	-0.203174	-0.287934	-0.213302	-0.18391	-0.13999	-0.139207	-0.138582	-0.169136	-0.121017	-0.112439	-0.185355	-0.143501	0.0200037	-0.289276
ENSCAFG00000004052	-0.230399	-0.29509	-0.327858	-0.0260405	-0.0750847	0.0689208	0.102709	-0.125009	-0.108699	0.0777217	-0.0668725	-0.0239348	0.296369	0.152348	0.111002	0.0541707	0.0510964	-0.0208346	-0.281462	-0.231184	-0.201514	0.684926	-0.158246	-0.0454481	0.507285	-0.292225	-0.193926	-0.215552	-0.0558902	-0.111558	-0.148051	-0.277577	0.215673	-0.195801	-0.232423	-0.205786	-0.128637	-0.153221	-0.0285443	-0.0617064	-0.0881034	-0.057311	0.0196874	0.0967633	-0.244852	-0.00144416	-0.226795	0.441323	-0.302216
ENSCAFG00000004071	-0.044069	-0.0440476	-0.0058121	0.307033	0.167896	0.36515	0.341962	0.424617	0.177706	0.169226	0.193904	0.307218	0.469947	0.18367	0.229892	0.104886	0.190989	0.256357	-0.0349477	-0.0484899	-0.0851427	0.0454783	-0.151589	-0.127607	-0.239486	-0.153065	-0.227242	-0.135843	-0.0961517	-0.102145	-0.17088	-0.120185	-0.134487	-0.0563137	-0.0395182	0.00871779	0.099592	-0.0139894	0.0729378	-0.0742404	-0.108716	-0.0983795	-0.163891	-0.0733517	0.00488691	-0.179782	0.196985	-0.135595	0.00539302
ENSCAFG00000004075	-0.120382	-0.0984425	-0.0809107	-0.156461	-0.152579	-0.163175	-0.173587	-0.147533	-0.158551	-0.183673	-0.242151	-0.249735	-0.226753	-0.218431	-0.279722	-0.115105	-0.153643	-0.200369	-0.126695	-0.0904487	-0.139146	-0.27379	-0.235649	-0.234354	-0.37433	-0.231286	-0.3652	-0.305371	-0.306902	-0.178592	-0.350747	-0.262739	-0.0999232	0.0295114	0.0239373	-0.099505	-0.221371	-0.168072	-0.227799	-0.145791	-0.154452	-0.145411	-0.21048	-0.263806	-0.222222	-0.154346	-0.213143	-0.197734	0.00701052
ENSCAFG00000004076	1.2079	1.483	1.37443	0.339304	0.154209	0.0947093	0.342764	0.187654	0.0524141	0.445733	0.340429	0.310656	0.440343	0.219195	0.305105	0.160631	0.443999	0.209612	1.00255	0.931848	0.562311	1.69841	0.192888	1.00301	2.03942	1.85789	1.34485	1.45868	0.737302	0.410852	1.30218	1.24314	0.574741	0.90201	1.07714	0.363924	0.598399	0.428514	1.24652	0.306148	1.9863	0.49168	0.724073	0.917342	1.02936	0.374808	0.58822	1.03515	0.741352
ENSCAFG00000004080	0.677035	0.785785	0.767431	1.56726	1.60983	1.97835	1.06758	1.93156	1.47552	1.98288	1.02151	1.48419	1.15157	0.608437	1.34891	1.48126	0.927067	2.54594	0.762392	0.490678	0.286131	-0.13511	0.138616	-0.065505	-0.0875884	-0.128741	0.100525	0.379866	0.0936375	0.0965153	0.0359664	0.344043	0.0391308	0.581659	0.76018	0.061155	-0.11143	0.0657524	-0.0667675	-0.0512495	0.0251251	0.193525	0.00806595	0.180793	0.249811	0.639743	0.0058497	-0.0154507	0.2562
ENSCAFG00000004087	-0.206099	-0.251988	-0.266235	-0.183214	-0.261566	-0.177082	-0.230033	-0.115947	-0.206918	-0.200114	-0.293542	-0.23778	-0.488957	-0.355818	-0.339834	-0.222518	-0.288982	-0.212725	-0.260229	-0.157385	-0.197038	-0.310333	-0.228653	-0.140458	-0.03975	-0.232439	-0.13046	-0.376794	-0.371963	-0.216384	-0.10343	-0.0874347	-0.292153	-0.152035	-0.14414	-0.196611	-0.357588	-0.180814	-0.382547	-0.210968	-0.18215	-0.245245	-0.251103	-0.268121	-0.4588	-0.398846	-0.33505	-0.416976	-0.276526
ENSCAFG00000004090	-0.224241	-0.340121	-0.383728	-0.47365	-0.382593	-0.453734	-0.501678	-0.477255	-0.48672	-0.479942	-0.460103	-0.422185	-0.499806	-0.46965	-0.475602	-0.429048	-0.587712	-0.40789	-0.317911	-0.132691	-0.197845	-0.0640489	-0.370822	-0.245126	-0.334585	-0.401171	-0.388897	-0.415903	0.020067	-0.228024	-0.401132	-0.378372	-0.244561	-0.26354	-0.267244	-0.203442	-0.310396	0.400415	-0.281683	-0.0189476	-0.0312744	0.0778209	-0.176952	-0.0187012	-0.0711905	-0.224366	-0.106956	0.0897851	-0.277002
ENSCAFG00000004092	-0.192284	-0.241659	-0.234288	-0.393558	-0.324138	-0.360437	-0.418613	-0.401555	-0.407484	-0.359541	-0.346921	-0.347317	-0.460273	-0.377719	-0.386472	-0.373847	-0.392626	-0.333159	-0.232636	-0.165168	-0.19469	-0.302134	-0.173027	0.310228	-0.0050635	-0.131558	-0.310298	-0.344314	-0.21237	-0.186783	-0.231182	0.022369	-0.230469	-0.172254	-0.198712	-0.201634	-0.216735	-0.0883307	-0.150941	-0.161119	-0.119238	-0.136178	-0.18446	-0.0763307	-0.299262	-0.13534	0.0934191	-0.276411	-0.293272
ENSCAFG00000004095	0.173552	-0.0682843	-0.0253438	-0.529162	-0.412335	-0.504501	-0.576725	-0.515905	-0.532116	-0.507343	-0.519905	-0.458349	-0.612888	-0.525674	-0.511728	-0.494447	-0.642357	-0.426201	-0.164393	0.364023	-0.172531	-0.0485612	-0.393953	-0.162075	-0.462925	-0.257403	-0.134332	-0.355914	-0.0351369	-0.216672	-0.255164	0.00435097	-0.169583	-0.0847231	-0.0329347	-0.150201	-0.0453825	0.446741	0.0810769	0.215044	0.133988	0.268448	0.157088	0.483528	0.0119489	-0.195072	0.0628043	0.00872846	-0.0453201
ENSCAFG00000004102	-0.307877	-0.360227	-0.395689	-0.140075	-0.203625	-0.0453044	-0.012588	-0.157662	0.0347511	-0.150625	-0.243834	-0.19519	-0.113854	-0.106637	-0.133737	-0.0597678	9.37985e-05	-0.28701	-0.274649	-0.236916	-0.202762	-0.39425	-0.417309	-0.24988	-0.503826	-0.362508	-0.392768	-0.49843	-0.28096	-0.265457	-0.422693	-0.347848	-0.356894	-0.259189	-0.23623	-0.205317	-0.307614	-0.143855	-0.365547	-0.236036	-0.221659	-0.275926	-0.263753	-0.36643	-0.437132	-0.367408	-0.388143	-0.426246	-0.315537
ENSCAFG00000004104	-0.242882	-0.278152	-0.315745	-0.0183491	0.119321	-0.0824344	0.036321	-0.134205	-0.0634684	-0.037697	0.104583	-0.00794498	-0.0399364	0.288843	-0.0292089	0.152337	-0.156557	-0.0348281	-0.243537	-0.203235	-0.149859	-0.297882	-0.233844	-0.215338	-0.0755927	-0.327814	-0.347017	-0.377291	-0.304204	-0.136633	-0.333337	-0.284573	-0.350247	-0.223442	-0.218463	-0.144308	-0.336156	-0.231275	-0.240884	-0.200583	-0.178787	-0.193501	-0.270233	-0.29144	-0.434243	-0.270666	-0.326638	-0.381521	-0.214015
ENSCAFG00000004105	-0.332261	-0.378266	-0.433238	-0.498229	-0.382593	-0.436452	-0.542409	-0.45873	-0.459318	-0.512491	-0.461785	-0.416208	-0.600752	-0.479963	-0.485966	-0.425921	-0.628514	-0.444809	-0.322226	-0.258355	0.0239647	-0.358416	-0.451272	-0.299577	-0.56843	-0.444954	-0.501633	-0.592226	-0.414196	-0.291753	-0.498099	-0.390773	-0.442772	-0.294508	-0.303096	0.171186	-0.412713	-0.318105	-0.389037	-0.257093	-0.254153	-0.304973	-0.313427	-0.435565	-0.511444	-0.449861	-0.476264	-0.430882	-0.0790021
ENSCAFG00000004112	0.0213422	0.0528993	0.0600506	-0.359281	-0.26949	-0.303054	-0.316465	-0.32079	-0.327423	-0.336623	-0.277941	-0.306969	-0.334319	-0.320549	-0.273652	-0.28207	-0.387708	-0.297877	0.0522578	-0.0208946	0.00209922	-0.16072	-0.27672	-0.174852	-0.379099	-0.270333	-0.25962	-0.302222	-0.104557	-0.179957	-0.318694	-0.157811	-0.106038	0.158846	0.139902	0.0513774	-0.185102	-0.168748	-0.127245	-0.133114	-0.136845	-0.115788	-0.109897	-0.223024	-0.188998	-0.227367	-0.313123	-0.168043	-0.0763379
ENSCAFG00000004123	-0.153254	-0.162064	-0.246854	0.0704371	0.0857705	-0.0239716	0.132054	-0.027452	0.151294	0.141991	0.135937	0.0428637	0.0893271	0.192965	0.1378	0.116579	0.215398	0.0479422	-0.180404	-0.137644	-0.089912	0.249652	-0.11221	-0.164452	0.0567941	-0.18059	-0.204366	-0.202461	-0.0828695	-0.0352546	-0.275341	-0.186322	-0.133557	-0.156386	-0.165081	-0.102251	-0.14296	-0.139298	-0.0242171	-0.106184	-0.0533189	-0.0399987	-0.0188794	-0.0471564	-0.296694	0.14417	-0.358218	0.13902	-0.177574
ENSCAFG00000004125	0.167394	0.186201	0.27823	0.449659	0.0792869	0.412002	0.379806	0.494586	0.423667	0.29162	0.305863	0.190956	0.418278	0.120006	0.295629	0.0458769	0.676972	0.511814	0.22928	0.0623863	-0.115079	-0.0188006	0.354013	0.21128	-0.0874439	0.0463919	0.173845	1.03411	0.268588	-0.00594047	0.487593	0.313094	0.287062	0.127878	0.140537	-0.115377	-0.0174592	0.184226	-0.00598128	0.0528899	0.00322378	0.0234796	0.148758	-0.00729857	0.0872238	0.244342	0.288554	0.0426795	0.00919889
ENSCAFG00000004127	-0.281829	-0.309963	-0.386907	-0.309454	-0.0636612	-0.193419	-0.43064	-0.289204	-0.226562	-0.337952	-0.15803	-0.270955	-0.0605303	-0.243133	-0.258402	-0.157798	-0.11703	-0.186822	-0.337669	-0.213495	-0.193663	-0.397388	-0.225381	-0.278554	-0.474198	-0.410004	-0.436291	-0.507876	-0.311052	-0.261721	-0.431341	-0.403809	-0.299996	-0.244259	-0.245828	-0.18911	-0.401482	-0.256337	-0.373274	-0.213045	-0.195177	-0.243033	-0.272495	-0.328216	-0.391871	-0.419423	-0.448546	-0.45243	-0.230666
ENSCAFG00000004148	0.283819	0.377203	0.528811	0.162735	0.411495	0.0419172	0.401455	0.0297229	-0.0314439	0.313209	0.340735	0.336209	0.254814	0.561707	0.354112	0.500271	0.213394	0.14292	0.253693	0.253289	0.00745553	2.03083	0.697361	0.130384	1.45119	0.415349	0.493518	0.424113	2.53724	0.351433	0.487593	0.348494	0.41907	0.297822	0.217397	-0.0579169	1.56799	0.633649	2.99222	0.902049	0.954072	1.23976	1.35194	1.12064	1.61054	2.70849	0.449902	2.83368	0.33422
ENSCAFG00000004152	-0.221079	-0.269752	-0.290309	-0.397571	-0.289661	-0.380689	-0.41268	-0.396757	-0.413427	-0.404878	-0.411006	-0.36794	-0.552761	-0.255993	-0.416823	-0.343934	-0.454194	-0.372013	-0.274195	-0.198141	-0.179869	0.20076	-0.44642	-0.0156599	-0.273306	0.156746	-0.0992556	-0.446395	-0.114518	-0.0542944	-0.308778	-0.289978	-0.162139	-0.218665	-0.214497	-0.178663	-0.326573	-0.210601	-0.135899	-0.166634	-0.124248	-0.162723	-0.116582	-0.304075	-0.110834	-0.000443872	-0.400555	-0.334541	-0.154453
[truncated: 3,319 more rows]
[truncated: 26 more columns]
