# Supplementary material for: Transcriptomic profiling in canines and humans reveals cancer specific gene modules and biological mechanisms common to both species
Source: PLoS Comput Biol. 2021 Sep 27;17(9):e1009450. doi: 10.1371/journal.pcbi.1009450 (PMC8523068; doi:10.1371/journal.pcbi.1009450)
Supplement: S5 File — (XLSX) [file pcbi.1009450.s009.xlsx]

## Sheet: Module 1
Genes	BLSA_20035_Normal	BLSA_20036_Normal	BLSA_20054_Normal	BLSA_10015_Tumor	BLSA_10178_Tumor	BLSA_10208_Tumor	BLSA_10234_Tumor	BLSA_10235_Tumor	BLSA_10311_Tumor	BLSA_20031_Tumor	BLSA_20035_Tumor	BLSA_20036_Tumor	BLSA_20054_Tumor	BLSA_30001_Tumor	BLSA_50004_Tumor	BLSA_10031_Tumor	BLSA_10045_Tumor	BLSA_40184_Tumor	MEL_10378_Normal	MEL_60039_Normal	MEL_80012_Normal	MEL_10378_Tumor	MEL_20128_Tumor	MEL_30162_Tumor	MEL_30227_Tumor	MEL_50096_Tumor	MEL_50170_Tumor	MEL_50177_Tumor	MEL_60030_Tumor	MEL_60039_Tumor	MEL_70102_Tumor	MEL_80012_Tumor	MEL_80018_Tumor	OSA_30077_Normal	OSA_30078_Normal	OSA_50022_Normal	OSA_10072_Tumor	OSA_10091_Tumor	OSA_20018_Tumor	OSA_20026_Tumor	OSA_20027_Tumor	OSA_30035_Tumor	OSA_30064_Tumor	OSA_30077_Tumor	OSA_30078_Tumor	OSA_50022_Tumor	OSA_70003_Tumor	OSA_70013_Tumor	PULM_40254_Normal
ITGA7	-0.174475	-0.290684	-0.231562	-0.554577	-0.422009	-0.525429	-0.60142	-0.537762	-0.534427	-0.5379	-0.529235	-0.473891	-0.654444	-0.531531	-0.534085	-0.49975	-0.67478	-0.461036	-0.284642	0.0628108	0.358771	0.0161226	-0.42013	-0.286205	-0.459023	-0.493346	-0.464445	-0.539859	-0.333777	-0.236933	-0.387988	-0.380068	-0.265565	-0.238287	-0.253839	0.0795716	0.56656	-0.0170272	-0.0794399	-0.108548	-0.158818	-0.176766	-0.205029	-0.0858843	-0.205369	-0.392987	-0.182942	-0.255614	0.198921
CDO1	-0.111228	-0.235463	-0.0342769	-0.556918	-0.417275	-0.452249	-0.610881	-0.474989	-0.540535	-0.567461	-0.53933	-0.345823	-0.66235	-0.518544	-0.541636	-0.454066	-0.0494516	-0.335541	0.0184202	0.32723	-0.183537	-0.419759	-0.430172	-0.312874	-0.559614	-0.137191	-0.421979	0.271156	-0.212785	-0.289598	-0.495678	-0.296655	-0.33908	-0.204418	0.497315	-0.197281	-0.37428	-0.30722	-0.382135	-0.21942	-0.195892	-0.139737	-0.0208335	-0.400227	-0.499246	-0.0813246	-0.44827	-0.42349	0.55829
MGAT4B	-0.0310866	-0.0360605	-0.00550928	-0.308116	-0.198994	-0.270515	-0.2063	-0.257884	-0.359447	-0.224194	-0.257446	-0.25631	-0.327332	-0.365368	-0.241523	-0.326939	-0.325048	-0.267062	0.21872	-0.0337724	-0.152867	0.0653187	0.0802815	0.171241	-0.17734	-0.0226116	0.116949	0.190453	-0.0858788	-0.0335302	0.112294	0.52878	0.0610657	0.0260136	0.0322658	-0.164131	0.0908338	0.0968053	-0.216466	-0.0783945	-0.124105	-0.0674098	-0.135506	-0.0163385	0.0116279	-0.141628	-0.113438	0.0708677	0.0385992
DDR1	0.305124	0.51739	0.446445	-0.549561	-0.406881	-0.488839	-0.605589	-0.522968	-0.512637	-0.576428	-0.525106	-0.423082	-0.644331	-0.529367	-0.541192	-0.492272	-0.643268	-0.478305	0.151386	0.148144	-0.185078	0.0793892	0.138954	0.215217	-0.496889	0.507397	0.0228654	0.204704	-0.362624	-0.0855484	0.0299709	-0.213137	0.0600022	0.397638	0.322575	-0.199357	-0.322143	-0.29144	-0.362765	-0.194925	-0.208131	-0.253324	-0.31353	-0.398789	-0.271335	-0.398131	-0.194112	-0.423615	-0.0414191
PLXNB2	0.10656	0.185926	0.265512	-0.362792	-0.35388	-0.250937	-0.410274	-0.197911	-0.418049	-0.279993	-0.423395	-0.285301	-0.373852	-0.420119	-0.261955	-0.331154	-0.171858	-0.295346	0.372693	0.0178802	-0.183684	0.0795916	-0.120222	0.404272	0.376343	0.445306	0.337963	0.415495	0.324103	0.0423416	0.0649065	0.491472	1.16459	0.231875	0.141806	-0.198754	0.667847	0.0782411	0.314434	0.231087	0.356222	0.260369	0.216841	0.130149	1.02712	0.465263	0.310205	1.32919	-0.0735787
MAN1A1	0.640418	0.531437	0.842076	1.5885	0.475404	1.33107	2.82445	1.08113	1.22725	2.13301	1.90937	1.21864	2.80478	2.94873	2.88752	2.65899	2.67464	0.0445183	-0.085704	0.957957	-0.168129	0.370618	0.0627925	-0.152567	-0.299899	-0.0826536	-0.30326	0.569777	-0.071559	-0.0047909	0.385784	0.100376	-0.180085	0.271545	0.914059	-0.105599	-0.31493	0.234012	-0.230375	0.415229	0.0776598	-0.022975	0.494111	0.347005	-0.0370038	0.030851	-0.0589654	-0.237699	2.5518
RGL2	0.16989	0.316887	0.454924	-0.159805	-0.248187	-0.129286	-0.161079	-0.110216	-0.0954929	0.00166163	-0.189843	-0.097458	-0.155042	-0.281586	-0.164978	-0.246855	-0.106465	-0.0273848	0.228258	0.0541785	-0.00178962	0.14964	0.0300711	0.0978474	-0.0190826	-0.0406626	-0.0863514	0.29386	-0.0583806	-0.11048	0.26103	0.182305	0.0528235	0.171643	0.107778	-0.0579169	0.0492064	-0.0771078	0.0481081	-0.0723066	-0.0851689	-0.127329	-0.147641	0.0704653	0.506291	0.080294	0.0116417	-0.0851068	0.11367
ST3GAL1	-0.324022	-0.387493	-0.450045	-0.13439	-0.327019	-0.195174	-0.230674	-0.276276	-0.182322	-0.365685	-0.285895	-0.43414	-0.3676	-0.253065	-0.256329	-0.145834	-0.280603	-0.166576	-0.16269	-0.23642	-0.1288	-0.358213	-0.298271	-0.259166	-0.401646	-0.426775	-0.214103	-0.349617	-0.22669	-0.181322	-0.386374	-0.32453	-0.34586	-0.292546	-0.29564	-0.139084	-0.252489	-0.249502	-0.253865	-0.179955	-0.194747	-0.243803	-0.201532	-0.374032	-0.216765	-0.272809	-0.2752	-0.330782	0.150397
MTCH1	0.803863	0.98257	0.891283	0.124779	0.0203169	0.0687858	0.253605	0.0813003	0.194213	0.0835342	0.0871464	0.0573592	0.0711236	0.0346967	0.113963	-0.0100047	0.102099	0.0969197	0.34124	0.557402	0.0875068	0.547056	0.057715	0.125704	-0.177195	0.0947839	0.316261	0.167252	0.45267	-0.0906497	0.224365	0.416433	0.410562	1.12647	1.1122	-0.0197443	1.94542	0.216038	0.719847	0.0464439	0.162474	0.129758	0.0887993	0.452197	1.31377	1.6246	0.595667	1.73121	0.406151
FOXP4	-0.301553	-0.327452	-0.394326	-0.49756	-0.377344	-0.452654	-0.523326	-0.472057	-0.467737	-0.533582	-0.491151	-0.423231	-0.579975	-0.446858	-0.485818	-0.440333	-0.493539	-0.401191	-0.270562	-0.24017	-0.161378	-0.236235	-0.124848	-0.0957389	-0.281255	-0.309763	-0.184658	-0.233615	-0.300572	-0.227664	-0.258623	-0.29231	-0.211326	-0.25279	-0.265182	-0.195807	0.0413755	0.56108	-0.255514	-0.0903555	-0.179645	-0.197829	-0.230226	-0.305102	-0.2089	-0.167064	-0.236449	0.485923	-0.0831885
WASL	-0.0429871	0.0268724	-0.00672055	-0.381352	-0.325373	-0.374073	-0.416207	-0.351443	-0.372488	-0.332804	-0.444502	-0.325948	-0.543568	-0.405731	-0.447619	-0.434623	-0.482428	-0.296835	0.0749676	-0.0898119	-0.129534	0.371428	-0.185326	0.397884	-0.30727	-0.23167	-0.225482	-0.117117	-0.087539	-0.165444	-0.187714	-0.155373	-0.237648	-0.0244066	-0.0282548	-0.137075	-0.190975	-0.125122	-0.12096	-0.101958	-0.0889623	-0.131658	-0.0653654	-0.244905	-0.131057	-0.160491	0.110105	-0.151506	0.134888
GDA	-0.279	-0.286966	-0.402805	-0.565446	-0.423141	-0.525834	-0.609759	-0.555621	-0.540865	-0.583403	-0.542542	-0.486892	-0.675222	-0.540189	-0.54667	-0.50111	-0.658022	-0.485301	0.319438	-0.216042	-0.196525	-0.42806	-0.457703	-0.318371	-0.571031	-0.473631	-0.508672	-0.585431	-0.423847	-0.291178	-0.503979	-0.408685	-0.266363	-0.202541	-0.22465	-0.208398	-0.437751	-0.332619	-0.425715	-0.260746	-0.257231	-0.312955	-0.338933	-0.461452	-0.56457	-0.479155	-0.514878	-0.500663	-0.20079
TMEM63B	-0.0460663	0.106743	0.0721633	-0.447231	-0.364995	-0.403777	-0.486604	-0.384096	-0.432906	-0.467653	-0.450008	-0.3784	-0.591191	-0.480982	-0.434886	-0.432991	-0.504104	-0.391961	0.180909	-0.131771	-0.119922	-0.0361104	0.00366835	0.0924246	-0.118373	-0.10749	-0.0646488	-0.0927566	-0.231256	-0.194327	0.0669819	-0.0336988	-0.107767	-0.014169	-0.0872684	-0.132119	-0.0793851	0.3027	-0.0805732	-0.136695	-0.109003	-0.133004	-0.202869	-0.243364	0.157523	0.0612884	-0.0519323	0.256659	0.319567
ENPP4	-0.309209	-0.374548	-0.430664	-0.426163	-0.297689	-0.431051	-0.450364	-0.455131	-0.443636	-0.474794	-0.421866	-0.393792	-0.601672	-0.353145	-0.46435	-0.341487	-0.561299	-0.415929	-0.354928	-0.226019	-0.18163	-0.267008	-0.0811815	-0.28576	-0.453242	-0.257787	-0.378456	-0.325588	-0.37601	-0.200003	-0.285487	-0.300895	-0.366997	-0.285636	-0.288978	-0.157969	-0.249913	-0.229925	-0.344014	-0.231882	-0.240053	-0.270637	-0.323712	-0.409678	-0.470517	-0.198216	-0.449511	-0.424993	-0.131142
ENPP5	-0.300388	-0.362568	-0.372978	-0.438704	-0.318477	-0.409853	-0.482114	-0.411151	-0.477311	-0.486252	-0.402747	-0.407989	-0.580526	-0.428013	-0.43992	-0.375478	-0.558932	-0.428881	-0.357653	-0.201042	-0.204302	-0.361048	-0.259682	-0.308788	-0.535911	-0.345865	-0.432185	-0.499756	-0.383897	-0.257266	-0.363891	-0.311388	-0.366598	-0.231633	-0.262088	-0.207393	-0.352436	-0.221656	-0.382959	-0.23045	-0.249429	-0.296124	-0.330705	-0.401049	-0.450293	-0.336971	-0.449649	-0.476359	-0.13628
UNC13B	-0.261773	-0.257496	-0.313777	-0.385198	-0.319609	-0.382985	-0.50729	-0.435806	-0.443305	-0.448056	-0.514246	-0.252873	-0.634585	-0.398219	-0.400537	-0.436526	-0.442354	-0.377075	-0.235929	-0.170404	-0.188307	-0.188153	-0.219063	-0.229229	-0.310883	-0.3113	-0.368837	-0.415241	-0.320495	-0.189944	-0.206969	-0.260407	-0.304649	-0.194863	-0.219494	-0.194535	-0.287316	-0.216171	-0.323718	-0.171504	-0.167192	-0.216776	-0.279694	-0.350713	-0.325424	-0.312106	-0.309538	-0.414846	0.00748625
ADGRF5	0.0736046	-0.0379884	0.120008	-0.378844	-0.391752	-0.440907	-0.43962	-0.399822	-0.501247	-0.353396	-0.485033	-0.390953	-0.463766	-0.489513	-0.399649	-0.440741	-0.564943	-0.334945	-0.212765	0.220245	-0.104147	-0.0677943	-0.317227	-0.144321	-0.328515	-0.141159	-0.306662	-0.26245	-0.167232	-0.185849	-0.278915	-0.209215	-0.15948	-0.169098	-0.113365	0.134018	-0.232603	0.0803507	-0.113027	-0.0872757	-0.112868	-0.138582	0.0157793	0.603513	0.338729	0.0259924	0.0913505	-0.291444	1.12241
IL1R1	-0.286573	-0.33778	-0.419309	-0.511104	-0.407601	-0.489379	-0.525411	-0.501111	-0.51858	-0.481104	-0.486563	-0.425921	-0.598914	-0.506447	-0.474418	-0.465623	-0.576965	-0.433942	-0.269312	-0.196867	-0.202688	-0.353962	-0.440552	-0.28628	-0.493131	-0.426007	-0.460926	-0.504727	0.345583	-0.206325	-0.376689	-0.30418	-0.387337	-0.253643	-0.26185	-0.201165	0.0903186	0.0989993	0.272399	-0.128602	-0.109361	-0.183979	-0.265296	-0.129543	-0.366994	-0.0841826	0.0527372	-0.227426	-0.194225
FBXO9	-0.107566	-0.0648416	-0.0462382	-0.0522918	0.036989	-0.0597514	-0.0191626	-0.0174564	-0.139238	0.0772235	0.0467681	-0.0164629	-0.160006	0.0284576	-0.0437185	-0.0478029	-0.136885	-0.0337861	-0.0708291	-0.110402	-0.0971027	-0.120432	-0.248286	-0.194166	-0.407427	-0.26278	-0.297512	-0.354423	-0.207182	-0.119748	-0.236831	-0.2709	-0.208268	-0.13429	-0.144854	-0.127096	0.110926	-0.0636909	-0.0605858	-0.114707	-0.114013	-0.11021	-0.181992	-0.162518	-0.223827	0.0164182	-0.0996472	-0.143738	0.00139686
MGAT4A	-0.329348	-0.378817	-0.435055	-0.513946	-0.373228	-0.466021	-0.55219	-0.492048	-0.400551	-0.522622	-0.503387	-0.417403	-0.486567	-0.400383	-0.517206	-0.450803	-0.606291	-0.438408	-0.253416	-0.259346	-0.202468	-0.343434	-0.344645	-0.294674	-0.491252	-0.351882	-0.471719	-0.456172	-0.392094	-0.252596	-0.418427	-0.354949	-0.301724	-0.278896	-0.295244	-0.204178	-0.408901	-0.296334	-0.411497	-0.240047	-0.240268	-0.294393	-0.322992	-0.370026	-0.509358	-0.449003	-0.494606	-0.450425	-0.24646
TSPAN13	-0.156666	-0.107807	0.353783	-0.525483	-0.394737	-0.487219	-0.531184	-0.512706	-0.516929	-0.520463	-0.504305	-0.449981	-0.566184	-0.462137	-0.501216	-0.460592	-0.617767	-0.462376	-0.311893	-0.052806	-0.145236	-0.369652	-0.415165	-0.260428	-0.501947	-0.43484	-0.468082	-0.493956	-0.338032	-0.216672	-0.40217	-0.305664	-0.374442	-0.0975201	-0.189987	-0.138347	-0.391487	-0.244608	-0.294458	-0.225078	-0.215289	-0.201965	-0.27229	-0.316711	-0.350783	-0.304676	-0.392005	-0.427875	-0.0447493
PREPL	-0.291816	-0.333373	-0.384031	-0.302097	-0.152271	-0.327357	-0.362327	-0.289604	-0.302827	-0.277502	-0.273506	-0.307268	-0.488957	-0.301577	-0.358193	-0.229724	-0.299365	-0.264233	-0.292476	-0.22892	-0.0386235	-0.325517	-0.3759	-0.23324	-0.44775	-0.320901	-0.158029	-0.344314	-0.307421	-0.232406	-0.38845	-0.313083	-0.311695	-0.250231	-0.264468	-0.0710429	-0.352127	-0.283171	-0.306615	-0.190627	-0.186803	-0.224855	-0.271055	-0.356979	-0.458318	-0.30882	-0.416138	-0.393673	-0.002409
TMC4	-0.341915	-0.390798	-0.458372	-0.574308	-0.418613	-0.524078	-0.612004	-0.548957	-0.526173	-0.578753	-0.536577	-0.486892	-0.667315	-0.538025	-0.558514	-0.494719	-0.680974	-0.484706	-0.35561	-0.274346	-0.207751	-0.417532	-0.442358	-0.314508	-0.570598	-0.506532	-0.506208	-0.58626	-0.420422	-0.286149	-0.49095	-0.406989	-0.425756	-0.294252	-0.304524	-0.209603	-0.43363	-0.331185	-0.417782	-0.257308	-0.254582	-0.307762	-0.338522	-0.456316	-0.540655	-0.470438	-0.504673	-0.484502	-0.22372
TMEM30A	0.0866701	0.173532	0.157103	0.0291373	0.0149654	-0.0986366	-0.0384055	-0.100487	-0.167796	-0.0569611	0.0810285	-0.00346186	-0.0224683	0.200096	-0.0186968	0.253359	-0.0614737	-0.0604334	0.139804	0.0688959	-0.120289	0.483384	0.484221	0.0495622	-0.116349	0.159563	0.474162	0.153166	0.616933	0.258677	0.21641	0.084478	-0.059111	0.0949467	0.166712	-0.106001	0.478772	0.229371	1.81307	0.310159	0.168343	0.898711	-0.0484988	0.333959	0.700818	0.0611455	0.537058	-0.112293	0.505389
FILIP1	-0.301719	-0.363532	-0.413252	-0.548558	-0.410894	-0.517193	-0.584743	-0.524834	-0.522872	-0.553677	-0.531377	-0.467465	-0.633298	-0.52109	-0.523721	-0.483298	-0.669862	-0.473839	-0.282598	-0.223472	0.144812	-0.386759	-0.442583	-0.304034	-0.541403	-0.453787	-0.305019	-0.57582	-0.372897	-0.286149	-0.470197	-0.393316	-0.424427	-0.27591	-0.287788	0.308474	-0.38242	-0.277855	-0.275295	-0.223574	-0.198899	-0.254382	-0.276506	-0.354103	-0.382723	-0.377411	-0.365665	-0.455186	1.04087
SPTBN1	1.77837	1.42062	1.75295	0.300846	-0.164414	0.73429	-0.0571673	0.409556	-0.220289	0.535909	-0.232821	0.352199	0.380216	0.137705	0.455235	0.0899295	0.953843	0.609173	0.282081	2.74054	-0.0667258	0.918355	3.45464	1.55673	2.79587	3.74352	7.42508	6.07587	0.750169	1.28992	4.7291	3.72072	1.85401	0.989115	1.21206	0.142054	0.107629	0.233084	1.15524	0.0828999	0.280068	0.279797	0.546974	0.773011	0.478685	0.635599	1.11102	0.38883	1.63792
OSBPL3	-0.312538	-0.356922	-0.41295	-0.570462	-0.423553	-0.528129	-0.602382	-0.553088	-0.537398	-0.570118	-0.519294	-0.487191	-0.657202	-0.536242	-0.548891	-0.49907	-0.623778	-0.464609	-0.0876344	-0.247741	-0.198212	-0.390403	-0.437167	-0.306782	-0.512498	-0.421526	-0.440983	-0.483847	-0.377463	-0.260715	-0.468813	-0.271112	-0.278726	-0.248183	-0.261692	-0.198687	-0.400864	-0.296334	-0.404079	-0.240763	-0.228458	-0.294681	-0.327312	-0.4218	-0.466504	-0.428426	-0.364975	-0.472224	-0.257878
EFEMP1	0.784223	0.681677	1.12233	-0.447231	-0.420774	-0.501395	-0.603986	-0.475656	-0.536573	-0.388769	-0.521129	-0.425025	-0.5489	-0.534205	-0.368853	-0.502333	-0.642722	-0.408039	0.506112	0.532566	-0.137165	-0.408624	-0.440778	0.00580844	-0.492698	-0.152553	0.919592	-0.466944	-0.382029	-0.229748	-0.280645	-0.362474	-0.127574	0.648374	0.666424	-0.136003	-0.368922	0.0534325	-0.318051	-0.0617064	7.45647e-05	-0.231107	0.856743	0.109296	-0.435688	-0.425997	-0.156878	-0.424367	-0.0275277
TAX1BP1	0.414225	0.65262	0.83284	0.546806	0.403056	0.394179	0.571113	0.480325	0.456187	0.341441	-0.00309309	0.427964	0.0192711	0.603471	0.220416	0.0306488	0.212848	0.172098	0.650319	0.407256	0.00503418	0.0506408	0.368004	0.658029	0.761074	0.492674	0.481904	0.365946	0.018303	0.270963	0.327443	0.392797	0.00350319	0.48662	0.620102	0.135625	-0.117509	0.0188356	0.0755134	0.0601955	0.0332845	-0.0168195	-0.000984413	0.138676	0.195241	-0.00215866	0.152718	0.34398	0.470089
MFSD2A	-0.252619	-0.206406	-0.0937805	-0.574475	-0.416143	-0.524889	-0.616975	-0.552422	-0.535087	-0.586061	-0.542236	-0.480018	-0.671544	-0.53255	-0.56266	-0.499342	-0.626328	-0.486046	0.00558922	-0.224887	-0.199093	-0.266704	-0.43886	-0.176412	-0.513943	-0.466334	-0.435939	-0.566042	-0.367086	-0.246345	-0.468928	-0.364382	-0.376037	-0.198702	-0.246224	-0.210072	-0.396948	-0.296588	-0.379971	-0.219061	-0.193244	-0.282082	-0.301086	-0.378244	-0.51979	-0.446574	-0.475713	-0.400564	0.0538227
MYH14	0.883755	1.24711	0.970924	-0.58016	-0.425611	-0.535555	-0.61938	-0.559219	-0.537563	-0.58988	-0.544683	-0.493467	-0.677796	-0.542354	-0.563104	-0.505053	-0.686256	-0.48813	2.08274	0.521387	0.292441	-0.296364	-0.0683187	-0.163784	-0.383291	-0.104161	-0.115445	-0.271399	-0.326306	-0.184484	-0.270153	-0.107255	0.754076	1.33301	1.14654	0.0905546	-0.30782	-0.306292	-0.359262	-0.221353	-0.160965	-0.265443	-0.200092	-0.363862	-0.337461	-0.394845	-0.197559	-0.344062	0.463144
TMEM168	0.057543	0.130016	0.131061	-0.33303	-0.24407	-0.298328	-0.351423	-0.305064	-0.376615	-0.345757	-0.38057	-0.270357	-0.452734	-0.23995	-0.428816	-0.346654	-0.361296	-0.302492	0.0625907	-0.0109887	-0.138192	-0.206981	-0.21218	0.14799	-0.0813738	-0.173293	-0.28273	-0.345143	-0.162044	-0.174569	-0.286871	-0.217588	-0.308238	-0.0345588	0.00513862	-0.150134	-0.231263	-0.164275	-0.184219	-0.117572	-0.127898	-0.193116	-0.175101	-0.244083	-0.209382	-0.239657	-0.0633784	-0.200866	-0.0868992
NAPSA	-0.334092	-0.398096	-0.470485	-0.0857329	-0.111722	-0.160475	-0.159475	-0.0826278	-0.0446499	-0.140328	0.243613	-0.134369	-0.246427	-0.291772	0.134247	0.0159646	-0.461844	-0.125489	-0.355723	-0.275337	-0.207604	-0.417532	-0.451948	-0.314954	-0.569875	-0.499491	-0.512778	-0.590403	-0.42229	-0.287155	-0.497177	-0.408685	-0.433998	-0.291693	-0.308887	-0.209335	-0.43837	-0.331353	-0.423243	-0.260101	-0.256873	-0.313821	-0.337288	-0.446043	-0.55494	-0.476297	-0.511292	-0.496403	1.55286
EGFR	-0.0694512	-0.0445984	-0.0648614	-0.5616	-0.418098	-0.526104	-0.602703	-0.547624	-0.534097	-0.568623	-0.534589	-0.483305	-0.66235	-0.525037	-0.543117	-0.480443	-0.649097	-0.472648	0.0508952	-0.070283	-0.185739	-0.419152	-0.458041	-0.311685	-0.566407	-0.435608	-0.443681	-0.448549	-0.412848	-0.287299	-0.487837	-0.344138	-0.300661	0.0679024	0.077002	-0.140691	-0.426417	-0.207648	-0.40037	-0.182462	-0.206772	-0.269963	-0.301806	-0.375984	-0.538729	-0.464294	-0.481367	-0.480743	-0.169201
KIAA0319L	-0.231232	-0.26328	-0.27865	-0.390381	-0.260948	-0.355576	-0.371949	-0.34438	-0.408805	-0.393585	-0.315872	-0.345225	-0.49576	-0.407132	-0.369149	-0.317693	-0.413756	-0.346408	-0.249555	-0.177621	-0.177007	-0.259011	-0.185664	-0.206869	0.744598	-0.274302	-0.275574	-0.419715	-0.141186	-0.191237	-0.222304	-0.260937	-0.22555	-0.168245	-0.192129	-0.154956	-0.0890706	-0.199463	-0.217806	-0.175157	-0.145004	-0.218796	-0.140134	-0.253226	-0.0971916	-0.0767519	-0.279199	-0.186709	-0.0423706
SDC1	2.40827	2.94244	2.90229	0.139326	0.643875	0.598867	0.279423	0.0605094	-0.528979	-0.402553	1.02503	-0.138553	-0.340019	0.342958	-0.0191409	0.301763	0.112846	-0.0422715	3.25059	1.4725	-0.0923334	-0.0799415	-0.351528	0.0574364	-0.180375	-0.0708757	-0.139611	0.527685	-0.0723891	-0.228096	-0.433647	-0.0697347	0.680959	3.12357	2.44365	-0.207326	0.486397	0.948904	-0.261798	0.350053	0.348993	0.709238	0.0123854	0.525543	0.215785	0.582298	-0.0395209	0.487176	0.350775
SYPL1	0.519832	0.490124	0.624047	0.154876	0.0510883	0.0813425	0.221854	0.170595	0.127688	0.658469	0.168974	0.167046	0.605646	0.367659	0.0920503	0.39721	-0.048723	0.0824795	0.471821	0.292417	0.29112	0.0522604	0.551695	-0.0634993	-0.0943812	-0.19096	0.124809	0.136595	-0.139734	0.193798	0.273137	0.239963	0.27523	0.385694	0.449168	0.279476	-0.109678	-0.0122173	-0.0511073	-0.0291897	-0.0845248	-0.0616391	-0.0373915	-0.0810561	-0.114526	-0.0756087	-0.136881	-0.246594	0.622229
ARHGAP12	-0.223326	-0.233259	-0.266083	-0.32166	-0.265373	-0.321146	-0.359922	-0.290137	-0.303157	-0.330977	-0.286659	-0.268115	-0.38562	-0.309471	-0.345904	-0.272145	-0.354921	-0.301897	-0.199253	-0.182079	-0.17642	-0.237956	-0.340357	-0.159698	-0.343546	-0.234231	-0.286484	-0.279685	-0.284073	-0.202302	-0.275341	-0.130784	-0.302123	-0.174217	-0.174202	-0.164733	-0.304935	-0.208661	-0.314136	-0.206241	-0.209849	-0.235339	-0.225598	-0.302534	-0.360252	-0.368694	-0.399865	-0.384778	-0.13961
APMAP	-0.172145	-0.17611	-0.200826	-0.421816	-0.243247	-0.358816	-0.415245	-0.421013	-0.448753	-0.398567	-0.414371	-0.350007	-0.418165	-0.394271	-0.416823	-0.344614	-0.451826	-0.357424	-0.177565	-0.122643	-0.140173	-0.281787	-0.297932	-0.0949961	-0.432864	-0.27827	-0.310533	-0.329565	-0.279404	-0.0116165	-0.138596	-0.272808	-0.290557	-0.130024	-0.141919	-0.154621	-0.29051	-0.221402	-0.337627	-0.164127	-0.181506	-0.170706	-0.276918	-0.220559	-0.355437	-0.407706	-0.43903	-0.372626	-0.130857
FNDC3A	-0.144766	-0.161238	-0.1657	-0.0957652	-0.173471	-0.153319	-0.214638	-0.139403	0.106559	-0.117079	-0.0303179	-0.121966	-0.146951	-0.141143	-0.195181	-0.276496	-0.152185	-0.106285	-0.167232	-0.121794	-0.173192	-0.117092	-0.00468124	-0.151304	-0.294985	-0.0585856	0.0577068	0.134109	-0.0173928	0.0330013	-0.0306765	0.216857	-0.104576	-0.100335	-0.128039	-0.161251	-0.232603	-0.0914528	-0.179273	-0.0816891	-0.0256917	0.0138617	-0.107635	-0.0528064	-0.131378	-0.0616046	0.0623905	-0.26288	-0.0104965
TSC22D1	0.17039	0.213192	0.453713	-0.222674	-0.218033	-0.255528	-0.268999	-0.174721	-0.22062	-0.227349	-0.2862	-0.28291	-0.511757	-0.303869	-0.182004	-0.378197	-0.351824	-0.220913	0.291846	0.138026	0.921111	0.309173	0.078589	-6.00597e-05	-0.131091	0.117828	-0.0383711	0.508794	3.33915	0.199187	-0.0586941	-0.171483	-0.0902187	0.0825763	0.147041	0.278337	0.193563	0.693139	0.720981	1.26432	0.56271	0.281913	0.349408	0.378234	0.262491	0.428824	1.59451	0.681235	1.02765
NECTIN2	-0.103072	-0.126673	-0.175541	-0.538191	-0.409351	-0.503421	-0.566142	-0.515905	-0.515443	-0.512491	-0.520517	-0.451625	-0.613072	-0.512687	-0.495146	-0.476364	-0.613031	-0.457165	-0.0959234	-0.0954017	-0.178621	-0.305677	-0.350061	-0.243417	-0.419856	-0.398738	-0.285898	-0.456338	-0.342597	-0.231185	-0.390064	-0.199888	-0.22555	-0.0643332	-0.046181	-0.199892	-0.370983	-0.261569	-0.335463	-0.221067	-0.209062	-0.283621	-0.300469	-0.29144	-0.396205	-0.374553	-0.403865	-0.385906	-0.114111
BCAM	0.689019	0.643394	0.698389	-0.515284	-0.410894	-0.503826	-0.559727	-0.501911	-0.526668	-0.514152	-0.508128	-0.463131	-0.61344	-0.517398	-0.512617	-0.480035	-0.661483	-0.440195	-0.113751	0.494145	-0.0465479	-0.232085	-0.262503	-0.109333	-0.335163	-0.341641	0.0254462	-0.452692	-0.319458	-0.0743401	-0.290907	-0.190773	-0.138608	0.489606	0.442744	-0.162122	-0.382729	-0.209504	-0.248611	-0.188049	-0.185228	-0.242648	-0.216445	-0.259492	-0.374537	-0.308677	-0.222382	-0.319883	0.246019
PDCD6IP	0.621943	0.872403	1.03845	0.185809	0.0755819	0.159518	0.239013	0.261755	0.229539	0.277338	0.227706	0.196635	0.427472	0.0350786	0.205314	0.0112058	0.152191	0.0836705	0.881732	0.428058	0.082444	0.280628	0.251561	0.311268	-0.0674992	0.565262	0.771545	0.532657	0.28737	0.206802	0.700205	0.950825	0.56158	0.567241	0.469712	0.137567	0.190678	0.292911	0.307016	0.200504	0.183302	0.270372	0.195347	0.427645	0.648656	0.326509	0.224153	0.39785	0.467711
GOLGA4	0.547711	0.811811	0.904153	0.117087	0.0109517	-0.0482748	0.118264	0.12035	0.121085	0.138337	0.0253553	0.0860511	0.419565	-0.0339332	0.0155045	-0.135092	0.305199	0.0975151	0.369854	0.373222	0.50618	-0.0191043	0.143919	0.373518	0.00461981	1.04905	0.907978	0.35766	0.201036	0.273909	0.123594	0.357291	1.0032	0.416237	0.492794	0.85307	0.206855	0.383707	0.230467	0.148291	0.11681	0.303361	0.46984	0.109399	1.04862	0.249629	0.266213	0.292615	1.68121
LLGL2	-0.157082	-0.152424	-0.124668	-0.55742	-0.409351	-0.507336	-0.601099	-0.53483	-0.517589	-0.574436	-0.5248	-0.473891	-0.636424	-0.529748	-0.544153	-0.493904	-0.641446	-0.47756	-0.0273399	-0.186607	-0.16424	-0.316305	-0.426223	-0.296679	-0.539814	-0.458652	-0.410248	-0.500253	-0.385972	-0.285933	-0.468813	-0.355585	-0.342138	-0.0872825	-0.0901239	-0.183083	-0.419308	-0.313717	-0.406964	-0.254515	-0.234757	-0.293046	-0.319495	-0.420772	-0.447886	-0.433284	-0.460957	-0.450927	-0.236945
RHEB	0.157241	0.202313	0.197075	-0.146094	-0.102769	-0.145488	-0.130451	-0.129141	0.00421228	-0.164076	-0.182349	-0.130185	-0.0822274	-0.0872836	-0.145582	-0.0696932	-0.280421	-0.203346	0.00172856	0.153097	0.291414	-0.119926	-0.0306327	-0.108145	0.115472	-0.196337	-0.120724	0.00518179	0.405871	-0.0319496	-0.075989	0.00625876	-0.121326	0.0989564	0.127608	0.260055	0.134419	-0.0941531	-0.134972	-0.112773	0.0324972	-0.146758	-0.116479	0.183053	-0.262186	-0.128195	-0.237	-0.232186	0.301204
LMO7	0.170057	0.361642	0.314114	-0.565947	-0.420774	-0.523943	-0.609438	-0.543226	-0.504878	-0.5751	-0.53153	-0.483455	-0.653157	-0.529748	-0.547262	-0.500566	-0.663123	-0.476518	0.720038	0.0247436	0.369557	-0.393845	-0.428254	-0.312131	-0.535333	-0.379535	-0.359335	-0.49843	0.0150862	-0.280832	-0.4868	-0.353889	-0.0241481	0.516736	0.455197	0.0399926	-0.14162	-0.0884994	-0.0448226	-0.131037	0.0281312	0.27797	-0.117713	0.0366683	-0.0528934	0.150029	0.0934191	0.0238874	0.322422
PTPRF	1.39606	1.94694	2.51802	-0.553407	-0.421598	-0.520028	-0.604307	-0.530831	-0.531125	-0.556002	-0.534894	-0.476282	-0.64764	-0.530258	-0.531864	-0.496215	-0.666219	-0.458356	2.51797	0.877577	-0.147878	-0.220545	0.446986	0.236463	0.0196506	0.340329	0.620566	0.44433	-0.0540224	-0.152439	0.44032	-0.0841491	0.612363	2.06278	1.60319	-0.206254	0.264041	-0.120902	-0.179273	-0.123302	-0.110721	-0.131177	-0.0486016	-0.181523	-0.312584	-0.134912	-0.197146	0.279084	0.553533
INSIG1	0.383434	0.755764	1.90284	-0.349249	-0.316007	-0.241216	-0.373232	-0.35091	-0.38652	-0.378805	-0.344321	-0.195638	-0.246059	-0.351489	-0.359081	-0.252158	-0.496089	-0.308745	-0.0717375	0.509075	-0.184565	-0.363173	-0.422048	-0.231012	-0.430262	-0.390289	-0.415057	-0.413583	-0.0929349	-0.171982	-0.372999	-0.252458	-0.337086	0.566047	0.291085	-0.141897	1.1853	-0.131197	-0.294046	-0.0024028	0.023479	-0.227164	-0.237219	-0.311369	-0.40118	-0.374553	-0.260444	-0.111917	0.391688
SCEL	0.344154	0.419342	0.392695	-0.149271	-0.122425	0.118742	-0.256491	0.0257247	-0.246536	-0.278997	-0.122546	-0.0965614	-0.210204	-0.23995	-0.385731	-0.33768	-0.24144	-0.0860386	2.19856	0.0427159	-0.177227	-0.408017	-0.455898	-0.315622	-0.567852	-0.447258	-0.379043	-0.469264	-0.409942	-0.291178	-0.50248	-0.345092	0.2517	0.528935	0.396818	-0.209201	-0.432393	-0.328991	-0.413352	-0.258168	-0.251075	-0.311513	-0.330191	-0.427039	-0.539853	-0.474011	-0.491296	-0.485504	-0.10983
NET1	-0.0265927	0.104953	0.127276	-0.492544	-0.370861	-0.453734	-0.503602	-0.498579	-0.460638	-0.522456	-0.468209	-0.434738	-0.51139	-0.430305	-0.49559	-0.435983	-0.561299	-0.436473	-0.0293838	0.0231869	-0.185959	-0.331793	-0.407831	-0.249806	-0.244545	-0.434072	-0.410365	-0.446064	-0.348408	-0.246129	-0.383492	-0.321351	-0.375239	0.111583	0.227391	-0.186632	-0.354291	-0.29701	-0.358953	-0.22651	-0.184655	-0.245149	-0.282265	-0.349378	-0.450133	-0.388128	-0.451717	-0.448421	-0.196032
NDRG2	-0.0476475	0.103714	0.429185	-0.569124	-0.424067	-0.528399	-0.611202	-0.542293	-0.54103	-0.577591	-0.542083	-0.489731	-0.667315	-0.538916	-0.55733	-0.503421	-0.682613	-0.470266	1.19694	0.0219841	3.81602	-0.37613	-0.34047	-0.304257	-0.52247	-0.477599	-0.0437674	-0.286313	-0.273074	-0.285215	-0.326649	-0.118277	-0.189923	0.225817	0.0821577	2.78286	-0.343575	-0.319877	-0.324748	-0.256449	-0.232466	-0.295162	-0.286791	-0.443064	-0.525568	-0.405419	-0.477919	-0.481996	1.9656
DNAJC3	0.17014	0.281082	0.304424	0.325091	0.18323	0.00478725	0.360243	0.12768	0.195864	0.211076	0.257531	0.178403	0.116908	0.24657	0.256542	-0.0605836	0.114668	0.0665507	0.161038	0.23383	-0.0968092	0.885254	0.0529761	-0.0880876	0.0898908	0.487297	0.250684	0.171395	0.454019	0.266149	-0.0471642	0.3185	-0.00208024	0.196214	0.155211	-0.068766	0.293922	0.220257	0.369348	0.167486	0.19096	0.711354	0.429216	0.384089	0.795193	0.320793	0.438594	0.443578	0.397492
XDH	-0.144849	-0.181618	-0.28183	-0.570462	-0.422627	-0.529209	-0.599335	-0.555887	-0.532941	-0.549027	-0.539177	-0.481811	-0.643963	-0.531658	-0.550667	-0.495263	-0.649097	-0.38556	1.9919	0.151894	-0.183611	-0.416925	-0.441681	-0.311239	-0.557157	-0.337288	-0.313935	-0.0385673	-0.420422	-0.24498	-0.477691	-0.288812	0.618478	-0.123626	-0.141126	-0.169957	-0.438988	-0.302832	-0.414279	-0.255016	-0.24721	-0.307666	-0.2329	-0.295754	-0.544668	-0.454862	-0.493778	-0.49465	0.363049
DOCK9	0.287314	0.298847	0.452199	0.690101	0.206901	0.748197	0.413642	0.95625	0.321981	0.794148	0.13869	0.501039	0.281476	0.412734	0.232853	0.0284734	0.741818	0.454053	0.46251	0.21791	-0.15184	-0.0803464	-0.184987	-0.211475	-0.338487	-0.138471	-0.244604	0.00219889	-0.265395	-0.124418	-0.196361	-0.123365	-0.118535	0.366328	0.348591	-0.102987	-0.297104	-0.113055	-0.253453	-0.0872041	-0.0827355	-0.126849	0.136622	-0.00473041	-0.24405	-0.223366	0.622834	-0.200115	0.344115
NR1D2	-0.0404073	-0.0483165	0.175273	-0.332027	-0.292749	-0.355846	-0.415085	-0.368769	-0.311741	-0.408698	-0.402594	-0.371974	-0.480499	-0.357601	-0.422302	-0.316197	-0.486435	-0.332117	0.230643	0.0142716	0.268961	-0.220646	0.0944984	0.114339	-0.175316	0.175181	0.00139741	0.182498	-0.235614	-0.12916	-0.202933	0.0697456	0.104537	-0.0529865	0.0770813	0.216457	-0.202722	-0.128244	-0.194212	0.0616995	-0.0461616	-0.0499052	-0.179832	-0.184913	-0.284657	-0.228225	-0.164738	-0.248348	0.337455
UBAC2	-0.193366	-0.227751	-0.277136	-0.290392	-0.231309	-0.34572	-0.263066	-0.248155	-0.32016	-0.378141	-0.140747	-0.326545	-0.342961	-0.278658	-0.392542	-0.359162	-0.511754	-0.356233	-0.25194	-0.171041	-0.0827947	-0.270652	-0.261262	-0.26756	-0.464226	-0.382608	-0.420219	-0.484013	-0.202824	-0.215019	-0.41566	-0.318701	-0.393053	-0.172596	-0.166746	-0.102184	-0.324925	-0.219124	-0.31867	-0.197503	-0.176281	-0.250247	-0.23362	-0.327086	-0.461047	-0.376982	-0.300574	-0.424492	-0.126004
ADAM9	-0.060297	-0.126397	-0.128756	-0.0797135	0.0698187	-0.0183008	-0.0945306	-0.190581	-0.267831	-0.183839	-0.0370476	-0.19265	0.207926	-0.0697123	-0.0672596	-0.0445397	0.0410781	-0.0954173	-0.161782	0.081703	-0.0612961	-0.0814599	-0.0348075	0.115304	-0.131814	0.13255	0.435449	-0.0369102	0.385844	0.0164762	0.229899	0.130901	0.132587	-0.112962	-0.0912344	-0.0545015	0.210152	0.173763	0.206564	0.114127	0.25831	0.0415613	-0.00108726	0.386349	-0.07745	0.127022	-0.0882012	0.0463127	1.4541
CRIM1	0.977793	0.896227	1.32734	0.0502052	-0.358923	-0.210297	-0.129007	0.0206602	-0.361924	0.0152794	-0.247963	-0.032901	-0.409523	-0.284769	0.063179	-0.0962064	-0.172222	-0.14633	0.28685	0.845454	0.0229375	-0.145536	-0.0388694	-0.214595	-0.198007	-0.0831657	-0.049633	0.359152	-0.11815	0.0103691	0.35719	0.400853	0.0399284	0.789056	0.861074	0.00141811	-0.214262	-0.0282501	-0.273131	-0.110768	-0.109289	-0.0561568	0.0230813	0.228869	-0.233296	0.090154	-0.191078	-0.249099	0.394353
RAB11FIP1	-0.121547	-0.145952	-0.169939	-0.428504	-0.351719	-0.419574	-0.47586	-0.420613	-0.416068	-0.466822	-0.421713	-0.392298	-0.551842	-0.449405	-0.451469	-0.41586	-0.538713	-0.390771	0.105285	-0.116204	-0.200267	-0.370968	-0.426787	-0.262954	-0.402224	-0.37275	-0.378574	-0.440098	-0.37902	-0.247207	-0.468813	-0.312977	-0.245757	0.135812	0.0674836	-0.205049	-0.419514	-0.278108	-0.417473	-0.231237	-0.210708	-0.291604	-0.318981	-0.399816	-0.491542	-0.436857	-0.493916	-0.468466	0.0105309
ATL2	0.192943	0.216359	0.302758	-0.203947	-0.204036	-0.297383	-0.275895	-0.301065	-0.312731	-0.25392	-0.220127	-0.20311	-0.255069	-0.207991	-0.294084	-0.22211	-0.288435	-0.237586	0.429013	0.113614	0.118838	-0.267919	-0.234295	-0.204195	-0.0310784	-0.230006	0.0646282	-0.242067	-0.221813	-0.124706	-0.250091	-0.243873	-0.180883	0.0599683	-0.0234163	0.342226	-0.121734	-0.179802	-0.0954091	-0.116355	-0.0903222	-0.125406	-0.168827	-0.223229	-0.180331	-0.136198	-0.153568	-0.208007	0.193974
ATP11A	-0.108898	-0.0317915	0.100477	-0.194082	-0.0249654	-0.0859449	-0.105114	-0.0870259	-0.266015	-0.135512	-0.319237	-0.191753	-0.389297	-0.045902	-0.229087	-0.14325	-0.223225	-0.272123	-0.0816163	-0.0562024	-0.150813	0.302189	0.00434535	-0.0842991	-0.231248	-0.0898228	0.653296	0.245139	-0.125933	0.0141771	-0.0217984	0.323163	-0.0254775	0.00860968	-0.0546682	-0.132923	-0.185926	-0.102254	-0.238102	-0.127743	-0.0527464	-0.170995	-0.0621772	0.0702599	-0.0615604	-0.218222	0.0792149	0.0273953	1.08217
ADAM33	-0.287072	-0.352377	-0.336034	-0.53886	-0.406263	-0.4991	-0.586507	-0.522435	-0.52056	-0.533582	-0.513176	-0.458798	-0.608843	-0.521599	-0.52757	-0.488873	-0.648004	-0.441237	-0.303831	-0.229911	-0.199533	-0.407612	-0.438409	-0.309011	-0.536489	-0.456476	-0.483215	-0.569191	-0.411499	-0.285071	-0.485877	-0.398192	-0.378297	-0.264734	-0.28398	-0.201299	-0.422708	-0.324181	-0.396455	-0.252366	-0.217794	-0.296701	-0.232488	-0.397762	-0.53905	-0.42814	-0.454889	-0.466963	-0.188801
SEMA3C	0.369453	0.429119	1.23634	-0.550397	-0.425302	-0.528399	-0.620503	-0.554688	-0.544496	-0.513322	-0.545295	-0.458349	-0.63385	-0.542354	-0.563697	-0.505461	-0.687349	-0.461334	-0.214355	0.513462	0.443592	0.561329	-0.349271	-0.228932	-0.529697	-0.264828	-0.123304	-0.223672	-0.387632	-0.27609	0.165447	-0.269416	-0.2875	0.38595	0.520556	-0.0768023	-0.43363	-0.237435	-0.371832	0.0315464	-0.200759	-0.0682754	0.730141	-0.165292	-0.554619	-0.455148	-0.329258	-0.479992	0.106058
SUCLG2	0.31228	0.465474	0.540773	0.309039	0.397601	0.219601	0.329294	0.151936	0.301677	0.309722	0.408032	0.295861	0.360358	0.422665	0.134395	0.383342	0.232884	0.120887	0.324321	0.194136	0.0346774	0.38155	-0.0055839	-0.102573	0.147123	0.449019	-0.0938593	-0.00558977	-0.0617011	-0.0353983	-0.0379403	-0.0234179	-0.121326	0.242965	0.228978	0.1375	-0.270624	-0.183346	-0.193697	-0.0347046	-0.0422251	-0.086838	-0.215828	0.0938869	-0.289472	0.0870102	-0.340842	-0.0904939	0.210149
NCOA4	0.214996	0.24335	0.185265	0.365555	0.536433	0.21177	0.527015	0.17446	0.257272	0.324502	0.284144	0.142538	0.382974	0.3986	0.313544	0.374504	0.441813	0.243852	0.260166	0.281874	0.208574	-0.181168	-0.0254424	0.136995	0.0569386	0.407924	0.18757	-0.0412188	-0.00245038	0.116058	0.137199	0.0780127	0.0328827	0.183758	0.241907	0.418036	0.0622922	0.0352058	-0.0184476	0.0442236	-0.0220415	0.0182859	-0.0253587	0.0674863	0.226539	0.174321	0.181126	-0.156893	0.53203
CD44	0.724221	1.50724	1.33839	-0.275344	-0.128291	-0.179647	-0.134941	-0.148865	0.0870798	-0.0665932	-0.0613664	-0.206996	0.423794	-0.12128	-0.323399	0.068447	-0.0150248	0.0552367	1.54804	0.330838	-0.170844	2.10341	6.39212	1.32251	3.2637	2.33336	3.56367	4.65104	-0.122612	2.08722	6.67627	5.81017	1.40508	0.946715	0.879317	-0.200763	-0.0370364	0.186926	-0.2993	0.128094	-0.105925	0.0900356	-0.044385	0.180691	-0.286583	-0.169207	-0.293541	-0.324769	1.40272
MTUS1	-0.0412395	0.156181	0.329558	-0.556082	-0.41779	-0.518948	-0.582177	-0.535229	-0.438683	-0.54172	-0.533212	-0.479868	-0.635137	-0.526693	-0.487595	-0.493088	-0.665673	-0.46714	0.255964	-0.0213192	0.231834	-0.323796	-0.245127	-0.151675	-0.495733	-0.164971	-0.200964	-0.287473	-0.281686	-0.154882	-0.301514	-0.271536	-0.140735	-0.0079411	0.0144983	0.0677849	-0.242803	-0.0612438	-0.322585	-0.135549	-0.133695	-0.208505	-0.154532	-0.299658	-0.339227	-0.106189	-0.21659	-0.398309	-0.00650031
ASAH1	0.452257	0.411906	0.394966	-0.166995	-0.0703507	-0.155074	-0.100143	-0.205641	-0.271298	-0.124884	-0.219362	-0.0917794	0.218958	0.116823	0.0979726	0.00359182	0.230881	-0.100628	-0.0578846	0.611956	-0.102679	0.432771	0.80726	0.856816	0.773359	0.886212	0.371632	0.452616	0.0674883	0.635809	0.409766	1.27812	0.268051	0.109621	0.416568	-0.144241	0.370582	0.335356	0.14619	0.183959	0.0183257	-0.0314388	0.0533177	1.05469	0.368903	0.0451409	0.000609327	-0.00342377	2.58929
TMEM41B	-0.00545476	-0.0401917	0.190413	-0.266148	-0.2875	-0.259173	-0.318229	-0.27521	-0.253139	-0.319518	-0.216762	-0.293819	-0.247163	-0.207354	-0.230567	-0.194917	-0.357835	-0.251133	-0.0173476	-0.0388669	-0.127186	-0.176005	-0.0360486	-0.0260598	-0.00694236	0.218325	-0.20683	-0.231461	-0.168996	0.0224396	-0.236831	-0.217482	-0.194576	-0.0319141	-0.110747	-0.13828	-0.271654	-0.23195	-0.101385	-0.186616	-0.139779	-0.112903	-0.175204	-0.242542	-0.292361	-0.249374	-0.128193	-0.259999	0.0375526
CYP7B1	-0.331595	-0.390385	-0.46246	-0.574642	-0.422112	-0.530694	-0.613126	-0.557353	-0.541195	-0.579584	-0.541471	-0.48749	-0.668418	-0.53395	-0.548743	-0.497982	-0.669498	-0.487237	-0.352203	-0.26161	-0.206137	-0.39344	-0.460411	-0.289845	-0.566262	-0.507172	-0.503862	-0.595374	-0.396245	-0.283131	-0.502134	-0.399464	-0.435195	-0.295276	-0.301431	-0.204312	-0.426932	-0.299119	-0.391407	-0.227298	-0.240196	-0.304203	-0.31569	-0.407007	-0.51337	-0.46758	-0.494606	-0.461951	-0.131808
DRAM1	-0.336422	-0.393277	-0.462309	-0.549059	-0.406263	-0.514492	-0.586828	-0.531365	-0.523367	-0.559157	-0.528165	-0.466269	-0.62245	-0.502628	-0.52535	-0.474189	-0.554013	-0.464907	-0.356404	-0.257294	-0.207531	-0.404474	-0.43728	-0.302622	-0.544294	-0.450459	-0.485209	-0.549802	-0.395934	-0.279683	-0.456707	-0.392575	-0.419375	-0.295959	-0.297782	-0.209067	-0.396742	-0.271526	-0.407994	-0.237612	-0.245135	-0.291508	-0.280826	-0.367252	-0.49716	-0.39413	-0.476402	-0.412716	-0.0112576
FAT1	0.377276	0.199421	0.252188	-0.456428	-0.384651	-0.459	-0.493019	-0.461129	0.443146	-0.411521	-0.490692	-0.411426	-0.576849	-0.465575	-0.447619	-0.438974	-0.0498159	-0.381541	-0.255573	0.407822	-0.1886	0.715801	1.08844	1.15908	0.593423	1.59379	1.60821	2.21816	1.48131	0.544059	2.24763	1.32454	1.45426	0.325293	0.235958	-0.174109	3.2133	0.542938	2.42948	0.51371	1.69779	0.537846	0.582044	0.999523	1.79463	2.91098	1.93003	1.9373	2.09139
KDM3A	0.0203435	0.129052	0.284741	-0.0579768	-0.165958	-0.120915	-0.170059	-0.0459772	0.0362368	-0.0901752	-0.19642	-0.170533	-0.0491301	-0.243006	-0.0977595	-0.24536	-0.11448	-0.133081	0.0323867	-0.0677358	-0.150592	-0.111524	-0.118642	0.076899	-0.0714014	-0.121956	0.474162	0.315071	-0.107877	-0.0619103	0.193926	0.0904133	0.088717	0.0715709	-0.011915	-0.142566	0.101756	0.225996	-0.0975727	0.285592	-0.0317039	0.0229025	0.0754294	-0.105813	0.214982	0.0585734	0.216154	-0.0821001	0.0433565
SNX25	-0.142269	-0.186714	-0.206731	-0.209967	-0.339986	-0.0755485	-0.352064	-0.0814284	-0.430265	-0.263386	-0.253928	-0.166797	-0.361164	-0.341048	-0.360265	-0.177513	-0.294629	-0.210641	-0.283506	-0.147054	-0.19946	-0.296566	-0.376351	-0.100716	-0.3804	-0.252282	-0.261966	-0.198318	-0.303581	-0.107678	-0.212964	-0.147424	-0.322197	-0.175155	-0.193953	-0.195405	-0.348417	-0.268235	-0.352566	-0.207172	-0.192099	-0.26073	-0.249355	-0.36417	-0.440984	-0.365979	-0.351737	-0.402694	-0.118868
TMEM150A	-0.292648	-0.340121	-0.400686	-0.551233	-0.392884	-0.512737	-0.596128	-0.532564	-0.515113	-0.554341	-0.524035	-0.480167	-0.658121	-0.530003	-0.549631	-0.477724	-0.663305	-0.460441	-0.331424	-0.230618	-0.143915	-0.354265	-0.389552	-0.29044	-0.468273	-0.482208	-0.433006	-0.527265	-0.349031	-0.277168	-0.402401	-0.300153	-0.40196	-0.265331	-0.267323	-0.0702393	-0.37902	-0.276336	-0.349166	-0.180672	-0.214287	-0.26198	-0.279386	-0.393344	-0.492505	-0.395273	-0.419586	-0.442909	0.0166203
GGCX	-0.161826	-0.168261	-0.167516	-0.0665043	-0.113678	-0.175192	-0.162522	-0.130873	-0.0765093	-0.0797127	-0.156806	-0.0611447	-0.196597	-0.255739	-0.105014	-0.216399	-0.0299613	-0.0662392	-0.200843	-0.106794	-0.195791	-0.171248	0.0130334	-0.0256883	0.215485	-0.0881585	-0.00869135	0.00418749	-0.12365	-0.0522108	0.214565	0.325707	0.107727	-0.104345	-0.15588	-0.180337	0.0207679	-0.0764327	0.0173029	0.243191	-0.0405074	0.0880159	-0.0685536	-0.0770498	0.366656	0.0595736	0.0290177	-0.0531602	-0.0633029
MYOF	-0.102406	0.038853	0.0365823	0.169088	-0.352645	0.357319	-0.0611762	0.62866	1.21025	0.534747	-0.312966	0.314989	1.86868	-0.00604831	0.182661	0.102302	0.0847946	0.149023	0.00683826	0.00825723	-0.182657	-0.0776132	-0.138388	0.584859	-0.296864	0.0390947	0.281302	0.0699769	0.0417542	-0.186352	0.0137137	0.481192	0.111848	0.119602	0.0381355	-0.198754	0.539152	1.05674	-0.0208172	0.367027	0.426865	0.209779	0.282045	1.61331	0.595209	-0.042599	0.260008	0.110081	0.150682
CAST	1.4891	1.33483	1.61926	-0.275846	-0.216077	-0.384065	-0.439138	-0.201376	-0.40831	-0.393751	-0.340803	-0.323108	-0.469466	-0.395927	-0.456651	-0.23625	-0.396634	-0.330479	1.68929	0.839227	0.279967	0.156018	-0.240501	0.216852	-0.123576	0.106562	0.118474	0.311757	0.0514045	-0.125137	0.230015	0.406894	0.417342	1.19438	1.45359	0.284364	0.228802	0.267765	0.0171999	0.173717	0.0297058	0.0481977	-0.0353346	0.294409	0.198772	-0.0979009	0.746397	-0.174933	0.565902
LACTB2	-0.0829329	0.0165442	0.187082	-0.227356	0.0896812	-0.109573	-0.150816	-0.194179	-0.0573606	-0.148466	-0.044695	-0.0176584	-0.259298	-0.0778613	-0.0916891	-0.0216976	-0.287342	-0.207961	-0.0935389	-0.034763	0.0658614	-0.11446	-0.10341	-0.178567	-0.221565	-0.259963	-0.303846	-0.275707	-0.146997	-0.0067308	-0.0359802	0.222475	0.0655856	-0.00359012	-0.00850431	0.199849	-0.169646	-0.178789	-0.198952	-0.106327	-0.120454	-0.17994	-0.200195	-0.119373	-0.335214	-0.246659	-0.247481	-0.27378	0.238122
SLC11A2	-0.269513	-0.286277	-0.3377	-0.52331	-0.388974	-0.483168	-0.587148	-0.512306	-0.504383	-0.549691	-0.505528	-0.439072	-0.657202	-0.500845	-0.51691	-0.455425	-0.528876	-0.444958	-0.220714	-0.222623	-0.188674	-0.231984	-0.387296	-0.195429	-0.464081	-0.420374	-0.372708	-0.504727	-0.338862	-0.203811	-0.38672	-0.335765	-0.338282	-0.212096	-0.232899	-0.175917	-0.235488	-0.254059	-0.316918	-0.183465	-0.200831	-0.264	-0.307462	-0.353589	-0.421403	-0.398417	-0.441237	-0.348948	0.0107212
FCHO2	0.016349	0.0316922	0.157709	-0.380683	-0.362833	-0.366512	-0.429838	-0.316792	-0.399396	-0.342768	-0.422324	-0.336408	-0.48105	-0.364731	-0.422302	-0.390298	-0.414849	-0.326609	0.0952928	-0.0421217	-0.116253	-0.110208	0.0428212	-0.0937333	-0.174305	-0.156138	-0.140549	-0.247536	0.0175766	-0.135986	-0.100778	0.0452624	-0.175565	0.0565557	0.0737499	-0.0765345	-0.168101	-0.0587967	-0.0856215	-0.151163	-0.121099	-0.131177	-0.0903567	-0.128105	-0.0329913	-0.182497	-0.15674	-0.275659	0.0357448
TMBIM6	2.32896	3.73275	4.90194	2.39025	1.56774	2.05193	1.99909	2.41161	2.10281	2.14048	3.11828	1.89917	1.93009	2.1337	1.93315	2.41574	2.26989	1.50178	2.41532	1.95797	0.524964	1.10249	1.50998	1.04171	0.788245	1.21177	2.95389	1.02815	1.99111	1.46537	1.96826	1.38061	2.66574	2.28622	2.01985	0.786837	1.05434	0.696514	1.44382	0.493513	0.629488	0.55487	0.909399	1.69334	1.39755	0.722338	0.671928	0.597423	1.88349
SCARB2	0.56269	0.553332	0.723371	-0.0782086	-0.0532669	-0.167901	0.0972568	-0.164725	-0.143034	-0.17786	-0.0968504	-0.17397	-0.266653	0.0902117	0.0596257	0.0364953	-0.274045	-0.0534366	0.499413	0.414261	0.0900749	0.0356593	0.11289	-0.0805848	-0.0102665	-0.0466796	0.21115	-0.094248	0.137531	0.0510353	-0.2577	0.428727	0.0996179	0.609045	0.739319	0.199112	0.110205	0.0744439	0.260551	-0.0869892	0.0581203	-0.0992452	0.0481755	0.206989	0.162017	-0.0373118	-0.0437959	0.14992	0.313478
SHROOM3	-0.296393	-0.294815	-0.361622	-0.56879	-0.421906	-0.520163	-0.614569	-0.535496	-0.540865	-0.586725	-0.543307	-0.490329	-0.670992	-0.539553	-0.560291	-0.495263	-0.673323	-0.481133	-0.246489	-0.238119	-0.203275	-0.42725	-0.453528	-0.318593	-0.575945	-0.49437	-0.482159	-0.597528	-0.421979	-0.292184	-0.500751	-0.397768	-0.396908	-0.217982	-0.231074	-0.208331	-0.426932	-0.325109	-0.424273	-0.259242	-0.25358	-0.309685	-0.343767	-0.434538	-0.555903	-0.468438	-0.456406	-0.489388	-0.145605
CCNG2	0.0574598	0.163892	0.33728	-0.232372	-0.166267	0.0501533	-0.292893	0.188587	-0.231845	-0.221204	-0.321837	-0.14214	-0.132057	-0.0131787	-0.235897	-0.0535134	0.0778728	-0.224634	-0.0331309	-0.0056819	-0.0687069	-0.2911	0.340698	0.0829904	-0.159129	-0.0555131	-0.0668777	0.110412	-0.0527772	0.00799811	-0.217346	-0.0381503	-0.0277374	-0.0034195	0.00355224	-0.104394	-0.0452795	-0.123687	-0.227078	-0.178953	0.000504003	-0.11021	-0.158132	-0.210286	-0.282249	-0.123194	-0.214384	-0.325145	0.223564
BACH1	-0.00528832	-0.055202	-0.113766	-0.186892	-0.168325	0.0354363	-0.119707	-0.207773	-0.0243457	-0.204764	-0.150076	-0.139898	-0.0625529	-0.0487032	-0.050233	-0.122991	-0.0871571	-0.101967	0.0426061	-0.0163662	0.0189019	0.935563	-0.287665	0.116344	-0.333863	-0.204402	0.234143	0.855804	-0.0797565	0.0483769	0.167753	0.197461	-0.121326	-0.0801161	-0.00406242	0.0847952	-0.0878342	0.176969	-0.21523	-0.0361371	-0.0243318	-0.140025	-0.103418	-0.0890688	-0.00811366	-0.134054	-0.175495	-0.17556	0.194925
TM9SF3	0.974714	1.2354	1.39744	0.570214	0.652005	0.388103	0.701483	0.468997	0.222276	0.676238	0.563275	0.603852	0.762306	0.938726	0.502762	0.680017	0.560758	0.393315	1.01095	0.747243	0.121259	0.617408	1.08731	0.378867	1.12687	0.885188	1.43787	1.13769	1.07081	1.10031	1.03273	0.991736	1.09347	0.812346	0.930161	0.0289426	0.835696	0.684954	1.08776	0.75379	0.663628	0.715489	1.19284	0.919499	1.78885	0.167034	0.570707	0.870535	0.954766
WWP1	0.00761083	0.0308659	0.0994168	0.00840384	0.0229927	-0.042064	0.074005	0.0159956	0.0448207	-0.00365261	0.00409548	-0.0110832	0.0521846	-0.105492	-0.0782159	-0.0798906	-0.223589	-0.0785952	0.38382	0.0244606	0.69233	-0.0599998	0.0210445	-0.0646136	-0.267525	0.317797	-0.111456	0.0872114	-0.00722365	-0.106241	0.0775894	0.0546953	0.213679	0.0708884	0.0931038	1.27056	-0.203031	-0.029769	-0.0521376	-0.0192341	-0.0534621	-0.0254757	-0.0653654	-0.0662635	0.0862608	-0.0940426	0.1039	-0.0991383	0.597871
FKBP11	-0.259277	-0.308586	-0.351932	-0.356439	-0.246231	-0.354091	-0.382372	-0.358507	-0.359613	-0.345093	-0.263717	-0.307866	-0.476821	-0.400129	-0.348421	-0.309127	-0.519222	-0.336583	-0.30474	-0.221278	-0.20078	-0.231073	-0.313165	-0.267708	-0.237608	-0.445722	-0.250352	-0.480698	0.0336604	-0.149206	-0.390064	-0.265389	-0.265565	-0.24716	-0.259947	-0.206589	-0.255271	-0.211445	-0.277871	-0.0724498	0.0214033	-0.0362477	-0.0345119	-0.144644	-0.291558	-0.197644	-0.364286	-0.308232	0.00729596
CPNE3	-0.0389093	-0.0753074	-0.0737945	-0.498396	-0.381255	-0.482898	-0.521402	-0.476322	-0.482098	-0.482765	-0.472186	-0.435336	-0.563978	-0.503901	-0.497367	-0.382684	-0.592083	-0.41578	0.0636127	-0.0808966	-0.145603	0.00225451	-0.0880643	-0.101459	-0.401935	-0.183406	-0.216215	-0.0925908	0.0385374	-0.151721	-0.126605	-0.118913	0.0359403	-0.0296107	-0.0166742	-0.150201	-0.221475	-0.0739012	-0.0896396	-0.0306221	-0.0737173	-0.104439	-0.082849	-0.0833161	-0.121106	-0.235798	-0.0508291	-0.158145	-0.0106868
TGM2	-0.295561	-0.39369	-0.444291	-0.404427	-0.400294	-0.448603	-0.495264	-0.42821	-0.449578	-0.425305	-0.493751	-0.358376	0.268053	-0.519308	-0.392098	-0.465487	-0.48006	-0.378712	-0.315186	-0.186041	-0.0191793	-0.354772	-0.453077	1.47063	-0.529841	-0.389265	-0.232052	-0.0859622	-0.394688	-0.23643	-0.289869	-0.372437	-0.427218	-0.287342	-0.30849	-0.193865	-0.380874	-0.230769	-0.343911	-0.242411	-0.212712	-0.27054	-0.284631	0.0794025	-0.41386	-0.401847	-0.459026	-0.429754	0.32775
ADAM28	-0.342164	-0.387217	-0.452316	-0.57598	-0.424582	-0.53326	-0.615852	-0.561618	-0.54136	-0.586559	-0.54606	-0.488087	-0.636608	-0.537643	-0.565769	-0.500294	-0.679152	-0.482026	-0.35243	-0.265785	-0.206797	-0.378155	-0.40061	-0.274171	-0.525216	-0.27699	-0.475355	-0.468435	-0.321844	-0.217318	-0.44264	-0.336295	-0.393851	-0.297238	-0.306349	-0.209938	-0.367686	-0.264691	-0.366268	-0.23976	-0.24585	-0.286025	-0.302526	-0.359445	-0.455108	-0.367551	-0.483298	-0.469719	-0.229809
TMEM106C	-0.0975797	-0.103262	-0.149347	-0.260295	-0.109561	-0.133606	-0.129649	-0.233362	-0.27757	-0.235653	-0.0480599	-0.201616	-0.252863	-0.0558336	-0.162905	-0.0676538	-0.0760458	-0.23312	-0.0897918	-0.155404	-0.181116	-0.160012	-0.234408	-0.167424	-0.224166	-0.225397	-0.179027	-0.429161	0.0478764	-0.166019	-0.248246	-0.275564	-0.233925	-0.0575934	-0.0621242	-0.190718	0.209843	-0.224609	-0.183085	-0.157179	-0.0629813	-0.242648	-0.150315	-0.0451019	-0.135551	-0.129339	-0.3436	-0.160025	-0.0624465
CDS1	-0.24205	-0.225823	-0.283798	-0.571799	-0.416349	-0.523403	-0.598694	-0.553621	-0.537068	-0.579916	-0.537036	-0.4848	-0.659592	-0.527329	-0.554369	-0.49404	-0.65784	-0.473839	-0.24331	-0.195311	-0.205109	-0.380584	-0.453528	-0.317999	-0.54993	-0.489889	-0.471367	-0.501579	-0.419074	-0.272713	-0.498445	-0.316369	-0.366731	-0.146916	-0.123517	-0.209871	-0.439915	-0.32494	-0.422727	-0.258597	-0.253366	-0.313436	-0.342738	-0.44255	-0.554619	-0.475154	-0.510741	-0.493146	0.261147
AMFR	0.139848	0.101924	0.0820048	-0.0675075	-0.0185847	0.0354363	0.164447	0.0510469	-0.0309487	0.0920038	-0.168277	-0.0723525	0.316228	0.0161068	-0.0851746	-0.0760836	0.381521	0.0193597	0.339423	0.255341	0.118471	0.189625	0.0130334	-0.0177399	0.2811	-0.0276044	0.0945425	0.0552281	-0.0133459	0.00979432	0.0750528	0.155066	-0.0521982	0.0357393	0.0286172	0.138572	-0.0885555	0.00668444	-0.000108711	-0.0893528	-0.0832365	-0.141372	-0.0619715	-0.0387328	0.0464566	-0.215935	-0.207764	-0.0780911	0.319092
WDFY3	0.0356561	0.0385776	0.115163	-0.124357	-0.351513	-0.285907	0.21528	-0.34358	-0.444296	-0.323504	-0.378887	-0.358376	-0.355097	-0.130702	0.146091	-0.0847853	-0.259655	-0.286265	0.022508	0.0872928	-0.122123	0.141441	-0.317452	0.0625621	-0.144966	0.405748	0.141467	0.376055	-0.087124	0.000885123	-0.092938	0.108113	0.34941	0.0533138	0.0665318	-0.106939	-0.0801063	0.0902235	0.0651077	0.0465155	0.00909277	0.0900356	0.057123	0.242943	0.12751	-0.0368831	0.202226	-0.152132	0.106629
ESRP1	0.329257	0.562972	0.536382	-0.487026	-0.33021	-0.483843	-0.589233	-0.429542	-0.509335	-0.559821	-0.460103	-0.472994	-0.579791	-0.30285	-0.41712	-0.472149	-0.409384	-0.306363	1.22601	0.0333759	-0.180382	-0.29272	-0.460975	-0.303811	-0.476511	-0.331015	-0.425029	-0.352434	-0.417102	-0.146476	-0.484724	-0.312765	-0.1527	0.403098	0.367549	-0.209871	-0.429714	-0.332619	-0.423243	-0.25473	-0.254511	-0.314013	-0.346441	-0.451077	-0.445639	-0.477297	-0.504535	-0.462828	-0.204596
ANO6	0.0531324	0.10757	0.131213	-0.420478	-0.31858	-0.34761	-0.508734	-0.341581	-0.352019	-0.403051	-0.469433	-0.319372	-0.416511	-0.392234	-0.436811	-0.337544	-0.325777	-0.313359	-0.17484	0.140148	0.0451699	0.327394	0.262393	0.599864	-0.205089	0.319333	0.492931	-0.0471846	0.188273	0.143289	0.113563	0.266248	0.252232	0.0988711	0.0952454	0.215051	0.0618801	0.406659	0.0553201	0.210173	0.14093	-0.0615429	0.18825	0.998393	0.0578522	-0.12348	0.240839	-0.0755855	0.758384
CTB-102L5.4, SPINT1	0.250365	0.552644	0.402537	-0.572468	-0.416966	-0.506796	-0.607033	-0.546425	-0.534262	-0.584898	-0.531071	-0.486593	-0.652789	-0.532422	-0.553925	-0.496623	-0.656565	-0.446596	0.873556	0.0846748	-0.182657	-0.251217	-0.341711	-0.288582	-0.443414	-0.403731	-0.380333	-0.386903	-0.305657	-0.217821	-0.450711	-0.317747	-0.225284	0.489947	0.434574	-0.209469	-0.393445	-0.267729	-0.39594	-0.226725	-0.246996	-0.305357	-0.335951	-0.390776	-0.450454	-0.443287	-0.463439	-0.355337	-0.163017
BAZ2B	-0.0291726	-0.0206371	0.0689837	-0.171677	-0.280605	-0.0770337	-0.388626	-0.226165	0.0888956	-0.284145	-0.337591	-0.120322	0.161222	0.137196	-0.20821	0.0348637	0.17751	-0.231184	-0.000996608	-0.0892459	-0.129461	-0.334425	-0.110067	-0.190526	-0.248013	-0.245497	-0.338101	-0.256981	-0.216106	-0.179023	-0.140326	-0.141171	-0.156555	-0.0441992	-0.0415012	-0.147857	-0.129668	-0.183008	-0.274471	-0.200511	-0.185013	-0.202926	-0.212742	-0.146287	-0.264915	-0.135483	0.0401879	-0.424993	0.0969241
EXT2	0.0767669	0.0226034	0.109561	-0.134891	-0.0397851	-0.224338	-0.0685527	-0.231896	-0.351854	-0.216388	-0.155888	-0.1526	-0.342042	-0.154003	-0.262548	-0.135636	-0.324319	-0.196647	0.0775792	0.0546738	-0.160718	-0.148168	0.206202	-0.052208	-0.173871	-0.274942	0.00444751	0.137921	0.221271	-0.0629162	0.25146	-0.0488551	-0.159613	0.0933258	0.132605	-0.176855	0.155748	0.188023	-0.00361164	0.178874	0.296387	0.393193	0.322977	-0.00863401	0.603234	0.665893	0.0059876	0.0683621	-0.0224849
COL4A3BP	0.19494	0.201074	0.27172	-0.161979	-0.124895	-0.136037	-0.113934	-0.113281	-0.130654	-0.13053	-0.127134	-0.0705592	-0.0397525	-0.105873	-0.166458	-0.155487	-0.18133	-0.0966082	0.179319	0.139016	-0.0715685	0.019463	0.318696	0.120653	0.0737037	0.484097	-0.0413039	0.181338	-0.11182	-0.00759298	0.431558	0.262644	0.178185	0.063978	0.101829	-0.00728793	-0.236621	-0.0794705	-0.153414	-0.11528	-0.114228	-0.112903	-0.177055	-0.0856788	-0.200875	-0.244372	-0.268304	-0.352331	0.244401
NUDT9	-0.118801	-0.0843962	-0.0839389	-0.126865	-0.0589272	-0.0663673	-0.0199644	-0.133272	-0.192887	-0.0908394	-0.000492966	-0.0218427	-0.0665981	-0.0630913	-0.0828057	-0.0388292	-0.202642	-0.125191	0.0267093	-0.137431	-0.103486	-0.266907	-0.202928	-0.139493	-0.308715	-0.178158	-0.247654	-0.331885	-0.311364	-0.17306	-0.266348	-0.177737	-0.133956	-0.0922306	-0.0925828	-0.110555	-0.190151	-0.153896	-0.181231	-0.131539	-0.140495	-0.190615	-0.112777	-0.111258	-0.308892	-0.309248	-0.281819	-0.378765	0.0199505
AP2A2	-0.121963	-0.168398	-0.0801537	-0.144756	-0.0874345	-0.148728	-0.153382	-0.135671	-0.200646	-0.13053	-0.162159	-0.217755	-0.179129	-0.277766	-0.158019	-0.13482	-0.113751	-0.130699	-0.123402	-0.0706368	-0.0623967	-0.128227	-0.0770067	-0.028734	-0.147134	-0.110434	0.0510201	-0.133191	-0.144714	-0.111486	-0.0385168	-0.0114413	-0.133557	-0.10554	-0.10345	-0.053229	-0.0676387	0.136972	-0.17814	0.0410722	-0.0165304	0.122929	-0.00417261	0.136108	-0.066215	-0.062462	-0.151361	-0.19573	-0.000506069
ALCAM	0.310699	0.608278	1.06328	-0.527156	-0.407704	-0.496535	-0.56117	-0.523901	-0.453045	-0.535907	-0.518376	-0.422036	-0.438208	-0.519944	-0.508915	-0.490776	-0.615217	-0.441832	-0.28044	0.112765	-0.188747	2.02749	0.382785	-0.274543	-0.434164	-0.131174	0.0567683	0.43157	-0.256886	-0.0529293	0.0342369	0.200641	-0.0291998	0.47971	0.35573	-0.184155	-0.347696	-0.13086	-0.262211	-0.152452	-0.185085	-0.197829	-0.22786	-0.078488	-0.33072	-0.345402	-0.35877	-0.150629	0.246209
NEDD9	-0.186209	-0.142647	-0.219601	0.742436	-0.0886694	0.320324	0.538721	0.818044	-0.325937	0.332805	0.144655	0.133423	-0.33818	-0.156423	-0.219907	1.30559	0.0691295	-0.0230676	-0.285096	-0.11585	-0.196011	-0.341207	-0.30741	-0.170915	-0.390084	-0.222837	0.136892	-0.358234	-0.0116856	-0.238945	-0.392254	-0.343502	-0.257323	-0.109464	-0.123914	-0.188307	-0.155118	-0.0571934	0.138463	-0.193994	0.19733	-0.165897	0.314338	-0.125023	0.476599	-0.0671776	0.350887	0.225965	0.248778
CD47	0.00561354	0.0352726	0.248857	0.488785	0.310638	0.436575	0.712227	0.369441	0.301182	0.466658	0.694351	0.441114	1.06588	0.884484	0.471966	0.466144	0.418498	0.257101	0.132083	-0.0702123	-0.129974	0.00599989	0.0348101	-0.152344	-0.132247	0.0214277	-0.101602	0.00269604	0.526656	-0.0845425	-0.0282552	-0.0594539	-0.0132471	-0.0407014	-0.0634726	-0.101983	0.127206	-0.134319	0.1397	-0.0853419	-0.0559671	-0.138775	-0.0614573	-0.105197	-0.110834	-0.0364544	-0.160049	0.0217577	0.472848
LRRK2	-0.15417	-0.249509	-0.115583	-0.119174	-0.320639	0.939517	0.209667	0.824042	0.314058	0.343766	-0.39877	-0.141841	0.689676	-0.194366	0.290892	-0.288053	0.851291	0.286875	-0.244786	-0.0520985	-0.15206	-0.280674	-0.433105	-0.179087	-0.321867	-0.223861	0.157187	-0.183072	0.104741	-0.0129816	0.0360817	-0.084679	0.106797	-0.184966	-0.189908	-0.148594	-0.24167	-0.0415826	-0.125287	-0.0589847	-0.080803	-0.12329	4.40372e-05	0.138573	0.398274	-0.305962	0.511683	-0.178065	2.57949
MFSD4A	-0.309542	-0.244138	-0.300605	-0.576314	-0.422935	-0.531234	-0.611523	-0.554554	-0.54235	-0.587389	-0.538106	-0.491674	-0.668602	-0.53968	-0.559551	-0.502605	-0.683524	-0.486492	-0.320977	-0.245619	-0.201808	-0.404879	-0.45601	-0.316662	-0.544583	-0.508325	-0.459049	-0.549471	-0.384831	-0.292256	-0.500866	-0.376676	-0.419109	-0.253302	-0.244797	-0.209536	-0.42889	-0.329244	-0.411909	-0.260818	-0.253079	-0.310647	-0.343664	-0.45046	-0.533593	-0.468723	-0.504397	-0.498283	-0.261208
LPCAT1	-0.276337	-0.322219	-0.379337	-0.160975	-0.234087	-0.0547557	-0.221854	0.0143963	-0.291107	-0.101468	-0.302566	-0.0810199	-0.175268	-0.133249	-0.210875	-0.161062	-0.168397	-0.093482	-0.139867	-0.204084	-0.195571	0.106518	-0.140983	-0.121664	-0.0255863	-0.294785	-0.201786	-0.015367	-0.073323	-0.118958	-0.15912	-0.302061	-0.197766	-0.251511	-0.255188	-0.202035	0.199951	-0.0608219	-0.135075	-0.0532549	-0.11752	0.15034	0.642928	-0.0861925	0.0599387	-0.207933	-0.346083	0.487301	1.2482
GSTO1	0.0610383	-0.0503822	-0.12709	-0.305943	-0.0994755	-0.246886	-0.173266	-0.263882	-0.204772	-0.337121	-0.101439	-0.141542	-0.396468	-0.0360977	-0.281203	-0.230676	-0.409384	-0.217786	0.696534	-0.11394	-0.111778	-0.209309	-0.260472	-0.179829	-0.241365	-0.217204	-0.213517	-0.212072	-0.0981232	-0.0821716	-0.294596	-0.161838	-0.175565	-0.0586172	-0.0196883	-0.188374	-0.204473	-0.180139	-0.119621	-0.17043	-0.101344	-0.177054	-0.146613	-0.127899	-0.372451	-0.343544	-0.382351	-0.216526	0.0797026
SLC39A8	0.075269	0.166647	0.144991	-0.574809	-0.423656	-0.53191	-0.609278	-0.558553	-0.542185	-0.578089	-0.542389	-0.488536	-0.658857	-0.535096	-0.552148	-0.498934	-0.683342	-0.483813	-0.321431	-0.000941179	-0.201294	-0.387771	-0.44044	-0.296085	-0.548341	-0.458652	-0.464797	-0.493127	-0.345192	-0.270342	-0.450942	-0.386851	-0.412063	0.157567	0.105478	-0.18382	-0.395918	-0.274564	-0.401401	-0.235248	-0.231106	-0.291892	-0.311885	-0.360472	-0.499567	-0.418852	-0.45944	-0.243336	0.731743
GRAMD1C	-0.271344	-0.23863	-0.299545	-0.576481	-0.417172	-0.512602	-0.608957	-0.548557	-0.533601	-0.583403	-0.540859	-0.467316	-0.664189	-0.537643	-0.56725	-0.495399	-0.670955	-0.485153	-0.217761	-0.23642	-0.203642	-0.408118	-0.442245	-0.313245	-0.538079	-0.507684	-0.502337	-0.576814	-0.418555	-0.291178	-0.492565	-0.403067	-0.4223	-0.203138	-0.237737	-0.20813	-0.435588	-0.329413	-0.423655	-0.257093	-0.251648	-0.309974	-0.345412	-0.456932	-0.562323	-0.47544	-0.512809	-0.490014	-0.0396113
TC2N	-0.230066	-0.305005	-0.3162	-0.561767	-0.422832	-0.53218	-0.598534	-0.559219	-0.543341	-0.576262	-0.53933	-0.486593	-0.670073	-0.526565	-0.559847	-0.503149	-0.683706	-0.485153	-0.346299	-0.201891	-0.20621	-0.428465	-0.458944	-0.318668	-0.576957	-0.50538	-0.509376	-0.595871	-0.404131	-0.292615	-0.503287	-0.411228	-0.443703	-0.238287	-0.235675	-0.203107	-0.437957	-0.283339	-0.417988	-0.259528	-0.247783	-0.310551	-0.288025	-0.40033	-0.547236	-0.477726	-0.509086	-0.485504	-0.206594
FBLN5	-0.109147	-0.243725	-0.16252	-0.502744	-0.414394	-0.476147	-0.585384	-0.468059	-0.513132	-0.460844	-0.512411	-0.437428	-0.515987	-0.453479	-0.415787	-0.476772	-0.486071	-0.420693	-0.317911	-0.0634903	-0.192342	-0.37937	-0.424079	-0.307525	-0.534466	-0.404243	-0.403795	-0.534556	-0.0245527	-0.261936	-0.47527	-0.366183	-0.289228	-0.160481	-0.151755	-0.181744	-0.0674327	0.077566	-0.197612	-0.148656	0.0315667	-0.125406	0.086331	-0.13057	-0.241963	-0.278668	-0.192733	-0.0995141	-0.0816662
GPAM	0.925198	0.674378	0.707473	-0.346072	-0.301908	-0.388655	-0.380768	-0.393558	-0.394443	-0.340941	-0.370934	-0.320867	-0.451079	-0.323859	-0.376256	-0.331562	-0.393537	-0.263191	-0.23116	1.5042	-0.0464011	-0.195846	-0.0961882	-0.181464	-0.0722686	-0.115427	-0.284373	-0.326914	0.258004	-0.111342	-0.177106	-0.241753	-0.23685	0.340052	0.273952	-0.158974	-0.196951	-0.0851241	-0.00639339	-0.128029	-0.112295	-0.185999	-0.136637	0.039031	-0.237309	-0.363693	-0.00518266	-0.259873	0.691781
ACSL5	-0.217084	-0.205304	-0.340274	0.315895	0.303434	0.0691909	0.257614	0.125814	0.0839434	0.32417	0.340429	0.201267	-0.0064713	0.48009	0.306734	0.402785	0.212848	0.110615	-0.346526	-0.129931	-0.204229	-0.399109	-0.408395	-0.302102	-0.543282	-0.443162	-0.344905	-0.547151	-0.280856	-0.273935	-0.424653	-0.366289	-0.411798	-0.216447	-0.230836	-0.203509	-0.356454	-0.220052	-0.318051	-0.203233	-0.205698	-0.23832	-0.268279	-0.0473619	-0.423329	-0.366694	-0.379869	-0.343436	0.450204
NPNT	-0.278917	-0.338606	-0.358594	-0.560095	-0.424582	-0.530424	-0.618578	-0.544559	-0.54268	-0.578753	-0.542083	-0.490179	-0.671544	-0.540953	-0.556442	-0.504781	-0.685163	-0.477114	-0.183129	-0.224604	-0.183611	5.95741	-0.353446	-0.311759	-0.564817	-0.0384863	-0.33599	-0.289628	-0.313232	-0.0384878	0.1779	-0.309692	-0.030795	-0.264137	-0.270417	-0.179065	-0.394681	-0.123265	0.0994158	-0.236609	-0.21715	-0.301125	-0.319084	-0.424779	-0.242445	-0.108761	-0.304987	-0.483249	0.752104
PAPSS1	0.137268	0.172293	0.200558	-0.108473	-0.0552223	-0.142922	-0.15707	-0.171389	-0.206588	-0.203103	-0.0517307	-0.0642829	-0.0963857	-0.0349518	-0.201548	-0.0312152	-0.138342	-0.19888	0.145368	0.0791557	-0.180896	0.0654199	-0.0837767	-0.167647	-0.153637	-0.072668	-0.0217129	-0.00658407	0.0479802	-0.0754897	-0.248938	0.182199	-0.091548	0.248596	0.151641	-0.193061	-0.0589835	0.00600937	0.177923	0.0522453	0.0282743	0.125333	0.325857	0.148024	-0.174232	-0.0888983	-0.201007	0.377304	0.147162
PTGIS	-0.261441	-0.343839	-0.329978	-0.534011	-0.423862	-0.515977	-0.609919	-0.523635	-0.540369	-0.523618	-0.544683	-0.428761	-0.607924	-0.539425	-0.532752	-0.504237	-0.656019	-0.439153	-0.146907	-0.137714	-0.152867	-0.396781	-0.363714	-0.278331	-0.502526	-0.501155	-0.268184	-0.522459	0.0925999	-0.263517	-0.49095	-0.385791	-0.28976	-0.207404	-0.197919	-0.184288	0.581398	0.0350371	0.83359	-0.164342	0.115164	0.482255	-0.138488	-0.0333911	0.322518	-0.0147338	-0.123781	0.142403	0.419471
SCN9A	-0.249706	-0.287103	-0.307418	-0.580661	-0.424685	-0.535285	-0.616173	-0.561085	-0.543011	-0.58058	-0.538871	-0.493467	-0.665292	-0.537897	-0.554961	-0.501925	-0.681702	-0.487683	-0.284755	-0.200476	-0.205476	-0.270551	-0.449353	-0.318519	-0.454398	-0.439961	-0.325314	-0.237427	-0.311156	-0.268546	-0.498099	-0.280121	-0.289893	-0.247074	-0.25844	-0.206924	-0.43837	-0.322999	-0.347517	-0.253082	-0.211782	-0.267944	-0.304686	-0.438133	-0.188356	-0.345973	-0.49102	-0.49039	-0.197174
ARID4B	0.096074	0.226274	0.498075	0.549815	0.201138	0.460608	0.313098	0.661846	0.47451	0.469481	0.3623	0.325599	0.502308	0.321694	0.252693	0.264916	0.547097	0.361309	0.0430603	-0.0332771	-0.0633506	-0.0476502	-0.0178826	0.0434709	-0.0724131	0.0970883	-0.0348517	0.163441	-0.179061	0.0879653	0.0509553	0.0180234	0.0526905	0.0784813	-0.0196883	-0.0903302	-0.0985501	0.0093003	-0.0141204	-0.0428696	7.45647e-05	-0.0641397	0.042519	-0.0439719	0.226057	0.187325	0.0999006	-0.0732051	0.280652
CFI	-0.204934	-0.297294	-0.293034	-0.346239	-0.34966	-0.38312	-0.301392	-0.430609	-0.470543	-0.315532	-0.42263	-0.327741	-0.502931	-0.344996	-0.243596	-0.379013	-0.552374	-0.393152	-0.300311	-0.0303761	-0.137679	-0.212447	-0.211052	-0.279	-0.491975	-0.404883	-0.412007	-0.426675	-0.377048	-0.128154	-0.182641	-0.234758	-0.391059	-0.224381	-0.217035	-0.162858	-0.399318	-0.220981	-0.305379	-0.220207	-0.200903	-0.261403	-0.051687	-0.289899	-0.460244	-0.44243	-0.370492	-0.392796	0.0583897
AP1G2	-0.0935851	-0.00851876	0.00327241	-0.128203	-0.175426	-0.106198	-0.171181	-0.101286	-0.0134507	-0.0906734	-0.111075	-0.169188	-0.0932599	-0.269872	-0.0949464	-0.148009	-0.067849	-0.153922	0.0636127	-0.0879015	-0.140614	-0.178739	-0.131279	-0.180572	-0.264345	-0.232823	-0.240968	-0.292776	-0.231152	-0.192387	-0.069071	-0.15071	-0.106304	0.019871	-0.0210368	-0.17719	-0.295971	-0.188746	-0.234702	-0.158469	-0.142785	-0.127618	-0.179832	-0.194877	-0.210987	-0.235798	-0.119919	-0.290191	-0.166061
TARBP1	-0.0835154	0.0478041	0.154984	0.240987	0.0702304	0.603862	0.0436975	0.415554	0.0314496	0.3994	0.0366735	0.328737	0.285705	-0.170938	-0.0277283	-0.138491	0.0212235	0.0488354	-0.0198457	-0.154342	-0.147511	-0.252432	-0.252687	-0.149521	-0.0213951	-0.201329	-0.217975	-0.272062	-0.290507	-0.0619822	-0.223111	-0.191833	-0.202951	-0.0426636	-0.124311	-0.126829	-0.204679	-0.142758	-0.171134	-0.101958	-0.113226	-0.118192	-0.053641	-0.0813643	0.026715	-0.0933281	0.081973	-0.247721	0.056011
PFKFB2	-0.224907	-0.213705	-0.249428	-0.449739	-0.359231	-0.422545	-0.486925	-0.442603	-0.426303	-0.435767	-0.432725	-0.370181	-0.625575	-0.399874	-0.472641	-0.377654	-0.433975	-0.378712	-0.0272264	-0.203518	-0.0546924	-0.330376	-0.379397	-0.279297	-0.45223	-0.41999	-0.439223	-0.508705	-0.326514	-0.23449	-0.395829	-0.325696	-0.297071	-0.171316	-0.224412	-0.141294	-0.36614	-0.295153	-0.37245	-0.227012	-0.228816	-0.293239	-0.291419	-0.320511	-0.440182	-0.181925	-0.438341	-0.444788	-0.121723
GOLGB1	0.436196	0.591065	0.923533	0.664351	0.318151	0.50827	0.706294	0.819377	1.19638	0.589384	0.496589	0.480416	0.487966	0.283114	0.376025	0.324877	0.494091	0.226286	0.404486	0.275436	-0.0884445	0.468403	0.313957	0.666944	0.537346	0.75819	0.9725	0.339763	0.801326	0.148462	0.610732	0.930369	0.88502	0.402416	0.337249	-0.0285843	0.848988	0.521926	0.348536	0.410431	0.316356	0.433973	0.686432	0.428159	0.8488	0.705048	0.959459	0.48893	0.45087
MCCC1	-0.124543	-0.19897	-0.177964	0.0751189	0.107588	0.0258501	0.206941	0.0362534	0.19768	0.0287311	0.355112	0.0258279	-0.0187909	0.124336	0.157048	0.293605	0.140897	0.0297804	-0.144182	-0.111039	-0.0397974	-0.20941	-0.296691	-0.277068	-0.426793	-0.422038	-0.326605	-0.429161	-0.237378	-0.205966	-0.344405	-0.316581	-0.263305	-0.120128	-0.129546	-0.0656854	-0.246822	-0.221234	-0.226975	-0.0629956	-0.129401	-0.158299	0.195038	-0.243261	-0.262186	-0.240514	-0.273545	-0.246093	-0.00621487
MCF2L2	-0.319778	-0.387906	-0.454587	0.884728	0.736087	0.709716	1.28518	0.984238	1.09007	0.71211	0.974247	0.501188	0.953352	0.509503	0.854991	1.46997	0.749468	0.494545	-0.32427	-0.271799	-0.206357	-0.403664	-0.453867	-0.315176	-0.558891	-0.483616	-0.50351	-0.570185	-0.396971	-0.287155	-0.4868	-0.407095	-0.420306	-0.293655	-0.30619	-0.208866	-0.4055	-0.283677	-0.39831	-0.174226	-0.2422	-0.245822	-0.222101	-0.431661	-0.423008	-0.45129	-0.437237	-0.450801	0.325276
GNPAT	-0.0947502	-0.123505	-0.139809	-0.0466068	-0.0775547	-0.179512	-0.0276615	-0.0910242	-0.226232	-0.109937	-0.0498953	-0.0536728	-0.207446	-0.0376257	-0.123373	-0.0661581	-0.232332	-0.0567117	-0.192099	-0.0594572	-0.0568936	-0.215079	-0.143126	-0.167647	-0.14222	-0.161899	-0.263374	-0.17694	-0.300157	0.0343664	-0.194516	-0.187276	-0.23459	-0.0998235	-0.1255	-0.0982326	-0.219929	-0.17668	-0.186382	-0.138558	-0.110363	-0.154164	-0.151138	-0.185426	-0.220296	-0.166207	-0.300022	-0.169421	-0.0417997
TAGLN2	0.680697	0.774355	0.807857	0.278106	0.370535	0.726729	0.658187	0.493786	0.625059	0.227185	0.697257	0.439919	2.16858	0.689035	0.890228	0.770162	0.395911	0.658895	0.656678	0.517	-0.144649	1.96251	0.389893	0.960592	1.88058	0.587922	1.0477	0.503822	0.735019	0.233458	0.686715	1.03763	0.270976	0.592835	0.6086	-0.171229	0.61334	0.59728	0.0161696	0.547158	0.265181	0.00559025	0.458527	1.38136	1.32902	0.291356	0.0611494	0.450093	0.517377
LAMB3	-0.049728	-0.0743435	-0.0633473	-0.545548	-0.412335	-0.509226	-0.590997	-0.520836	-0.529309	-0.58058	-0.53413	-0.473592	-0.669705	-0.53255	-0.55274	-0.470518	-0.643814	-0.454486	0.132877	0.000686231	-0.193736	-0.381394	-0.437844	-0.308714	-0.574789	-0.433688	-0.406846	-0.362046	-0.327863	-0.27451	-0.488183	-0.309056	-0.273541	0.00639153	0.106033	-0.208398	-0.421059	-0.328569	-0.424067	-0.262178	-0.256873	-0.314975	-0.346852	-0.457138	-0.543223	-0.477154	-0.513499	-0.496278	-0.0159198
PPP2R5A	0.372865	0.158246	0.244618	-0.0435971	0.0173324	-0.0141153	-0.0975773	-0.0229207	-0.0903756	-0.068586	-0.0372006	-0.093722	-0.0237555	0.0536685	-0.155058	-0.00701344	0.255836	-0.0133912	0.478861	0.584714	0.0978525	-0.169426	-0.102845	-0.208578	0.0225412	-0.0137781	-0.310416	-0.205609	-0.103623	-0.180963	-0.225647	-0.0817114	-0.124517	0.062357	0.115313	-0.00829247	-0.25084	-0.159972	-0.23872	-0.159257	-0.169196	-0.193789	-0.0668052	-0.13961	-0.241963	-0.343115	-0.328431	-0.357592	0.545065
TMEM206	-0.0543051	-0.14127	-0.169333	-0.235883	-0.169149	-0.202195	-0.288082	-0.260816	-0.233495	-0.255083	-0.179901	-0.269311	-0.244404	-0.216012	-0.331246	-0.157255	0.134522	-0.194861	0.014446	0.0124319	-0.0323133	-0.243524	-0.161405	-0.221503	-0.214772	-0.151913	-0.353586	-0.218038	-0.227001	-0.195476	-0.319731	-0.239422	-0.202153	-0.146661	-0.129546	-0.142299	-0.273509	-0.214652	-0.29487	-0.183179	-0.191956	-0.213314	-0.164508	-0.188303	-0.296052	-0.358691	-0.374491	-0.352205	0.0195699
IQGAP1	1.16104	1.37173	1.54143	1.62461	1.10524	1.35699	1.61472	1.50987	0.704129	1.38885	1.55836	1.14885	1.824	1.05332	1.7497	1.19845	2.08938	1.16579	1.92729	0.924135	-0.108769	1.4009	1.22474	1.0117	2.2299	1.92075	1.67813	1.65737	0.901357	0.638036	2.23011	2.11065	2.19114	1.13176	1.2476	-0.136405	1.45691	1.56735	1.31473	0.833506	0.709721	0.768292	0.705561	1.87229	2.3604	1.07673	1.58789	0.75227	0.983881
SNX4	-0.0876765	-0.0487297	-0.0230727	-0.328515	-0.173059	-0.304539	-0.256652	-0.302265	-0.273444	-0.308723	-0.250105	-0.170682	-0.224546	-0.241223	-0.276909	-0.252294	-0.390623	-0.312764	-0.16814	-0.0677358	-0.0725223	-0.0534201	0.148996	-0.197732	-0.0598393	-0.203634	0.0655666	-0.337188	0.14604	-0.0505583	-0.138135	-0.219602	-0.161341	-0.122602	-0.104401	-0.0978977	-0.0969015	-0.179042	0.00648505	-0.0772485	-0.0202522	-0.113384	-0.00293847	-0.216655	-0.289953	-0.0531735	-0.152603	-0.229305	-0.0468425
F11R	-0.0502273	-0.157382	-0.17327	-0.536185	-0.405955	-0.505041	-0.584743	-0.515105	-0.516764	-0.539727	-0.528624	-0.462534	-0.631276	-0.51587	-0.505066	-0.475412	-0.643814	-0.450318	-0.042669	0.0321023	-0.196158	-0.253444	-0.413021	-0.253074	-0.524205	-0.456732	-0.394293	-0.510859	-0.384519	-0.277815	-0.472157	-0.369681	-0.341473	-0.0802868	-0.0787019	-0.189311	-0.419308	-0.290006	-0.386153	-0.2437	-0.232037	-0.29699	-0.307154	-0.264936	-0.492345	-0.426282	-0.447029	-0.47022	-0.114206
CYBRD1	-0.0132775	-0.183409	-0.0500234	-0.544378	-0.40719	-0.514087	-0.59677	-0.535763	-0.530465	-0.493726	-0.535812	-0.464177	-0.600936	-0.507721	-0.50551	-0.491592	-0.620317	-0.422926	-0.31564	0.242604	-0.185665	-0.104742	-0.270627	-0.195206	-0.090479	-0.233975	-0.0159646	-0.393366	-0.0957366	-0.193321	-0.347172	-0.202008	-0.225949	-0.0528159	0.0650247	-0.188374	-0.212201	-0.094575	-0.257677	-0.162981	-0.0505276	-0.0151845	0.0869481	0.1132	0.171487	-0.291386	0.340268	-0.183076	0.212052
SELENBP1	0.318772	0.712661	0.804224	-0.561098	-0.417687	-0.518408	-0.600779	-0.53483	-0.530795	-0.568789	-0.535659	-0.484949	-0.658305	-0.523891	-0.539415	-0.485474	-0.63325	-0.472648	-0.200275	0.264539	0.0103905	-0.33817	-0.381203	-0.317033	-0.446738	-0.464925	-0.297981	-0.599351	-0.42146	-0.255254	-0.31143	-0.259347	-0.326185	0.866435	0.707036	-0.110421	-0.436824	-0.330088	-0.384916	-0.249716	-0.235973	-0.297663	-0.307462	-0.411424	-0.463776	-0.473868	-0.459716	-0.430631	-0.0161101
SNX27	0.033742	0.0420203	0.0738288	-0.383359	-0.318889	-0.375289	-0.438657	-0.374367	-0.433401	-0.401723	-0.409477	-0.389608	-0.505138	-0.438709	-0.432221	-0.365145	-0.416671	-0.331224	0.00751955	-0.021673	-0.180749	-0.207791	-0.248173	-0.113493	-0.210436	-0.234999	-0.247772	-0.27405	-0.29445	-0.135914	-0.107696	-0.231473	-0.129569	0.251753	0.128956	-0.184155	-0.323482	-0.206382	-0.28807	-0.119506	-0.178643	-0.173111	-0.246784	-0.328216	-0.370525	-0.270808	-0.259616	-0.30723	-0.186232
CYB561	-0.0346651	0.161965	0.0871527	-0.521136	-0.380843	-0.475742	-0.567264	-0.487784	-0.503558	-0.522622	-0.493751	-0.445049	-0.641573	-0.477289	-0.513061	-0.458145	-0.591172	-0.449573	0.0590707	-0.0226636	-0.172458	-0.338373	-0.350851	-0.209172	-0.474487	-0.372494	-0.389132	-0.400989	-0.302336	-0.222994	-0.450711	-0.273868	-0.28072	0.102369	0.0394046	-0.198888	-0.342235	-0.268066	-0.334433	-0.175157	-0.18258	-0.277946	-0.217473	-0.375984	-0.48448	-0.405562	-0.427446	-0.337422	0.00624934
PLBD1	-0.094667	0.0472532	-0.085453	-0.00664466	-0.369626	-0.396486	-0.368421	-0.495114	-0.524687	-0.44789	-0.45995	-0.414265	-0.627782	-0.0564702	-0.323547	-0.158614	-0.608295	-0.471159	0.388703	-0.054575	-0.0537385	-0.389594	-0.457364	-0.248469	-0.537646	-0.41999	-0.505739	-0.524448	-0.391264	-0.201512	-0.420503	-0.394906	-0.341872	0.0585179	0.0954834	-0.040237	-0.435485	-0.304435	-0.342675	-0.255231	-0.238765	-0.282082	-0.296972	-0.265039	-0.529902	-0.455005	-0.443305	-0.492144	0.911379
ARHGAP5	-0.0348315	-0.0615366	-0.117249	-0.37015	-0.405646	-0.355036	-0.365214	-0.381164	-0.459318	-0.360869	-0.301189	-0.388413	-0.612153	-0.264397	-0.357008	-0.302465	-0.392626	-0.401191	-0.0904731	-0.0929252	-0.163726	-0.209714	-0.163549	-0.172327	-0.342101	-0.0480879	-0.142074	-0.341	-0.0756059	-0.155026	-0.217115	-0.220132	-0.13688	-0.0665513	-0.0362661	-0.158371	-0.223638	-0.159719	-0.235836	-0.11793	-0.117234	-0.0898196	-0.140751	-0.249014	-0.192048	-0.202646	0.154511	-0.296831	-0.08414
GPRC5A	-0.343413	-0.395067	-0.466548	-0.577819	-0.42098	-0.531369	-0.616654	-0.560152	-0.544331	-0.579418	-0.543918	-0.481811	-0.676509	-0.529876	-0.565029	-0.488737	-0.682066	-0.489767	-0.339486	-0.269322	-0.204963	-0.408219	-0.452625	-0.308491	-0.561059	-0.445082	-0.424911	-0.521962	-0.421564	-0.28967	-0.497061	-0.359188	-0.386007	-0.29485	-0.303017	-0.208933	-0.436206	-0.296756	-0.423861	-0.204665	-0.232896	-0.28439	-0.29327	-0.42858	-0.566978	-0.477297	-0.490744	-0.486757	0.019665
SMS	-0.146929	-0.174458	-0.206126	-0.240398	-0.0582068	-0.166821	-0.169417	-0.275077	-0.13379	-0.151787	-0.13937	-0.100148	-0.0564851	0.150947	-0.122189	-0.0654783	-0.235793	-0.192628	-0.158602	-0.126039	-0.126232	-0.224999	-0.309328	-0.160218	-0.0385938	-0.316165	-0.250704	-0.337188	-0.248066	0.0275409	-0.141133	-0.0740802	-0.264236	-0.15886	-0.164446	-0.135401	-0.261865	-0.0932249	-0.156195	-0.141709	-0.134698	-0.26198	-0.225084	-0.132214	-0.258334	-0.3394	-0.320157	-0.206003	0.117095
IVNS1ABP	0.0250871	0.199697	0.106533	0.183134	0.0769198	0.0235548	0.261783	-0.0681009	-0.0520782	0.163248	0.216694	0.325002	0.173909	0.348688	0.191841	-0.0121801	0.858213	0.0812886	0.379619	0.0698158	0.24218	0.564264	0.368455	0.262165	0.333563	0.077117	0.295849	0.57856	0.914017	0.202348	0.058565	0.160471	0.2517	0.01006	0.00624909	1.60032	2.52727	1.71476	0.218413	0.67171	0.517047	0.41666	0.454722	0.217056	0.123658	0.35566	0.235461	0.601181	1.5933
MBIP	-0.25445	-0.301425	-0.332703	-0.422485	-0.290999	-0.398647	-0.421018	-0.415415	-0.401542	-0.458353	-0.349674	-0.37586	-0.506241	-0.316219	-0.416823	-0.345974	-0.527419	-0.371418	-0.279873	-0.217741	-0.151473	-0.33564	-0.341711	-0.274023	-0.487206	-0.433944	-0.443095	-0.505059	-0.32008	-0.24419	-0.381993	-0.34435	-0.368725	-0.236495	-0.236865	-0.168015	-0.382008	-0.298444	-0.345251	-0.219706	-0.183582	-0.232742	-0.294607	-0.381634	-0.375019	-0.390129	-0.383593	-0.458318	-0.0647301
SLC25A16	-0.142103	-0.129702	-0.180235	-0.311962	-0.120882	-0.294548	-0.244785	-0.368103	-0.28764	-0.280159	-0.159253	-0.176959	-0.257459	-0.0650012	-0.24789	-0.12775	-0.308472	-0.268104	-0.0874073	-0.147762	-0.187867	-0.0110062	-0.334603	-0.176338	-0.137306	-0.317317	-0.348425	-0.373149	-0.282413	-0.157756	-0.339447	-0.282665	-0.317411	-0.133608	-0.128118	-0.191454	-0.1613	-0.167144	-0.113645	-0.0854851	-0.106999	-0.124733	-0.237939	-0.213676	-0.309534	-0.193357	-0.3436	-0.2273	-0.14551
SUSD2	-0.251787	-0.24703	-0.124214	-0.567954	-0.423965	-0.527994	-0.618739	-0.552022	-0.540535	-0.581078	-0.539636	-0.489283	-0.667499	-0.539298	-0.553481	-0.503285	-0.68152	-0.482026	-0.0377864	-0.216113	-0.202908	-0.300008	-0.44642	-0.305148	-0.560481	-0.498723	-0.443564	-0.554939	-0.396867	-0.284353	-0.49095	-0.399146	-0.367529	0.0425644	-0.173489	-0.207929	-0.42889	-0.31397	-0.413146	-0.239474	-0.141998	-0.217161	-0.172736	-0.362835	-0.454466	-0.457006	-0.329258	0.0206301	0.34402
MID1IP1	-0.266434	-0.260526	-0.369193	-0.509766	-0.382284	-0.476147	-0.541446	-0.488983	-0.465591	-0.502693	-0.507823	-0.431002	-0.568391	-0.48824	-0.502105	-0.441013	-0.572593	-0.445703	-0.269426	-0.211868	-0.111044	-0.35963	-0.421371	-0.291851	-0.503537	-0.41999	-0.469607	-0.548808	-0.39033	-0.249434	-0.465815	-0.382824	-0.399434	-0.209366	-0.19546	-0.151005	-0.393239	-0.279627	-0.387286	-0.238471	-0.239981	-0.288622	-0.315176	-0.416766	-0.506629	-0.452719	-0.470886	-0.424993	-0.151218
ZDHHC3	-0.214005	-0.250748	-0.263207	-0.482512	-0.340707	-0.434561	-0.473295	-0.458463	-0.468067	-0.478613	-0.441902	-0.38916	-0.567104	-0.439218	-0.453542	-0.404303	-0.540352	-0.411314	-0.152471	-0.183494	-0.180676	-0.268931	-0.335393	-0.247429	-0.343835	-0.381327	-0.36825	-0.429326	-0.386802	-0.23176	-0.393292	-0.255214	-0.26264	-0.155021	-0.17444	-0.181409	-0.363358	-0.267644	-0.355244	-0.209106	-0.220585	-0.263038	-0.285454	-0.368793	-0.488974	-0.380841	-0.44234	-0.414595	-0.128478
CTSH	0.13344	0.254229	0.0962372	0.515705	0.272663	0.489637	0.643915	0.669576	0.0372272	0.504854	0.757519	0.426768	0.541106	0.742259	0.713152	0.994912	0.68699	0.581037	-0.183015	0.115525	-0.196011	0.206226	0.00186304	0.0823961	1.991	0.470527	1.38368	-0.141809	0.590161	0.450799	0.0326228	2.63879	0.259676	0.140163	0.24619	-0.199624	0.219425	0.265824	-0.0871669	-0.0965867	-0.0845964	-0.135024	-0.0937506	0.644809	0.0987799	-0.176781	-0.30016	-0.319507	1.25505
RDX	-0.137942	-0.203927	-0.246249	0.0150921	-0.0617059	-0.0477348	0.0300671	-0.00386235	-0.112165	-0.0295596	-0.112451	-0.0207966	-0.0314782	0.175267	-0.121597	-0.0147634	0.0500035	-0.049566	-0.26988	-0.0504003	0.0147196	0.0516531	-0.0717036	0.00224277	-0.18789	0.432248	-0.0596044	-0.0410531	-0.136932	-0.0761363	-0.256086	-0.0732323	-0.0805141	-0.160823	-0.169205	0.14038	-0.0719663	0.0435597	-0.0107205	-0.0117854	-0.0130233	0.0205942	-0.00406976	-0.0160303	-0.102809	0.0104164	-0.00752704	0.0362902	0.241928
EXPH5	0.110388	0.402679	0.314417	-0.410948	-0.370964	-0.42619	-0.463352	-0.500578	-0.326763	-0.519965	-0.39097	-0.413667	-0.676876	-0.392107	-0.443622	-0.47718	-0.657112	-0.436324	1.6667	-0.019621	-0.185592	-0.42725	-0.454205	-0.317925	-0.576379	-0.436761	-0.488611	-0.558751	-0.42146	-0.288592	-0.493833	-0.389607	-0.214118	0.36266	0.242224	-0.209603	-0.438885	-0.329075	-0.421491	-0.25874	-0.257087	-0.312475	-0.32546	-0.448406	-0.550606	-0.477297	-0.500949	-0.499536	-0.248934
NCKAP1	1.50491	1.74493	2.15267	-0.412453	-0.376315	-0.429836	-0.455174	-0.398756	-0.484574	-0.324666	-0.457655	-0.349858	-0.479763	-0.43578	-0.355528	-0.414636	-0.532337	-0.36591	1.96703	1.07987	0.11084	1.28631	0.840207	0.651641	1.11589	0.61391	1.38368	1.3397	0.719454	0.425221	1.21329	1.04282	0.873588	1.22492	1.22943	0.0699949	1.31008	0.430118	1.74013	0.149939	0.509174	0.409062	0.336656	0.686721	0.341457	0.379095	1.32463	0.64528	0.939162
ETV4	-0.317864	-0.348934	-0.397355	-0.579825	-0.4252	-0.535015	-0.617616	-0.560019	-0.543836	-0.58988	-0.544683	-0.493766	-0.667499	-0.540826	-0.565029	-0.503829	-0.196084	-0.489767	-0.32938	-0.267624	-0.202321	-0.294137	-0.406477	-0.264811	-0.397888	-0.501667	-0.465267	-0.516659	-0.287082	-0.264954	-0.422693	-0.369363	-0.411798	-0.276081	-0.287233	-0.203978	-0.33935	-0.297853	-0.360396	-0.250504	-0.246709	-0.308339	-0.341916	-0.414712	-0.533272	-0.446288	-0.466473	-0.481495	-0.210495
MCU	-0.277336	-0.318225	-0.380548	-0.377507	-0.259507	-0.34977	-0.384617	-0.344113	-0.362914	-0.363527	-0.34218	-0.331776	-0.469466	-0.324496	-0.420229	-0.333601	-0.439075	-0.345366	-0.179268	-0.230972	-0.0337808	-0.33483	-0.394968	-0.268748	-0.489807	-0.438681	-0.413884	-0.505887	-0.329627	-0.224862	-0.359509	-0.346152	-0.337884	-0.232998	-0.235358	-0.0392324	-0.327089	-0.231697	-0.295282	-0.159615	-0.168051	-0.229472	-0.244727	-0.306643	-0.435367	-0.28467	-0.447442	-0.265135	-0.115634
TNS1	0.0773495	-0.0578184	-0.0806079	-0.51495	-0.4111	-0.495185	-0.567585	-0.488983	-0.52056	-0.504022	-0.517611	-0.448337	-0.627782	-0.521345	-0.478711	-0.484658	-0.599551	-0.403127	-0.126468	0.285625	-0.0962222	-0.263364	-0.404108	-0.254931	-0.344268	-0.385424	-0.120606	-0.439269	-0.299327	-0.242537	-0.305549	0.604668	-0.102848	-0.016899	0.116424	0.127455	-0.341823	-0.113477	-0.31053	-0.0988786	-0.0909664	-0.12858	-0.108149	-0.105505	-0.428947	-0.378554	-0.266512	-0.272276	0.31795
PRDX6	0.220405	0.279705	0.273537	-0.334033	-0.246231	-0.263224	-0.297222	-0.390893	-0.30976	-0.282318	-0.214621	-0.197133	-0.270147	-0.0718769	-0.249815	-0.126798	-0.284064	-0.271528	0.577535	0.320366	0.218553	0.310084	1.05504	-0.0649107	1.66769	0.639771	0.234729	0.322031	0.256344	0.579408	0.514342	0.483417	0.395939	0.263185	0.150928	0.357227	-0.0669175	0.184142	0.010194	-0.0108543	-0.0649138	-0.0214361	0.29922	0.617689	0.166672	0.0324229	-0.0304192	0.252775	0.996726
SERPINI1	-0.334175	-0.394516	-0.443231	-0.546886	-0.392884	-0.489784	-0.581215	-0.521635	-0.49811	-0.572443	-0.48121	-0.470753	-0.59873	-0.491041	-0.532901	-0.440469	-0.66294	-0.459101	-0.360606	-0.25043	-0.200634	-0.424922	-0.459847	-0.319188	-0.513221	-0.509221	-0.515945	-0.597197	-0.158827	-0.292543	-0.503287	-0.410593	-0.44583	-0.273436	-0.307618	-0.201768	-0.353569	-0.328906	-0.246447	-0.261247	-0.248499	-0.269386	-0.329163	-0.453337	0.214019	-0.156632	-0.498881	-0.349199	0.0180475
NBR1	0.0466412	-0.00535146	0.101991	-0.0479444	-0.100916	-0.101607	-0.116018	-0.0443779	0.0562108	-0.0966519	-0.151912	-0.177108	-0.154674	-0.130575	-0.112861	-0.137268	-0.189162	-0.137696	0.199417	0.0587777	-0.0643778	0.069469	0.0190135	0.0768248	-0.193093	0.0559935	0.154019	0.170732	0.0763085	-0.0223937	0.20292	0.0274564	0.0498988	0.0556173	0.102463	-0.00333673	-0.0318845	-0.0486707	-0.0170052	0.00318377	-0.0354972	-0.0160501	-0.0537439	-0.0950269	0.0207765	-0.0594611	-0.101854	-0.154512	0.150206
MECOM	-0.314702	-0.38047	-0.434298	-0.56695	-0.417584	-0.525699	-0.595808	-0.549223	-0.539874	-0.566132	-0.535659	-0.485099	-0.646721	-0.530385	-0.552888	-0.498798	-0.674416	-0.484111	-0.308373	-0.245194	-0.191829	-0.386962	-0.419453	-0.283902	-0.550942	-0.477343	-0.494477	-0.562728	-0.361587	-0.283922	-0.478959	-0.382824	-0.384545	-0.294935	-0.299924	-0.197615	-0.411889	-0.288571	-0.385431	-0.233458	-0.221945	-0.272175	-0.281751	-0.388824	-0.430231	-0.397988	-0.409932	-0.413217	0.14288
PRKCI	0.396666	0.772151	0.77803	-0.343564	-0.163077	-0.242701	-0.430479	-0.286139	-0.300516	-0.344096	-0.373075	-0.21387	-0.568207	-0.256375	-0.352715	-0.212728	-0.312115	-0.205728	0.420156	0.165691	-0.165781	0.0150091	-0.25201	-0.255526	-0.282844	0.404339	-0.259033	-0.302553	-0.156751	-0.126358	-0.351323	-0.329194	-0.266495	0.600343	0.463922	-0.172033	-0.153057	-0.1582	-0.152898	-0.110123	-0.109217	0.00982214	-0.215725	-0.216758	-0.218851	-0.0335964	-0.261685	-0.145242	0.0564868
USP54	-0.177971	-0.102298	-0.149953	-0.55558	-0.411615	-0.504366	-0.591638	-0.534963	-0.519405	-0.544875	-0.518682	-0.467465	-0.644147	-0.51396	-0.54134	-0.478675	-0.652376	-0.466098	0.340672	-0.100567	-0.0885179	-0.39587	-0.392599	-0.276994	-0.466972	-0.438809	-0.439106	-0.490144	-0.396245	-0.225365	-0.414392	-0.32718	-0.175565	-0.0547781	-0.0931381	-0.117788	-0.401894	-0.309329	-0.361735	-0.229518	-0.228673	-0.284294	-0.251412	-0.422005	-0.463455	-0.408992	-0.438065	-0.420859	-0.0812856
ATL3	1.02631	1.24367	1.35656	0.21507	0.405423	0.308713	0.347254	0.295606	0.334032	0.484594	0.511272	0.26971	0.384261	0.19704	0.344488	0.460026	0.0379815	0.115975	1.36397	0.584997	-0.142521	0.548777	0.216244	0.64451	0.198286	0.732714	0.816358	0.182333	0.437001	0.27355	0.945792	0.959728	0.156915	0.704425	0.796191	-0.169086	0.572949	0.645294	0.834002	0.326918	0.355936	0.560352	0.840596	0.690316	0.329901	1.03043	0.67841	0.257787	0.401108
KTN1	0.812019	1.06575	1.1025	0.643618	0.802158	0.43374	1.11023	0.777662	0.312407	0.642526	1.04996	0.4849	0.783636	0.827314	0.743059	0.760644	1.07352	0.296105	0.678934	0.512047	0.433833	0.697479	-0.407718	0.215886	0.53012	0.461565	0.607427	0.595298	-0.18923	0.187619	0.807663	0.63551	0.233354	0.409241	0.635093	0.466522	-0.151512	0.0522512	0.021321	0.215975	-0.0196796	0.255464	0.0975411	0.349162	0.554923	-0.165921	0.295449	-0.094127	1.54601
STAT3	0.301795	0.552644	0.448111	0.295663	-0.0462687	0.114962	0.0687132	0.292408	0.286985	0.271027	0.0466151	0.620738	0.544048	-0.0199271	0.195691	0.121473	0.941639	0.0434762	0.536089	0.348315	0.0528742	0.593519	0.854085	0.482569	0.997232	0.828346	0.881114	2.26472	0.537863	0.41624	1.25502	1.12888	0.645598	0.367949	0.263878	0.0197008	0.543274	0.472562	0.854504	0.562414	0.625695	0.333177	0.861268	0.894331	0.471623	0.535284	0.523681	0.802633	1.04049
CD38	-0.301636	-0.385703	-0.429756	-0.52632	-0.404308	-0.502611	-0.573037	-0.490049	-0.503063	-0.52777	-0.519294	-0.428611	-0.572252	-0.506575	-0.488335	-0.456377	-0.276049	-0.448085	-0.359584	-0.209674	-0.202248	-0.411054	-0.451948	-0.288434	-0.562649	-0.482208	-0.473126	-0.551956	-0.384623	-0.272929	-0.465239	-0.395754	-0.438385	-0.298689	-0.305079	-0.179266	-0.420956	-0.301144	-0.409334	-0.246565	-0.240554	-0.309108	-0.190116	-0.285995	-0.449972	-0.435285	-0.487021	-0.471347	-0.0836642
MPC2	-0.178054	-0.229679	-0.204157	-0.413456	-0.260331	-0.38933	-0.42631	-0.397423	-0.362419	-0.400228	-0.343709	-0.350904	-0.469099	-0.343595	-0.36071	-0.318509	-0.511754	-0.374246	-0.237065	-0.163399	0.0651276	-0.314079	-0.269611	-0.235617	-0.206823	-0.397842	-0.434062	-0.428332	-0.275668	-0.196123	-0.408627	-0.331207	-0.288032	-0.190512	-0.197522	0.0797055	-0.338526	-0.261653	-0.304452	-0.222929	-0.221444	-0.265539	-0.291316	-0.370334	-0.48448	-0.369123	-0.423033	-0.382022	0.0452595
DHRS7	1.25708	2.22773	4.43879	-0.21097	0.0768169	-0.181943	-0.10752	-0.102086	-0.400386	-0.167896	-0.0410243	-0.110907	-0.14309	0.274837	-0.210431	0.185105	-0.21266	-0.186822	-0.205952	1.68569	0.405731	0.103684	-0.0138207	-0.110076	0.0193616	-0.132582	-0.139845	-0.291782	0.1725	0.0687099	-0.141018	0.381669	-0.0892881	1.54502	1.36713	0.425335	-0.132862	-0.0724667	-0.10087	-0.0369966	-0.0860994	-0.0174928	-0.041094	0.0828952	-0.125279	-0.143343	-0.266374	-0.322013	1.11499
ACLY	0.669629	1.357	0.870389	0.306364	0.132082	0.208394	0.339396	0.15087	0.295734	0.215062	0.245907	0.249087	0.591487	0.131339	0.358998	0.307337	0.622144	0.217354	0.0666785	0.541694	-0.179722	0.643727	0.148658	0.199989	0.823944	0.215124	0.191559	0.512274	0.252816	0.267802	0.381403	0.307689	0.191346	0.548728	0.574334	-0.18824	0.0547705	-0.112633	0.313301	0.129096	0.21737	0.0411766	0.581221	0.70665	-0.186109	-0.00787461	-0.121022	1.0775	1.27826
RBM47	-0.259443	-0.183409	-0.132692	-0.396401	-0.26877	-0.376234	-0.427913	-0.400089	-0.31042	-0.45719	-0.387911	-0.342834	-0.380471	-0.318384	-0.484338	-0.328298	-0.382972	-0.397767	0.0627043	-0.215193	-0.198212	-0.415001	-0.453528	-0.306931	-0.541692	-0.462109	-0.456116	-0.490807	-0.406518	-0.27336	-0.470427	-0.366183	-0.3662	-0.160823	-0.223856	-0.209603	-0.323379	-0.282918	-0.405522	-0.237039	-0.248356	-0.304588	-0.331425	-0.382455	-0.503419	-0.460007	-0.486607	-0.465083	-0.020582
JUP	1.92784	2.35456	2.31074	-0.327345	-0.41285	-0.38555	-0.512582	-0.247356	-0.503888	-0.426633	-0.443431	-0.327442	-0.568758	-0.472069	-0.334207	-0.380373	-0.446726	-0.329735	4.67926	0.996661	-0.0732561	-0.252634	-0.268032	-0.101459	-0.354385	0.251994	0.0546567	0.0814113	-0.206767	-0.261721	-0.342445	0.143619	1.59505	2.97325	2.84311	-0.15817	-0.307923	-0.140648	-0.160213	-0.182606	-0.0958333	-0.209563	-0.260257	-0.0931778	-0.268285	-0.238228	-0.200869	-0.342935	-0.0256248
FADS3	-0.0414892	-0.120751	-0.102108	-0.439038	-0.373434	-0.42241	-0.478426	-0.387827	-0.459648	-0.419492	-0.458879	-0.382585	-0.532167	-0.409042	-0.339982	-0.410829	-0.464577	-0.360997	-0.303831	0.187768	-0.183684	-0.206475	-0.249302	-0.031854	-0.427805	0.127301	0.197659	-0.316805	-0.263112	-0.222348	-0.252858	-0.0374083	-0.209731	-0.137532	-0.111857	-0.186967	-0.198703	0.0606895	-0.196891	-0.0218842	-0.0386465	-0.11473	0.0115627	0.043551	-0.248544	-0.221508	-0.194388	-0.248974	0.102157
FADS2	-0.224824	-0.308448	-0.295305	0.492464	0.71149	0.801529	0.510337	0.914802	0.828761	0.100972	0.649996	0.499245	1.17878	0.257011	0.368622	0.230925	0.364034	0.763102	-0.335398	-0.228283	-0.197185	0.0446684	-0.050604	0.162475	-0.1071	0.497795	0.196486	-0.0741963	0.0623	-0.108755	0.118982	0.111399	-0.233128	-0.232144	-0.262009	-0.206656	-0.161094	-0.213892	0.167723	-0.0591996	-0.0154568	0.0311739	0.324314	-0.221586	-0.274545	-0.0288807	-0.165152	0.347989	0.402059
MYRF	-0.346825	-0.39548	-0.472453	-0.571131	-0.421186	-0.528669	-0.608797	-0.551756	-0.533271	-0.576595	-0.539636	-0.484351	-0.660879	-0.538916	-0.558811	-0.50043	-0.67642	-0.478454	-0.359697	-0.275903	-0.207604	-0.405182	-0.446645	-0.285388	-0.492409	-0.50474	-0.428196	-0.542676	-0.422498	-0.27142	-0.475039	-0.400418	-0.416982	-0.301504	-0.311901	-0.210072	-0.430848	-0.328316	-0.40851	-0.256305	-0.252364	-0.298721	-0.310548	-0.449022	-0.538569	-0.460864	-0.507845	-0.491142	-0.282806
AP1S3	-0.326602	-0.350725	-0.34633	-0.448736	-0.272063	-0.455084	-0.481473	-0.460196	-0.471203	-0.541554	-0.365581	-0.378251	-0.645434	-0.316347	-0.469532	-0.382548	-0.535252	-0.40402	-0.36265	-0.259346	-0.207824	-0.420366	-0.457252	-0.316811	-0.574789	-0.507172	-0.511604	-0.591397	-0.424988	-0.292903	-0.499713	-0.406459	-0.444501	-0.23368	-0.295085	-0.208732	-0.430024	-0.328653	-0.423964	-0.259672	-0.2563	-0.313436	-0.34315	-0.449947	-0.557508	-0.469295	-0.514188	-0.499661	-0.125814
CGNL1	-0.12446	-0.173769	-0.157675	-0.539194	-0.421495	-0.517193	-0.59709	-0.512573	-0.527989	-0.478945	-0.53933	-0.459395	-0.568207	-0.537261	-0.437996	-0.494719	-0.652558	-0.421437	-0.160306	-0.11394	-0.202175	-0.377345	-0.420468	-0.310051	-0.406126	-0.39605	-0.384556	-0.489813	-0.383274	-0.269121	-0.470197	-0.341806	-0.364338	0.0080978	-0.0411046	-0.207929	-0.393136	-0.205623	-0.368638	-0.160761	-0.154237	-0.224182	-0.127689	-0.344241	-0.391871	-0.360978	-0.262099	-0.424117	0.313668
ARG2	-0.23739	-0.265483	-0.323316	-0.443051	-0.347396	-0.444013	-0.492858	-0.440338	-0.402862	-0.47031	-0.42156	-0.405747	-0.523709	-0.441765	-0.481673	-0.389075	-0.55292	-0.346855	0.267206	-0.209957	-0.171651	-0.270551	-0.354687	-0.193572	-0.388349	-0.32679	-0.34948	-0.337354	-0.328693	-0.160414	-0.350286	-0.279273	-0.240705	-0.22131	-0.232502	-0.180538	-0.311324	-0.263847	-0.325469	-0.191916	-0.199113	-0.251785	-0.260977	-0.311985	-0.444194	-0.361263	-0.399727	-0.418103	-0.187945
SUSD6	0.0185959	0.0855362	0.0747372	0.0550542	-0.196009	-0.0407138	0.0611764	0.0757028	0.250504	0.00415268	0.115442	-0.0938715	0.0435425	-0.228745	0.044968	-0.0168029	-0.098997	0.0911138	0.0129699	-0.0257061	-0.0991572	0.0196655	-0.221883	0.0306939	-0.301922	-0.1217	0.0310771	-0.182575	-0.0259016	-0.0371945	-0.0718382	-0.107784	-0.117072	0.162856	0.119359	-0.118658	0.119994	0.0611958	-0.0170052	0.0838309	-0.00364723	0.10754	0.0348056	0.0631718	0.122534	-0.145772	0.012607	-0.253985	0.0998736
NPEPPS	-0.0776068	-0.0590578	-0.11089	-0.208462	-0.148566	-0.19612	-0.208384	-0.224832	-0.18843	-0.205594	-0.148088	-0.164555	-0.287799	-0.19946	-0.219611	-0.164053	-0.163661	-0.136356	0.219969	-0.0579713	-0.0527113	-0.185824	-0.20304	-0.12055	-0.307414	-0.200049	-0.141136	-0.0466874	-0.158619	-0.0884942	-0.172379	-0.16682	-0.054724	-0.0619444	-0.0936933	0.0805761	-0.191078	-0.126303	-0.136208	-0.0552604	-0.106784	-0.162531	-0.0712275	-0.133858	-0.318522	-0.21322	-0.26596	-0.131962	-0.000220629
LTBP2	-0.321359	-0.362705	-0.432481	-0.490872	-0.395972	-0.432941	-0.546899	-0.468992	-0.479292	-0.459183	-0.486257	-0.412323	-0.559749	-0.481237	-0.467311	-0.44754	-0.5072	-0.344919	-0.273741	-0.261468	-0.206137	-0.256683	-0.117401	-0.240223	-0.390662	-0.293633	-0.00118343	-0.467441	-0.30327	-0.227161	0.632639	1.18686	-0.0835717	-0.26917	-0.276762	-0.199424	0.297219	-0.0254654	-0.127863	-0.237397	0.0260556	-0.0950133	-0.0817177	-0.138788	-0.0162992	-0.32954	0.258353	-0.197108	0.181509
PDK2	-0.2914	-0.352928	-0.395235	-0.569291	-0.411615	-0.518003	-0.607033	-0.542426	-0.533436	-0.578089	-0.533824	-0.485995	-0.661063	-0.533059	-0.549927	-0.497847	-0.667312	-0.479198	-0.220373	-0.201608	0.669511	-0.255671	-0.143352	-0.134961	-0.333718	-0.153449	-0.298098	-0.426178	-0.366671	-0.183406	-0.308086	-0.14329	-0.286303	-0.250401	-0.247256	0.548559	-0.321834	-0.241907	-0.35442	-0.217629	-0.225595	-0.273907	-0.281546	-0.366738	-0.475974	-0.381126	-0.411725	-0.419356	0.252869
ITGA3	-0.0572178	0.0578568	-0.0978685	-0.565278	-0.422524	-0.522998	-0.607834	-0.538428	-0.538719	-0.57427	-0.534436	-0.483156	-0.659041	-0.538025	-0.546966	-0.499342	-0.674052	-0.47756	-0.0409658	-0.130851	-0.19447	0.469921	-0.238808	0.076899	-0.491831	-0.253562	-0.049281	-0.365028	-0.345295	-0.116587	-0.0569646	0.0471702	-0.237116	-0.0390805	-0.0019208	-0.204111	-0.385717	-0.279289	-0.377189	-0.24062	-0.226669	-0.293239	-0.30448	-0.354	-0.493468	-0.411135	-0.385523	-0.446166	-0.041324
USP3	-0.090922	-0.0521724	-0.0282206	-0.100614	-0.0584126	-0.0655572	-0.159796	-0.0205217	-0.040523	-0.0469969	-0.098074	-0.0881929	-0.214249	-0.118606	-0.179783	-0.0649345	-0.190073	0.0160846	0.00717891	-0.0890336	-0.165121	-0.202223	-0.19943	-0.106733	-0.12213	-0.0597378	-0.139259	-0.0983909	-0.133923	-0.169683	-0.10908	-0.202644	-0.211725	0.00178461	-0.0473708	-0.154554	-0.119982	-0.111452	-0.123433	-0.128029	-0.0980521	-0.147142	-0.120079	-0.159539	-0.177763	-0.179353	-0.215487	-0.182701	-0.0723418
WWC1	-0.217001	-0.23023	-0.168273	-0.568288	-0.417996	-0.530694	-0.608476	-0.557753	-0.532611	-0.586725	-0.542542	-0.490329	-0.67798	-0.523255	-0.559995	-0.472013	-0.657112	-0.483962	-0.20107	-0.204721	-0.20555	-0.315091	-0.422386	-0.319113	-0.493854	-0.480672	-0.374937	-0.543339	-0.37186	-0.22903	-0.496831	-0.383036	-0.374442	-0.126015	-0.183483	-0.210072	-0.438267	-0.314477	-0.426952	-0.242697	-0.198827	-0.281024	-0.34459	-0.40033	-0.492826	-0.444859	-0.499708	-0.469593	-0.095843
MYO9A	-0.19836	-0.231194	-0.296516	-0.180706	0.0215519	-0.150889	-0.102388	-0.103819	-0.211871	-0.126545	-0.133558	-0.135863	-0.385804	-0.262614	-0.144101	-0.217623	-0.245083	-0.157942	-0.263522	-0.150168	-0.175393	-0.2333	-0.256636	-0.120773	-0.234283	-0.150377	-0.269709	-0.251181	-0.277224	-0.167024	-0.200051	-0.265389	-0.254664	-0.155277	-0.151755	-0.161653	-0.233736	-0.201657	-0.252938	-0.161763	-0.155955	-0.174361	-0.178083	-0.257643	-0.168293	-0.248373	-0.329672	-0.406577	-0.140086
WARS	-0.0525575	-0.100921	-0.10559	-0.0484461	-0.0958735	0.0501533	-0.123876	0.179124	-0.0352406	-0.0383613	-0.100062	-0.0258775	0.0198227	-0.0835911	0.0195021	0.131535	0.50083	0.0142982	-0.0480058	0.0475981	-0.119262	0.0841468	-0.192773	0.0741505	-0.132247	0.0919675	-0.0237072	-0.145123	-0.0309862	-0.0729031	0.0751681	-0.0805455	-0.063498	-0.0554606	-0.0364247	-0.059859	-0.190769	-0.0121329	-0.027308	-0.00727314	-0.0853121	0.0232872	0.150301	0.123164	0.381101	0.00770136	-0.0188352	0.248766	0.0373623
ACACA	0.26343	0.870751	0.568178	-0.102955	-0.132614	-0.145893	-0.234843	-0.109416	-0.140228	-0.111266	-0.19382	-0.130185	-0.173981	-0.190165	-0.104866	-0.142978	-0.15255	-0.0303621	-0.079913	0.828543	-0.191976	-0.184509	0.0978833	0.0119741	-0.130079	-0.0657548	-0.136326	0.0305364	0.0838835	-0.0427268	0.0999574	-0.138839	0.0904452	0.25235	0.432115	-0.184355	-0.170265	-0.156934	0.02503	-0.104895	-0.00350409	0.0540646	0.0331601	-0.141973	-0.126563	0.039282	-0.056621	0.193016	0.217855
DSG2	0.119875	0.229855	0.355146	-0.310624	-0.136113	-0.291307	-0.0667887	-0.249221	-0.258422	-0.262058	-0.029859	-0.211628	-0.212962	-0.0203091	-0.220499	-0.074316	-0.296814	-0.284479	-0.108527	0.0352864	-0.185152	-0.14918	-0.449466	-0.318891	-0.517701	-0.475679	-0.436525	-0.440429	-0.195353	-0.247207	-0.501327	-0.370635	-0.369257	0.281868	0.155528	-0.185226	-0.296074	-0.301397	-0.384195	-0.254801	-0.209778	-0.243899	-0.320627	-0.411424	-0.455108	-0.314964	-0.111093	-0.292948	0.252108
IL13RA1	0.0661979	0.0860871	0.229325	-0.244913	1.54407	-0.127395	-0.0374433	-0.262282	-0.424157	0.0905091	-0.353192	-0.181741	0.409636	-0.0371164	-0.189703	-0.0146275	-0.144535	0.00313309	0.00524858	0.16647	-0.0233616	0.259572	-0.286762	0.0252711	-0.0581049	0.0323095	-0.0235899	0.000707446	0.903017	0.104634	0.279478	-0.119761	-0.0446207	0.210546	0.216128	0.0241878	0.916272	0.893548	0.274872	0.34948	0.304904	0.159862	0.321332	1.00949	0.0554447	0.12202	0.62049	0.0132386	0.578366
SREBF1	0.0622034	0.0753458	0.168005	-0.464955	-0.378888	-0.389735	-0.550106	-0.438072	-0.340134	-0.49987	-0.476162	-0.321913	-0.502748	-0.483783	-0.371962	-0.418171	-0.497	-0.348194	0.517127	0.0907599	-0.0789059	0.0443648	-0.233956	0.0215568	-0.201187	-0.291456	0.163521	-0.200804	-0.175118	0.0292652	-0.402055	-0.145092	0.0698396	0.133082	0.0545546	-0.162456	-0.177271	-0.127231	-0.189061	-0.0228153	-0.0570407	0.0175165	0.261373	-0.139302	-0.0337938	-0.24623	-0.144466	0.828816	0.336694
NDUFV2	0.00977456	0.0537255	0.0658041	-0.0782086	0.0814481	-0.0904005	0.0712789	-0.147	0.0364019	-0.0896769	0.133949	-0.0239348	0.0856496	0.0773515	-0.0253594	0.0243944	-0.0499981	-0.130252	0.0567997	-0.00278086	0.955744	-0.0015921	-0.0431571	-0.135556	-0.042207	-0.281343	-0.201786	-0.187381	0.0697712	0.0932102	-0.19025	-0.0387862	-0.112419	-0.00998862	-0.0202436	0.643254	0.0713596	-0.0915372	-0.0772763	-0.0125732	-0.0784411	-0.158011	-0.0231989	-0.00113498	-0.241482	0.0521429	-0.119781	-0.0104395	0.23717
ANKRD12	0.557531	0.759207	0.950787	0.685586	0.568645	0.499358	0.579932	0.777795	0.962967	0.763924	0.502401	0.668409	1.67304	0.565018	0.495951	0.3571	1.08791	0.63984	0.787827	0.279256	0.0493522	0.108239	0.622892	0.2612	0.591689	0.196561	0.411517	1.40896	0.275748	0.619643	0.455309	0.612299	0.341035	0.222405	0.360886	-0.0839011	0.634463	0.407503	0.0992098	0.145713	0.0389387	0.00578261	0.665657	0.318447	0.929693	0.975412	0.725573	0.488053	0.591306
ZDHHC9	-0.236641	-0.240282	-0.300453	-0.490705	-0.379814	-0.476417	-0.555879	-0.482186	-0.485069	-0.493227	-0.503081	-0.428013	-0.621714	-0.486712	-0.504473	-0.455154	-0.59518	-0.42769	-0.23116	-0.18215	-0.197258	-0.272981	-0.354913	-0.244754	-0.400345	-0.46006	-0.39007	-0.443744	-0.253877	-0.22515	-0.350977	-0.326968	-0.340409	-0.15468	-0.181183	-0.205049	-0.293189	-0.224103	-0.229757	-0.172005	-0.13756	-0.213121	-0.155663	-0.331606	-0.381118	-0.338114	-0.283198	-0.231811	-0.213064
PATJ	-0.115722	-0.065117	-0.0376079	-0.531001	-0.411718	-0.471016	-0.551549	-0.419813	-0.509666	-0.56198	-0.461785	-0.461637	-0.561587	-0.507466	-0.457391	-0.450803	-0.615945	-0.412059	0.075876	-0.0944111	-0.112731	-0.368943	-0.447887	-0.319336	-0.528396	-0.431384	-0.457055	-0.469098	-0.348616	-0.283634	-0.504325	-0.363322	-0.260114	-0.0175815	-0.0508608	-0.0330712	-0.425181	-0.324434	-0.404388	-0.261534	-0.226383	-0.305453	-0.332968	-0.448817	-0.514333	-0.432713	-0.470059	-0.424492	0.0655257
DHCR24	0.0577095	0.154115	9.2832e-05	-0.319988	-0.297792	-0.16358	-0.349178	-0.27561	-0.366876	-0.473797	-0.260505	-0.288588	-0.0300072	-0.40675	-0.380845	-0.318781	-0.445633	-0.240265	-0.167005	-0.100142	-0.203202	-0.227226	-0.384249	-0.0923961	0.00505339	-0.0598658	-0.446262	-0.431978	-0.276809	-0.128729	-0.351784	-0.321351	-0.35131	0.0267814	-0.00747316	-0.204245	-0.375826	-0.328147	-0.179583	-0.248427	-0.186731	-0.245822	-0.249355	-0.424265	-0.480789	-0.382984	-0.50288	-0.0494018	-0.226955
ABR	-0.192368	-0.258598	-0.267295	-0.35995	-0.235631	-0.320876	-0.437054	-0.317058	-0.164659	-0.340775	-0.298283	-0.266023	-0.316667	-0.272419	-0.254849	-0.313478	-0.285703	-0.327353	-0.1611	-0.124058	-0.17532	-0.185521	-0.197399	0.0747448	-0.267958	-0.0640905	-0.171871	-0.179592	0.0615736	-0.144967	-0.170188	-0.142231	-0.0520652	-0.126271	-0.126294	-0.184288	0.156057	-0.111958	-0.172474	0.0136407	-0.0785842	0.145531	0.0502324	-0.0210639	-0.145663	0.0151321	0.345095	-0.151631	-0.0478891
ABCA3	-0.282412	-0.260112	-0.252911	-0.436697	-0.378168	-0.429971	-0.504083	-0.429542	-0.394608	-0.451544	-0.480445	-0.41292	-0.430117	-0.476143	-0.354491	-0.387715	-0.125045	-0.33301	-0.344368	-0.216396	-0.19491	-0.278649	-0.368114	-0.214372	-0.398611	-0.31194	-0.400511	-0.477384	-0.362417	-0.267109	-0.447944	-0.383354	-0.258519	-0.187355	-0.224332	-0.199624	-0.399112	-0.290174	-0.389965	-0.238328	-0.241413	-0.294585	-0.290082	-0.36756	-0.374216	-0.389986	-0.477368	-0.416349	0.457054
CELSR2	-0.0106976	0.0647422	0.0084203	-0.484853	-0.374771	-0.448198	-0.461749	-0.455798	-0.459648	-0.457522	-0.446796	-0.366146	-0.566368	-0.480091	-0.370333	-0.459368	-0.610481	-0.385114	0.000479527	-0.0782078	-0.188454	-0.34637	-0.363037	-0.219052	-0.533888	-0.455964	-0.378926	-0.545825	-0.417517	-0.272713	-0.474001	-0.335341	-0.267426	0.194934	0.132684	-0.162255	-0.436206	-0.322156	-0.420255	-0.24814	-0.254726	-0.313725	-0.344178	-0.459911	-0.555421	-0.479584	-0.384282	-0.497406	-0.233615
KIAA1324	-0.326269	-0.319052	-0.175541	-0.574809	-0.422318	-0.528399	-0.616173	-0.552689	-0.533436	-0.586061	-0.541624	-0.485099	-0.667499	-0.539298	-0.559403	-0.50111	-0.681884	-0.484259	-0.357767	-0.251845	-0.191755	-0.417228	-0.456462	-0.317256	-0.57609	-0.470558	-0.511839	-0.597694	-0.417725	-0.288304	-0.501904	-0.407731	-0.434796	-0.0825049	-0.256853	-0.200629	-0.430848	-0.327978	-0.419637	-0.25609	-0.255513	-0.304299	-0.333791	-0.456829	-0.54531	-0.476154	-0.498467	-0.490891	-0.152836
DPYD	-0.101325	-0.331721	-0.264872	-0.446228	-0.209594	-0.211647	-0.461909	-0.446602	-0.421846	-0.294275	-0.254693	-0.395884	-0.364658	0.0750596	-0.383955	0.223311	-0.0126569	-0.28046	0.844488	0.187202	-0.184932	-0.273284	-0.272432	-0.111933	-0.393986	0.193232	-0.192987	0.0717997	-0.128423	-0.0624851	-0.110809	-0.157599	-0.0411642	-0.153742	-0.0934553	-0.185159	-0.226317	0.0535169	-0.290646	-0.0856284	-0.186588	0.00357048	0.115539	0.281157	-0.0390903	-0.187641	1.89349	-0.315999	0.228322
ARHGAP29	-0.00911646	-0.0571299	-0.0601678	-0.436196	-0.388665	-0.447793	-0.497188	-0.454598	-0.492993	-0.371664	-0.474786	-0.369882	-0.544671	-0.449532	-0.362931	-0.42157	-0.553285	-0.406551	-0.289638	0.0498623	-0.182877	-0.153736	0.0264605	-0.254709	-0.296575	-0.295553	-0.209176	-0.219198	-0.3041	-0.169324	0.292738	0.117228	-0.111223	-0.100506	-0.078226	-0.120199	-0.261247	0.0168948	-0.23223	-0.102675	-0.143644	-0.107036	-0.158029	0.170726	-0.111958	-0.180782	-0.201559	-0.372125	0.263811
DAB2IP	-0.0149419	0.0458761	0.120614	-0.540198	-0.412438	-0.507201	-0.566783	-0.509108	-0.508015	-0.546868	-0.529541	-0.46881	-0.627782	-0.521599	-0.524757	-0.481939	-0.64855	-0.448978	0.124815	-0.0624997	-0.104293	-0.269033	-0.207102	-0.135333	-0.149157	-0.296961	-0.101367	-0.234444	-0.142847	-0.253099	-0.304051	-0.223947	0.0629268	0.103734	0.0643109	-0.101045	-0.194066	-0.19575	-0.0698583	-0.169284	-0.16347	-0.180709	-0.114114	-0.226825	-0.319485	-0.149202	0.214499	0.0208807	-0.064064
ACADM	0.25128	0.486406	0.508371	-0.0511213	-0.0342277	-0.148458	0.142638	-0.111948	-0.0918612	-0.267704	0.0215316	0.0597502	0.114702	-0.132103	0.20872	-0.0774432	-0.219946	-0.139333	0.892065	0.517141	3.61614	-0.0596961	-0.18431	-0.018557	0.0598291	-0.16958	-0.159671	-0.0664077	-0.0326465	-0.0354701	-0.0545434	-0.143396	0.092971	0.856282	0.180434	3.74328	0.306802	0.0774817	0.328343	0.189045	0.0999906	0.151975	-0.0692735	0.307558	0.240984	-0.0135906	0.260835	0.113213	1.06618
MICALCL	-0.308793	-0.362154	-0.40008	-0.548391	-0.409865	-0.502881	-0.576084	-0.520836	-0.516269	-0.55567	-0.527706	-0.471799	-0.651318	-0.506575	-0.521204	-0.463311	-0.623413	-0.457761	-0.30508	-0.252765	-0.204523	-0.329161	-0.422386	-0.219572	-0.515678	-0.382095	-0.356519	-0.521962	-0.399669	-0.273719	-0.435837	-0.376676	-0.358888	-0.256373	-0.263754	-0.209134	-0.409622	-0.256421	-0.385637	-0.203448	-0.217937	-0.266405	-0.273832	-0.357082	-0.456874	-0.347974	-0.399452	-0.431258	-0.290894
SLC22A3	-0.329182	-0.361741	-0.440506	-0.566449	-0.413982	-0.519488	-0.590195	-0.542426	-0.534427	-0.572277	-0.523576	-0.483903	-0.66805	-0.536752	-0.552296	-0.477996	-0.666401	-0.476369	-0.346412	-0.260195	-0.196451	-0.429376	-0.411667	-0.319262	-0.55311	-0.410388	-0.47735	-0.585265	-0.424158	-0.2827	-0.501443	-0.408155	-0.429213	-0.296129	-0.302145	-0.201031	-0.414259	-0.331606	-0.422727	-0.25738	-0.250073	-0.299106	-0.319495	-0.443269	-0.557026	-0.476726	-0.489227	-0.499285	-0.226194
FADS1	-0.115722	-0.0487297	0.133635	-0.381687	-0.217621	-0.240271	-0.459985	-0.133139	-0.346737	-0.427298	-0.258211	-0.213421	-0.352339	-0.421774	-0.377144	-0.31239	-0.484796	-0.128764	-0.356404	-0.252907	-0.205843	-0.26053	-0.303348	-0.134516	-0.378232	-0.273789	-0.267363	-0.164677	-0.210918	-0.122407	-0.14978	0.147965	-0.359686	-0.0617738	-0.181976	-0.209603	-0.350066	-0.282411	-0.172783	-0.195498	-0.156169	-0.216488	-0.0817177	-0.321025	-0.473406	-0.388843	-0.49102	-0.22279	0.794825
PTPN12	0.0614544	0.129878	0.2051	-0.254945	-0.243659	-0.230819	-0.265311	-0.228564	-0.41937	-0.24844	-0.350898	-0.124058	-0.141067	-0.26427	-0.27839	-0.162285	-0.239619	-0.221657	-0.0634485	0.0393903	-0.166148	-0.0099939	0.164003	0.0347795	-0.28559	-0.127333	0.176895	0.255911	-0.00711988	-0.0454571	0.112986	-0.040164	-0.0611051	0.0650018	0.0890585	-0.145178	0.0545644	0.160514	-0.0981909	0.0307585	-0.035712	-0.0515402	-0.0347176	0.0354356	-0.0504859	0.0574302	0.123069	-0.209385	0.0876949
C5orf51	-0.0566353	-0.119099	-0.146319	-0.151277	-0.211446	-0.190719	-0.228108	-0.0963552	-0.190741	-0.162748	-0.157724	-0.144531	-0.22234	-0.249627	-0.218871	-0.257733	-0.108651	-0.105838	-0.0543646	-0.0600232	-0.183904	-0.00614729	0.0114538	-0.101682	-0.0854205	0.0129783	0.00738029	0.0285478	-0.116801	0.318311	0.111026	0.0566031	-0.0777224	-0.128659	-0.131449	-0.17498	-0.216014	-0.143517	-0.135899	-0.157681	-0.0974795	-0.146854	-0.12265	-0.153376	0.015801	-0.131339	-0.160187	-0.253234	-0.0363764
MSRB3	1.00209	1.03146	1.5166	-0.413456	-0.348528	-0.350445	-0.484199	-0.33545	-0.461794	-0.45636	-0.467444	-0.317729	-0.534926	-0.442274	-0.404831	-0.390842	-0.486435	-0.353256	0.00218276	0.977769	1.4679	-0.255974	0.566476	-0.170618	-0.341667	-0.270333	1.45488	-0.195169	0.52842	-0.199141	0.165332	0.0159037	-0.268623	0.799464	0.791193	1.19609	0.441472	0.763177	0.392323	-0.00755963	0.291735	0.519668	0.285542	0.30725	0.185771	0.47741	-0.000493909	0.791608	2.11375
DRAM2	-0.257862	-0.33117	-0.394932	0.0869904	0.228204	0.0223396	0.371628	0.0159956	0.0591822	0.279829	0.222812	0.141941	0.365322	0.225943	0.181773	0.194215	0.0292382	-0.0561162	-0.312234	-0.199414	-0.150372	-0.344244	-0.312826	-0.244457	-0.454398	-0.279934	-0.381976	-0.375966	-0.316552	-0.198925	-0.380263	-0.282347	-0.30332	-0.261748	-0.26883	-0.158773	-0.313281	-0.239882	-0.29384	-0.175945	-0.193745	-0.234377	-0.245653	-0.195699	-0.299102	-0.324824	-0.375043	-0.376385	-0.0501726
SDC4	0.17297	0.490813	0.801195	-0.324502	-0.302423	-0.325602	-0.344367	-0.286405	-0.353505	-0.124884	-0.399382	-0.110907	-0.233004	-0.287189	-0.111973	-0.225101	0.21048	-0.238628	-0.0468703	0.151682	-0.0891783	1.14763	-0.197173	0.119464	0.182822	-0.118628	1.09966	0.515919	0.21245	0.331244	0.642324	0.390042	-0.293216	0.293129	0.303221	-0.099572	-0.115654	0.237472	-0.209151	0.0509561	0.024481	-0.12531	0.00477491	0.677578	0.278701	-0.0105897	0.508925	-0.0580462	0.822608
AP3S2	-0.15858	-0.160549	-0.197344	-0.162982	-0.105342	-0.19774	-0.145364	-0.208972	-0.167466	-0.16308	-0.0960857	-0.0920782	-0.178945	-0.0411908	-0.201548	-0.176698	-0.199545	-0.132485	-0.206179	-0.117053	-0.126379	-0.108082	-0.216242	-0.129613	-0.0891782	-0.253178	-0.194043	-0.261787	-0.110679	-0.0838959	-0.202126	-0.208897	-0.163069	-0.134375	-0.153341	-0.148862	-0.0272478	-0.132716	0.0835496	-0.070516	-0.0649853	-0.0362477	-0.169033	-0.0817752	0.00665242	-0.0831823	-0.203076	-0.20049	-0.0468425
SARAF	0.370368	0.533227	0.606333	0.262891	0.248272	0.236748	0.267396	0.279613	0.094013	0.331145	0.216388	0.261939	0.242127	0.572148	0.150533	0.195574	0.331064	0.12446	0.125951	0.487919	0.22479	0.132736	0.913774	0.231857	0.710201	0.493954	0.297256	0.797969	0.463151	0.334118	0.571761	0.547752	0.359646	0.217457	0.350336	0.162748	0.69134	0.175872	0.272193	0.167271	0.247073	0.0898433	0.12716	0.260612	0.392175	0.348086	0.54878	0.130627	0.531364
TIMM22	-0.0630432	-0.0775108	-0.0692523	-0.256283	-0.132202	-0.209621	-0.285837	-0.20031	-0.0882296	-0.225356	-0.177301	-0.157083	-0.152835	-0.201624	-0.126779	-0.159158	-0.276413	-0.190097	-0.0336987	-0.0462256	-0.105467	-0.138754	-0.072832	0.0864075	-0.0859986	-0.0616581	-0.0849436	-0.0728706	0.140021	-0.100493	-0.0852129	-0.0395281	0.132454	-0.00393138	0.00497998	-0.134865	0.171719	-0.0806518	-0.139093	0.10188	0.013244	0.189196	0.134565	0.12717	-0.0464734	0.247771	0.477069	0.0198784	0.122138
PIK3C2A	-0.0475643	0.0506959	-0.0265551	-0.192912	-0.198891	-0.224743	-0.279102	-0.212971	-0.172583	-0.173542	-0.297825	-0.121816	-0.184094	-0.208118	-0.253368	-0.237338	-0.225775	-0.183547	-0.118065	0.00104002	-0.155582	-0.0883433	-0.00829187	-0.0664707	-0.0107001	0.0617544	0.104279	0.0673254	-0.248792	0.0149674	0.0581039	-0.0842551	-0.013513	-0.0851496	-0.0892514	-0.157902	-0.251046	-0.0210775	-0.0540951	-0.0708025	-0.0380739	0.0258841	-0.0505557	0.075088	0.0679637	-0.26695	-0.0153876	-0.281171	0.0730423
C2orf68	-0.00503866	-0.00617771	-0.0326114	0.154541	0.120041	0.186522	0.183529	0.254958	0.148983	0.236319	0.0868405	0.108467	0.218958	0.0926309	0.0285336	0.00359182	0.140169	0.0908161	0.171371	-0.0227343	-0.0406779	0.173125	-0.0973166	-0.108516	-0.0673547	0.00734537	-0.189233	0.144715	-0.0224773	-0.0363323	0.164294	0.0592528	0.0956298	0.00732998	0.00117265	-0.0509521	-0.0191078	-0.138454	-0.103754	0.066928	-0.0773675	0.00732147	-0.0704048	-0.012024	0.027999	0.0794366	-0.00407943	0.0563351	0.29226
MYL12B	0.0873359	0.0658439	0.180269	-0.13138	-0.00376507	-0.122535	0.0531586	-0.13967	-0.0524084	-0.111764	0.104735	-0.0684671	-0.0864565	0.175394	-0.0145512	-0.00551783	-0.141439	-0.200667	0.00331825	0.0984724	-0.057554	0.153892	0.153058	-0.0210827	-0.0355587	-0.171884	-0.000362254	0.0381593	0.339461	-0.133256	-0.00565655	0.174568	-0.065625	0.0865007	0.069308	-0.110421	0.402318	0.00271844	0.127542	-0.0321262	0.0248388	-0.0173004	0.0948671	0.11587	-0.0419793	0.0225628	-0.00973351	0.208551	0.115763
SCP2	0.980706	1.76117	1.78762	0.343484	0.404291	0.204479	0.197801	0.278814	0.197515	0.18301	0.583005	0.305575	0.236059	0.621042	0.332348	0.533583	0.135433	0.163761	0.265048	0.890738	1.05245	0.610829	0.638237	0.0723677	0.332985	-0.0712597	0.464425	0.234865	-0.101963	0.318598	0.296773	0.74542	0.269514	0.675418	0.780803	0.438662	-0.00220957	0.428092	0.250969	0.172643	0.10679	0.0330975	0.160379	0.162714	0.0214185	0.325508	-0.117575	0.0196279	0.495589
ISCA2	-0.263604	-0.289857	-0.332855	-0.449238	-0.36942	-0.409718	-0.50697	-0.424611	-0.466581	-0.415673	-0.439913	-0.369285	-0.535109	-0.443802	-0.447767	-0.415724	-0.502282	-0.344026	-0.220032	-0.220854	-0.166148	-0.225404	-0.0942701	-0.234057	-0.36378	-0.323334	-0.0727433	-0.434629	-0.279819	-0.197776	0.446546	1.12072	0.00842192	-0.219518	-0.236944	-0.164131	0.0839302	-0.133391	-0.200703	-0.220566	-0.012737	-0.119924	-0.0937506	-0.184399	-0.079697	-0.270237	0.157131	-0.198361	0.569232
MCFD2	0.10606	0.120514	0.14378	-0.213144	-0.100608	-0.206921	-0.150175	-0.251354	-0.259412	-0.270693	-0.0673314	-0.14214	-0.346638	0.025529	-0.206582	-0.0121801	-0.33452	-0.260809	-0.0668549	0.0894155	-0.0075128	-0.162846	-0.179346	-0.0503509	-0.278653	-0.173165	0.642738	-0.118111	-0.0494567	-0.139866	-0.0746054	-0.125167	-0.0701449	0.0867566	0.0622486	-0.122342	0.0590981	0.0591706	0.00617596	0.0470169	0.00852019	-0.0155692	-0.110514	0.102824	-0.105377	-0.155775	-0.0684808	-0.0339923	0.128132
METTL7A	0.227812	0.180555	0.00402945	-0.49455	-0.381667	-0.362867	-0.491575	-0.418747	-0.48672	-0.417167	-0.453526	-0.250482	-0.567471	-0.440492	-0.424522	-0.37643	-0.53762	-0.355042	0.386091	0.2777	-0.0202799	0.486016	-0.304138	-0.240446	-0.468851	-0.466334	-0.398282	-0.495779	-0.259584	-0.174497	-0.365966	-0.286586	-0.160543	0.0617599	0.0415462	0.113994	-0.222505	-0.282664	-0.122814	-0.237612	-0.210637	-0.278619	-0.27229	-0.293905	-0.370685	-0.344401	-0.397383	-0.328527	2.23677
[truncated: 26 more columns]

## Sheet: Module 2
Genes	BLSA_20035_Normal	BLSA_20036_Normal	BLSA_20054_Normal	BLSA_10015_Tumor	BLSA_10178_Tumor	BLSA_10208_Tumor	BLSA_10234_Tumor	BLSA_10235_Tumor	BLSA_10311_Tumor	BLSA_20031_Tumor	BLSA_20035_Tumor	BLSA_20036_Tumor	BLSA_20054_Tumor	BLSA_30001_Tumor	BLSA_50004_Tumor	BLSA_10031_Tumor	BLSA_10045_Tumor	BLSA_40184_Tumor	MEL_10378_Normal	MEL_60039_Normal	MEL_80012_Normal	MEL_10378_Tumor	MEL_20128_Tumor	MEL_30162_Tumor	MEL_30227_Tumor	MEL_50096_Tumor	MEL_50170_Tumor	MEL_50177_Tumor	MEL_60030_Tumor	MEL_60039_Tumor	MEL_70102_Tumor	MEL_80012_Tumor	MEL_80018_Tumor	OSA_30077_Normal	OSA_30078_Normal	OSA_50022_Normal	OSA_10072_Tumor	OSA_10091_Tumor	OSA_20018_Tumor	OSA_20026_Tumor	OSA_20027_Tumor	OSA_30035_Tumor	OSA_30064_Tumor	OSA_30077_Tumor	OSA_30078_Tumor	OSA_50022_Tumor	OSA_70003_Tumor	OSA_70013_Tumor	PULM_40254_Normal
PMEL	0.471647	0.0206755	1.04163	-0.560429	-0.418716	-0.520028	-0.597251	-0.537495	-0.517589	-0.566298	-0.532141	-0.468362	-0.672647	-0.532932	-0.556886	-0.502605	-0.663305	-0.470117	-0.138504	-0.174862	-0.191902	6.39269	13.3197	3.45433	12.7583	10.4497	10.8831	6.33323	-0.391575	1.1506	6.26327	34.7508	11.5705	-0.285295	-0.250587	-0.210139	-0.36614	-0.330341	-0.384607	-0.260459	-0.250932	-0.306319	-0.332351	-0.459295	-0.550446	-0.467294	-0.493227	-0.463705	-0.350741
CDK2	-0.257529	-0.32153	-0.317865	-0.445392	-0.361393	-0.402832	-0.460306	-0.449934	-0.382063	-0.44158	-0.440219	-0.383929	-0.377713	-0.405094	-0.400241	-0.381869	-0.507018	-0.369929	-0.320637	-0.251916	-0.204743	0.382664	0.177769	0.401821	0.447451	0.667551	0.393217	0.539285	-0.304411	0.0949346	0.321332	1.23752	0.684416	-0.258421	-0.27351	-0.207795	-0.312663	-0.29701	-0.190503	-0.217987	-0.198755	-0.222451	-0.28134	-0.373313	-0.422848	-0.362835	-0.365665	-0.330657	-0.330094
SLC18B1	-0.0744444	-0.0952752	0.0629274	-0.546719	-0.414085	-0.515707	-0.595327	-0.539894	-0.53096	-0.573273	-0.490386	-0.471649	-0.637711	-0.519053	-0.543857	-0.482618	-0.657476	-0.470266	-0.216172	-0.11203	-0.171064	-0.338879	-0.0495885	-0.241412	-0.401357	-0.0493681	-0.255749	-0.286313	-0.341145	-0.217965	-0.214579	0.240281	0.0540199	-0.0641626	-0.0741807	-0.193731	-0.365831	-0.28258	-0.35236	-0.227728	-0.204123	-0.260634	-0.281957	-0.39242	-0.416267	-0.415422	-0.394073	-0.468842	-0.259781
CTDSP2	-0.225489	-0.254329	-0.260784	-0.48318	-0.378888	-0.419574	-0.536796	-0.434074	-0.442645	-0.483761	-0.49834	-0.403506	-0.571333	-0.482764	-0.455615	-0.437886	-0.544359	-0.403127	-0.212425	-0.182787	-0.183978	-0.278852	3.14819	-0.0817734	-0.410462	-0.260603	1.93257	-0.221187	-0.204588	1.35602	1.20625	-0.235288	0.198923	-0.189402	-0.166667	-0.166876	-0.335641	-0.209336	-0.349681	-0.218775	-0.187805	-0.158588	-0.243596	-0.321333	-0.278237	-0.317822	-0.244585	-0.396179	-0.209734
SQSTM1	-0.0335	-0.0748943	-0.0671326	-0.450241	-0.334841	-0.378529	-0.514186	-0.425944	-0.433401	-0.486585	-0.455208	-0.386769	-0.375507	-0.427249	-0.433258	-0.368816	-0.509386	-0.342686	-0.0159851	0.07208	0.351801	0.11168	0.296694	0.306291	0.0322245	0.431224	0.452224	0.243482	0.0392638	0.155646	0.271984	0.137896	0.127269	-0.0528159	-0.0129462	0.786167	-0.0371395	0.167518	-0.184837	0.0322626	-0.0475931	-0.0797208	-0.0869628	-0.05332	-0.164441	-0.12548	-0.110818	-0.0358715	0.689973
SASH1	0.302294	0.322808	0.366653	-0.462447	-0.400191	-0.395811	-0.505847	-0.401688	-0.50851	-0.35157	-0.496657	-0.335811	-0.560116	-0.484929	-0.399649	-0.444684	-0.587347	-0.414143	0.80361	0.140997	-0.141494	-0.213054	0.276723	0.463997	0.256964	0.670368	0.971092	1.22535	0.198546	0.0513945	0.574759	0.750083	0.546159	0.37904	0.489621	-0.122141	0.0681654	0.281857	-0.0181385	0.00368513	0.0874653	0.104174	0.17776	0.215926	0.0791988	0.570294	0.475139	0.1409	-0.073769
AKAP12	0.00428201	-0.2356	-0.125879	-0.396902	-0.408527	-0.482898	-0.575923	-0.482719	-0.525513	-0.459681	-0.514399	-0.410828	-0.573539	-0.521345	-0.483153	-0.489281	-0.616309	-0.409081	-0.27147	0.111138	-0.18119	0.200861	4.86674	-0.0171456	1.09334	5.09491	9.85002	2.72856	-0.367501	0.733163	3.86689	16.5333	3.73842	-0.16961	-0.08243	-0.183619	-0.37531	-0.165794	-0.375232	-0.246708	-0.183725	-0.130888	-0.165331	0.254859	-0.345326	-0.431284	-0.232036	-0.348071	-0.188706
RPS6KA2	-0.263521	-0.300599	-0.353446	-0.549895	-0.405028	-0.503556	-0.559407	-0.528699	-0.528649	-0.528766	-0.511646	-0.471201	-0.612337	-0.516124	-0.491296	-0.488329	-0.613395	-0.439599	-0.242061	-0.211089	-0.184124	0.592507	-0.0374026	0.734988	-0.0225513	0.317925	0.0553606	0.119195	-0.307317	-0.195189	0.572568	1.71044	0.05176	-0.245027	-0.236547	-0.163863	-0.365419	-0.13896	-0.309912	-0.0781796	-0.158818	-0.210909	-0.229609	-0.209464	-0.319164	-0.304676	-0.247343	-0.428501	-0.29822
AFF4	-0.198193	-0.202412	-0.220055	-0.343062	-0.281325	-0.327222	-0.370345	-0.318658	-0.29837	-0.350905	-0.37644	-0.295014	-0.446482	-0.366641	-0.347236	-0.352772	-0.341806	-0.296537	-0.151108	-0.141252	-0.172531	0.0439599	0.0670801	0.0460708	-0.156094	0.317797	-0.0801339	0.204373	-0.107877	-0.0805909	0.349695	0.151251	0.0518929	-0.133949	-0.133591	-0.150938	-0.177168	-0.0993848	-0.244799	-0.0550455	-0.0730731	-0.0794322	-0.0277241	-0.179673	-0.275027	-0.266522	-0.170392	-0.309485	-0.180619
SNTB1	0.355222	0.301463	0.454016	-0.538526	-0.418098	-0.503556	-0.595006	-0.492848	-0.516434	-0.535575	-0.515317	-0.472546	-0.60682	-0.51205	-0.503437	-0.481123	-0.536709	-0.431114	-0.263635	0.517566	0.641188	1.89145	-0.0475575	1.22579	0.984224	3.16806	1.87873	3.96282	-0.324646	-0.228455	0.736063	1.25596	0.0948321	0.184611	0.149579	2.24121	0.0296292	-0.325025	-0.283125	-0.252438	-0.247783	-0.216776	-0.220764	-0.387489	-0.131378	-0.0894699	0.235323	-0.405199	1.35505
PTK2	-0.163823	-0.200485	-0.217027	-0.526487	-0.410586	-0.484923	-0.562934	-0.400622	-0.474174	-0.438424	-0.514552	-0.439968	-0.610866	-0.505811	-0.506102	-0.477724	-0.614852	-0.441534	-0.196528	-0.0848589	-0.135404	-0.0533189	0.642525	0.168121	1.04131	0.361324	0.955841	0.229396	-0.274942	-0.0380567	-0.121993	0.271335	-0.0789189	-0.164832	-0.15469	-0.116381	0.0324112	-0.127822	-0.108185	-0.100526	-0.104565	-0.071257	-0.0812035	-0.111155	-0.161392	-0.131053	-0.242103	-0.241207	-0.113255
CTNNA1	0.69293	0.887964	0.922171	-0.389211	-0.332268	-0.378394	-0.366336	-0.376499	-0.444791	-0.355389	-0.35931	-0.337305	-0.413752	-0.409296	-0.295564	-0.384452	-0.311022	-0.321398	1.1052	0.564478	-0.0920399	0.902867	1.32697	1.28009	1.09623	1.59212	0.974259	2.11956	1.0376	0.715776	2.05889	3.13503	0.968772	1.02879	0.949832	-0.130378	0.296807	0.273587	0.298053	0.174649	0.288228	0.187369	0.352391	0.781127	0.326531	0.704047	1.02772	0.29487	0.368282
TRIOBP	0.063951	0.0495943	-0.0103544	-0.403925	-0.323314	-0.38582	-0.404501	-0.374367	-0.395104	-0.368675	-0.39357	-0.37571	-0.461928	-0.327552	-0.369593	-0.379285	-0.447454	-0.327502	-0.0648111	-0.00249783	-0.16446	-0.278548	-0.109954	-0.0829619	0.135272	-0.2414	0.182643	-0.328074	-0.229284	-0.155744	-0.247439	0.03053	-0.206141	0.00912156	0.0254444	-0.177658	-0.313075	-0.148327	-0.250568	-0.153527	-0.15667	-0.230722	-0.188779	-0.111258	-0.37534	-0.317822	-0.371733	-0.295453	-0.217631
AHCYL2	-0.187874	-0.236977	-0.241404	-0.154789	-0.246437	-0.0654221	-0.202932	0.0225261	-0.064789	-0.192806	-0.360533	-0.134369	-0.456411	-0.272037	-0.300006	-0.341215	-0.233608	0.0236768	0.0591843	-0.156536	-0.109136	0.139315	0.505998	4.46156	0.376054	4.04488	0.0785882	0.962194	-0.304204	-0.125065	-0.164539	-0.14806	0.18204	-0.154595	-0.12907	-0.151875	-0.341823	-0.276167	-0.338039	-0.208318	-0.231321	-0.264	-0.204309	-0.392214	-0.398291	-0.366122	-0.400969	-0.462703	-0.127527
BNC2	-0.251038	-0.274296	-0.312414	-0.570963	-0.4217	-0.529749	-0.600618	-0.556553	-0.539874	-0.577259	-0.508587	-0.485995	-0.660512	-0.532804	-0.556886	-0.493904	-0.669316	-0.485004	-0.31212	-0.205146	-0.203715	-0.32248	-0.0955112	-0.113716	-0.230092	-0.265724	-0.279563	-0.347794	-0.397801	-0.176652	-0.18633	-0.0911443	-0.281119	-0.16159	-0.194508	-0.201299	-0.423944	-0.157947	-0.356172	-0.0652875	-0.156456	-0.259961	-0.241127	-0.286201	-0.534235	-0.333541	-0.308159	-0.288187	-0.334471
LARGE1	-0.122629	-0.168949	-0.226414	-0.541702	-0.4111	-0.494239	-0.574961	-0.531764	-0.524027	-0.543381	-0.531071	-0.474339	-0.630724	-0.522491	-0.5215	-0.487785	-0.632703	-0.462227	-0.214809	-0.0695754	0.185535	-0.0129295	0.0116794	1.30661	-0.231537	0.184143	-0.36215	0.138915	-0.211021	-0.205032	-0.44241	-0.246629	-0.276732	-0.141627	-0.124311	0.0601504	-0.313797	-0.171448	-0.296107	-0.0392885	-0.164114	-0.178112	-0.230123	-0.284146	-0.393797	-0.384127	-0.322777	-0.26501	0.0463061
SLC30A9	-0.00587087	0.0702506	0.0409731	-0.131547	-0.192201	-0.146703	-0.110406	-0.300666	-0.175884	-0.253754	-0.195043	-0.175763	-0.204688	-0.0101228	-0.176526	-0.0405968	-0.0864285	-0.132188	0.0215996	-0.0569099	-0.046768	0.312919	0.518184	0.0749676	2.01846	0.397554	0.920296	0.166424	-0.20106	0.254222	0.0290485	0.115639	0.0956298	-0.00572296	-0.00541085	-0.0683642	0.237766	-0.124531	0.00390936	0.110761	-0.063196	0.134855	-0.0433565	0.0278339	-0.0304233	0.101443	-0.148328	0.0738744	-0.0514095
ZFAND5	-0.0974132	-0.0806781	-0.0707664	-0.313634	-0.256523	-0.315206	-0.336029	-0.324389	-0.285989	-0.24761	-0.243069	-0.0647312	-0.355097	-0.28235	-0.236785	-0.282206	-0.0938968	-0.26066	0.0842786	-0.0233004	0.251865	-0.043095	0.00953563	0.0688763	-0.0237075	0.0343579	0.139707	0.373238	-0.236548	0.080996	0.0393101	0.314896	0.0658515	-0.0448818	-0.078226	0.535768	-0.213953	0.0177386	-0.226151	-0.125093	-0.107786	-0.116269	-0.0440765	-0.1543	-0.288348	-0.255804	-0.161704	-0.203247	0.400537
ACTR1B	-0.217417	-0.255568	-0.287432	-0.417469	-0.299747	-0.346935	-0.416047	-0.337716	-0.397415	-0.368675	-0.410242	-0.319821	-0.471857	-0.38956	-0.399797	-0.381461	-0.435614	-0.344473	-0.233431	-0.176418	-0.104073	-0.203033	-0.148881	0.0502308	0.029623	0.0401188	-0.283551	-0.00973268	-0.202928	-0.0827463	0.134893	0.653316	0.0726314	-0.194863	-0.210213	-0.134195	-0.244143	-0.105714	-0.247066	-0.105898	-0.0974079	-0.17792	-0.228683	-0.21645	-0.319485	-0.0827536	-0.320708	-0.227676	-0.203644
SEMA4C	-0.221661	-0.262729	-0.288795	-0.49221	-0.401118	-0.479387	-0.558444	-0.498446	-0.513462	-0.509004	-0.515776	-0.443406	-0.604982	-0.515233	-0.470272	-0.461272	-0.585344	-0.432305	-0.254665	-0.212575	-0.198873	-0.251723	-0.0271349	0.186692	-0.0124344	0.0301332	-0.217388	0.378541	-0.280753	-0.166593	0.488977	0.484477	0.515583	-0.151267	-0.194112	-0.199825	-0.3139	-0.166385	-0.249229	-0.180099	-0.175566	-0.23505	-0.255834	-0.295857	-0.306485	-0.240943	-0.325535	-0.174056	-0.231903
BZW2	0.197686	0.264007	0.219181	0.198517	0.360449	0.146151	0.209828	0.124748	-0.0685857	0.209083	-0.130805	0.149263	-0.195862	0.260959	-0.158907	-0.10382	0.196272	0.12848	0.537793	0.0528341	1.1325	0.894567	0.19932	1.98602	0.925691	1.21023	0.396619	0.444164	0.110136	0.417893	0.39766	0.388028	0.0759548	0.190498	0.164095	0.548225	0.11309	0.00626252	0.178335	0.0558981	0.063703	-0.00825957	-0.00211571	0.171754	0.0434071	-0.00573113	-0.0302813	0.702032	0.310243
PSME4	-0.0145258	0.112665	0.14923	0.0806366	0.0866967	0.0840428	-0.0161158	0.133144	0.160538	0.186332	0.0348381	0.130135	-0.0401203	0.0527772	0.0948634	0.037583	0.204651	0.0604471	0.0402216	0.00153531	0.172841	0.47316	2.66392	0.417346	0.952573	2.55369	0.330925	2.00886	0.219714	0.721165	2.18641	1.37986	1.12577	-0.0144249	-0.0729909	0.392185	0.148741	0.119167	0.139494	0.136975	0.20098	0.152456	0.150712	0.20966	0.155116	0.507847	0.169542	0.561467	1.11642
GPNMB	1.1796	1.05046	1.62713	-0.419475	-0.0977259	-0.407693	-0.207101	-0.497513	-0.510656	-0.356552	-0.399076	-0.42637	-0.0278007	-0.284133	-0.0860629	-0.354268	0.0827909	0.654429	2.04652	1.0706	-0.146337	4.50026	31.8878	40.9329	20.3305	28.3254	24.8747	16.9618	-0.274319	8.36073	18.8412	16.8588	11.4946	0.964801	1.55893	-0.204312	-0.0983441	2.52923	-0.228315	1.4264	0.19096	0.149474	0.146187	3.88326	0.456857	0.380953	0.419701	-0.256491	0.323088
ZNF462	-0.244464	-0.271267	-0.305904	-0.560429	-0.420157	-0.515167	-0.595166	-0.543226	-0.532611	-0.556334	-0.527247	-0.481363	-0.65996	-0.525929	-0.521944	-0.489009	-0.648368	-0.471755	-0.177451	-0.183706	-0.0676063	-0.118509	0.356156	0.156161	0.0077994	0.2639	0.24822	0.330814	-0.328589	-0.00184511	0.521376	0.188982	0.01467	-0.21602	-0.22338	-0.0408397	-0.25218	-0.187312	-0.322894	-0.126382	-0.183582	-0.193212	-0.149287	-0.314759	-0.343721	-0.180925	-0.202248	-0.341682	-0.175005
CCDC88A	-0.152838	-0.249233	-0.219601	-0.139907	-0.33412	-0.272405	-0.441704	-0.121677	-0.40864	-0.0871859	-0.382252	-0.201616	-0.452182	-0.243515	-0.149135	-0.27568	-0.19062	-0.136207	-0.309282	-0.0949772	-0.171431	-0.0431962	1.03112	0.644435	0.0914806	1.27207	0.575753	0.781231	0.246071	0.112394	0.364915	0.0383732	0.605051	-0.225661	-0.198395	-0.189713	0.457958	0.44075	0.136403	0.411362	0.130695	0.24777	0.272069	0.3732	0.27501	0.143741	0.262352	0.686623	-0.204786
CHN2	-0.286573	-0.349485	-0.407196	-0.0446003	0.0744499	-0.204221	0.151137	-0.201776	-0.346902	-0.248108	-0.367569	0.0471974	-0.639182	0.0158521	-0.434442	0.0114778	-0.607384	-0.263489	-0.352203	-0.220783	-0.207017	-0.387569	1.40358	-0.300839	0.365504	0.109634	-0.223723	-0.28449	-0.362417	0.0250262	-0.0705699	0.0864918	-0.182079	-0.232912	-0.254632	-0.208197	-0.416938	-0.283424	-0.361735	-0.218489	-0.226955	-0.265635	-0.283397	-0.352151	-0.374056	-0.383841	-0.45158	-0.476233	-0.314966
B3GNT2	-0.246045	-0.267686	-0.335883	-0.277852	-0.170281	-0.252692	-0.145685	-0.302931	-0.396259	-0.189485	-0.143958	-0.241665	-0.11128	0.0008274	-0.224793	-0.0431801	-0.251458	-0.242796	-0.218329	-0.190075	-0.199166	0.0303955	0.250094	-0.110224	-0.224456	0.197841	0.0187595	0.708482	-0.319976	0.306815	0.858856	0.560789	0.171405	-0.215764	-0.19784	-0.200964	-0.326367	-0.189084	-0.358335	-0.147582	-0.134769	-0.169264	-0.267353	-0.249322	-0.477258	-0.39413	-0.423861	-0.377387	-0.257783
EHBP1	-0.127789	-0.139893	-0.12058	-0.358612	-0.301599	-0.336808	-0.410114	-0.344646	-0.392132	-0.331973	-0.371699	-0.323557	-0.444643	-0.373772	-0.377292	-0.358211	-0.38279	-0.304874	-0.138391	-0.0438199	-0.160571	-0.0627329	0.123948	0.461175	-0.228358	0.181838	-0.0989037	0.86873	0.0450747	-0.0603297	0.149882	-0.0831952	0.0606669	-0.179677	-0.142395	-0.172837	-0.222299	-0.157778	-0.225018	-0.156248	-0.0383602	0.112926	0.22548	0.083717	-0.179689	-0.0264515	0.038671	-0.149626	-0.190895
RNF144A	-0.324605	-0.376614	-0.435661	-0.472647	-0.403382	-0.38906	-0.585545	-0.431009	-0.508345	-0.282318	-0.511493	-0.34926	-0.496496	-0.403057	-0.347977	-0.424697	-0.505925	-0.244136	-0.338123	-0.252199	-0.20533	0.304112	-0.209585	-0.0637222	-0.0513122	-0.0334934	-0.20683	-0.120928	-0.282205	-0.186495	0.219292	0.439114	-0.0934092	-0.288451	-0.290088	-0.205652	-0.173047	-0.193556	-0.268186	-0.21283	-0.16483	-0.0789513	-0.159057	-0.345577	-0.408884	-0.233941	-0.266787	-0.302344	-0.314109
IFRD1	-0.0257605	0.131944	0.0465753	-0.457431	-0.354909	-0.444823	-0.521883	-0.46526	-0.483749	-0.476122	-0.472033	-0.391401	-0.601856	-0.435908	-0.503437	-0.430272	-0.487892	-0.407295	-0.125333	0.00167683	-0.135257	0.0847542	-0.142111	0.100076	-0.0299222	0.0218118	-0.0788434	-0.226821	-0.276083	-0.162139	-0.219536	-0.0641174	-0.345594	0.0102306	0.134429	-0.109885	-0.168513	-0.176933	-0.173916	0.0166488	-0.101917	-0.183402	-0.189191	-0.120195	-0.360413	-0.314536	-0.0637921	-0.162781	0.0920716
ASAP2	-0.243382	-0.281182	-0.328918	-0.406768	-0.348425	-0.4243	-0.495424	-0.445269	-0.500751	-0.489076	-0.454597	-0.395287	-0.535845	-0.448386	-0.412086	-0.449307	-0.541627	-0.425903	-0.222757	-0.196584	-0.201881	-0.160619	0.0195777	-0.124487	0.211293	-0.269181	-0.236275	-0.103362	-0.349239	-0.170114	-0.284796	0.250031	-0.146186	-0.196398	-0.196729	-0.201901	-0.301535	-0.14453	-0.328148	-0.063497	-0.183797	-0.157626	-0.254086	-0.343214	-0.415144	-0.299674	-0.365389	-0.30535	-0.244462
PAPPA	-0.327684	-0.371243	-0.453073	-0.578989	-0.425302	-0.534205	-0.616975	-0.560285	-0.543671	-0.588219	-0.545907	-0.489881	-0.674302	-0.541335	-0.566065	-0.501654	-0.684434	-0.484706	-0.354701	-0.259487	-0.207457	-0.296161	0.0401132	-0.148778	-0.363635	-0.456604	-0.343263	-0.0983909	-0.387425	-0.141518	-0.226454	0.0323318	-0.370188	-0.277446	-0.29215	-0.209402	-0.366964	-0.263172	-0.417576	-0.240477	-0.205125	-0.277754	-0.311062	-0.342289	-0.50358	-0.416994	-0.2581	-0.478614	-0.350836
FBXW2	0.463575	0.712386	0.787871	-0.320489	-0.240777	-0.299138	-0.324323	-0.306263	-0.358787	-0.318356	-0.332391	-0.258551	-0.431588	-0.25994	-0.297489	-0.280031	-0.30064	-0.236097	0.391882	0.232911	-0.133056	0.0144017	0.110069	0.475734	-0.147134	0.290913	0.132669	-0.0882822	-0.290403	-0.0231841	0.0994962	-0.219496	-0.110292	0.631909	0.689506	-0.140758	-0.28711	-0.201319	-0.325779	-0.139274	-0.157386	-0.211486	-0.182712	-0.139507	-0.398773	-0.329969	-0.268718	-0.327901	-0.181475
GAB1	0.0530491	0.0797525	0.124248	-0.309287	-0.273092	-0.210432	-0.355111	-0.201376	-0.441159	-0.457522	-0.440372	-0.300245	-0.545039	-0.513705	-0.46509	-0.378741	-0.635982	-0.339858	0.432646	-0.029527	-0.0977631	-0.0685029	0.923816	0.672292	1.79227	0.947278	1.37687	2.24633	-0.0171852	0.0932821	0.635176	2.80318	0.875449	0.000846167	0.0386907	-0.0595242	-0.150069	-0.153981	-0.107772	-0.133043	-0.0931136	0.00895652	0.0208187	-0.22097	-0.0824255	-0.117478	0.314894	-0.0269766	0.0239466
NRCAM	-0.292815	-0.338882	-0.410981	-0.576648	-0.159577	-0.517328	-0.591638	-0.54949	-0.530795	-0.49522	-0.533212	-0.487639	-0.628885	-0.433489	-0.566362	-0.487513	-0.68152	-0.481878	-0.285436	-0.254888	-0.204449	-0.394959	0.504192	-0.030814	-0.486194	-0.155498	0.040814	-0.306696	-0.425922	-0.106744	-0.369771	-0.330783	-0.363674	-0.2295	-0.218621	-0.209938	-0.43837	-0.327303	-0.42283	-0.241336	-0.245493	-0.312667	-0.319598	-0.412041	-0.564089	-0.475583	-0.496536	-0.497531	-0.330475
HIPK2	-0.246378	-0.300461	-0.383425	-0.441045	-0.337208	-0.376099	-0.45758	-0.4502	-0.394113	-0.520131	-0.431501	-0.405299	-0.612153	-0.409424	-0.374923	-0.362969	-0.426871	-0.407741	-0.0478923	-0.129577	-0.179942	-0.287658	-0.260472	0.0419109	-0.125021	-0.0570493	-0.161548	0.914136	-0.353908	-0.127795	-0.0595012	-0.0197083	-0.112021	-0.210304	-0.210848	-0.174511	-0.380153	-0.13491	-0.365341	-0.22164	-0.223806	-0.290161	-0.266942	-0.359753	-0.479023	-0.413279	-0.387592	-0.482247	-0.180333
PANX1	-0.154086	-0.164405	-0.221872	-0.407771	-0.296968	-0.390141	-0.417971	-0.432475	-0.291272	-0.430619	-0.43609	-0.359272	-0.518377	-0.370334	-0.400241	-0.396961	-0.338892	-0.346408	-0.153833	-0.157173	-0.197038	0.0579291	-0.0930289	1.09876	0.40178	-0.288512	0.478619	0.469353	-0.223888	-0.149493	-0.0593859	0.497408	-0.214915	-0.145551	-0.122645	-0.201768	-0.343884	-0.144698	-0.296416	-0.201514	-0.165617	-0.204081	-0.108972	-0.0547582	-0.408724	-0.250231	-0.219624	-0.190092	-0.254548
KIF3C	-0.295644	-0.33117	-0.414161	-0.574475	-0.422421	-0.530559	-0.609598	-0.553488	-0.538719	-0.577591	-0.541012	-0.487191	-0.670992	-0.537897	-0.557034	-0.500838	-0.67478	-0.48158	-0.346185	-0.236491	-0.140467	-0.253444	-0.191983	-0.198475	0.101164	-0.339592	-0.206595	-0.274713	-0.346229	-0.227161	-0.271997	-0.0924162	-0.340675	-0.25279	-0.248842	-0.177257	-0.38242	-0.275745	-0.371935	-0.226152	-0.225667	-0.264577	-0.300058	-0.384407	-0.462331	-0.366122	-0.418482	-0.415597	-0.282711
ARHGAP21	-0.169898	-0.198557	-0.214453	-0.537021	-0.410071	-0.50126	-0.518676	-0.510707	-0.484079	-0.511827	-0.518682	-0.456556	-0.610498	-0.515997	-0.471753	-0.482211	-0.542173	-0.443172	-0.179155	-0.0897412	-0.158517	-0.0302392	-0.122365	0.042728	0.565096	0.077245	-0.136912	0.162281	-0.126348	-0.162498	0.00898644	-0.00402209	-0.0418289	-0.110573	-0.124945	-0.132655	-0.291025	-0.100313	-0.275398	-0.173653	-0.069065	-0.186384	0.0198931	-0.19385	-0.130415	-0.337114	-0.213281	-0.197609	-0.178621
RAB38	-0.107316	-0.154628	-0.1657	-0.571131	-0.42098	-0.525294	-0.612164	-0.554021	-0.531125	-0.573107	-0.539024	-0.480018	-0.648192	-0.528093	-0.555849	-0.499342	-0.662576	-0.479198	-0.105916	-0.181867	-0.202982	-0.0542299	1.48809	0.582259	3.44321	0.265948	0.128797	1.53789	-0.34789	0.755652	1.73179	0.947327	0.385303	-0.0967522	-0.102577	-0.209469	-0.187266	-0.248489	-0.338142	-0.191773	-0.23082	-0.279677	-0.320729	-0.437722	-0.491863	-0.446002	-0.418896	-0.406327	-0.345603
FBLN2	0.52133	0.0522107	0.393301	-0.487695	-0.419642	-0.505851	-0.598854	-0.516838	-0.532941	-0.424308	-0.521894	-0.418151	-0.523893	-0.523509	-0.495738	-0.495535	-0.660208	-0.37112	-0.217648	0.582238	-0.187206	0.138708	3.65673	-0.198698	1.53906	-0.131174	0.814247	0.716602	-0.246613	-0.165731	2.51674	0.0596768	4.03208	-0.0145955	0.224615	-0.159577	-0.312766	0.0622927	-0.143626	0.291107	0.207493	0.114561	0.589243	0.174938	-0.349178	-0.0867548	0.209259	-0.190844	0.023566
CAB39L	-0.312371	-0.348934	-0.380851	-0.453752	-0.332679	-0.373128	-0.485963	-0.438205	-0.504218	-0.499704	-0.477539	-0.409035	-0.653157	-0.437436	-0.420229	-0.436254	-0.397545	-0.389877	-0.302809	-0.258426	-0.205403	-0.270247	-0.0353716	-0.270605	0.0332362	-0.0838058	0.309105	0.395444	-0.406103	-0.0887097	-0.0936298	0.985271	-0.215048	-0.268914	-0.281997	-0.209067	-0.434866	-0.32435	-0.417885	-0.244201	-0.244562	-0.241302	-0.3305	-0.444913	-0.547236	-0.466151	-0.498881	-0.484502	-0.342653
PICALM	1.10654	0.855465	0.985157	0.205372	0.122202	0.0647353	0.35463	0.20458	0.0933527	0.272522	0.179986	0.263284	0.431333	0.334936	0.260836	0.0636883	0.499191	0.130415	0.37837	1.30714	-0.0210137	1.28672	1.94946	0.634258	1.07224	1.05379	1.05356	1.93147	0.599085	0.790929	2.76002	1.03254	0.698374	0.402928	0.505168	-0.0528942	0.202939	0.600234	0.595287	0.207094	0.343554	0.409255	0.503882	1.25254	-0.125279	0.526281	1.32532	0.191638	0.80767
LRRFIP2	-0.10715	-0.0843962	-0.14859	-0.302598	-0.224414	-0.265519	-0.393597	0.0455826	-0.259577	-0.314868	-0.302413	-0.185626	0.162877	-0.269745	-0.350938	-0.174114	-0.356925	-0.234608	0.0166035	-0.088043	0.186195	0.259168	1.04432	0.833862	0.191638	2.13237	0.0546567	0.291042	-0.122612	0.205078	0.129474	0.281086	0.534727	-0.128659	-0.118917	0.298763	-0.181496	-0.115755	0.174317	-0.0432994	-0.0823776	-0.0447115	-0.0921051	-0.169093	0.120608	-0.0270231	-0.197697	-0.0598001	0.21462
USP6NL	-0.192617	-0.177212	-0.254425	-0.419308	-0.313743	-0.409178	-0.429838	-0.424211	-0.393123	-0.453703	-0.428748	-0.403805	-0.529961	-0.371225	-0.435331	-0.374934	-0.507565	-0.386453	-0.231841	-0.154767	-0.205183	0.34106	-0.284393	0.157944	-0.164188	0.223701	-0.147471	-0.295759	-0.327655	-0.0705321	0.0144055	-0.263269	-0.328312	-0.0526453	-0.0846509	-0.207929	-0.336362	-0.273129	-0.35339	-0.222499	-0.209491	-0.253036	-0.257377	-0.388105	-0.446762	-0.413136	-0.434479	-0.363731	-0.317154
ITPKC	-0.15908	-0.100921	-0.156161	-0.516622	-0.379814	-0.482763	-0.546899	-0.492715	-0.495469	-0.479444	-0.496351	-0.416656	-0.633482	-0.507848	-0.517503	-0.475412	-0.594633	-0.429625	0.214746	-0.161347	-0.18838	-0.342017	-0.229895	-0.124487	-0.287469	-0.131942	-0.367664	0.0775998	-0.379642	-0.180819	-0.227492	0.0142079	-0.284974	-0.116118	-0.129704	-0.197548	-0.400039	-0.280386	-0.369771	-0.230091	-0.219798	-0.274676	-0.292653	-0.40033	-0.495073	-0.423139	-0.403727	-0.42349	-0.291655
SEC14L1	-0.111145	-0.147329	-0.139354	-0.302431	-0.214328	-0.348015	-0.317908	-0.352776	-0.384209	-0.3431	-0.338509	-0.234641	-0.412649	-0.287825	-0.257365	-0.26018	-0.0928039	-0.310084	-0.143273	-0.0598817	-0.157416	-0.114966	0.00998696	0.60447	0.706443	0.247641	0.0999388	0.0580453	-0.119914	0.0798464	-0.138251	1.32454	-0.009126	0.00204055	-0.112651	-0.00574763	-0.0779425	-0.0474894	-0.119415	-0.0417953	-0.0542494	-0.105689	0.0183504	0.0252657	-0.0483994	-0.0363115	-0.0137327	0.0311537	-0.080905
CAPN5	-0.271011	-0.318088	-0.293488	-0.562436	-0.420465	-0.517868	-0.608476	-0.542959	-0.534262	-0.567461	-0.535506	-0.482857	-0.662902	-0.532422	-0.550371	-0.494311	-0.660572	-0.476518	-0.186762	-0.209957	-0.200707	-0.222165	-0.246594	-0.174258	-0.394419	-0.0713877	0.0873865	-0.359891	-0.336683	-0.11436	-0.0181089	-0.00465802	-0.234723	-0.183004	-0.199902	-0.203911	-0.398597	-0.285702	-0.395734	-0.241121	-0.227313	-0.260345	-0.290493	-0.372594	-0.508716	-0.434999	-0.325535	-0.42775	-0.324956
EDNRB	-0.103572	-0.0538249	-0.210668	-0.425662	-0.40544	-0.443743	-0.536155	-0.409418	-0.519405	-0.355555	-0.514858	-0.397528	-0.574826	-0.506957	-0.379809	-0.476772	-0.627603	-0.406402	-0.302696	-0.0605893	-0.164974	-0.182585	0.553387	0.124293	0.862532	2.6812	0.738229	0.965176	-0.179891	0.00677669	-0.263581	0.850454	0.460148	-0.137105	-0.0995629	-0.173841	-0.353569	-0.193725	-0.299816	-0.214048	-0.175566	-0.265828	-0.261696	-0.116908	-0.404872	-0.223366	-0.349806	-0.472224	-0.224767
AKR1E2	-0.31104	-0.370004	-0.422034	-0.571131	-0.419025	-0.525699	-0.606552	-0.54829	-0.539544	-0.58058	-0.521588	-0.488685	-0.666947	-0.529494	-0.54208	-0.497575	-0.667676	-0.482026	-0.342551	-0.260053	-0.18163	-0.347888	-0.192998	-0.290514	-0.333863	-0.377615	-0.471367	-0.561734	-0.397075	-0.202733	0.205802	-0.0905084	-0.343334	-0.271218	-0.278428	-0.189646	-0.406119	-0.321312	-0.417885	-0.253727	-0.253509	-0.309204	-0.334408	-0.437106	-0.541458	-0.474011	-0.509086	-0.471097	-0.315061
ZEB2	-0.249374	-0.339983	-0.358897	-0.456762	-0.391958	-0.420115	-0.473134	-0.428076	-0.43175	-0.432114	-0.476927	-0.428761	-0.306922	-0.459718	-0.395503	-0.420483	-0.423046	-0.390026	-0.337215	-0.145073	-0.182143	0.0435549	0.192324	0.249017	0.170103	0.0764769	0.478033	0.313746	0.0971656	-0.108468	0.390511	0.189194	0.142557	-0.277275	-0.240434	-0.167546	0.0869183	-0.0343256	0.215116	-0.104035	-0.0590448	-0.0914546	0.195552	-0.0291793	0.288973	0.04214	0.418322	0.272444	-0.251313
MBNL2	0.58283	0.652896	0.659628	-0.451579	-0.376212	-0.460215	-0.4935	-0.411817	-0.485895	-0.438258	-0.488245	-0.351502	-0.555703	-0.397327	-0.452061	-0.419259	-0.517401	-0.391664	0.038859	0.676274	0.0360715	0.340857	0.367327	0.0146483	-0.183554	0.70711	0.842871	0.730688	0.210686	0.130428	-0.0515456	0.171176	-0.0823753	0.434323	0.392693	0.392922	-0.235179	-0.0130612	-0.112821	0.0122799	0.23011	0.0583927	0.275669	0.411106	-0.129773	-0.0333106	0.270488	-0.291319	0.3699
FARP1	-0.015358	-0.157382	-0.194316	-0.535014	-0.407498	-0.49721	-0.5655	-0.518703	-0.494974	-0.530261	-0.515317	-0.452073	-0.619692	-0.501609	-0.507139	-0.480171	-0.62232	-0.448829	-0.337782	-0.0335601	-0.157049	0.513854	0.876088	-0.0651336	0.147846	0.195025	0.615404	0.457753	-0.269442	0.128129	0.087851	0.561531	-0.0402337	-0.0474412	-0.091869	-0.143973	-0.234663	0.0874388	-0.131057	0.289531	0.185878	0.528517	0.120578	0.0912161	-0.0387693	-0.0828965	-0.0276611	-0.0343681	-0.0849963
PLCB4	-0.285075	-0.303077	-0.351932	-0.556417	-0.414702	-0.512737	-0.593563	-0.532164	-0.532776	-0.568457	-0.528012	-0.475535	-0.646353	-0.533823	-0.542228	-0.493224	-0.655108	-0.465055	-0.328585	-0.232246	-0.190728	-0.359833	0.182169	-0.00763711	0.509453	0.5298	-0.27053	-0.210249	-0.338136	-0.140297	0.439629	0.365558	0.202911	-0.257909	-0.266054	-0.181208	-0.412713	-0.306967	-0.385741	-0.238471	-0.141855	-0.262654	-0.243287	-0.42971	-0.448849	-0.375696	-0.348565	-0.150503	-0.288134
STIM1	-0.140937	-0.169225	-0.176904	-0.267485	-0.209903	-0.225959	-0.288563	-0.22963	-0.0883947	-0.244953	-0.247505	-0.294865	-0.280444	-0.315965	-0.213244	-0.241553	-0.321587	-0.149158	-0.0787776	-0.102548	0.216572	-0.253444	0.641058	-0.0664707	0.559459	0.497411	0.26394	0.324683	-0.226483	-0.0811657	0.0200551	0.500269	0.543633	-0.0788364	-0.061093	0.167904	-0.36614	-0.183008	-0.339893	-0.205668	-0.200831	-0.250439	-0.25748	-0.314861	-0.235543	-0.376125	-0.29754	-0.354836	0.13327
ATP2C1	0.0509686	0.0921462	0.106533	-0.210803	-0.148154	-0.209756	-0.212874	-0.215503	-0.323956	-0.227847	-0.219974	-0.180246	-0.400697	-0.085501	-0.266249	-0.233667	-0.124681	-0.17521	-0.0780963	0.0315363	-0.130708	0.0366715	0.49573	0.244931	-0.050445	0.372846	0.0995869	0.455599	-0.26664	0.212766	-0.0981264	0.381563	0.252498	0.00519714	-0.0360281	-0.116783	-0.176859	-0.0402324	-0.000829903	-0.0837662	-0.130117	-0.093282	-0.0816149	-0.167757	-0.00265663	-0.160633	-0.29492	-0.146369	-0.0526464
CHL1	-0.034249	-0.141958	-0.165094	-0.537857	-0.40544	-0.520568	-0.585545	-0.528966	-0.524687	-0.558991	-0.515929	-0.451774	-0.646721	-0.448513	-0.511432	-0.43843	-0.568586	-0.455677	-0.176884	-0.122997	-0.199973	9.84188	3.73503	1.54997	1.38803	-0.109154	1.58029	4.44008	-0.422705	2.417	8.49754	8.45489	-0.0180329	-0.119019	0.0608208	-0.205451	-0.44177	-0.333463	-0.426952	-0.262107	-0.255799	-0.314302	-0.337699	-0.450974	-0.568422	-0.482156	-0.516533	-0.480869	-0.318486
DNAJC13	-0.0858456	-0.102436	-0.0451783	0.119094	0.0913278	0.0847179	0.161239	0.12115	0.0991303	0.0752307	0.127831	0.00356169	0.520328	0.0611809	0.0827226	0.0933286	0.218312	-0.0229187	-0.0180289	-0.0701415	-0.135404	0.368695	1.64154	0.303616	0.872649	2.50581	1.66464	0.554034	-0.202928	-0.0231841	0.271407	0.840597	2.23382	-0.0755945	-0.0875857	-0.0997059	0.12937	0.168109	0.0678894	0.0909216	-0.00386195	0.0619513	0.0247268	0.143401	0.108731	-0.0108755	0.0207434	0.00121162	-0.0973654
FGD6	-0.309875	-0.369315	-0.43127	-0.557253	-0.41532	-0.518813	-0.584422	-0.538428	-0.510986	-0.552182	-0.530306	-0.478972	-0.575929	-0.520836	-0.543857	-0.483434	-0.642722	-0.467586	-0.282257	-0.244204	-0.204009	-0.391719	0.209926	-0.0701107	-0.373463	0.161867	-0.363792	-0.440761	-0.413159	-0.232406	-0.0262951	-0.335341	-0.0674861	-0.284868	-0.294292	-0.205518	-0.383141	-0.289246	-0.388934	-0.234675	-0.232824	-0.294489	-0.298104	-0.411732	-0.532951	-0.445574	-0.432825	-0.454059	-0.284138
NTN4	-0.218998	-0.22899	-0.118157	-0.571632	-0.422832	-0.532585	-0.607353	-0.559219	-0.54235	-0.582241	-0.540706	-0.488087	-0.666028	-0.537388	-0.561772	-0.502197	-0.683159	-0.488279	-0.211175	-0.174225	-0.185372	-0.0166749	-0.0274734	-0.134738	-0.521314	0.271069	0.0910232	-0.344977	-0.390953	-0.0919429	-0.276264	-0.1877	-0.353039	-0.111085	-0.106146	-0.19132	-0.371292	-0.243258	-0.369462	-0.23045	-0.222661	-0.277273	-0.286276	-0.406493	-0.493147	-0.434142	-0.466887	-0.439777	-0.219914
PPP2CB	0.180376	0.248859	0.196167	-0.134724	-0.0415347	-0.101067	0.0124278	-0.120611	-0.16664	-0.0777199	-0.0375065	0.00206732	-0.06384	0.207608	-0.154317	0.041526	-0.0121104	-0.127573	0.161946	0.127907	-0.05029	0.0370764	0.195935	0.0743734	0.476067	0.0868466	0.113312	0.270991	-0.152186	0.0542684	0.151381	0.12327	0.0376685	0.198261	0.227312	-0.0873166	-0.0485767	-0.0494302	-0.126936	-0.0430129	-0.0359983	-0.142045	-0.148053	0.0490982	-0.149033	-0.225367	-0.1817	-0.24697	-0.0119237
RNF6	-0.069368	-0.0222896	-0.0211044	-0.198262	-0.190966	-0.188694	-0.200687	-0.200976	-0.197839	-0.151787	-0.171183	-0.129438	-0.217743	-0.15846	-0.23264	-0.19111	-0.212114	-0.16479	0.00116082	-0.0918639	-0.0976163	0.127573	-0.16558	0.206526	-0.217663	0.0640588	0.00573793	-0.0929223	-0.144922	-0.0142749	-0.113922	0.108749	-0.0480771	-0.100421	-0.0810022	-0.0858432	-0.242494	-0.155921	-0.242532	-0.0581253	-0.0969069	-0.182921	0.0144423	-0.215936	-0.356882	-0.290957	-0.172461	-0.333163	-0.0985071
LGI4	-0.28624	-0.31974	-0.361319	-0.574475	-0.41779	-0.526914	-0.609919	-0.554021	-0.52964	-0.58058	-0.537189	-0.484202	-0.668418	-0.535351	-0.555405	-0.498662	-0.680974	-0.484259	-0.195506	-0.236562	-0.197405	0.288321	0.125527	-0.150858	-0.338776	-0.042711	0.0605223	0.142892	-0.393236	0.146019	0.784142	0.285643	0.0670479	-0.233339	-0.236468	-0.208197	-0.363667	-0.280808	-0.415103	-0.243771	-0.240554	-0.300645	-0.30376	-0.447173	-0.482073	-0.472725	-0.472679	-0.472224	-0.342178
PTPRG	-0.183962	-0.227613	-0.268809	-0.537857	-0.413056	-0.512467	-0.581375	-0.530965	-0.527989	-0.511163	-0.524953	-0.450877	-0.61675	-0.51969	-0.511876	-0.480579	-0.637439	-0.455826	-0.128853	-0.155262	-0.166368	-0.166288	1.28183	0.00261419	-0.042207	0.383984	0.31849	0.272316	0.0123883	-0.0319496	0.603353	0.433603	0.375466	-0.201005	-0.186021	-0.0781417	-0.31153	-0.265028	-0.211418	-0.173868	-0.0944734	-0.203311	-0.0693763	-0.266375	-0.264594	-0.260377	-0.171909	-0.411087	-0.125909
DENND5A	-0.0896737	-0.191671	-0.1174	-0.174519	-0.229559	-0.19747	-0.136544	-0.113148	0.032275	-0.124552	-0.220739	-0.161865	-0.449608	-0.260704	-0.176674	-0.209193	-0.218307	-0.168511	-0.2734	0.056655	-0.172458	0.00397536	0.810081	0.241291	0.374754	0.23996	0.334561	0.411518	0.0902132	0.113831	0.25711	0.1716	0.0441825	-0.167733	-0.0886169	-0.157501	-0.193654	0.142372	-0.0450287	-0.0604172	-0.0304871	0.018863	-0.0323521	0.0737526	-0.0840305	0.0405681	0.22429	-0.177313	-0.10355
TTL	-0.0837651	-0.186989	-0.145865	-0.486023	-0.406778	-0.487759	-0.566462	-0.522835	-0.481273	-0.55733	-0.443125	-0.473442	-0.617117	-0.478945	-0.505658	-0.485202	-0.619953	-0.437068	-0.24365	-0.104812	0.238658	-0.239981	-0.150235	-0.190601	0.00288548	-0.0921272	0.11038	-0.155894	-0.300572	-0.212361	0.0199399	0.0168576	-0.16945	-0.142736	-0.146837	-0.0262403	-0.21251	-0.0910309	-0.218836	-0.0420102	-0.164687	-0.146181	-0.221484	-0.325442	-0.310176	-0.0360257	0.0692858	-0.289941	0.00929404
WEE1	-0.283744	-0.277051	-0.307569	-0.380349	-0.251892	-0.327222	-0.331539	-0.410218	-0.357467	-0.359209	-0.324132	-0.297555	-0.270698	-0.256248	-0.354491	-0.344614	-0.326323	-0.289541	-0.23275	-0.204367	-0.189701	-0.295959	0.0328919	-0.0470081	0.0235528	-0.253178	-0.303142	0.0610282	-0.306487	-0.138716	-0.0480866	-0.0640114	-0.106171	-0.214314	-0.212196	-0.1942	-0.339762	-0.2306	-0.322894	-0.21412	-0.197539	-0.208793	-0.280106	-0.301918	-0.429268	-0.336256	-0.331878	-0.364984	-0.237231
VAMP5	-0.303633	-0.363394	-0.393115	-0.430845	-0.268255	-0.38528	-0.476021	-0.409951	-0.358952	-0.468649	-0.299354	-0.351502	-0.527387	-0.378737	-0.433554	-0.309535	-0.543813	-0.350427	-0.329948	-0.244062	-0.135844	-0.138552	0.263521	0.200955	0.275608	0.301282	-0.20378	0.178687	-0.358059	0.0263194	0.269216	0.523905	-0.0442218	-0.279323	-0.284615	-0.154085	-0.324306	-0.275407	-0.355966	-0.171432	-0.218366	-0.256594	-0.306331	-0.334585	-0.445318	-0.349832	-0.435169	-0.263131	-0.250171
CAPG	1.06018	1.0915	0.880079	0.163236	-0.0442104	0.293861	-0.244465	0.217507	0.153605	0.104127	0.423174	0.124606	0.266214	0.255356	0.843738	0.176947	0.115943	0.340765	1.45038	0.346405	-0.112731	2.07112	0.0748655	2.25278	2.33396	2.33247	0.800756	1.74205	0.230921	0.879734	1.71818	2.44685	0.695051	0.830177	0.921119	-0.170426	1.72883	1.17058	0.0650046	1.29132	0.113947	0.866491	0.0914732	0.716409	0.34242	0.0940123	0.426045	-0.00968781	-0.0712
TENM3	-0.327684	-0.382948	-0.435055	-0.57414	0.116336	-0.452519	0.197641	-0.0518413	-0.527659	-0.487083	-0.533824	-0.263035	-0.63385	-0.375172	-0.550223	-0.119184	-0.616492	-0.0760645	-0.344595	-0.257577	-0.204963	3.3979	2.50877	1.21546	1.14638	0.016819	0.737525	5.20022	-0.14679	0.878656	11.0801	3.51415	-0.0967327	-0.288792	-0.287629	-0.204714	-0.0049916	-0.0177022	0.0315207	-0.181961	0.162689	0.10302	-0.0104462	-0.0520873	0.0957304	0.42811	-0.270235	-0.2828	-0.337611
LIMA1	0.196687	0.0983431	0.25779	-0.331692	-0.260022	-0.331813	-0.285516	-0.360506	-0.433731	-0.293943	-0.380417	-0.233745	-0.416694	-0.169538	-0.301191	-0.286013	-0.169126	-0.291774	0.482835	0.240977	-0.17598	1.28469	0.855778	0.370918	0.305092	1.22521	1.11668	0.502165	0.0835722	0.280375	1.32651	1.08352	1.58614	0.0380428	-0.0698182	-0.188775	0.0598193	0.263208	0.338233	0.305933	0.435167	0.205355	0.818484	0.543829	-0.0597949	0.184896	-0.0203522	0.0137397	-0.0966042
ENC1	-0.303716	-0.348384	-0.422034	-0.518795	-0.393193	-0.482898	-0.561331	-0.490449	-0.495799	-0.5193	-0.495893	-0.43683	-0.616566	-0.500463	-0.507287	-0.46304	-0.5715	-0.436771	-0.320409	-0.250501	-0.20643	-0.292416	0.34194	-0.25248	-0.00217296	-0.417813	-0.409192	-0.344314	-0.406829	-0.176508	-0.286295	0.0149498	-0.239376	-0.243065	-0.269703	-0.208264	-0.418586	-0.318527	-0.413146	-0.257236	-0.232252	-0.300645	-0.322581	-0.42971	-0.526692	-0.455005	-0.490606	-0.462077	-0.340655
CCDC113	-0.288986	-0.347695	-0.431119	-0.53886	-0.395766	-0.507336	-0.566462	-0.532297	-0.473844	-0.553511	-0.481821	-0.454912	-0.660879	-0.492187	-0.534529	-0.468478	-0.606109	-0.445852	-0.333468	-0.265501	-0.202688	-0.358821	0.281461	-0.232349	-0.118228	0.26326	-0.261145	0.649653	-0.393754	-0.040284	-0.203971	0.474302	-0.200425	-0.271559	-0.296592	-0.200629	-0.400761	-0.305195	-0.400989	-0.253154	-0.251004	-0.287372	-0.31857	-0.418821	-0.535038	-0.45229	-0.495157	-0.440904	-0.326383
CSNK2A2	-0.199941	-0.238768	-0.281073	-0.412954	-0.285648	-0.341939	-0.419094	-0.389427	-0.376615	-0.416835	-0.371851	-0.332075	-0.472776	-0.393635	-0.370333	-0.332105	-0.448183	-0.3409	-0.244445	-0.193966	-0.190361	-0.270754	-0.0853563	-0.142687	-0.241943	-0.197105	-0.0867033	-0.297416	-0.30877	-0.152439	-0.139519	0.311293	-0.287101	-0.124735	-0.130656	-0.194468	-0.336568	-0.232963	-0.327942	-0.215409	-0.207344	-0.248515	-0.234443	-0.311985	-0.395081	-0.382984	-0.419034	-0.343436	-0.281855
RTKN	-0.168317	-0.12681	-0.165548	-0.574475	-0.424479	-0.528939	-0.613928	-0.554421	-0.54136	-0.582241	-0.542695	-0.492421	-0.672096	-0.540317	-0.561328	-0.502741	-0.681338	-0.483962	-0.175635	-0.175286	-0.16923	-0.245244	-0.208456	-0.184881	-0.338343	-0.0717718	-0.0608948	-0.392703	-0.386076	-0.0333147	0.158414	-0.0773659	-0.082907	-0.0957285	-0.134305	-0.206522	-0.384275	-0.292368	-0.392231	-0.208963	-0.219082	-0.267751	-0.251412	-0.418204	-0.502777	-0.466151	-0.388143	-0.392546	-0.272721
ART3	-0.344328	-0.393965	-0.459583	-0.576147	-0.420774	-0.516787	-0.607033	-0.55029	-0.524687	-0.574934	-0.539483	-0.483305	-0.673015	-0.527839	-0.544449	-0.495671	-0.671319	-0.480538	-0.307011	-0.268544	0.0128118	0.213717	-0.208456	-0.068625	0.81137	0.830779	-0.0825974	0.234533	-0.414093	0.638539	0.484365	0.57976	0.260341	-0.301078	-0.310711	0.255367	-0.402409	-0.322071	-0.399649	-0.25344	-0.240268	-0.287564	-0.308697	-0.440393	-0.553335	-0.457006	-0.461784	-0.479992	0.398158
KIFC3	-0.0254276	0.019023	0.0813992	-0.567619	-0.360363	-0.491539	-0.595968	-0.529499	-0.515113	-0.568623	-0.52587	-0.459993	-0.621714	-0.521472	-0.541192	-0.494311	-0.614852	-0.461929	-0.235588	-0.0856373	-0.201367	-0.136932	-0.0797147	0.067762	0.0979843	0.834107	-0.148292	0.148029	-0.190164	-0.136201	-0.138481	1.43477	-0.140602	0.00895093	0.0322658	-0.205183	-0.0783547	-0.143264	-0.172474	-0.145577	-0.172059	-0.207254	-0.118125	-0.226825	0.0535187	-0.16392	-0.186251	-0.128454	-0.23314
FRAS1	-0.233895	-0.198006	-0.213393	-0.450575	-0.386195	-0.495995	-0.518836	-0.414749	-0.512142	-0.562645	-0.522659	-0.339995	-0.672096	-0.522236	-0.3767	-0.455697	-0.655108	-0.45523	-0.2734	-0.198212	-0.145236	-0.331692	1.22677	-0.20724	-0.410751	-0.191728	1.31071	0.966336	-0.413159	-0.0532885	0.670573	2.23911	1.21458	-0.0803721	-0.152231	-0.201567	-0.440224	-0.332703	-0.423243	-0.259815	-0.255728	-0.312667	-0.344178	-0.459603	-0.552693	-0.478441	-0.516533	-0.427624	-0.290323
DPYSL2	0.144591	0.0325184	0.174061	-0.437032	-0.383005	-0.423895	-0.47586	-0.421279	-0.462289	-0.370502	-0.460409	-0.32804	-0.488957	-0.416299	-0.415047	-0.388395	-0.417035	-0.312466	-0.156899	0.27402	-0.171431	0.242566	3.13634	0.0996302	2.53283	1.33301	1.83333	1.70328	1.03356	0.803144	1.94982	4.10175	2.46486	-0.0357532	0.0338522	-0.159443	0.889173	0.302784	0.719744	0.332075	0.216368	0.333562	0.332542	0.592932	0.335198	0.140169	0.760739	0.326065	-0.0842351
KCTD9	-0.0204344	0.0349972	0.0108428	-0.451913	-0.339369	-0.434291	-0.454693	-0.450333	-0.450569	-0.464663	-0.4003	-0.390206	-0.483992	-0.407641	-0.443178	-0.399952	-0.526326	-0.393897	0.244269	-0.0421925	-0.139219	0.113199	-0.136808	-0.181984	-0.283856	-0.0998085	0.0926655	0.236522	-0.306072	0.0253136	-0.051315	0.327827	-0.285107	-0.0457349	0.00315564	-0.15067	-0.272478	-0.204863	-0.272307	-0.14751	-0.09841	-0.146565	-0.211714	-0.298631	-0.43007	-0.265235	-0.31795	-0.355713	-0.214205
CLDND1	-0.145098	-0.131768	-0.156009	-0.399076	-0.322079	-0.381904	-0.407708	-0.415549	-0.423662	-0.397073	-0.339732	-0.311602	-0.404927	-0.274456	-0.36071	-0.30464	-0.416853	-0.324971	-0.0792318	-0.0981613	-0.15206	5.95225	1.64831	0.0738534	1.7969	0.301922	-0.0619506	2.14292	0.602094	0.940015	2.68312	0.770539	0.0265016	-0.100847	-0.0793365	-0.142098	0.0639409	-0.0986254	0.0761316	-0.0234599	0.00758974	-0.0903967	-0.0824376	-0.0657499	-0.216925	-0.0943284	-0.094269	0.0131133	-0.172912
ARHGAP24	-0.254284	-0.306658	-0.370101	-0.13556	-0.00644084	0.0161288	-0.0829848	-0.0561061	0.353345	-0.261726	0.0868405	-0.153497	0.312734	-0.0723862	-0.337317	-0.0781231	-0.270584	-0.217935	-0.332673	-0.185971	-0.156462	0.277894	1.10942	0.494974	-0.197718	0.309092	0.167158	1.09212	-0.359719	-0.0680893	0.292392	1.07451	0.539379	-0.212096	-0.19435	-0.19708	-0.369849	-0.258868	-0.373377	-0.198649	-0.220299	-0.216295	-0.315382	-0.373005	-0.481591	-0.449003	-0.408002	-0.441656	-0.307735
TUBB2A	0.144841	0.229029	0.29973	-0.293235	-0.244894	-0.228389	0.0037685	-0.20684	-0.517094	-0.534911	-0.163077	-0.319522	-0.243669	-0.345505	-0.496034	0.0216751	-0.581154	-0.291476	-0.217307	0.0427866	-0.196525	0.094978	0.198643	0.295296	2.28815	0.120516	0.392044	1.01953	-0.28345	0.0863128	0.354538	0.158246	0.104404	0.263355	0.254915	-0.199825	-0.23353	-0.216761	-0.264374	-0.108118	-0.143573	-0.259287	-0.229403	-0.189432	-0.339066	-0.290957	-0.422757	-0.262504	-0.273672
PYROXD2	-0.310957	-0.357472	-0.382819	-0.55558	-0.418922	-0.514357	-0.590837	-0.516704	-0.516434	-0.565302	-0.534894	-0.477029	-0.65757	-0.531022	-0.513949	-0.495127	-0.658387	-0.465651	-0.316208	-0.256091	-0.19337	-0.369348	1.17284	-0.246983	0.635769	0.795573	-0.288127	0.129303	-0.325372	0.208742	0.718422	-0.0952779	0.664741	-0.25262	-0.280808	-0.20458	-0.367479	-0.252118	-0.298476	-0.227083	-0.123675	-0.252459	-0.173455	-0.336229	-0.340992	-0.369837	-0.379318	-0.261878	-0.216013
LPCAT2	-0.0428207	-0.0348211	-0.0295832	-0.500904	-0.366847	-0.466696	-0.49799	-0.473257	-0.462454	-0.491567	-0.495587	-0.416058	-0.46064	-0.419737	-0.431629	-0.42225	-0.293718	-0.375437	-0.0540239	-0.0366027	-0.192196	0.208959	1.56098	0.122807	1.51146	1.61657	0.160706	1.18823	-0.23136	0.0589386	2.27219	1.86116	0.134714	-0.0458202	-0.0543509	-0.135936	-0.390354	-0.139551	-0.314033	-0.155317	-0.134125	-0.206966	-0.0972473	-0.0667772	-0.262026	-0.332398	-0.457372	-0.295954	-0.0234364
CDY1, CDY1B, CDY2A, CDY2B, CDYL	-0.206682	-0.252814	-0.293185	-0.27618	-0.321668	-0.284826	-0.281988	-0.300133	-0.361924	-0.32068	-0.262188	-0.27484	-0.41982	-0.217413	-0.231752	-0.293627	-0.344903	-0.290285	-0.202092	-0.174933	-0.187426	-0.0320613	-0.0223959	-0.160887	-0.153204	-0.329863	-0.0659392	-0.0973966	-0.267782	-0.0976189	0.0139443	-0.168516	-0.222759	-0.188891	-0.184831	-0.187905	-0.332962	-0.219209	-0.304761	-0.172005	-0.135055	-0.255921	-0.211508	-0.294111	-0.317559	-0.287956	-0.257962	-0.322013	-0.272245
MMP2	0.569265	0.235776	0.61466	-0.262804	-0.27371	-0.243781	-0.234041	-0.358773	-0.380412	-0.300254	-0.37491	-0.290979	-0.249737	-0.227344	-0.260179	-0.209057	-0.0722207	-0.0976503	-0.0919492	0.853874	-0.165781	7.62826	19.7829	2.59894	18.5909	12.6146	13.7451	12.0123	3.76584	3.97503	16.5987	23.724	11.2375	0.594456	1.91539	-0.175181	-0.0217868	5.04797	1.26136	3.34274	2.41337	2.08172	7.04462	2.00912	1.2133	1.04343	1.29884	2.45471	-0.00345562
SLC39A14	-0.208263	-0.202963	-0.288643	-0.338213	-0.199405	-0.369483	-0.354309	-0.335983	-0.323626	-0.176864	-0.326885	-0.0834109	-0.447034	-0.290244	-0.266693	-0.264259	-0.158925	-0.197689	-0.281008	-0.11585	-0.167542	0.866426	0.372179	1.20878	0.954885	0.569359	0.91009	0.950428	0.871887	1.51308	1.70953	0.472395	0.267387	-0.15869	-0.187925	-0.15817	0.717511	0.394761	1.13051	0.385864	0.403675	0.326444	0.600967	0.724216	0.65957	0.588728	0.970905	0.36653	0.00177745
DOPEY2	-0.084847	-0.175146	-0.169939	-0.552236	-0.361907	-0.508821	-0.599015	-0.530032	-0.525017	-0.562645	-0.518529	-0.482409	-0.632195	-0.521854	-0.535418	-0.478675	-0.631246	-0.459845	-0.241607	0.0446971	-0.195131	-0.134098	-0.308764	-0.137636	0.24598	-0.255226	0.197542	-0.126397	-0.36636	-0.113713	0.34174	0.601064	0.426913	-0.166539	-0.0568098	-0.196946	-0.343059	-0.214399	-0.364311	-0.18325	-0.220871	-0.274195	-0.280826	-0.376703	-0.418514	-0.39756	-0.395177	-0.437897	-0.171675
NAV2	-0.12471	-0.0954129	-0.130119	-0.49639	-0.399883	-0.462915	-0.513705	-0.472457	-0.501577	-0.495884	-0.498187	-0.441164	-0.607188	-0.492441	-0.471161	-0.454746	-0.494632	-0.401489	-0.262386	-0.129931	-0.198066	-0.30922	0.0367282	0.417644	-0.204511	0.0330777	-0.147588	-0.234444	-0.311052	-0.244046	-0.442179	-0.34011	-0.262374	0.0277199	-0.0200849	-0.207259	-0.376238	-0.244101	-0.366577	-0.228659	-0.228601	-0.289392	-0.324843	-0.291029	-0.462813	-0.436714	-0.438616	-0.455938	-0.295556
TMCC2	-0.307378	-0.363394	-0.437024	-0.524146	-0.396075	-0.473042	-0.584743	-0.502444	-0.504878	-0.524282	-0.517458	-0.451176	-0.62484	-0.517016	-0.48641	-0.480443	-0.604105	-0.447489	-0.332673	-0.245053	-0.199533	-0.341207	-0.314632	-0.186738	0.362613	0.782771	-0.272759	-0.371823	-0.365426	-0.224575	-0.254933	-0.0167407	-0.220632	-0.276337	-0.278031	-0.206188	-0.405088	-0.293719	-0.402122	-0.2384	-0.244992	-0.290161	-0.323918	-0.404644	-0.51658	-0.451576	-0.483573	-0.422738	-0.332758
BACE2	-0.189288	-0.29812	-0.274562	-0.54722	-0.408424	-0.509632	-0.581055	-0.534163	-0.523862	-0.533748	-0.52327	-0.464028	-0.627598	-0.506193	-0.501808	-0.481667	-0.582793	-0.460441	-0.0372187	-0.182362	-0.190508	0.993465	2.76208	0.189441	0.735204	0.811831	0.207865	3.21726	-0.149903	0.434705	3.11514	9.24334	0.951357	-0.263454	-0.237975	-0.20016	-0.0999927	0.0471882	-0.395013	-0.180815	-0.0719995	0.126103	-0.248327	-0.257643	-0.209703	-0.0828965	-0.426343	-0.408456	-0.206403
ARHGAP32	-0.223575	-0.188917	-0.246854	-0.550899	-0.417584	-0.508821	-0.593242	-0.528966	-0.530135	-0.55567	-0.530612	-0.475086	-0.648744	-0.533314	-0.522981	-0.489417	-0.623231	-0.472797	-0.0334716	-0.206915	-0.196378	-0.108487	0.0847948	-0.0357911	-0.315363	-0.178286	-0.0719221	-0.0501675	-0.336683	-0.160343	-0.0411687	-0.103651	0.0138724	-0.108355	-0.173409	-0.200495	-0.319361	-0.0177022	-0.323718	-0.139704	-0.146221	-0.167917	-0.0556979	-0.328832	-0.354956	-0.387986	-0.370078	-0.382774	-0.271008
KIF21A	0.405903	0.656752	0.692635	-0.578153	-0.424273	-0.533665	-0.614088	-0.556953	-0.543341	-0.587057	-0.538106	-0.491076	-0.672096	-0.539935	-0.559847	-0.501925	-0.682431	-0.485004	0.547104	0.212037	-0.167982	-0.206475	0.208008	-0.261097	-0.0082431	-0.0599938	-0.299506	-0.208095	-0.320806	0.0189909	-0.349709	-0.136295	0.0118783	0.575687	0.449724	-0.151875	-0.361812	-0.270091	-0.364414	-0.176088	-0.187161	-0.280351	-0.273215	-0.418821	-0.452861	-0.323681	-0.448546	-0.393047	-0.277478
ELMO2	-0.253285	-0.304179	-0.349812	-0.409777	-0.338134	-0.366107	-0.464315	-0.376499	-0.405008	-0.42929	-0.444196	-0.381987	-0.460273	-0.410569	-0.386324	-0.365553	-0.430332	-0.323631	-0.26954	-0.194532	-0.150299	-0.136628	-0.170545	-0.115053	0.137729	-0.212083	-0.0355556	0.207521	-0.124376	-0.109977	-0.0588094	0.49073	-0.0269398	-0.224807	-0.234961	-0.168752	-0.230336	-0.197522	-0.237587	-0.16957	-0.124463	-0.211486	-0.17541	-0.191795	-0.0299418	0.0144176	0.053013	-0.119684	-0.265394
PHC2	0.0236724	0.0245313	-0.0338227	-0.235716	-0.15968	-0.189639	-0.239494	-0.210838	-0.218804	-0.178524	-0.26907	-0.178154	-0.291292	-0.139997	-0.183189	-0.211097	-0.238161	-0.205133	-0.155309	-0.00546963	-0.0942411	0.237606	0.479482	0.388301	0.379234	0.0634187	0.423483	0.418147	0.0353207	0.00993801	0.392356	0.256179	0.097358	-0.0309757	0.00847004	-0.149397	0.252294	0.278904	0.165766	-0.0372831	-0.0104467	-0.0289381	0.0476613	0.334472	0.162659	-0.0989012	-0.0120779	0.194645	-0.00916441
CTTN	0.738285	1.09274	1.18093	-0.442884	-0.367876	-0.445768	-0.476662	-0.431675	-0.489361	-0.418496	-0.475092	-0.377354	-0.503115	-0.439091	-0.395947	-0.414772	-0.428875	-0.370673	0.968256	0.468956	-0.0653317	0.662252	1.82399	1.28388	0.534745	2.83751	1.95686	1.63649	1.05981	0.71125	1.70677	2.74913	0.507474	0.753395	0.695058	-0.0991702	0.13411	0.695164	1.19862	0.519011	0.394371	0.314903	0.662057	0.14073	0.166351	0.484841	0.431975	0.234109	0.309672
ABCA9	0.176548	-0.0590578	0.465825	-0.497895	-0.416966	-0.510172	-0.610881	-0.53363	-0.533601	-0.459017	-0.52327	-0.461936	-0.586226	-0.539807	-0.487743	-0.50179	-0.671137	-0.343877	-0.264203	0.908144	-0.190655	-0.350925	0.213311	-0.315251	0.793882	-0.457628	-0.193808	2.01068	-0.385868	-0.207762	6.01088	1.03699	-0.0755954	-0.0973494	0.425373	-0.0601269	-0.423429	-0.307642	-0.369153	-0.251793	-0.248713	-0.284006	0.322874	-0.285687	-0.536001	-0.468152	-0.180735	-0.478864	0.106344
ARHGAP31	-0.236225	-0.297982	-0.366316	-0.52632	-0.410586	-0.50153	-0.549464	-0.514305	-0.517424	-0.50834	-0.514705	-0.451625	-0.604614	-0.507211	-0.498551	-0.4765	-0.597183	-0.44734	-0.327222	-0.125332	-0.203055	0.241757	-0.0367256	0.121544	0.564662	0.0762208	-0.12741	-0.0345901	-0.248066	0.0935695	0.593668	-0.0374083	-0.149642	-0.221736	-0.20601	-0.177926	-0.147493	-0.0675725	-0.242223	-0.0130746	-0.128256	-0.152913	0.0358341	-0.036781	-0.29846	-0.307391	-0.120609	-0.0496524	-0.205452
PKNOX2	-0.327268	-0.381985	-0.453224	-0.57297	-0.421906	-0.525834	-0.600779	-0.550823	-0.537233	-0.583403	-0.539024	-0.489283	-0.674486	-0.535478	-0.553036	-0.497847	-0.675509	-0.476965	-0.323135	-0.260548	-0.139146	-0.374106	-0.144706	-0.316439	-0.31175	-0.413845	-0.247185	-0.256153	-0.421875	-0.238011	-0.224148	0.0761049	-0.0652262	-0.287001	-0.297703	-0.126963	-0.438267	-0.330425	-0.39254	-0.257308	-0.253867	-0.313052	-0.343767	-0.458473	-0.557989	-0.471153	-0.489503	-0.493898	-0.269961
LGALS8	0.192943	0.201349	0.299579	0.812663	0.326076	0.683118	0.756005	0.886148	0.434067	0.521295	0.487259	0.552744	0.711557	0.69642	0.469893	0.640043	0.579156	0.421749	0.084165	0.101798	-0.0103744	0.664074	0.643428	0.936152	1.01096	1.9717	0.601444	0.899718	0.367789	0.514385	0.889756	1.20074	0.964252	0.0705471	0.101829	-0.0271779	0.439927	0.481929	0.604766	0.411791	0.312777	0.515148	0.448962	0.465654	1.10239	0.680612	0.658552	0.279961	0.162861
PPFIBP1	0.286565	0.310001	0.302456	-0.406768	-0.323006	-0.409313	-0.486765	-0.383829	-0.451724	-0.378307	-0.399229	-0.311452	-0.482154	-0.385613	-0.363079	-0.402127	-0.547274	-0.34224	0.03409	0.146587	0.0318158	2.23511	4.07567	1.19281	0.995208	1.88363	2.29037	0.944296	0.358969	1.24149	-0.216884	1.48448	2.74337	0.315055	0.249363	0.067584	0.294746	0.297552	0.126306	0.315172	0.296602	-0.0525982	0.0741953	0.167953	-0.0676595	-0.0150196	0.317376	0.150922	0.0103406
CAMSAP2	0.250032	0.315234	0.307755	-0.349082	-0.288118	-0.320741	-0.333944	-0.319724	-0.363574	-0.335129	-0.33132	-0.232998	-0.421843	-0.2714	-0.336724	-0.324083	-0.290075	-0.312317	0.382685	0.0488717	-0.142154	0.473667	0.303802	0.526917	0.100586	0.543499	0.118474	0.329986	0.132861	-0.0456726	0.0999574	0.0892475	0.0403272	0.221978	0.317736	-0.127297	0.123909	0.0283708	0.0459446	-0.00856235	-0.0511717	-0.0323044	0.074401	-0.115161	-0.076166	0.0255637	0.10721	0.231728	-0.129335
STARD9	-0.22965	-0.293576	-0.254274	-0.435025	-0.355938	-0.427676	-0.531184	-0.36677	-0.451559	-0.47662	-0.466221	-0.339397	-0.543384	-0.480473	-0.432518	-0.437614	-0.332334	-0.410123	-0.281235	-0.183282	-0.191976	-0.253747	0.0383079	-0.187109	-0.159129	0.339177	-0.230175	-0.287805	-0.309185	-0.194686	0.0546449	0.256709	0.209159	-0.254838	-0.256377	-0.190718	-0.228378	-0.0901027	-0.130645	-0.163053	-0.169482	-0.163878	-0.115965	-0.265245	0.00697342	-0.244086	0.0743882	-0.195103	-0.216584
LYST	-0.131534	-0.122955	-0.214604	0.690602	0.0188761	0.291431	0.338595	0.588411	0.541531	0.42896	0.742836	0.361315	0.220062	0.224925	0.502614	0.135342	0.16822	0.366668	-0.170979	-0.0945526	-0.195718	-0.155963	1.85525	0.650007	3.23783	1.30151	0.713476	2.37459	-0.251802	0.797611	4.10164	3.12994	2.63303	-0.11646	-0.124311	-0.190918	-0.257126	-0.116852	-0.258811	-0.13469	-0.175279	-0.160415	-0.135609	-0.228982	-0.178566	-0.20879	-0.233553	-0.305476	-0.233996
SDC3	-0.183463	-0.308724	-0.324073	-0.213144	-0.323726	-0.274025	-0.270603	-0.291869	-0.415903	-0.225854	-0.389288	-0.270506	-0.505322	-0.35289	-0.0133667	-0.120408	-0.247087	-0.269295	-0.333808	-0.110119	-0.198946	-0.094012	0.496746	-0.137933	0.219098	-0.352138	1.75672	0.209179	-0.386387	-0.182687	0.272214	1.44568	0.591491	-0.249634	-0.230995	-0.192392	-0.418689	-0.26621	-0.391819	-0.247352	-0.172631	-0.13185	-0.124193	-0.287433	-0.342918	-0.367551	-0.41862	-0.414595	-0.270152
SLCO3A1	-0.222327	-0.254191	-0.301362	-0.525985	-0.401735	-0.49478	-0.554917	-0.511507	-0.513792	-0.541388	-0.512411	-0.446992	-0.5603	-0.483783	-0.500328	-0.462904	-0.569496	-0.442428	-0.277261	-0.206419	-0.127113	-0.376535	0.214326	-0.303737	-0.353085	-0.223221	-0.182781	0.109086	-0.111924	-0.237148	-0.306011	-0.0589239	-0.259317	-0.14103	-0.144854	-0.102117	-0.41395	-0.24022	-0.255102	-0.201156	-0.231464	-0.273137	-0.296767	-0.384818	-0.434564	-0.440001	-0.403865	-0.47473	-0.15217
SEC24B	-0.111477	-0.107118	-0.134207	-0.246417	-0.210623	-0.246751	-0.234202	-0.240159	-0.216493	-0.25226	-0.261117	-0.207145	-0.231901	-0.315837	-0.285644	-0.281798	-0.314119	-0.202155	-0.0944473	-0.101628	-0.139513	-0.136527	-0.0825355	-0.063945	-0.402224	-0.043223	-0.0721567	-0.124906	-0.306798	-0.0702447	0.247425	0.136836	-0.144059	-0.112109	-0.122169	-0.114573	-0.200867	-0.114152	-0.187516	-0.125522	-0.09204	-0.164262	-0.0880941	-0.207307	-0.334412	-0.30539	-0.213005	-0.173931	-0.16825
B4GALT5	-0.324522	-0.37868	-0.44096	-0.500235	-0.37755	-0.474662	-0.531665	-0.469125	-0.444461	-0.480772	-0.477998	-0.385125	-0.575562	-0.483528	-0.497811	-0.425785	-0.530151	-0.403424	-0.308373	-0.245477	-0.203275	0.0181471	0.349838	-0.0733049	0.495289	-0.0229957	-0.112981	1.53425	-0.376218	-0.00960473	0.366298	0.609755	0.0540199	-0.290072	-0.294847	-0.202973	-0.379638	-0.26621	-0.377292	-0.230808	-0.191455	-0.274772	-0.280826	-0.351535	-0.470035	-0.426854	-0.465508	-0.380394	-0.299647
WWC3	-0.0538058	-0.0155419	-0.169485	-0.544378	-0.412335	-0.500045	-0.580734	-0.511373	-0.52056	-0.543547	-0.517152	-0.428163	-0.646537	-0.510267	-0.502845	-0.471469	-0.59099	-0.453593	-0.115454	-0.14387	-0.16945	0.193269	-0.263519	0.112184	0.194673	-0.333447	-0.0248803	0.083897	-0.0480039	-0.147266	0.0611016	0.831482	-0.00128261	-0.0595556	0.0242546	-0.168216	-0.197261	0.0490446	-0.32176	-0.151521	-0.0958333	-0.111845	-0.0720503	-0.227955	-0.0535354	-0.204789	0.503961	-0.230307	-0.223435
CLCN4	-0.281247	-0.338331	-0.398414	-0.572134	-0.422935	-0.528399	-0.610881	-0.547891	-0.54169	-0.583071	-0.53673	-0.489283	-0.672096	-0.538534	-0.550815	-0.501246	-0.678241	-0.48292	-0.271583	-0.226019	-0.0168313	-0.272879	-0.143352	-0.188744	0.622473	-0.143208	-0.289065	-0.0584533	-0.119499	-0.140943	-0.35017	0.540757	-0.315816	-0.242297	-0.244559	-0.0394333	-0.279588	-0.124193	-0.271483	-0.173653	-0.177856	-0.241975	-0.165639	-0.384304	-0.243889	-0.347116	0.120862	-0.210262	-0.214301
TEX2	0.0299139	0.115006	0.0256809	-0.487528	-0.36942	-0.448873	-0.523807	-0.463794	-0.496129	-0.48509	-0.490081	-0.425772	-0.579239	-0.480727	-0.48108	-0.428233	-0.547274	-0.422033	-0.0385813	0.0317485	0.212903	0.248741	-0.0254424	0.971437	0.0909024	0.266461	-0.181373	-0.140151	-0.268404	-0.152152	-0.115767	0.130901	0.110253	0.144002	0.264592	0.767349	-0.305554	-0.217268	-0.287349	-0.177377	-0.190167	-0.210044	-0.246578	-0.32349	-0.41081	-0.314536	-0.29823	-0.408832	0.16543
CERS6	-0.304382	-0.363256	-0.423851	-0.49221	-0.370037	-0.480603	-0.505526	-0.505909	-0.488866	-0.530759	-0.454749	-0.444302	-0.670257	-0.42101	-0.500476	-0.387579	-0.578604	-0.430369	-0.300652	-0.248661	-0.205696	-0.334121	-0.328397	0.243	0.123132	-0.389137	-0.163894	-0.211409	-0.389396	-0.164582	-0.116574	0.0533175	-0.197766	-0.258421	-0.264944	-0.209804	-0.409725	-0.311101	-0.387595	-0.230521	-0.223806	-0.274772	-0.30592	-0.411732	-0.459281	-0.410135	-0.445512	-0.428627	-0.341321
SH3BP4	-0.157998	-0.186851	-0.152073	-0.56996	-0.418098	-0.522863	-0.595647	-0.546425	-0.52964	-0.569786	-0.539789	-0.477328	-0.665476	-0.529367	-0.555405	-0.487513	-0.658204	-0.468479	-0.294407	-0.149036	-0.204889	0.198634	1.14316	-0.0238312	0.0312128	0.402675	-0.20073	0.259391	-0.184665	0.239853	0.0932701	0.0187654	-0.0487418	-0.0575081	-0.115347	-0.204915	-0.259083	-0.19035	-0.257368	-0.182176	-0.168695	-0.21341	-0.28206	-0.366327	-0.27615	-0.308534	-0.200042	-0.431633	-0.31763
AP1S2	0.0685281	0.126023	0.0906351	-0.354934	-0.176661	-0.318581	-0.349499	-0.338382	-0.512472	-0.331807	-0.229915	-0.22433	-0.214065	-0.264142	-0.319105	-0.282614	-0.453647	-0.315444	-0.188693	-0.0109887	-0.019326	1.72493	0.933745	1.77869	1.58719	1.6071	1.15175	3.26018	-0.2242	0.30739	0.812621	2.14404	0.314846	0.0435028	0.0299656	-0.0928081	0.0677533	0.433746	-0.16588	-0.0291181	-0.119095	-0.0322082	-0.105475	0.0106786	-0.225753	-0.34826	0.0521856	-0.112919	-0.139135
EPS8	0.0429795	0.0333447	0.14378	-0.0578096	-0.0745702	-0.00871455	-0.0780138	-0.0521079	-0.456677	-0.0891787	-0.144417	-0.111953	-0.52849	0.239949	-0.167198	0.0895216	-0.0713099	-0.182654	-0.262954	0.137955	-0.16967	-0.224898	2.16689	0.035151	0.527519	0.671136	0.76568	-0.313491	-0.109745	0.412001	-0.015457	0.28257	0.803928	0.0176529	0.0230648	-0.162456	-0.297517	-0.150943	-0.3163	-0.103749	-0.118379	-0.188884	-0.0564179	-0.0248648	-0.422527	-0.243372	-0.341808	-0.416474	-0.0845206
CLIC4	-0.0860953	-0.101885	-0.236256	-0.490538	-0.392164	-0.469801	-0.561652	-0.468992	-0.438848	-0.437262	-0.514552	-0.379297	-0.542832	-0.440619	-0.441993	-0.390706	-0.507929	-0.390771	-0.297586	0.0662072	-0.186766	0.306339	0.165583	0.195978	0.157385	0.248025	0.139707	-0.0314415	-0.108189	0.019422	0.0342369	0.168421	-0.251208	-0.073547	-0.0700561	-0.196343	-0.0158106	-0.00732312	-0.197509	-0.0961569	-0.0964775	0.00126218	-0.0212449	-0.176284	-0.152404	-0.0904701	-0.181149	-0.219533	-0.21373
TNK2	-0.117802	-0.0900423	0.0199273	-0.489701	-0.381255	-0.42106	-0.519157	-0.474323	-0.378266	-0.51764	-0.470044	-0.406943	-0.514699	-0.48633	-0.477231	-0.469974	-0.555288	-0.398958	-0.117157	-0.150451	-0.142741	-0.0209264	0.0411287	-0.0426253	0.0261543	0.201298	-0.0156127	-0.168489	-0.105906	-0.00809592	0.135931	0.345103	0.284802	0.0339477	-0.061569	-0.148594	-0.363667	-0.254734	-0.34556	-0.220494	-0.199543	-0.228125	-0.262416	-0.311985	-0.315312	-0.383841	-0.1857	-0.279918	-0.236279
MAP4	0.457916	0.381472	0.525329	0.36405	0.0973998	0.370011	0.298666	0.449406	0.181998	0.36137	0.302498	0.261789	0.192481	0.082954	0.289707	0.216513	0.561123	0.256655	0.591161	0.509783	1.24308	0.660126	1.41486	1.07187	1.03886	1.05904	1.476	2.00853	0.302624	0.391093	0.28778	1.23424	1.05797	0.339625	0.299731	1.27967	0.63405	0.388348	0.813499	0.391665	0.45757	0.582762	0.776524	0.485275	0.721684	0.905392	1.60802	0.825809	2.02821
ARID5B	-0.264104	-0.29633	-0.356171	-0.513946	-0.382799	-0.447928	-0.557963	-0.456064	-0.490352	-0.546536	-0.519141	-0.428761	-0.589536	-0.505429	-0.502845	-0.436118	-0.494632	-0.370822	-0.293953	-0.189225	-0.175393	-0.3489	-0.304364	-0.212515	-0.209714	-0.392465	-0.290707	-0.0753563	-0.393028	-0.151218	0.107221	-0.245569	-0.295609	-0.189658	-0.190225	0.043542	-0.364182	-0.227394	-0.378941	-0.230163	-0.194175	-0.253805	-0.273009	-0.372388	-0.466504	-0.430284	-0.447856	-0.430255	-0.286327
TANC2	-0.303716	-0.34742	-0.428545	-0.403256	-0.324138	-0.34545	-0.485802	-0.400222	-0.417554	-0.47197	-0.401982	-0.389309	-0.576113	-0.398473	-0.483005	-0.372759	-0.496453	-0.270188	-0.311666	-0.238472	-0.191755	-0.0938095	0.0145003	0.141973	-0.188468	0.0397348	-0.0894015	0.312586	-0.349965	-0.147554	-0.167306	-0.206565	-0.223689	-0.23223	-0.25725	-0.200763	-0.387366	-0.23136	-0.295591	-0.135621	-0.157672	-0.186961	-0.283808	-0.334174	-0.336498	-0.312821	-0.319743	-0.382398	-0.310399
DOCK1	-0.0917543	-0.152975	-0.11846	-0.521638	-0.408013	-0.492349	-0.553634	-0.505642	-0.511646	-0.512159	-0.516235	-0.449234	-0.588249	-0.508357	-0.488631	-0.473101	-0.60957	-0.438259	-0.12204	-0.0451643	-0.198579	-0.221051	0.0777992	0.195606	0.13296	0.00465693	0.425477	0.29734	0.216186	0.0454311	0.219061	0.522845	0.143754	-0.028075	-0.0225438	-0.191253	-0.00457945	0.0704779	0.366669	-0.0877054	-0.00457768	-0.050867	-0.125941	0.0318402	-0.0955866	-0.219651	0.0113659	-0.0600507	-0.216204
BTBD1	-0.226904	-0.275949	-0.331492	-0.327178	-0.134466	-0.357061	-0.297222	-0.348511	-0.321645	-0.331143	-0.264482	-0.288887	-0.347374	-0.24326	-0.304596	-0.247535	-0.448912	-0.326013	-0.235929	-0.161276	0.00364007	-0.23907	0.0653876	-0.142018	-0.177195	-0.0450153	-0.124243	-0.136837	-0.262075	-0.09144	-0.17676	-0.0810755	-0.0798494	-0.208939	-0.194112	0.14922	-0.24641	-0.213808	-0.259326	-0.16649	-0.178285	-0.151951	-0.255629	-0.294213	-0.375982	-0.268236	-0.367734	-0.406702	-0.00440708
ETV5	-0.260026	-0.242761	-0.313626	-0.557085	-0.396281	-0.515842	-0.5926	-0.530831	-0.522211	-0.549525	-0.529235	-0.47927	-0.629621	-0.50823	-0.519723	-0.477044	-0.493175	-0.471606	-0.329834	-0.224462	-0.202468	-0.00624852	0.311249	-0.173441	0.412331	-0.108642	-0.321443	-0.323599	-0.0587957	0.0421261	-0.136406	0.148601	-0.223157	-0.193242	-0.161432	-0.200964	-0.306481	-0.243089	-0.304967	-0.190985	-0.239552	-0.248708	-0.322272	-0.377114	-0.386575	-0.358691	-0.219348	-0.456314	-0.234662
C1orf21	-0.187541	-0.231469	-0.298485	-0.534345	-0.382593	-0.481008	-0.602382	-0.51204	-0.525678	-0.574436	-0.519905	-0.467614	-0.646537	-0.533059	-0.550815	-0.464671	-0.658569	-0.46178	-0.00485727	-0.189084	0.00077848	-0.0100951	0.308316	-0.211475	-0.337765	-0.405011	-0.159554	-0.0703849	-0.222955	-0.123556	0.0253589	-0.067615	-0.33456	-0.168757	-0.150089	0.00141811	-0.27186	-0.179802	-0.102003	-0.149731	-0.127111	-0.169937	-0.0746214	-0.299761	-0.461368	-0.181497	-0.234794	-0.358469	-0.0485551
CREB3L2	-0.297974	-0.36422	-0.396749	-0.537021	-0.407498	-0.505041	-0.577687	-0.524568	-0.50884	-0.549857	-0.517764	-0.471201	-0.59303	-0.50441	-0.521796	-0.435847	-0.60702	-0.450615	-0.309736	-0.215123	-0.196011	-0.28776	-0.181941	0.00216849	-0.333863	-0.112355	-0.221963	-0.262616	-0.328174	-0.173419	0.0803566	-0.32612	-0.265964	-0.259103	-0.269544	-0.197548	-0.351612	-0.0328911	-0.343705	-0.18146	-0.167836	-0.263327	-0.238248	-0.323182	-0.468591	-0.425139	-0.267339	-0.386156	-0.278049
CADM1	-0.26685	-0.283523	-0.354052	-0.568455	-0.421495	-0.523673	-0.608155	-0.549223	-0.539379	-0.573937	-0.533671	-0.481363	-0.663821	-0.538916	-0.548595	-0.496895	-0.67387	-0.483664	-0.330742	-0.223684	-0.203128	0.319397	2.23831	0.0818018	0.584029	0.491778	2.35067	0.463056	0.0886567	-0.013269	-0.202242	0.896241	1.29939	-0.200834	-0.211958	-0.205518	-0.0491949	-0.163853	0.509465	-0.174369	-0.00522184	0.0657985	-0.206572	-0.322977	-0.222543	0.950405	-0.170254	0.110582	-0.0120188
NFE2L2	0.125035	0.161001	0.149533	-0.381854	-0.305613	-0.345585	-0.453571	-0.362905	-0.424652	-0.334464	-0.452455	-0.240768	-0.299199	-0.357601	-0.342054	-0.290908	-0.224682	-0.257832	0.882981	0.151045	0.0809765	1.65427	1.77897	0.598899	2.30419	0.666911	1.05415	0.981417	-0.0430231	0.724685	1.23796	0.519453	1.10304	0.0377015	0.137681	0.0300811	0.0618801	0.0247424	-0.0210233	-0.111269	-0.0475931	-0.106074	0.133434	0.0697462	-0.230568	-0.0287378	0.0298451	0.017874	0.21424
AIDA	-0.19295	-0.260526	-0.308932	-0.454087	-0.308186	-0.389735	-0.440261	-0.409151	-0.438518	-0.438258	-0.396782	-0.372572	-0.471489	-0.409933	-0.410457	-0.371127	-0.503193	-0.372609	-0.250123	-0.129011	-0.175026	-0.100187	0.316101	0.0480765	0.239043	-0.121188	-0.155096	-0.214558	-0.358059	-0.147194	-0.134792	0.00710666	-0.208667	-0.185222	-0.198553	-0.162322	-0.304832	-0.210601	-0.313003	-0.176518	-0.167764	-0.246207	-0.249664	-0.217888	-0.240519	-0.341258	-0.04945	-0.278916	-0.237421
HMCN1	0.00736117	-0.153664	-0.185685	-0.522641	-0.388665	-0.46278	-0.492858	-0.428343	-0.510326	-0.521459	-0.527094	-0.442658	-0.623553	-0.499572	-0.506694	-0.478947	-0.608659	-0.3869	-0.317571	-0.095614	-0.195791	0.752951	0.264311	0.708989	0.979166	0.317541	2.13681	1.28849	-0.360134	-0.220192	0.185163	1.28903	2.97429	-0.026966	-0.119869	-0.187905	-0.0834035	-0.273551	-0.352566	-0.0345614	-0.173848	-0.0374981	-0.249972	-0.11208	-0.48432	-0.424425	-0.208316	-0.442032	-0.214681
ARHGEF10	-0.100742	-0.122955	-0.17645	-0.556249	-0.421083	-0.520163	-0.595166	-0.534963	-0.537563	-0.560984	-0.533977	-0.47927	-0.654995	-0.534714	-0.541784	-0.497439	-0.665855	-0.469968	-0.0822976	-0.106864	0.856909	-0.136122	-0.12812	0.00149992	-0.079784	0.187855	0.329751	0.00485035	-0.256471	0.00533972	0.217562	1.25321	-0.0795836	-0.0728645	-0.0752119	0.783154	-0.209934	-0.165963	-0.20503	-0.191773	-0.0801588	-0.170225	-0.19783	-0.262471	-0.275669	-0.260663	-0.13302	-0.334415	0.0533469
SLC24A5	-0.134113	-0.253089	-0.125122	-0.513946	-0.365509	-0.481953	-0.541928	-0.471124	-0.526008	-0.548197	-0.453832	-0.440267	-0.672463	-0.497662	-0.544893	-0.462904	-0.615763	-0.469373	-0.333808	-0.248449	-0.204449	-0.250609	0.973124	0.167972	-0.0729912	1.70632	-0.423152	1.0956	-0.309703	-0.114216	0.447469	0.270593	-0.0757283	-0.292717	-0.304286	-0.207259	-0.27083	-0.232963	0.573033	-0.231237	-0.199113	-0.274676	-0.276609	-0.373724	-0.404711	-0.314678	-0.304711	0.113839	-0.329428
LIMD1	-0.313869	-0.363807	-0.429907	-0.533677	-0.420465	-0.454949	-0.591478	-0.508708	-0.515113	-0.485422	-0.53673	-0.433991	-0.552394	-0.50492	-0.490704	-0.46032	-0.615217	-0.423224	-0.343687	-0.235854	-0.159471	-0.228542	0.0406773	-0.227817	-0.265501	-0.358284	-0.282261	-0.237758	-0.39749	-0.110552	0.158991	-0.293264	-0.0882246	-0.262004	-0.275493	-0.182212	-0.379432	-0.241823	-0.368844	-0.205525	-0.217722	-0.26275	-0.275272	-0.387797	-0.504543	-0.409563	-0.415724	-0.418729	-0.29489
CRYAB	0.451508	-0.129702	-0.0939319	-0.562603	-0.405646	-0.522053	-0.607995	-0.540294	-0.52997	-0.571945	-0.538565	-0.475833	-0.661063	-0.514851	-0.554073	-0.490776	-0.635435	-0.446	0.224852	0.84602	2.12826	-0.36783	-0.0865975	-0.206201	-0.565684	0.277726	0.588071	-0.0566304	-0.391679	-0.265026	-0.478844	0.420884	-0.0787859	-0.128915	0.0410703	0.885081	-0.171295	-0.133982	-0.14579	-0.0684389	-0.219011	-0.0306693	-0.18086	-0.407521	-0.34677	-0.454719	-0.191078	-0.218907	1.22023
SGPL1	0.0200107	0.0560666	0.0559626	-0.339885	-0.250451	-0.305349	-0.307164	-0.295734	-0.226067	-0.388603	-0.378275	-0.306969	-0.292028	-0.239186	-0.33021	-0.200491	-0.0448978	-0.291625	-0.104894	0.00217213	-0.189701	0.525798	1.21537	1.45748	2.75454	1.01628	2.00636	4.18223	-0.179684	1.2902	1.61337	2.15284	0.654504	0.17079	0.138395	-0.189378	0.0748629	0.33409	-0.0475013	0.065782	7.45647e-05	-0.0191278	-0.016514	0.19158	0.317222	0.039282	-0.166945	0.368535	-0.0342831
GPATCH8	-0.12163	-0.122128	-0.0804565	-0.0855657	-0.152476	-0.0700127	-0.127243	-0.0778299	-0.0920263	-0.109439	-0.146712	-0.133921	-0.121209	-0.239441	-0.138623	-0.165277	-0.0447157	-0.0677279	-0.114205	-0.136724	-0.145383	0.0253342	0.147417	0.189143	0.0210959	0.479744	0.167745	0.162447	-0.284073	-0.000264451	0.189314	0.0479121	0.588168	-0.0737176	-0.114078	-0.126561	-0.23827	-0.181574	-0.193388	-0.118933	-0.130976	-0.146084	-0.11977	-0.21871	-0.132983	-0.205361	-0.0511049	-0.224419	-0.132474
ARHGAP20	-0.312455	-0.3919	-0.432179	-0.576481	-0.423965	-0.530694	-0.607834	-0.555487	-0.541855	-0.569287	-0.514246	-0.490179	-0.668786	-0.53968	-0.554961	-0.503013	-0.677148	-0.484557	-0.354474	-0.242859	-0.202248	-0.402753	-0.396209	-0.213035	-0.206534	-0.126437	-0.315343	0.144715	-0.404339	-0.216959	-0.443332	-0.206777	-0.15044	-0.297238	-0.299051	-0.186967	-0.431878	-0.314055	-0.415	-0.258812	-0.249859	-0.277658	-0.334614	-0.406596	-0.495234	-0.453576	-0.48509	-0.480994	-0.308496
COMT	-0.09242	-0.156831	0.0165964	-0.330355	-0.232544	-0.296438	-0.302033	-0.280408	-0.362914	-0.346089	-0.326732	-0.254965	-0.384149	-0.260832	-0.210727	-0.240329	-0.243079	-0.265275	0.0269364	-0.0552825	-0.0827947	1.99844	0.58216	0.64503	1.47981	1.80989	-0.19463	2.14789	-0.0353444	0.973783	2.74388	0.875149	0.292778	-0.0378861	-0.0304758	-0.126427	-0.136056	-0.0533118	-0.0884032	-0.146436	-0.121957	-0.142814	-0.0628971	-0.114339	-0.134428	-0.241228	-0.13895	-0.0569186	-0.161875
CEP152	-0.304965	-0.355544	-0.389936	-0.365635	-0.268358	-0.337754	-0.30059	-0.401288	-0.381072	-0.339779	-0.312508	-0.313246	-0.0965696	-0.281586	-0.333467	-0.321636	-0.388255	-0.301897	-0.310077	-0.258921	-0.203349	-0.276928	0.306397	1.13746	-0.0701007	-0.365197	-0.476998	0.45593	-0.325165	-0.2582	0.184587	-0.3771	-0.366731	-0.26917	-0.278666	-0.204513	-0.335022	-0.278867	-0.32207	-0.217486	-0.1994	-0.237551	-0.250075	-0.310855	-0.379031	-0.35269	-0.433376	-0.303095	-0.319723
SHC4	-0.285242	-0.330895	-0.3592	-0.563439	-0.416658	-0.521783	-0.603184	-0.548424	-0.525678	-0.58058	-0.531377	-0.48211	-0.673015	-0.524655	-0.558959	-0.480987	-0.678606	-0.484259	-0.344255	-0.228991	-0.203202	-0.113144	7.14968	9.14396	1.15188	0.412789	-0.184072	5.35666	-0.413781	0.0466525	2.01992	0.0402809	-0.226747	-0.236069	-0.263913	-0.208264	-0.420338	-0.324434	-0.410879	-0.250074	-0.24764	-0.309204	-0.33667	-0.440496	-0.548038	-0.46758	-0.508672	-0.470846	-0.333424
EID1	0.124203	0.0592339	0.15135	0.0787974	0.10975	0.0203143	0.00761707	0.0907629	-0.126692	0.0506523	0.160562	0.0445075	0.0155936	0.0194173	0.0341598	0.290478	-0.153096	-0.0317019	-0.234339	0.103425	-0.0854362	0.108542	6.03794	6.97477	1.20983	0.316389	-0.135857	5.12432	0.286747	-0.172126	5.12169	0.231695	0.0766195	-0.0332791	0.0240959	-0.118926	0.0363267	0.0368091	0.262199	0.103527	0.00773288	0.0952293	0.119241	0.18706	0.512712	0.196471	-0.188734	0.0151178	-0.0196305
ADD1	0.281489	0.254505	0.417829	0.285798	0.209782	0.201779	0.597251	0.384901	0.109035	0.252428	0.38249	0.044657	0.28736	0.0260383	0.12714	0.220456	0.421048	0.194279	0.103355	0.151186	-0.0546924	0.361103	1.17047	1.56423	1.30941	3.08075	1.64692	0.756042	0.257278	0.143289	0.976922	0.962908	0.330533	0.310363	0.272683	-0.0288521	-0.0117921	0.104737	0.155669	0.0273206	0.0498894	0.0354058	0.0167049	0.230821	0.317864	-0.0107326	0.0503929	-0.192974	0.0405973
SECISBP2L	-0.0768578	0.0516599	-0.00323816	-0.290058	-0.253435	-0.264709	-0.354791	-0.237493	-0.31075	-0.348912	-0.338356	-0.277829	-0.374587	-0.304633	-0.342054	-0.269698	-0.384612	-0.271379	-0.230138	-0.0111302	-0.173412	0.0467942	5.4133	9.90152	0.50425	4.3474	-0.232873	5.93517	-0.216936	-0.0657183	3.33513	-0.135447	-0.10564	-0.0958991	-0.0370593	-0.158438	-0.281546	-0.194822	-0.229654	-0.174226	-0.161394	-0.220046	-0.0980701	-0.213881	-0.251754	-0.30982	-0.353254	-0.3274	0.105963
COPS2	0.241543	0.248032	0.211611	0.144844	0.361375	0.0832327	0.333784	0.069039	0.260408	0.373659	0.268084	0.281964	0.241575	0.350725	0.0585893	0.271579	-0.0230395	0.0634245	0.107329	0.202485	0.270722	0.110567	3.84313	7.01666	1.29467	1.89963	-0.269943	3.88659	-0.0492491	-0.12255	2.6702	0.0604187	-0.0306621	-0.000348219	0.112061	0.321399	-0.00478552	-0.039473	0.108173	-0.0341317	0.0234074	-0.0128762	0.0970269	0.0145822	0.0991009	0.155602	-0.110955	-0.0162024	0.282365
GALK2	-0.222743	-0.283936	-0.306509	-0.244244	-0.183557	-0.241351	-0.186415	-0.315059	-0.181992	-0.247277	-0.17929	-0.211927	-0.205607	-0.162025	-0.187186	-0.223741	-0.437254	-0.288796	-0.233658	-0.18781	-0.111411	-0.227631	0.977073	2.11112	-0.107822	0.934348	-0.418342	0.769797	-0.219219	-0.223354	0.321332	-0.272278	-0.261045	-0.203138	-0.198553	-0.137544	-0.242185	-0.193387	-0.25129	-0.160116	-0.149799	-0.20485	-0.069582	-0.187378	-0.338424	-0.300817	-0.323328	-0.288312	-0.1947
USP8	0.0307461	0.0593716	0.165734	0.358365	0.165426	0.382163	0.277659	0.403426	0.323632	0.304574	0.23413	0.358027	0.362748	0.511285	0.449609	0.219776	0.35183	0.050473	0.0599791	-0.0380178	-0.102386	0.206125	2.55289	6.74931	0.71815	7.805	0.567776	2.51529	-0.137866	1.89646	2.83266	0.0023372	0.077816	-0.0399336	-0.0564925	-0.113569	-0.0820641	-0.0792173	-0.0748036	-0.0639267	-0.0029315	-0.0763545	0.00138102	-0.00411405	0.012912	-0.0724649	0.00764246	-0.0344934	0.026135
TRPM7	-0.094667	-0.118961	-0.137992	0.195841	0.140933	0.111992	0.222175	0.171794	0.0246815	0.180353	0.289344	0.112352	0.102934	0.396436	0.0106186	0.155872	0.198822	0.0784601	-0.161895	-0.0971707	-0.150299	0.178895	4.92711	6.88837	0.902566	5.75563	6.73717	2.34758	0.0143598	5.33067	3.08044	0.0633864	0.117432	-0.176264	-0.159449	-0.133659	0.0917611	0.0863419	-0.0637797	-0.0024028	0.0166079	0.0120343	0.0204073	-0.0733517	0.019011	-0.099187	-0.0778583	-0.0301086	-0.127622
SPPL2A	0.383018	0.577294	0.866301	0.320409	0.506073	0.479511	0.533429	0.428615	0.334527	0.39558	0.661926	0.509706	0.764697	0.856854	0.390978	0.408495	0.478243	0.212441	0.35214	0.365863	1.02919	0.88991	7.95722	22.6504	1.23151	16.917	10.4442	7.16827	0.54523	14.8205	12.1709	0.589723	0.0635915	0.282636	0.295527	0.871955	0.437866	0.2411	0.392735	0.222707	0.250151	0.0689724	0.224555	0.39128	0.536305	0.603161	0.198778	0.224963	1.10358
AP4E1	-0.181882	-0.17611	-0.215664	-0.243241	-0.198685	-0.19828	-0.28295	-0.202842	-0.186119	-0.246447	-0.248575	-0.189661	-0.216456	-0.274328	-0.325768	-0.241553	-0.284792	-0.196201	-0.0964912	-0.145215	-0.150739	0.0151103	3.5721	5.61877	0.314919	6.10026	5.27665	1.91009	-0.223577	4.09322	4.30249	-0.178267	-0.18753	-0.122176	-0.140888	-0.0981656	-0.160476	-0.091706	-0.0846943	-0.0815459	-0.0527464	-0.108959	-0.0290611	-0.117319	0.0210975	-0.0673205	-0.211764	-0.0333659	-0.194225
ZNF503	-0.129203	-0.174733	-0.224295	-0.573806	-0.424273	-0.528939	-0.613607	-0.552955	-0.541855	-0.580248	-0.542848	-0.488834	-0.672096	-0.538534	-0.558663	-0.500838	-0.677148	-0.482473	-0.270675	-0.138351	-0.14597	0.0736192	0.230913	-0.0396539	0.442392	-0.238584	0.127976	0.055891	-0.316967	0.481407	1.06086	0.523481	0.124345	-0.133096	-0.128118	-0.178261	-0.354497	-0.262075	-0.296416	-0.115352	-0.188091	-0.238609	-0.248532	-0.382353	-0.32751	-0.33054	-0.345945	-0.226925	-0.284614
DMXL2	-0.327268	-0.380057	-0.438689	-0.554912	-0.404514	-0.507471	-0.568387	-0.534563	-0.504218	-0.557663	-0.531071	-0.464476	-0.607924	-0.512305	-0.522388	-0.480987	-0.563303	-0.465949	-0.352657	-0.254393	-0.204743	-0.229757	3.13522	4.91121	0.895051	13.0251	0.208334	1.76973	-0.296733	8.25425	1.73709	-0.112024	-0.105772	-0.293911	-0.290326	-0.209	-0.307717	-0.291018	-0.32176	-0.1965	-0.230033	-0.240821	-0.222101	-0.32873	-0.0280158	-0.392415	-0.446891	-0.286182	-0.335517
SCG3	-0.328017	-0.389834	-0.446865	-0.565278	-0.418304	-0.523943	-0.603505	-0.547624	-0.533271	-0.568955	-0.538565	-0.483156	-0.653708	-0.524783	-0.546818	-0.491864	-0.645272	-0.485004	-0.355269	-0.268544	-0.205476	-0.232591	4.11832	1.93395	-0.00795404	3.53484	0.252678	2.58522	-0.361172	3.89629	-0.351323	0.0762109	0.00536433	-0.299968	-0.307062	-0.209469	-0.398185	-0.314224	-0.399546	-0.243556	-0.250861	-0.271502	-0.319187	-0.426628	-0.296694	-0.455434	-0.486194	-0.452681	-0.346459
DAAM1	0.294887	0.414384	0.352723	-0.422986	-0.303452	-0.444148	-0.431762	-0.429409	-0.480117	-0.439587	-0.414371	-0.405448	-0.561955	-0.455389	-0.450877	-0.345974	-0.527055	-0.382285	-0.0509581	0.174041	-0.179942	-0.2581	-0.0610974	-0.105842	0.00534244	0.112195	-0.286836	-0.0814878	-0.353908	-0.190734	-0.170419	-0.127498	-0.0131142	0.396273	0.367628	-0.180471	-0.406016	-0.268741	-0.355038	-0.186473	-0.198254	-0.263327	-0.246887	-0.380298	-0.369883	-0.381412	-0.396969	-0.439275	-0.218868
SIN3B	-0.141021	-0.138653	-0.147985	-0.302766	-0.261874	-0.265519	-0.363931	-0.211905	-0.171923	-0.268534	-0.295989	-0.242711	-0.349764	-0.387778	-0.240191	-0.330474	-0.272406	-0.249197	-0.181766	-0.105661	-0.104807	0.181932	0.372856	0.48086	0.645453	0.806711	0.0587626	0.220779	-0.139111	0.0850914	0.32064	0.682993	-0.0363785	-0.114156	-0.145013	-0.137611	-0.0992714	0.235531	-0.227799	0.0780295	0.181154	-0.125983	-0.034409	-0.0429446	-0.190603	0.105015	0.0910747	-0.0465203	-0.179572
MAPK6	0.0441446	0.188542	0.0653499	-0.340889	-0.197038	-0.368673	-0.217525	-0.395291	-0.338648	-0.37648	-0.182043	-0.23763	-0.200091	-0.11746	-0.239006	-0.124623	-0.289164	-0.25679	0.780674	-0.0207531	0.0831777	0.130711	0.278302	3.85087	1.95848	6.58239	0.570357	3.2282	-0.0161476	4.34843	0.0772435	0.057345	0.00111029	0.162515	0.0869169	0.4765	0.168318	-0.00259768	0.249321	0.040356	0.0601959	-0.00537419	0.0766636	0.0844361	-0.155774	-0.112762	-0.15674	0.109329	0.0500168
USP42	-0.110312	-0.143611	-0.104379	-0.362458	-0.301496	-0.362192	-0.384617	-0.365837	-0.356641	-0.374819	-0.403818	-0.322062	-0.471673	-0.396691	-0.376996	-0.375478	-0.407927	-0.333308	-0.170525	-0.131842	-0.173779	0.391471	0.802183	0.273382	0.336598	0.19144	0.260538	0.951588	-0.121263	0.155359	0.627681	0.347964	0.961726	-0.115862	-0.105433	-0.168885	0.0434363	-0.10968	-0.00216926	-0.135908	-0.0911811	-0.0844335	-0.175307	-0.176489	-0.149836	-0.105903	0.103762	-0.242209	-0.219629
CEP170	-0.206265	-0.297707	-0.298788	0.130966	-0.0613971	0.234588	0.150175	0.262421	-0.0335899	0.0460024	0.192069	0.0476457	0.123344	-0.0102501	-0.0718494	0.0572979	0.58207	0.20202	-0.299971	-0.147833	-0.165854	0.17353	0.933745	0.309113	0.718728	0.615063	0.44108	0.913473	0.129748	0.0577172	0.494165	0.133868	0.243192	-0.256117	-0.247097	-0.148594	0.253119	-0.0236934	0.118888	-0.0531117	-0.00364723	-0.038556	0.0505409	0.0422156	-0.102167	-0.00830331	0.0361887	0.182994	-0.204976
AKT3	-0.291816	-0.349898	-0.422337	-0.428839	-0.362319	-0.350715	-0.508092	-0.435407	-0.354495	-0.437096	-0.494516	-0.334017	-0.517458	-0.430178	-0.462869	-0.392474	-0.41066	-0.350874	-0.329948	-0.219085	-0.186546	-0.106868	0.318809	-0.136224	0.0765943	-0.277502	-0.166592	-0.122917	-0.199192	-0.1237	-0.156007	-0.155267	-0.288297	-0.280176	-0.268117	-0.192928	-0.212613	-0.155078	-0.300949	-0.195641	-0.189952	-0.2036	-0.273215	-0.308801	-0.436811	-0.326539	-0.378628	-0.33191	-0.241893
SYNE2	1.18301	1.85523	1.62834	0.26891	-0.192201	0.85027	0.554756	0.719687	-0.24307	0.45221	-0.0495894	0.423331	-0.3562	0.466339	0.42592	-0.12707	0.563126	-0.174615	1.01947	0.984633	-0.158884	0.741613	0.351756	0.548534	0.980033	0.68445	0.605081	0.820506	0.412824	0.0569987	1.6279	1.61452	0.893528	1.49272	1.83131	-0.0880532	-0.33935	-0.138032	0.0125637	-0.16162	0.0098085	-0.0928011	0.279577	0.0414965	0.392817	-0.187213	0.122517	-0.237072	0.0263253
CDC42BPA	0.08925	-0.0534118	-0.0456325	-0.350085	-0.396383	-0.284421	-0.469286	-0.469792	-0.458492	-0.449219	-0.298283	-0.414714	-0.556623	-0.470032	-0.41712	-0.352228	0.0623899	-0.390175	-0.242515	0.183239	-0.115666	0.71823	3.57741	0.976489	1.0033	0.513158	0.668077	1.18657	0.74166	0.308396	1.16394	0.807423	0.557725	-0.0530718	0.027586	-0.0504163	0.363782	0.29232	0.769713	0.0182962	0.252226	0.264601	0.363498	0.165795	0.142115	0.554575	1.40448	-0.001294	0.0766579
KLHL5	-0.218332	-0.305143	-0.342999	-0.393558	-0.315802	-0.370023	-0.3681	-0.362372	-0.346076	-0.346587	-0.407183	-0.342236	-0.404375	-0.388542	-0.341462	-0.356715	-0.373136	-0.374693	-0.309736	-0.0756605	-0.195791	0.250867	-0.0838895	-0.028214	-0.195406	0.218581	-0.137734	-0.0410531	-0.137451	-0.0518516	0.225633	-0.066873	-0.157885	-0.249036	-0.251856	-0.193932	-0.0672266	-0.0908622	-0.14548	-0.0757445	-0.127612	-0.133293	-0.155355	-0.00678494	-0.136193	-0.130482	-0.198387	-0.301717	-0.25921
SERPINE2	-0.270928	-0.246066	-0.309386	-0.517458	-0.35635	-0.440232	-0.51146	-0.46566	-0.493158	-0.486917	-0.504305	-0.232549	-0.47866	-0.478563	-0.508175	-0.422658	-0.596637	-0.345961	-0.25932	-0.232741	-0.197919	7.53928	5.63502	0.919958	2.20822	1.68942	4.12313	7.64139	0.686145	1.98117	9.9397	4.35251	1.57271	-0.203735	-0.245669	-0.206054	2.05618	0.78326	0.490611	0.913723	0.039726	-0.157915	0.219515	1.74521	-0.321411	1.76764	2.26238	-0.0913709	-0.343034
RELL1	0.0925788	0.10096	0.263998	-0.242572	-0.277929	-0.313855	-0.279583	-0.2211	-0.323131	-0.218713	-0.360992	-0.246746	-0.282099	-0.248226	-0.179043	-0.262899	-0.0265004	-0.26334	-0.0868395	0.0611834	-0.0990838	-0.120432	-0.11221	0.32813	0.402503	-0.00404852	0.121055	0.249779	-0.0901332	-0.145398	0.180321	0.53143	0.00097735	0.171473	0.310994	-0.160581	-0.228172	-0.114067	-0.279622	-0.0319114	-0.139922	-0.193212	-0.19927	-0.126667	-0.256087	-0.318822	-0.337395	-0.325145	-0.0287646
GIPC1	-0.00895002	-0.0326178	-0.134661	-0.567118	-0.418613	-0.525159	-0.60158	-0.549623	-0.536077	-0.572941	-0.534436	-0.483604	-0.646721	-0.521472	-0.546374	-0.494175	-0.664762	-0.476518	0.278788	-0.111605	-0.171651	-0.0451195	-0.175735	-0.170841	-0.281977	-0.26534	-0.224192	-0.120763	-0.311052	-0.159696	-0.301053	-0.125484	-0.179952	0.0147522	-0.0179433	-0.190316	-0.363873	-0.287052	-0.358953	-0.222285	-0.215289	-0.253998	-0.299852	-0.356979	-0.484641	-0.406705	-0.388281	-0.375758	-0.283758
GNAI1	0.185286	0.130016	0.0545999	-0.448903	-0.341427	-0.437667	-0.472493	-0.478854	-0.476651	-0.444569	-0.449396	-0.40515	-0.577217	-0.261086	-0.348273	-0.300698	-0.385887	-0.433942	0.0507817	0.242392	-0.172311	-0.322582	1.24415	-0.296605	-0.445148	0.0224519	2.27454	0.736654	0.00865265	-0.191525	0.0134831	-0.229459	0.149869	-0.0139983	0.00442475	-0.185092	-0.277321	-0.115164	-0.24449	-0.219849	-0.192672	-0.142333	-0.215828	-0.305411	-0.297657	-0.264378	-0.344979	-0.295077	-0.178335
MAGEH1	-0.278168	-0.324698	-0.344059	-0.566616	-0.42098	-0.522863	-0.607834	-0.54989	-0.540369	-0.572111	-0.5352	-0.481213	-0.662534	-0.48773	-0.499588	-0.494447	-0.670955	-0.481878	-0.32938	-0.226656	-0.195277	-0.26468	0.0565867	-0.167424	0.0190725	-0.216308	-0.381506	-0.212735	-0.153742	-0.0438045	-0.227492	-0.227975	-0.271148	-0.246221	-0.255901	-0.20237	-0.370261	-0.156428	-0.231096	-0.153097	-0.170126	-0.0935706	-0.219221	-0.332017	-0.239074	-0.408563	-0.298506	-0.333664	-0.324576
PLXDC1	-0.196945	-0.301976	-0.263661	-0.495386	-0.360055	-0.452519	-0.495264	-0.512839	-0.51858	-0.530427	-0.490845	-0.454763	-0.550003	-0.457554	-0.463462	-0.446452	-0.48006	-0.423373	-0.261137	-0.122785	-0.190655	0.0849566	0.868866	-0.141424	-0.348604	-0.193008	0.115541	0.0391536	0.332093	-0.0575276	1.0672	1.26731	0.652377	-0.154253	-0.117013	-0.17719	0.00943373	0.0702247	0.25509	-0.10468	-0.184011	-0.222547	-0.177878	-0.360061	-0.205048	0.827083	-0.0774446	0.196399	-0.277859
CLCN6	-0.274173	-0.333236	-0.367527	-0.428839	-0.333914	-0.390816	-0.478586	-0.39769	-0.383548	-0.425637	-0.420795	-0.378699	-0.527203	-0.445203	-0.41401	-0.414364	-0.413574	-0.344473	-0.300311	-0.230335	-0.196305	-0.115674	-0.132972	-0.013357	-0.161875	-0.129765	-0.177971	-0.131037	-0.271932	-0.170114	-0.107927	-0.0991994	-0.173172	-0.248439	-0.261454	-0.192191	-0.173871	-0.116599	-0.211315	-0.197145	-0.160965	-0.204177	-0.178083	-0.238844	-0.110995	-0.169636	-0.29492	-0.223542	-0.267392
SRCIN1	-0.266933	-0.269752	-0.344059	-0.566449	-0.419128	-0.517463	-0.596449	-0.532031	-0.528484	-0.583902	-0.534894	-0.484501	-0.670257	-0.530894	-0.550075	-0.492408	-0.659662	-0.453593	-0.26954	-0.22326	-0.20577	-0.332907	-0.247158	-0.0522823	-0.51799	0.0836461	-0.369189	-0.488156	-0.412329	-0.218971	-0.10931	-0.142231	-0.342802	-0.171743	-0.20593	-0.208866	-0.439297	-0.332872	-0.423758	-0.260459	-0.255728	-0.313917	-0.343047	-0.459398	-0.560237	-0.473582	-0.513223	-0.496278	-0.292131
KIAA1191	0.122538	0.0607487	0.11486	-0.376838	-0.257243	-0.325197	-0.382853	-0.316792	-0.352019	-0.339612	-0.308378	-0.322062	-0.380839	-0.404458	-0.382622	-0.280711	-0.393355	-0.303832	0.0147867	0.0414422	-0.0364222	0.063699	0.618717	0.0413166	0.265925	1.07056	0.172085	0.676499	-0.168996	0.512373	0.471451	0.872288	0.460414	0.146732	0.145296	-0.118725	-0.24507	-0.106051	-0.213788	-0.156535	-0.0941156	-0.137717	-0.175204	-0.116908	-0.255766	-0.210934	-0.295885	-0.343812	0.0684752
KDM6B	-0.232896	-0.228302	-0.286069	-0.488698	-0.41285	-0.488029	-0.572395	-0.503244	-0.38718	-0.415839	-0.505834	-0.376906	-0.583652	-0.51587	-0.516318	-0.469974	-0.518676	-0.406253	-0.107165	-0.214769	-0.187426	-0.230162	-0.252122	-0.112973	-0.326058	-0.169964	-0.185362	0.163772	-0.366256	-0.0766392	-0.221842	-0.171801	-0.154827	-0.178738	-0.20014	-0.199022	-0.356454	-0.237013	-0.342469	-0.172507	-0.152376	-0.242071	-0.226009	-0.37434	-0.383044	-0.374553	-0.422482	-0.290066	-0.291655
PLEKHO2	-0.262439	-0.350449	-0.383576	-0.299923	-0.22853	-0.242296	-0.200046	-0.256152	-0.214182	-0.293943	-0.220127	-0.260345	-0.136654	-0.267198	-0.195626	-0.247535	-0.249455	-0.143501	-0.316549	-0.177268	-0.160498	-0.19038	-0.219288	0.078979	-0.168813	0.171085	-0.111339	1.34367	-0.252009	-0.0997744	0.258263	0.312352	-0.0842364	-0.268061	-0.253125	-0.19708	-0.159033	-0.0432702	-0.183085	-0.13512	-0.174778	-0.229953	-0.241436	0.0573163	-0.232815	-0.287956	-0.316019	-0.25812	-0.238087
SPAG9	0.0558786	0.0935233	0.0927549	-0.267485	-0.116559	-0.288877	-0.294175	-0.241225	-0.323131	-0.270859	-0.280541	-0.209685	-0.213146	-0.28235	-0.266841	-0.231219	-0.264391	-0.275845	0.0858682	0.0750518	-0.0373027	0.340149	0.207895	0.352199	-0.0413398	0.354027	0.276961	0.40721	-0.00815755	-0.00694635	0.203611	0.381881	0.627252	0.0987005	0.102463	0.0615568	-0.116994	-0.0831833	-0.197715	0.00776763	-0.0493824	-0.03317	-0.00540675	-0.0898906	-0.209061	-0.193072	-0.142811	-0.143863	0.000921131
GAS7	-0.299223	-0.350449	-0.395992	-0.512943	-0.395251	-0.478577	-0.545936	-0.482453	-0.509831	-0.489906	-0.504917	-0.4449	-0.594869	-0.499954	-0.460945	-0.451754	-0.530151	-0.429625	-0.343573	-0.213212	-0.20577	-0.133996	-0.0173185	-0.0468595	0.180943	-0.0539768	0.5327	-0.186221	-0.374039	-0.202589	-0.157275	-0.0773659	-0.149376	-0.240249	-0.240434	-0.206522	-0.43023	-0.293044	-0.413352	-0.232956	-0.245135	-0.286314	-0.301703	-0.3766	-0.516259	-0.44886	-0.4713	-0.478488	-0.333234
S100A6	1.76681	1.3497	1.78172	-0.472981	-0.38671	-0.448738	-0.556039	-0.455531	-0.502237	-0.441081	-0.472186	-0.404253	-0.511022	-0.463411	-0.430889	-0.444956	-0.594998	-0.410719	2.84158	0.832647	0.08736	1.90592	3.45837	1.14697	1.61032	1.71272	1.72059	2.26439	0.940062	4.04343	2.57059	2.82734	0.753278	1.46695	1.13346	-0.162992	0.774903	0.793048	0.522241	0.367743	0.516904	0.140626	0.436621	0.933675	1.04236	1.13975	0.381915	0.361644	0.399776
MOCOS	-0.218166	-0.186989	-0.261238	-0.539027	-0.38424	-0.476147	-0.568387	-0.508708	-0.502072	-0.535409	-0.516846	-0.427266	-0.598178	-0.461628	-0.514245	-0.450667	-0.554013	-0.42769	-0.103872	-0.158729	-0.204669	-0.261339	-0.0753143	-0.289474	-0.456277	-0.467358	-0.427962	-0.466613	-0.383378	-0.212504	0.716808	0.0625385	-0.344265	-0.180189	-0.164843	-0.206054	-0.388396	-0.30452	-0.40037	-0.252867	-0.235472	-0.303915	-0.302423	-0.425087	-0.51	-0.409563	-0.436824	-0.469844	-0.233235
GM2A	1.47553	1.78569	2.09089	-0.555915	-0.420054	-0.505716	-0.599496	-0.535363	-0.534757	-0.553843	-0.509658	-0.472845	-0.626863	-0.518798	-0.498995	-0.490504	-0.657658	-0.476221	0.855389	0.598936	-0.155582	0.95672	4.60068	3.28095	20.2426	4.20184	5.76865	0.927725	-0.189749	6.41615	2.73097	7.33163	3.61306	1.02443	1.27457	-0.197548	-0.183453	-0.114236	-0.290543	-0.0531117	0.0485295	-0.230145	-0.159571	-0.18481	-0.134588	0.0822946	-0.188871	-0.0967579	-0.180524
CABLES1	-0.232064	-0.238905	-0.314231	-0.550564	-0.178411	-0.479522	-0.598373	-0.530032	-0.504053	-0.52229	-0.531835	-0.42622	-0.640837	-0.525801	-0.529495	-0.494447	-0.621045	-0.442428	-0.19244	-0.15604	-0.201954	-0.337259	0.652116	-0.299205	0.0722585	-0.26278	-0.109344	-0.00691551	-0.392821	-0.140441	0.14331	-0.00052448	0.241198	-0.141627	-0.167619	-0.205719	-0.399215	-0.248321	-0.395322	-0.236179	-0.208489	-0.269579	-0.313222	-0.396837	-0.46506	-0.426282	-0.449649	-0.466086	-0.185281
TOM1L2	0.000287439	0.0560666	0.194956	-0.417469	-0.365921	-0.397972	-0.535834	-0.376632	-0.337493	-0.421319	-0.414524	-0.383033	-0.614911	-0.496389	-0.466275	-0.438974	-0.559114	-0.320505	0.0673598	-0.0306591	-0.0254161	0.192358	0.124173	0.0571393	-0.293829	0.345706	0.369285	-0.0417159	-0.256679	-0.0699573	-0.157736	0.253317	0.250769	0.15586	0.108888	-0.0393663	-0.178817	-0.111114	-0.226975	-0.027614	-0.0659874	-0.0494243	-0.0787352	-0.229599	-0.0320283	-0.116335	-0.000631814	-0.0532855	0.023566
LAMP2	0.147837	0.244865	0.33198	-0.399243	-0.246231	-0.371778	-0.392795	-0.401155	-0.397415	-0.352732	-0.393264	-0.322062	-0.345535	-0.323477	-0.286977	-0.334009	-0.316851	-0.30666	0.166147	0.19357	-0.00920041	0.727847	1.38947	0.293811	0.635336	0.872385	0.434628	0.268505	0.479131	0.274484	1.1388	1.11617	0.286663	0.141187	0.226202	0.0995955	0.337095	0.261521	0.354409	0.172715	0.0860338	0.102443	0.155134	0.28691	0.36152	0.31279	0.33158	0.229097	0.226324
GHR	0.801283	0.25299	0.43085	-0.49037	-0.379711	-0.483033	-0.548823	-0.484985	-0.516599	-0.525611	-0.524647	-0.422185	-0.624656	-0.496007	-0.519723	-0.465895	-0.636711	-0.419204	-0.086726	1.39651	0.035191	-0.0607084	1.72673	0.367204	0.599927	-0.14564	-0.16976	0.699865	-0.269961	0.0989581	-0.0193771	-0.0141969	-0.31103	-0.122176	0.179086	1.04775	-0.3546	-0.261316	-0.283228	-0.206026	-0.204195	-0.167917	-0.148773	-0.26771	-0.245173	-0.259948	-0.306366	-0.378138	2.31708
EGFLAM	-0.267765	-0.337505	-0.366467	-0.577652	-0.4252	-0.532585	-0.606231	-0.560818	-0.54235	-0.582075	-0.541012	-0.490478	-0.665108	-0.538916	-0.563548	-0.502333	-0.687349	-0.487683	-0.351181	-0.243496	-0.196965	-0.375624	-0.354236	-0.296828	-0.488796	-0.46659	-0.0711009	0.499182	-0.41181	-0.284856	-0.120379	-0.00529395	-0.247485	-0.268829	-0.26661	-0.18469	-0.427242	-0.286462	-0.402225	-0.242697	-0.248713	-0.299875	-0.324946	-0.44594	-0.462813	-0.437	-0.470335	-0.479616	-0.328191
DOCK7	-0.200939	-0.282146	-0.29046	-0.545715	-0.39062	-0.482223	-0.567745	-0.519103	-0.511646	-0.540059	-0.521435	-0.442359	-0.618037	-0.466339	-0.509507	-0.482618	-0.60702	-0.458356	-0.24013	-0.170687	-0.187426	0.0229047	-0.00614806	0.0694706	0.913984	2.31327	0.092079	-0.0145385	-0.20023	-0.0451697	-0.123377	0.128251	0.138702	-0.196569	-0.201806	-0.1869	-0.178817	-0.1247	-0.184116	-0.0297627	-0.0609057	-0.169937	-0.0985843	-0.165189	-0.117896	0.0202765	0.161682	0.0905368	-0.279952
JUN	0.103231	-0.00617771	0.493836	-0.495721	-0.39556	-0.49937	-0.548342	-0.486717	-0.490517	-0.402719	-0.48901	-0.363008	-0.567839	-0.449277	-0.466571	-0.456649	-0.486617	-0.414589	0.979043	0.00316272	0.0680626	-0.0196104	0.779616	0.0545393	0.488063	0.919497	0.31849	1.38311	-0.281375	0.0480176	0.268871	0.0187654	0.0476389	-0.0898419	0.00775616	0.0180266	-0.274642	0.243969	-0.296416	0.35213	-0.0151705	-0.176766	0.831546	-0.2108	-0.0864381	0.0608597	-0.183355	0.0445588	-0.000791509
TAX1BP3	-0.155834	-0.189468	-0.266689	-0.445726	-0.289558	-0.397972	-0.43962	-0.428076	-0.428614	-0.434272	-0.358698	-0.36779	-0.462111	-0.318002	-0.362338	-0.300833	-0.53088	-0.379159	-0.226277	-0.117124	-0.179355	-0.067693	0.0466575	0.0407223	-0.190058	-0.167148	-0.158967	-0.103694	-0.138696	-0.135914	-0.0358649	0.000217437	-0.249081	-0.167477	-0.164763	-0.187972	-0.104939	-0.127316	-0.234908	-0.0915015	-0.0508139	-0.134447	-0.171707	-0.0910206	-0.35624	-0.184783	-0.326776	-0.209636	-0.220866
RENBP	-0.293564	-0.359263	-0.410679	-0.536686	-0.400706	-0.508011	-0.575603	-0.513106	-0.511977	-0.531756	-0.515929	-0.462235	-0.629805	-0.51918	-0.494998	-0.478947	-0.601919	-0.416971	-0.341757	-0.231821	-0.202908	-0.236235	0.481062	0.0462194	-0.312617	-0.19224	-0.340095	-0.238587	-0.365634	-0.229964	-0.208929	0.0979385	-0.323659	-0.271986	-0.258122	-0.206121	-0.304008	-0.221571	-0.360705	-0.189481	-0.212712	-0.28189	-0.291933	-0.334996	-0.423811	-0.44343	-0.408278	-0.358845	-0.280428
KIF1B	0.139349	0.218287	0.285195	-0.278688	-0.191687	-0.336268	-0.374835	-0.234828	-0.351194	-0.356552	-0.368028	-0.307716	-0.368152	-0.372244	-0.304004	-0.279623	-0.265849	-0.294602	0.285601	0.149276	0.081857	0.149843	0.254382	0.286531	0.454532	0.710182	-0.0529177	0.471508	-0.293723	-0.0353264	0.559424	0.160365	0.321227	0.305671	0.278473	0.378457	-0.216323	0.0932613	-0.182158	0.157173	-0.0105898	-0.0767392	-0.0279298	0.101078	0.288813	-0.0607472	0.143892	-0.316876	0.329177
ZCCHC14	-0.304882	-0.353066	-0.41083	-0.513946	-0.372199	-0.476282	-0.559407	-0.498179	-0.492828	-0.528434	-0.507823	-0.459246	-0.633666	-0.506447	-0.515578	-0.476228	-0.585161	-0.438557	-0.31371	-0.242788	-0.196011	-0.272171	-0.193224	-0.0125399	-0.0644641	-0.380047	-0.219382	0.19675	-0.195871	-0.16645	-0.138135	-0.094218	-0.285373	-0.263028	-0.267958	-0.190249	-0.213747	-0.0719604	-0.279313	-0.175443	-0.190811	-0.197059	-0.248944	-0.346398	-0.311942	-0.308962	-0.228864	-0.324644	-0.308686
SLC25A25	-0.217583	-0.118273	-0.170545	-0.342561	-0.261051	-0.3468	-0.310372	-0.326521	-0.198995	-0.318688	-0.375675	-0.291577	-0.364106	-0.361803	-0.354787	-0.161062	-0.430878	-0.295644	-0.0433503	-0.164107	-0.0693672	-0.289784	-0.223576	-0.187481	0.0456655	-0.152169	-0.0379018	0.469022	-0.350691	-0.120395	-0.336796	0.195872	-0.18846	-0.14248	-0.166112	-0.187503	-0.352127	-0.244861	-0.359159	-0.211899	-0.165689	-0.263519	-0.192585	-0.308801	-0.477418	-0.384556	-0.36401	-0.317252	-0.242559
IST1	0.0282495	0.0636406	0.121825	0.223263	0.0504708	0.077832	0.0812211	0.139675	0.246542	0.218881	0.156126	0.122962	0.0304874	0.0893204	-0.172529	0.0313286	0.190261	0.0842659	0.138328	0.0205689	-0.105247	0.110769	0.452628	0.111144	0.511621	0.282463	0.413629	0.364952	0.0395751	0.0662671	0.297349	0.406364	0.36297	0.07268	0.052413	-0.0963574	-0.130183	-0.0142425	0.051405	-0.0404345	0.00136288	-0.0606773	-0.029781	-0.0129485	0.104237	0.101443	0.0614252	0.0203796	-0.0584504
DHODH	-0.276753	-0.317399	-0.3754	-0.346908	-0.243864	-0.34572	-0.366176	-0.368369	-0.356806	-0.322507	-0.301342	-0.320419	-0.398675	-0.37479	-0.47427	-0.276632	-0.454558	-0.291774	-0.299062	-0.234864	-0.170917	-0.332097	-0.322079	0.0379738	0.671323	0.296289	-0.383031	-0.408446	-0.326306	-0.00780853	-0.385221	0.0430366	-0.165595	-0.252193	-0.260978	-0.187369	-0.396433	-0.300722	-0.36225	-0.229375	-0.220299	-0.280735	-0.286791	-0.359547	-0.464418	-0.382984	-0.43903	-0.405074	-0.312492
NQO1	0.0482224	0.161001	0.169822	-0.579156	-0.423759	-0.533395	-0.617777	-0.558686	-0.54235	-0.587223	-0.541471	-0.490478	-0.670625	-0.540317	-0.562956	-0.502197	-0.681702	-0.481729	4.12287	-0.130568	-0.0725223	-0.0267975	-0.275592	0.11107	-0.0492888	1.1877	0.573172	-0.0214985	-0.292893	-0.0745556	-0.129949	-0.201478	1.08948	0.0233689	0.0430533	-0.0896605	-0.317094	-0.203429	-0.328045	-0.210252	-0.22352	-0.255056	-0.290185	-0.296987	-0.518025	-0.374839	-0.304711	-0.359597	-0.238658
DYNC1LI2	-0.151839	-0.177625	-0.216724	-0.449405	-0.330518	-0.440772	-0.469606	-0.455531	-0.429934	-0.459681	-0.411006	-0.383631	-0.508815	-0.402675	-0.443326	-0.36936	-0.487892	-0.375139	-0.192667	-0.083373	-0.093434	-0.00715956	0.00378118	0.0350767	-0.0780497	0.028853	0.095481	-0.156723	-0.163185	-0.0887816	0.0268578	-0.013879	-0.164	-0.142821	-0.137002	-0.0698375	-0.131934	-0.0464768	-0.0330775	-0.0688687	-0.07293	-0.108959	-0.0565207	-0.117216	-0.127687	0.00412889	-0.023524	-0.219533	-0.11963
FOLH1	-0.0216827	-0.269063	-0.0892382	-0.570629	-0.422832	-0.53299	-0.600939	-0.555221	-0.542846	-0.569121	-0.541471	-0.480466	-0.654628	-0.540953	-0.554813	-0.499614	-0.630335	-0.475476	-0.344028	0.0163235	-0.204009	0.00134347	1.73327	1.28707	1.76857	1.09348	1.03984	1.7114	0.240467	2.53577	4.6221	4.48934	-0.0773236	-0.272924	-0.246859	-0.198955	-0.432599	-0.284352	-0.386462	-0.246135	-0.248857	-0.27458	-0.317541	-0.307157	-0.471319	-0.43257	-0.472541	0.00534588	-0.161018
RND3	-0.111061	-0.040054	0.0792795	-0.537021	-0.401323	-0.501395	-0.561652	-0.517504	-0.515938	-0.44324	-0.512564	-0.441015	-0.626127	-0.487221	-0.46894	-0.447268	-0.556746	-0.457612	0.334881	-0.0762266	-0.164974	-0.0300368	-0.033792	-0.260503	0.75168	0.118852	0.228277	1.05549	0.0174728	-0.13419	-0.020876	0.698997	0.131656	-0.0417252	0.0110083	-0.16701	-0.304008	-0.119974	0.112809	-0.0875622	-0.0485235	-0.0865495	0.0156765	-0.177619	-0.230247	0.0648609	-0.0152497	0.0126122	-0.262064
TIGAR	-0.277835	-0.305969	-0.384636	-0.461778	-0.315287	-0.433886	-0.440582	-0.461395	-0.474174	-0.452208	-0.409324	-0.352099	-0.545406	-0.328188	-0.431185	-0.31239	-0.499003	-0.412207	-0.244218	-0.224321	-0.0760443	-0.0990733	-0.172124	-0.226109	0.0335252	-0.344073	-0.229119	-0.446229	-0.312816	0.030774	0.0790883	-0.178055	-0.256525	-0.237519	-0.232899	-0.0770702	-0.361503	-0.305026	-0.223575	-0.21061	-0.218438	-0.252266	-0.30808	-0.314142	-0.502777	-0.386699	-0.455027	-0.413217	-0.25921
IL33	-0.234311	-0.307897	-0.296819	-0.398407	-0.275047	-0.441987	-0.311494	-0.391559	-0.438848	-0.285806	-0.348756	-0.295463	-0.391688	-0.251027	-0.0756989	-0.184448	-0.394084	-0.398512	-0.23468	-0.0986566	-0.181703	12.1757	3.18554	1.04624	0.523038	1.68801	4.10037	4.83084	-0.301506	1.54778	10.0768	8.39522	0.190947	-0.260212	-0.241227	-0.199624	-0.410961	-0.178198	-0.345766	-0.197073	-0.206557	-0.272656	0.157088	-0.0603054	-0.507913	-0.41928	-0.278509	-0.438148	-0.280713
BTBD3	0.264429	0.392489	0.404051	-0.377674	-0.345441	-0.0220813	0.388145	-0.285606	-0.512637	-0.365519	-0.029859	-0.343581	-0.205055	-0.319657	0.126103	-0.365145	-0.387708	-0.294751	0.330112	0.0136348	-0.0927002	0.178895	1.71827	1.14586	1.84618	0.599316	0.889561	1.08748	-0.215898	0.465672	1.04414	0.00710666	1.21165	0.259687	0.289023	-0.13232	-0.270212	-0.196425	-0.165674	-0.118073	-0.0683493	-0.161185	0.031926	-0.270586	-0.149675	-0.172065	-0.314502	0.128747	-0.0398968
EMP1	3.50212	4.4027	3.96609	-0.390214	-0.383931	-0.456569	-0.524288	-0.441404	-0.503228	0.0634397	-0.470809	-0.150209	-0.324206	-0.419737	-0.407496	-0.452298	-0.522501	-0.299515	17.3698	1.81985	0.279674	4.07753	1.98816	2.62294	1.98204	4.27967	8.43807	7.17324	1.25489	3.12047	2.82678	6.23359	3.57996	3.16836	4.37508	-0.15442	1.53398	2.26933	0.570251	1.11964	1.14947	1.82876	0.972238	1.1796	0.709646	0.63617	1.19293	1.43994	0.364476
VAMP3	0.419468	0.495908	0.508674	-0.16967	-0.0709682	-0.207056	-0.254728	-0.0655686	-0.299855	-0.087518	-0.226245	-0.178154	-0.133896	-0.20137	-0.133737	-0.0291757	-0.214482	-0.0982457	0.208274	0.270341	0.0638069	0.138202	0.525969	0.0983674	0.211149	0.0937598	0.234847	0.575743	-0.289158	0.0175539	0.314875	0.409014	0.339838	0.393117	0.488987	0.0219778	-0.232706	-0.00361027	-0.0112357	-0.0291897	-0.113798	-0.0603887	-0.132317	-0.0606136	0.16298	0.0822946	-0.228864	-0.189842	0.0900735
ERF	-0.187208	-0.211088	-0.286372	-0.433019	-0.333297	-0.431591	-0.444591	-0.437139	-0.448588	-0.428128	-0.413148	-0.349708	-0.545039	-0.422666	-0.427187	-0.4145	-0.468038	-0.377968	-0.233431	-0.187457	-0.193736	-0.231073	-0.0538761	-0.130801	-0.293829	-0.203634	-0.104887	0.249116	-0.276706	-0.150284	-0.220805	-0.040588	-0.0709425	-0.211584	-0.162146	-0.200763	-0.31627	-0.194653	-0.298785	-0.187189	-0.170913	-0.134543	-0.214696	-0.31404	-0.389624	-0.347259	-0.330224	-0.335418	-0.302502
LHFPL2	-0.322025	-0.383637	-0.451256	-0.526821	-0.389694	-0.514357	-0.555879	-0.524568	-0.520726	-0.54172	-0.497728	-0.462832	-0.63385	-0.509121	-0.532456	-0.462632	-0.631428	-0.456868	-0.346753	-0.250996	-0.207017	-0.0811562	-0.268032	-0.0299969	-0.206679	-0.409748	-0.196272	-0.0635905	-0.38701	-0.111414	0.013829	0.210286	-0.249213	-0.291949	-0.297782	-0.209268	-0.403955	-0.229334	-0.391716	-0.20309	-0.218152	-0.291508	-0.319187	-0.363656	-0.507913	-0.429855	-0.481781	-0.47022	-0.334281
CFL2	-0.160161	-0.215082	-0.233833	-0.49455	-0.375698	-0.452114	-0.521562	-0.472057	-0.484739	-0.477783	-0.460256	-0.404851	-0.559197	-0.448768	-0.486262	-0.450803	-0.607566	-0.410719	-0.1083	-0.0683018	1.09699	0.426394	0.439314	0.194863	0.0790512	0.635418	0.0521932	-0.0637562	-0.195768	0.0109439	0.46338	0.0592528	-0.196969	-0.20382	-0.201964	0.866598	-0.244967	-0.134657	-0.0247323	-0.067866	-0.121313	-0.0129724	-0.139722	-0.118654	-0.240037	-0.306247	-0.182114	-0.258996	0.822322
UBL3	0.510012	0.623288	0.673709	0.237977	0.0385328	0.194488	0.302675	0.176725	0.162024	0.108279	0.120795	0.0540715	0.462959	0.211046	0.0927905	0.317263	0.50247	0.170014	0.283557	0.272393	0.00936326	0.365759	1.19066	0.868553	6.14716	0.907207	1.26613	0.859781	0.152785	0.779649	0.573837	3.28712	0.338775	0.548813	0.6949	0.0620256	-0.057438	0.0546983	0.147839	0.00597706	-0.0483088	0.0118419	0.159557	0.101078	0.125905	-0.129624	0.214085	-0.205627	0.141548
[truncated: 26 more columns]

## Sheet: Module 3
Genes	BLSA_20035_Normal	BLSA_20036_Normal	BLSA_20054_Normal	BLSA_10015_Tumor	BLSA_10178_Tumor	BLSA_10208_Tumor	BLSA_10234_Tumor	BLSA_10235_Tumor	BLSA_10311_Tumor	BLSA_20031_Tumor	BLSA_20035_Tumor	BLSA_20036_Tumor	BLSA_20054_Tumor	BLSA_30001_Tumor	BLSA_50004_Tumor	BLSA_10031_Tumor	BLSA_10045_Tumor	BLSA_40184_Tumor	MEL_10378_Normal	MEL_60039_Normal	MEL_80012_Normal	MEL_10378_Tumor	MEL_20128_Tumor	MEL_30162_Tumor	MEL_30227_Tumor	MEL_50096_Tumor	MEL_50170_Tumor	MEL_50177_Tumor	MEL_60030_Tumor	MEL_60039_Tumor	MEL_70102_Tumor	MEL_80012_Tumor	MEL_80018_Tumor	OSA_30077_Normal	OSA_30078_Normal	OSA_50022_Normal	OSA_10072_Tumor	OSA_10091_Tumor	OSA_20018_Tumor	OSA_20026_Tumor	OSA_20027_Tumor	OSA_30035_Tumor	OSA_30064_Tumor	OSA_30077_Tumor	OSA_30078_Tumor	OSA_50022_Tumor	OSA_70003_Tumor	OSA_70013_Tumor	PULM_40254_Normal
ENPP1	-0.218832	-0.159998	-0.0436642	-0.550397	-0.413879	-0.505311	-0.590355	-0.530965	-0.525348	-0.512658	-0.529235	-0.459844	-0.607004	-0.517143	-0.463462	-0.47786	-0.629971	-0.470266	-0.337782	-0.157243	-0.198506	-0.346167	-0.43807	-0.299874	-0.503248	-0.437017	-0.49741	-0.552288	3.87635	-0.261792	-0.445523	-0.370529	-0.375638	-0.125588	-0.203313	-0.193262	0.775625	0.697696	1.64236	0.329067	0.246572	0.27393	-0.225392	-0.213368	0.581245	0.542143	2.15785	0.0266436	-0.23961
LMAN1	-0.263271	-0.325799	-0.356323	-0.362458	-0.216489	-0.383795	-0.406586	-0.414349	-0.402202	-0.380134	-0.362063	-0.340742	-0.287431	-0.372116	-0.379957	-0.0484827	-0.455105	-0.363677	-0.27658	-0.1859	-0.171431	0.00478518	-0.215903	-0.130356	-0.184855	-0.172397	-0.19287	-0.378949	0.443954	-0.141662	-0.133754	-0.28648	-0.244561	-0.233424	-0.251142	-0.165537	0.229626	0.165577	0.745501	0.509843	0.150593	0.574875	0.532473	0.213666	0.700818	0.251058	0.36385	0.349617	-0.214681
ADAMTS2	-0.215669	-0.317399	-0.329826	-0.555246	-0.421906	-0.519353	-0.596449	-0.547224	-0.521881	-0.524116	-0.53153	-0.470454	-0.612704	-0.532804	-0.53216	-0.493088	-0.66458	-0.461483	-0.351976	-0.0750945	-0.205843	-0.308207	-0.411329	-0.25612	-0.438934	-0.126437	-0.425146	-0.367348	0.587878	-0.246345	-0.349248	-0.378902	-0.263438	-0.211925	-0.193874	-0.205518	-0.0863917	0.249791	0.032551	0.13411	0.123323	0.0309816	0.158734	0.0511528	0.267948	0.160174	-0.00794075	0.0310284	-0.295841
FLT4	-0.253618	-0.329104	-0.33134	-0.500904	-0.419848	-0.481008	-0.567424	-0.478454	-0.531125	-0.504022	-0.533212	-0.455958	-0.60774	-0.531786	-0.41327	-0.497167	-0.652558	-0.418907	-0.321091	-0.179603	-0.201661	-0.28948	-0.368904	-0.281302	-0.441969	-0.47171	-0.233812	-0.510196	-0.251698	-0.255613	-0.397904	-0.247583	-0.302655	-0.21858	-0.257012	-0.199825	-0.231778	-0.20056	-0.129408	-0.210252	-0.170126	-0.232069	-0.252132	-0.139302	-0.0185462	-0.0197352	-0.146121	-0.292321	-0.244177
SNCAIP	-0.318197	-0.37262	-0.443686	-0.575144	-0.4252	-0.53245	-0.615051	-0.555621	-0.543836	-0.585894	-0.544989	-0.490927	-0.673199	-0.541208	-0.565621	-0.504373	-0.687349	-0.485748	-0.354815	-0.254322	-0.20555	-0.418544	-0.399933	-0.317553	-0.562649	-0.495906	-0.505856	-0.560408	-0.224511	-0.279826	-0.489336	-0.402113	-0.379626	-0.27719	-0.279697	-0.201634	-0.0361091	-0.259881	0.12847	-0.113991	-0.190954	-0.142045	-0.0217591	-0.360883	-0.373414	-0.245372	0.0721818	-0.249099	-0.336659
SLC39A7	0.0194281	0.109498	0.278382	-0.0268765	-0.0291849	-0.138602	-0.0635816	-0.130607	-0.160697	0.00647766	-0.129581	-0.0213943	-0.0632884	-0.131721	-0.0195851	-0.0868248	-0.0512731	-0.10688	0.0645211	0.00811571	-0.0880043	0.377198	0.0414672	0.195309	0.377789	0.227798	0.248455	0.163441	0.715096	-0.0478999	0.251922	0.0202492	0.37972	0.0667933	-0.0394389	-0.136137	0.914314	0.164143	1.64174	0.495805	0.396732	0.5214	0.137651	0.773217	2.47676	2.30194	1.16687	0.372418	-0.0386599
EPB41L2	-0.133864	-0.273057	-0.249428	-0.47365	-0.368288	-0.430511	-0.465277	-0.426877	-0.488206	-0.477451	-0.42936	-0.429209	-0.452734	-0.455771	-0.456799	-0.408926	-0.44035	-0.405211	-0.290319	-0.0910148	-0.197772	-0.00321172	-0.203717	-0.176041	-0.209136	-0.301314	-0.126941	-0.105848	0.570238	-0.154092	-0.205585	-0.139899	-0.18301	-0.208598	-0.183721	-0.191387	0.440854	0.0895484	0.866043	0.00203781	0.221092	0.457825	0.0603112	0.103235	0.49618	0.851805	0.584497	0.539919	-0.247031
TMEM184B	-0.173726	-0.208609	-0.239133	-0.438537	-0.328975	-0.439152	-0.476021	-0.449934	-0.472524	-0.446562	-0.423242	-0.393643	-0.568023	-0.433361	-0.43992	-0.39329	-0.499368	-0.374693	-0.230706	-0.117266	-0.167102	-0.162441	-0.33686	-0.0924704	-0.20769	-0.25177	-0.310181	-0.254496	0.124664	-0.227808	-0.321115	-0.176041	-0.261045	-0.185393	-0.180865	-0.170962	0.0281867	0.062124	0.0869495	0.0714402	0.0398692	0.176597	0.0400507	-0.0572236	-0.127526	-0.014448	-8.01957e-05	0.291612	-0.196318
CNTLN	-0.230732	-0.290821	-0.307115	-0.556417	-0.417687	-0.519488	-0.429517	-0.537762	-0.53162	-0.44623	-0.53153	-0.474937	-0.641756	-0.34525	-0.542376	-0.36732	-0.655654	-0.472797	-0.317344	-0.194815	-0.180089	-0.270146	-0.328059	-0.223212	-0.387193	-0.356491	-0.434414	-0.413086	-0.172628	-0.227377	-0.279261	-0.312871	-0.310365	-0.244771	-0.242655	-0.154822	-0.265678	-0.161575	-0.243563	-0.0827635	-0.134769	-0.128099	-0.0698906	-0.186043	-0.354153	0.0738635	0.00833198	-0.0510305	-0.218487
CALU	0.65132	0.366049	0.751382	0.0316454	-0.0149827	-0.00709434	0.038085	-0.0995537	-0.129994	0.169891	-0.169348	0.18737	0.017984	0.251536	-0.091245	-0.167724	-0.00664584	0.0538969	0.161151	0.697713	0.0622661	5.8821	1.25599	0.445723	1.83881	1.68417	2.27806	1.59921	3.34475	0.814927	1.50799	0.53461	0.652377	0.279565	0.371673	-0.0192755	3.27244	3.25467	4.06659	3.21217	2.35383	3.35696	2.47244	3.37199	4.77096	3.44385	5.36523	7.6709	0.461621
IMPDH1	-0.181216	-0.245102	-0.292277	-0.318817	-0.261051	-0.233925	-0.360563	-0.271612	-0.354	-0.320514	-0.427831	-0.248987	-0.508264	-0.329589	-0.404831	-0.358347	-0.402463	-0.249049	-0.1854	-0.146701	-0.192489	0.225155	-0.176299	-0.21192	-0.143376	-0.271613	-0.233108	-0.300233	-0.068446	-0.178592	-0.225878	-0.290826	-0.289361	-0.174473	-0.168254	-0.1869	-0.0652689	-0.0753357	0.00761835	-0.0753863	-0.0207532	-0.0113373	0.135182	0.0215676	0.220279	0.0439977	0.619387	0.376052	-0.233996
YIPF3	-0.119716	-0.129152	-0.102714	-0.385198	-0.264138	-0.342614	-0.403058	-0.346246	-0.334851	-0.361866	-0.354721	-0.314441	-0.506609	-0.328316	-0.304448	-0.316605	-0.467127	-0.318719	-0.126241	-0.101204	-0.15837	-0.156671	-0.183295	-0.134516	-0.251338	-0.22002	-0.173162	-0.330394	0.171463	-0.205391	-0.189328	-0.147106	-0.194709	-0.0912069	-0.0966281	-0.165604	0.255386	0.730858	0.00875165	-0.0811878	-0.0551083	0.00241633	-0.149904	-0.179263	0.155758	0.220335	-0.0311087	0.194896	-0.182236
CKAP4	-0.131783	-0.0791633	-0.202189	-0.239896	-0.166267	-0.319526	-0.315182	-0.30573	-0.403027	-0.302081	-0.372769	-0.15544	-0.483625	-0.212574	-0.30504	-0.149233	-0.306468	-0.30666	-0.183242	-0.117619	-0.174146	0.108542	-0.239598	-0.0156599	0.234707	-0.0862382	-0.178675	0.82034	2.41272	0.0142489	-0.000237491	-0.151664	0.0961615	-0.0773008	-0.10805	-0.198084	0.926369	0.652129	1.30762	1.10445	1.41858	1.9562	1.26936	1.4431	0.709807	0.48384	0.31972	1.8243	-0.168345
MAMDC2	-0.26943	-0.335439	-0.32377	-0.575144	-0.420774	-0.526779	-0.618418	-0.54909	-0.536077	-0.579418	-0.542848	-0.4848	-0.670992	-0.541081	-0.562956	-0.504509	-0.681156	-0.475923	-0.291568	-0.207835	-0.101945	-0.419455	-0.409185	-0.311314	-0.547473	-0.449947	-0.492248	-0.523785	0.29453	-0.277743	-0.478844	-0.400948	-0.374708	-0.238543	-0.21997	-0.201701	0.609321	-0.24562	-0.114263	-0.122228	-0.0601184	0.708468	-0.221073	-0.429607	-0.078413	-0.106046	-0.0541388	-0.384403	-0.315061
CDK14	-0.244131	-0.295917	-0.341485	-0.562603	-0.414702	-0.517328	-0.582177	-0.537628	-0.51957	-0.55733	-0.531071	-0.483006	-0.651686	-0.514469	-0.546522	-0.486561	-0.658204	-0.463269	-0.35243	-0.184839	-0.203715	-0.358011	-0.235875	0.705423	-0.448328	-0.352523	-0.326722	-0.368509	-0.0160438	-0.27882	-0.225417	-0.163216	-0.379361	-0.199725	-0.222508	-0.205116	-0.0880403	-0.148833	0.211098	-0.129605	-0.0652001	-0.151086	-0.0559036	-0.207101	-0.111958	0.0501423	0.571672	0.180488	-0.309162
ALDH1L2	-0.239637	-0.340397	-0.376914	-0.556751	-0.413261	-0.519623	-0.59244	-0.537362	-0.535417	-0.562146	-0.528165	-0.462534	-0.650582	-0.515233	-0.526238	-0.482347	-0.645454	-0.473839	-0.334717	-0.16998	-0.194837	-0.223784	-0.328623	-0.137041	-0.304524	-0.282111	-0.407549	-0.303879	-0.0440608	-0.165228	-0.341062	-0.305982	-0.277264	-0.264478	-0.276842	-0.193128	-0.173459	0.127352	-0.0532709	0.18883	0.242564	0.253059	-0.0432537	0.142168	-0.163799	-0.156632	0.0412912	0.110958	-0.296032
PDGFRA, RP11-231C18.3	-0.0530568	-0.208059	-0.130724	-0.483515	-0.387121	-0.443608	-0.491415	-0.448734	-0.498771	-0.444237	-0.495587	-0.39693	-0.536213	-0.448641	-0.435331	-0.433807	-0.581154	-0.339113	-0.23116	0.0334467	-0.201221	-0.349811	-0.432429	-0.287765	-0.476655	-0.322566	2.21048	-0.376629	0.151021	-0.257122	-0.338179	-0.360672	-0.202286	-0.139238	0.0389287	-0.16835	1.45485	0.858108	0.253957	0.708524	0.346488	0.668939	0.780329	0.189012	0.108249	1.19976	0.761842	1.58188	-0.191275
DYNC1I1	-0.294978	-0.383499	-0.448076	-0.507425	-0.395149	-0.461295	-0.516431	-0.44167	-0.37645	-0.516809	-0.494975	-0.390505	-0.623921	-0.397073	-0.513505	-0.460048	-0.676966	-0.425457	-0.356632	-0.165097	-0.197185	-0.426642	-0.417647	-0.318296	-0.505994	-0.326918	-0.488142	-0.566208	-0.073323	-0.291107	-0.502942	-0.330042	-0.38162	-0.292802	-0.300796	-0.191253	-0.258465	-0.268741	-0.0172113	-0.228301	-0.18759	-0.21543	-0.263856	-0.398789	-0.366994	-0.0746084	-0.215073	-0.0975096	-0.274719
NPR2	-0.303217	-0.356922	-0.389936	-0.549895	-0.41532	-0.507876	-0.588271	-0.528166	-0.52023	-0.554839	-0.528929	-0.4715	-0.650398	-0.520581	-0.53601	-0.487785	-0.614488	-0.455975	-0.327677	-0.226656	-0.178548	-0.214067	-0.277735	-0.237697	-0.469573	-0.463261	-0.2893	-0.510527	-0.143262	-0.265744	-0.379802	-0.28701	-0.353836	-0.261833	-0.25257	-0.177458	-0.174592	-0.194906	-0.282095	-0.136624	-0.0335648	-0.149643	-0.0318379	-0.259492	-0.314189	-0.314678	0.157545	-0.204124	-0.3045
ECM2	0.427125	-0.00397437	0.0647443	-0.439373	-0.390312	-0.414444	-0.450203	-0.305197	-0.494479	-0.43776	-0.497269	-0.360169	-0.574642	-0.455134	-0.45443	-0.468206	-0.608841	-0.363081	-0.251031	0.403506	-0.179575	-0.398097	-0.366083	-0.309308	-0.514666	-0.415381	-0.412477	-0.533396	-0.304619	-0.279036	-0.447713	-0.230201	-0.200824	-0.169013	-0.0271444	-0.191387	-0.0600139	-0.0739012	-0.361838	0.0557548	-0.0143832	0.197276	-0.104138	-0.349891	0.312888	-0.195787	0.120448	-0.199488	-0.18804
OMD	-0.26893	-0.367112	-0.376309	-0.570127	-0.423862	-0.528264	-0.617937	-0.549223	-0.54202	-0.573439	-0.543765	-0.489133	-0.64856	-0.540062	-0.561624	-0.504373	-0.685709	-0.466098	-0.317684	-0.175357	-0.197258	-0.424213	-0.446533	-0.318519	-0.561782	-0.464029	-0.514889	-0.590403	0.308123	-0.290819	-0.50052	-0.393316	-0.370321	-0.247501	-0.23274	-0.191923	1.08515	0.0221265	1.3308	0.411075	0.950708	2.42527	2.02372	-0.318354	6.56552	3.95271	4.1627	2.18824	-0.312206
P3H1	-0.244047	-0.311478	-0.325587	-0.292901	-0.25148	-0.191259	-0.299467	-0.226831	-0.324617	-0.0758931	-0.247657	-0.210582	-0.375691	-0.361166	-0.157131	-0.286285	-0.331605	-0.206621	-0.305989	-0.190145	-0.177374	0.141947	0.117065	-0.151824	0.670022	-0.19096	0.202117	-0.14562	1.35451	-0.029866	-0.0199536	-0.0833012	-0.00314375	-0.238116	-0.233137	-0.183753	1.04661	0.399655	0.584057	0.277857	0.562639	0.588821	0.781872	0.196613	1.89527	1.54772	0.402187	0.719321	-0.235899
COL12A1	0.0446439	0.054001	0.0491492	-0.347075	-0.354497	-0.382039	-0.345329	-0.368769	-0.4854	-0.0848609	-0.473103	-0.309958	-0.412649	-0.444311	-0.302079	-0.442373	-0.405377	-0.177592	-0.310417	0.761324	-0.199606	3.67567	0.19774	0.476626	0.847501	1.77878	0.531879	1.61876	3.88714	0.340009	0.791983	0.245686	2.23528	-0.0748267	-0.0159603	-0.175515	5.09209	7.20589	1.36645	9.24538	17.1259	16.0563	4.275	3.38391	16.2793	7.73696	5.24691	3.55843	0.163717
MYO6	0.181375	0.467815	0.681583	-0.546886	-0.413982	-0.50018	-0.56983	-0.524434	-0.410456	-0.532918	-0.506293	-0.457602	-0.635321	-0.286043	-0.516466	-0.474461	-0.636711	-0.458356	0.241089	0.067127	-0.163433	-0.150091	-0.0133693	-0.0402482	-0.404536	-0.0950717	-0.220203	-0.296256	0.835673	-0.254751	-0.245363	0.0818283	-0.181016	0.288096	0.222394	-0.162925	0.484233	-0.0545775	1.43579	-0.0934353	-0.0158147	0.276912	-0.0608402	-0.256205	1.4754	0.26149	1.75034	0.0286481	0.0559159
IBTK	-0.104487	-0.0507953	-0.0285234	0.0102431	0.0735236	0.0782371	0.116981	-0.0179895	0.161529	0.0501541	0.0944879	0.0173099	-0.00702292	0.171065	0.0828707	0.0702146	0.0714975	0.0378192	0.218153	-0.085708	-0.0481621	0.0232084	-0.0906595	0.0177683	-0.144677	0.0309013	-0.0147915	0.0611939	0.386778	-0.0810938	-0.0114215	-0.040906	-0.0310609	-0.038142	-0.0737841	0.0111957	0.168009	-0.0365196	1.72385	0.219341	0.45943	0.780218	0.362264	0.318858	0.687497	1.01771	0.888714	0.71669	0.0152883
FKBP9	-0.119134	-0.159447	-0.124365	-0.521972	-0.387739	-0.463455	-0.536475	-0.47419	-0.506529	-0.507011	-0.500022	-0.44759	-0.575194	-0.477544	-0.478563	-0.463447	-0.611938	-0.450169	-0.166324	-0.0546457	-0.155142	-0.0218374	-0.172463	0.139521	-0.0789168	-0.173805	0.0666224	-0.1549	1.18744	-0.0541507	-0.119918	-0.253306	0.0323509	-0.124906	-0.0851268	-0.157233	0.815603	0.674406	1.66409	0.541715	0.304761	2.73987	0.259625	0.144017	2.25976	0.750775	0.789423	2.05018	-0.206308
CALD1	1.625	1.54387	1.94948	-0.0636618	-0.198891	-0.234735	-0.079938	-0.0804954	-0.327258	0.00215984	-0.31939	-0.0609953	-0.13408	-0.0720042	-0.00285461	-0.150592	0.000275951	-0.0565628	-0.119769	1.8277	-0.0698075	0.50859	0.172917	-0.0317054	0.267225	0.393842	0.00257053	0.249945	1.76055	0.195307	0.0491105	0.0522576	0.644268	0.928116	0.814037	-0.109417	2.03125	3.25872	1.17914	1.6359	3.09826	1.44097	1.35112	3.0898	1.64825	2.0683	2.53323	1.87065	0.220329
RGS3	-0.253535	-0.175559	-0.121942	-0.347744	-0.391547	-0.262954	-0.435771	-0.326654	-0.408805	-0.423146	-0.412077	-0.317131	-0.468915	-0.417063	-0.221536	-0.352908	-0.494085	-0.220168	-0.332219	-0.190216	-0.0303322	-0.259011	-0.283828	-0.182652	-0.173582	-0.396946	-0.0655873	-0.447721	0.0106242	-0.24498	-0.433531	0.0723953	-0.288563	-0.0831021	-0.201885	-0.186498	0.444254	0.268018	0.0977674	0.0417884	0.0608401	0.0377141	-0.00664089	-0.204225	0.0363451	0.412105	0.405635	0.45573	-0.304309
TNC	0.0650329	-0.0290373	0.243255	-0.336541	-0.414085	-0.38636	-0.478586	-0.2984	-0.46394	-0.11027	-0.443737	-0.22164	-0.384333	-0.462392	-0.25929	-0.458689	-0.270584	-0.241605	-0.335852	-0.0632781	-0.188674	0.778156	-0.225494	0.658475	0.446583	-0.118756	2.66858	1.19536	6.15434	0.36027	1.43212	0.113625	0.620339	0.51375	0.211448	-0.200763	5.95895	3.38681	17.609	11.4145	3.64085	1.15455	7.77811	1.0138	8.21483	5.43957	15.2955	10.0966	-0.335803
RCN3	-0.269097	-0.354994	-0.404774	-0.525985	-0.411615	-0.490054	-0.591478	-0.526433	-0.525843	-0.535575	-0.518223	-0.451923	-0.603878	-0.52109	-0.518391	-0.485474	-0.648004	-0.42233	-0.346866	-0.234227	-0.203715	-0.121141	-0.39305	-0.224772	-0.254373	-0.417941	-0.367429	-0.432475	1.32109	-0.214804	-0.286525	-0.364382	-0.223822	-0.27446	-0.28176	-0.202705	0.268471	0.203128	0.759204	0.453189	0.502589	1.16695	0.585026	0.0783753	1.49466	0.499702	0.451143	1.06873	-0.326003
GPX7	-0.2914	-0.36601	-0.362985	-0.546217	-0.322079	-0.460755	-0.580574	-0.481786	-0.484079	-0.501531	-0.475398	-0.403655	-0.647457	-0.449659	-0.488187	-0.47011	-0.643632	-0.427392	-0.319615	-0.232387	-0.200854	-0.314382	-0.376577	-0.308268	-0.545595	-0.484769	-0.394763	-0.524116	-0.0222698	-0.205679	-0.437798	-0.39851	-0.271813	-0.274033	-0.28168	-0.204446	-0.251768	-0.247139	0.0222482	-0.177162	0.0481001	-0.120693	-0.0146628	-0.272744	-0.0779315	-0.124051	-0.338498	-0.109286	-0.276622
FAT4	-0.238805	-0.303353	-0.335277	-0.559928	-0.419436	-0.523403	-0.590195	-0.543493	-0.540369	-0.53624	-0.537189	-0.482409	-0.646169	-0.536879	-0.544153	-0.500022	-0.670773	-0.470564	-0.31882	-0.166796	-0.200193	-0.306284	-0.32772	-0.269788	-0.483014	-0.365581	-0.457524	0.223264	-0.134545	-0.266319	-0.414853	-0.359506	-0.2314	-0.243832	-0.203947	-0.195004	0.471972	0.287764	0.0998279	0.0916378	0.0674964	0.439647	0.879266	-0.125742	1.30928	0.210904	0.481069	1.54893	-0.290608
ADCY3	-0.224241	-0.340121	-0.383728	-0.47365	-0.382593	-0.453734	-0.501678	-0.477255	-0.48672	-0.479942	-0.460103	-0.422185	-0.499806	-0.46965	-0.475602	-0.429048	-0.587712	-0.40789	-0.317911	-0.132691	-0.197845	-0.0640489	-0.370822	-0.245126	-0.334585	-0.401171	-0.388897	-0.415903	0.020067	-0.228024	-0.401132	-0.378372	-0.244561	-0.26354	-0.267244	-0.203442	-0.310396	0.400415	-0.281683	-0.0189476	-0.0312744	0.0778209	-0.176952	-0.0187012	-0.0711905	-0.224366	-0.106956	0.0897851	-0.277002
PLXND1	-0.182298	-0.282972	-0.292883	-0.270997	-0.295939	-0.256338	-0.258255	-0.203508	-0.344756	-0.21971	-0.348756	-0.282312	-0.185013	-0.347542	0.151421	-0.307088	0.220498	-0.18176	-0.299176	-0.0955432	-0.197038	0.0408218	-0.273222	0.309485	0.00172927	0.0618825	0.155662	-0.0983909	0.16617	-0.0925177	-0.162579	-0.0863749	0.124477	-0.231718	-0.217749	-0.183217	0.895458	0.891608	1.05716	0.400833	0.248218	0.223436	0.181771	1.0628	1.35823	1.12103	1.16632	2.47075	-0.196984
TMEM214	-0.123045	-0.10037	-0.13784	-0.214648	-0.233779	-0.257148	-0.275093	-0.193779	-0.236137	-0.163744	-0.274882	-0.287094	-0.23043	-0.369952	-0.247446	-0.19111	-0.189345	-0.209301	-0.0801401	-0.0661791	-0.145383	0.0247268	-0.02973	-0.0227912	0.643285	0.09504	0.248689	-0.00608692	0.203008	-0.0829619	-0.000698687	0.022263	0.101878	-0.081993	-0.105353	-0.129641	0.314735	0.143807	0.432092	0.510344	0.229395	0.528517	0.561886	0.244381	0.862764	0.792788	0.716196	0.412634	-0.0209626
EMILIN1	-0.287322	-0.346043	-0.416129	-0.452749	-0.373331	-0.435102	-0.503602	-0.438205	-0.425973	-0.396076	-0.461938	-0.401563	-0.480867	-0.471178	-0.275429	-0.393018	-0.259655	-0.382136	-0.333922	-0.223826	-0.198139	0.109251	-0.358072	-0.0608993	-0.392107	-0.34689	0.196017	-0.468601	0.779016	-0.183478	-0.319962	-0.353995	0.556662	-0.268488	-0.270893	-0.201701	1.25743	0.306919	1.19862	0.279576	0.485698	1.31497	0.430039	0.239758	1.81437	2.62475	0.649588	2.5151	-0.3045
AXL	-0.18313	-0.238217	-0.225506	-0.54304	-0.413364	-0.504366	-0.573999	-0.534696	-0.522211	-0.523618	-0.529082	-0.466419	-0.612337	-0.502246	-0.514393	-0.475412	-0.617949	-0.456272	-0.323248	-0.101275	-0.197112	-0.17145	-0.421258	-0.253594	-0.484749	-0.375822	-0.2439	-0.497104	-0.059522	-0.255829	-0.442294	-0.381658	-0.337352	-0.131304	-0.111064	-0.195004	-0.014162	0.0536013	0.028739	-0.0877054	-0.0641265	-0.0960712	-0.147333	-0.157074	-0.106822	-0.308248	-0.205558	-0.357968	-0.286422
CD93	-0.220163	-0.275398	-0.364953	-0.498563	-0.400603	-0.492754	-0.506328	-0.512839	-0.526668	-0.481935	-0.501552	-0.445797	-0.588617	-0.503392	-0.461685	-0.472829	-0.642904	-0.457314	-0.330402	-0.104317	-0.200634	-0.204045	-0.414037	-0.24572	-0.428094	-0.413845	-0.461043	-0.502904	-0.0238263	-0.255973	-0.367696	-0.379962	-0.361015	-0.267635	-0.238372	-0.182145	-0.176241	-0.031541	-0.107257	-0.149086	-0.108359	-0.0854915	-0.145482	0.437199	0.0575312	0.18561	0.131894	-0.285556	-0.251408
SERPINH1	0.0600396	-0.0804027	-0.0957488	-0.408607	-0.353365	-0.424435	-0.383334	-0.442204	-0.481108	-0.199283	-0.43349	-0.285002	-0.41982	-0.346141	-0.261215	-0.40036	-0.411388	-0.304874	-0.226164	0.0968449	-0.125425	0.937386	1.98523	0.177258	2.75598	0.459773	3.21385	1.5132	6.5748	0.868454	1.91096	0.326661	1.80629	-0.0418105	-0.0488779	-0.185829	3.30768	2.87806	5.9011	2.57752	3.48082	7.45756	2.80247	4.59238	11.1637	5.09076	5.51348	4.85572	0.0327953
DZIP1	-0.155335	-0.193737	-0.26033	-0.421983	-0.405131	-0.475877	-0.518676	-0.357441	-0.476981	-0.0646004	-0.479068	-0.400517	-0.590639	-0.430051	-0.22879	-0.38418	-0.226686	-0.406253	-0.321318	-0.0624997	-0.185298	0.157334	-0.260246	-0.202412	-0.318543	-0.406932	0.0555952	-0.322771	0.00813382	-0.0116883	-0.362738	-0.0597718	-0.207737	-0.150926	-0.18499	-0.185293	-0.225184	-0.000150577	-0.0585253	-0.0354925	0.175715	0.295763	0.483107	-0.13848	-0.115007	0.807935	0.479414	0.268185	-0.268249
JAG1	0.353974	0.496872	0.719586	-0.478499	-0.41038	-0.477497	-0.550587	-0.42661	-0.510821	-0.450547	-0.502163	-0.42353	-0.56692	-0.51587	-0.427928	-0.477452	-0.589897	-0.370971	0.430716	0.0877173	-0.177007	-0.256582	-0.310005	-0.25976	-0.317242	0.0210437	-0.320856	-0.0533161	0.016954	-0.171766	-0.3926	-0.260195	-0.0151082	0.395249	0.274269	-0.188307	-0.0158106	-0.031541	0.0402781	-0.0574807	0.188598	-0.111556	-0.151755	-0.191898	0.309357	0.13431	0.106796	0.0465632	-0.257783
ASPSCR1	0.13602	0.154253	0.142114	-0.444556	-0.314361	-0.370968	-0.476021	-0.350244	-0.432576	-0.461674	-0.434407	-0.405448	-0.40842	-0.452333	-0.432814	-0.372487	-0.510843	-0.356233	-0.028589	0.117294	0.945324	0.0528678	-0.188711	-0.0654307	-0.134415	-0.0735641	-0.194512	-0.0201728	0.422993	-0.169683	-0.107927	-0.147424	-0.0180329	0.103137	0.10524	0.543604	0.412416	0.0856668	0.543567	-0.114349	-0.063196	0.28855	-0.132523	-0.107046	0.460388	0.805363	0.996694	-0.0482743	0.346589
LTBP1	-0.195696	-0.222243	-0.171302	-0.365969	-0.398956	-0.400402	-0.532787	-0.350377	-0.467902	-0.283813	-0.505222	-0.373917	-0.278973	-0.509885	-0.254849	-0.473509	-0.59099	-0.329884	-0.266701	-0.167574	-0.1875	0.495329	-0.19108	-0.231977	-0.310016	-0.181486	-0.202372	-0.0867908	0.748509	-0.194686	-0.0834834	-0.129512	-0.0358467	-0.148281	-0.170474	-0.198285	1.61559	1.08257	0.32824	0.461999	0.587403	1.32748	0.0850968	1.83037	4.98828	0.153172	1.28422	2.36914	-0.244938
PYCR1	-0.179302	-0.203376	-0.25821	-0.576314	-0.424376	-0.53218	-0.616494	-0.558419	-0.54268	-0.581577	-0.54193	-0.484202	-0.663454	-0.536752	-0.560587	-0.500974	-0.67387	-0.483813	-0.338464	-0.172951	-0.178034	-0.146751	-0.269611	-0.116539	-0.251049	-0.410004	-0.197093	-0.328239	0.24192	-0.190734	-0.344405	-0.330571	-0.321133	-0.0804574	-0.164129	-0.189244	-0.0209625	0.128111	0.150105	-0.0223855	-0.0110193	0.413679	-0.0685536	-0.193747	0.107286	-0.0104468	0.16968	-0.10891	-0.316298
LRRC45	-0.229151	-0.224721	-0.250185	-0.241401	-0.262595	-0.230279	-0.159315	-0.193912	-0.232505	-0.114587	-0.245516	-0.190707	-0.258747	-0.280695	-0.153281	-0.316877	-0.0518196	-0.144841	-0.205725	-0.214769	-0.200487	0.0407206	-0.247948	-0.192161	-0.357709	-0.240376	-0.158029	-0.270073	-0.0134496	-0.175646	-0.240175	-0.287434	-0.231798	-0.209878	-0.23155	-0.203442	0.669598	-0.15955	0.345548	-0.179741	-0.109146	0.223436	-0.0378029	-0.285071	0.242589	1.28393	0.683374	-0.0788428	-0.276146
PSMD8	0.201514	0.264557	0.212519	-0.229028	-0.0886694	-0.220288	-0.0975773	-0.297467	-0.225077	-0.231003	-0.062437	-0.184879	-0.0665981	0.0140695	-0.13048	-0.0268643	-0.215392	-0.219424	0.120046	0.0724338	0.00437381	0.0932572	-0.15283	-0.107402	0.0709577	-0.115555	-0.103596	-0.0113898	0.111382	-0.0348953	-0.0686099	0.0357235	-0.0979291	0.240918	0.275459	0.0186293	0.0547705	-0.029347	0.288883	0.0442236	0.0350022	0.109752	-0.00972624	0.108474	0.183845	0.323937	-0.112059	0.205795	0.0422148
FGFR1	-0.127206	-0.156142	-0.0666783	-0.547889	-0.417069	-0.513007	-0.591959	-0.532297	-0.532116	-0.541056	-0.529235	-0.464626	-0.640653	-0.523509	-0.523869	-0.487377	-0.589533	-0.461185	-0.307692	-0.0534428	-0.198359	-0.27126	-0.198753	0.0248254	-0.36378	-0.303106	-0.0889322	-0.315811	2.14459	-0.0697418	-0.268077	-0.212925	-0.0611051	-0.171999	-0.152945	-0.192124	1.02199	0.6712	0.445588	0.303355	0.220162	0.086477	0.222909	0.0960442	0.269392	0.313076	0.871063	1.0775	-0.207069
LETM2	-0.246128	-0.284487	-0.276531	-0.566616	-0.420774	-0.524889	-0.605269	-0.540694	-0.527989	-0.56962	-0.537953	-0.480914	-0.660144	-0.53395	-0.55126	-0.495671	-0.648368	-0.478007	-0.333013	-0.194532	-0.194837	-0.373296	-0.358185	-0.205681	-0.488506	-0.445338	-0.371418	-0.50191	0.43036	-0.223569	-0.427882	-0.32718	-0.280986	-0.248439	-0.245986	-0.202035	0.0533279	-0.00706997	-0.123433	-0.0929339	-0.07293	-0.168687	-0.143836	-0.25867	-0.247741	-0.191357	-0.00559638	0.172721	-0.297839
LUM	0.631347	0.223383	0.600882	-0.32166	-0.418922	-0.454004	-0.607674	-0.419014	-0.531455	0.124055	-0.538565	-0.279323	-0.0813081	-0.529112	-0.437403	-0.504781	-0.633796	-0.253812	0.0948386	0.705143	-0.170404	0.601212	0.827344	0.242926	1.44801	0.881603	-0.506677	0.987714	22.4755	0.258677	0.618112	1.12465	1.0375	0.499502	0.410381	-0.0661542	13.9205	11.9259	12.7318	5.04621	7.60893	10.6198	10.0516	5.05465	3.72193	18.4962	6.60472	12.5822	-0.132284
QPCT	-0.180301	-0.171153	-0.259724	-0.524313	-0.390003	-0.459	-0.56999	-0.478588	-0.462124	-0.503025	-0.484727	-0.430853	-0.658121	-0.494988	-0.514393	-0.475004	-0.625599	-0.440939	-0.331424	-0.177338	-0.204889	-0.254962	-0.396999	-0.277811	-0.531865	-0.391953	-0.113216	-0.57466	-0.227001	-0.243112	-0.463509	-0.371165	-0.375239	-0.148111	-0.144696	-0.209201	-0.213541	-0.254649	0.673794	-0.188407	-0.170913	0.0459855	-0.233928	-0.397864	-0.143897	-0.105475	0.336545	0.129374	-0.327715
CDC42EP3	-0.214837	-0.257771	-0.356777	-0.553908	-0.407498	-0.515032	-0.595647	-0.539094	-0.526833	-0.563973	-0.531835	-0.470753	-0.649847	-0.512559	-0.541044	-0.484522	-0.624506	-0.460738	-0.337442	-0.134177	-0.174733	-0.356594	-0.368565	-0.185401	-0.282266	-0.345353	0.0226307	-0.524448	-0.0717665	-0.21351	-0.46374	-0.262951	-0.314088	-0.185563	-0.209738	-0.176989	-0.263205	-0.197438	0.039969	-0.173581	0.021117	0.117639	-0.121519	0.0180749	-0.114044	0.157031	0.397361	0.0917896	-0.260256
SMAD9	-0.314785	-0.370417	-0.428848	-0.556584	-0.415011	-0.513142	-0.576885	-0.536429	-0.52023	-0.556002	-0.526482	-0.468063	-0.650766	-0.521981	-0.51691	-0.484658	-0.515579	-0.456272	-0.34539	-0.253685	-0.198946	-0.358922	-0.41934	-0.308714	-0.541837	-0.479776	-0.495885	-0.576482	0.0929112	-0.272426	-0.492334	-0.385049	-0.421635	-0.286489	-0.283742	-0.18824	-0.0020035	-0.14723	-0.124463	-0.14837	-0.131477	-0.0724111	-0.185385	-0.306643	-0.344684	-0.297102	-0.0112505	-0.16704	-0.280047
STARD13	-0.199525	-0.245928	-0.0371537	-0.220333	-0.332268	-0.273755	-0.412519	-0.35864	-0.28731	-0.426965	-0.313884	-0.35987	-0.395181	-0.280313	-0.255145	-0.377654	-0.401188	-0.320505	-0.305989	-0.0989396	-0.180456	0.0402145	-0.360441	-0.203823	-0.497323	-0.192752	0.0876211	-0.430486	0.107231	-0.257697	-0.223457	-0.294748	-0.235122	-0.179591	-0.199188	-0.194066	0.217674	0.0510698	0.472787	-0.053613	0.160971	-0.0636588	-0.148978	-0.0602027	0.112904	-0.0397411	0.665861	-0.0705743	-0.248078
GXYLT2	-0.263854	-0.327452	-0.368133	-0.572803	-0.424994	-0.53245	-0.615371	-0.559885	-0.543176	-0.576761	-0.544071	-0.485397	-0.664005	-0.538279	-0.560883	-0.503693	-0.683342	-0.488874	-0.35754	-0.206773	-0.206063	-0.33068	-0.254605	-0.288657	-0.27056	-0.0156985	-0.159084	-0.424686	0.27388	-0.217031	-0.429957	-0.387911	-0.236318	-0.243576	-0.269544	-0.207795	-0.0881433	-0.181911	-0.0855185	0.00962982	0.0914734	0.123506	0.0873594	-0.252507	-0.240519	0.399387	-0.165152	0.309528	-0.268439
FRMD4B	-0.117802	-0.103675	-0.124516	-0.556584	-0.414085	-0.508821	-0.579291	-0.532964	-0.525513	-0.543713	-0.521435	-0.468063	-0.616566	-0.51778	-0.518391	-0.485338	-0.644361	-0.466246	-0.0365374	-0.0998594	-0.202762	-0.410446	-0.413811	-0.304554	-0.495444	-0.421526	-0.423504	-0.375303	0.253749	-0.275659	-0.430418	-0.347636	-0.211193	0.0129607	-0.0440394	-0.185293	-0.170677	-0.263847	-0.0940698	-0.200225	-0.181148	-0.181767	-0.231049	-0.273463	-0.28562	0.132309	-0.192181	-0.281798	-0.263682
DPYSL3	0.0391513	-0.128325	-0.0980199	-0.419141	-0.368597	-0.406613	-0.453731	-0.308795	-0.466911	-0.290954	-0.485033	-0.344329	-0.423498	-0.418973	-0.340278	-0.425513	-0.478056	-0.262893	0.0743998	0.276355	0.118544	0.33691	-0.26397	-0.158584	0.0346814	0.319077	-0.0857648	0.433393	3.21764	-0.0855484	-0.24398	-0.00868557	-0.0858317	-0.0968375	-0.125183	-0.189981	0.716172	1.37883	1.42054	1.01901	1.0182	0.857354	0.7395	0.963363	0.873357	1.30794	1.26878	6.66314	-0.192227
RYK	0.0185959	0.0699752	-0.0288262	-0.432684	-0.304584	-0.412419	-0.422782	-0.434607	-0.474174	-0.392921	-0.433796	-0.33073	-0.459169	-0.415281	-0.433406	-0.40675	-0.494814	-0.33033	0.0538475	0.0216303	-0.114052	-0.0395521	-0.0952856	-0.0890533	-0.289204	-0.162667	-0.206478	-0.17114	-0.0201945	-0.0942421	-0.268884	-0.190455	-0.16267	-0.0079411	-0.00239672	-0.116381	0.147402	0.33679	0.217588	0.189045	0.0443783	0.338082	0.0489983	0.125424	0.250935	0.198043	0.232978	0.154681	-0.105833
AMOTL2	0.190196	0.112389	0.0912408	-0.525149	-0.412026	-0.503826	-0.582338	-0.499912	-0.523532	-0.509668	-0.521129	-0.455659	-0.622082	-0.505302	-0.486262	-0.478947	-0.601555	-0.417567	-0.120791	0.191801	-0.116767	-0.33898	-0.291162	-0.176635	-0.276341	-0.18059	-0.140901	-0.323434	-0.129565	-0.214085	-0.397789	-0.26931	-0.149642	0.0182501	0.00497998	-0.150603	0.00613651	-0.0147488	-0.181231	-0.130321	0.0176815	0.0724348	0.0101228	0.501711	0.401645	-0.0098752	0.573603	-0.237448	-0.125053
PDGFRL	-0.264353	-0.32456	-0.351781	-0.558256	-0.423965	-0.520568	-0.615051	-0.548024	-0.539874	-0.545706	-0.54193	-0.478972	-0.634585	-0.538916	-0.55274	-0.502877	-0.686256	-0.473541	-0.334717	-0.154413	-0.184711	-0.405385	-0.442245	-0.309531	-0.549786	-0.43036	-0.4865	-0.571511	0.00346432	-0.264882	-0.489913	-0.394588	-0.359287	-0.238714	-0.114554	-0.18603	0.094234	-0.17803	-0.302185	-0.15016	0.0574762	-0.0802017	0.03388	-0.352973	-0.350622	-0.200074	0.0127449	-0.0705743	-0.300408
HM13	-0.157748	-0.148844	-0.146168	-0.257453	-0.234499	-0.295628	-0.360082	-0.255086	-0.253965	-0.315532	-0.295224	-0.208789	-0.34388	-0.273183	-0.246261	-0.220614	-0.338163	-0.238926	-0.173931	-0.117619	-0.161452	0.638565	-0.171447	-0.0680307	0.00100663	-0.119652	-0.0891668	-0.134849	0.0763085	-0.0427268	0.198769	-0.0203443	-0.135152	-0.125503	-0.160639	-0.18978	0.053431	0.0579048	0.464236	0.100734	0.012743	0.0914783	0.420166	-0.00185407	0.262491	0.94869	0.472519	0.312158	-0.162351
FBLN7	-0.186792	-0.251712	-0.296365	-0.573806	-0.425302	-0.53272	-0.618418	-0.554421	-0.542185	-0.579418	-0.543612	-0.490927	-0.674302	-0.541208	-0.546818	-0.504373	-0.686438	-0.488874	-0.349819	-0.158729	-0.20577	-0.207892	0.0280401	-0.315919	-0.483159	-0.156266	-0.297512	-0.57814	0.0523384	-0.226874	-0.355013	-0.387805	-0.0583134	-0.207148	-0.191097	-0.208732	0.862692	0.0692965	0.0443992	-0.0581969	0.012242	0.435704	0.0953813	-0.291234	-0.104093	0.154887	0.436939	0.0590913	-0.307449
PALLD	0.723971	0.98257	0.971076	-0.278855	-0.306025	-0.246751	-0.39504	-0.220301	-0.375295	-0.19563	-0.412995	-0.155739	-0.221052	-0.169792	-0.305188	-0.205794	0.0443568	-0.26855	0.209864	0.718091	0.0768675	-0.0722482	-0.19345	-0.178269	-0.293539	0.255835	-0.188647	0.308443	0.829862	-0.0411462	-0.206046	-0.160037	0.683485	1.0566	0.483038	0.184245	1.41374	0.747313	1.70087	1.20895	1.9362	1.29862	1.32962	2.21776	1.37011	1.37353	1.89542	0.801254	0.456578
ROBO1	0.238714	0.471396	0.316991	-0.509599	-0.397413	-0.464671	-0.531504	-0.491515	-0.504548	-0.465992	-0.509964	-0.436083	-0.585491	-0.491932	-0.386176	-0.463719	-0.59099	-0.432453	0.0640669	0.0950053	-0.192636	-0.28199	-0.428367	-0.282045	-0.494721	0.189008	-0.260324	0.100137	1.28778	-0.241531	-0.422693	-0.249173	0.193207	0.369997	0.438698	-0.156831	1.1444	0.106087	1.33678	0.157101	0.673935	1.16705	2.06229	0.178534	0.987954	1.10031	0.513062	1.46173	-0.277478
MAP1B	-0.0734458	-0.221141	-0.153738	-0.537522	-0.421186	-0.515032	-0.608957	-0.532697	-0.533271	-0.541886	-0.5378	-0.480914	-0.656282	-0.523764	-0.540748	-0.497303	-0.663305	-0.472201	-0.32972	-0.0411311	-0.172091	0.41374	0.0128078	-0.230417	0.309861	-0.257915	-0.0581967	-0.358068	-0.0127233	-0.247998	-0.401824	-0.240376	-0.337485	-0.193242	-0.192446	-0.196745	0.840745	0.0939363	0.544082	0.103742	0.229108	0.458979	0.441558	0.446547	0.219958	-0.0644626	0.338889	1.66394	-0.229143
ROBO2	-0.290568	-0.324285	-0.384031	-0.560931	-0.406263	-0.519083	-0.595968	-0.527766	-0.528979	-0.5844	-0.5326	-0.468362	-0.663821	-0.517652	-0.555701	-0.465351	-0.611209	-0.472648	-0.284301	-0.255383	-0.20555	-0.398906	-0.396999	-0.317702	-0.574789	0.047416	-0.327074	-0.193015	-0.0932462	-0.233484	-0.326649	-0.253942	-0.277264	-0.249634	-0.25376	-0.206723	-0.112975	-0.325784	0.593433	-0.245132	-0.170055	-0.190231	-0.195259	-0.453337	0.363927	-0.114334	-0.168186	-0.2942	-0.34389
PLOD2	-0.22033	-0.278703	-0.309538	-0.231703	-0.123352	-0.171816	-0.236286	-0.237893	-0.341454	-0.0536397	-0.17929	-0.022291	-0.193839	-0.0254022	-0.269358	-0.225237	-0.215028	-0.155857	-0.285436	-0.0928545	-0.189701	0.0330274	-0.247384	-0.029254	0.242945	-0.0582015	-0.403913	0.166921	0.491894	-0.0736216	-0.228414	-0.297079	-0.18075	-0.259445	-0.247969	-0.190115	1.14677	1.50921	1.92259	2.12336	1.64361	3.00879	2.39623	0.876046	3.71374	2.3481	0.732606	4.73131	-0.179001
SPON1	-0.240719	-0.270716	-0.398566	-0.571967	-0.414496	-0.519353	-0.610561	-0.551222	-0.537728	-0.460013	-0.517305	-0.471051	-0.550371	-0.53637	-0.518095	-0.490776	-0.601737	-0.451806	-0.344255	-0.19149	-0.204889	-0.402854	-0.331331	-0.310571	-0.562215	-0.375182	-0.500343	-0.409938	-0.145233	-0.27336	-0.325957	-0.409109	-0.126245	-0.146746	-0.193001	-0.209335	-0.396845	0.00406857	0.210995	0.0871972	-0.0488814	0.6674	0.10978	-0.302226	-0.175998	0.182324	-0.0420032	-0.410711	-0.324956
CPE	-0.0538058	-0.142234	-0.170545	-0.452749	-0.395251	-0.42403	-0.510016	-0.400089	-0.484244	-0.40056	-0.470809	-0.417403	-0.562507	-0.478945	-0.352418	-0.455697	-0.60028	-0.420246	-0.00179145	-0.072618	-0.102092	0.909548	0.516943	-0.29096	-0.35005	-0.401555	0.164225	-0.15142	3.04154	0.983124	0.0242059	-0.126544	0.247446	-0.0461615	-0.00501426	-0.19266	2.915	-0.0512866	1.91878	-0.00419337	0.268617	0.618925	1.23532	-0.158923	0.625544	3.81324	0.657448	0.584393	-0.248173
PTX3	-0.330763	-0.382673	-0.452316	-0.560429	-0.425405	-0.53515	-0.620663	-0.559486	-0.544496	-0.564139	-0.546213	-0.421588	-0.624472	-0.540189	-0.555701	-0.505461	-0.674416	-0.447936	-0.361287	-0.195523	-0.20665	-0.411458	-0.437732	-0.308936	-0.56525	-0.449691	-0.38878	0.151841	1.955	-0.28967	-0.406206	-0.387593	-0.414456	-0.295276	-0.300082	-0.207594	0.341113	0.0512386	0.246848	-0.189768	0.454707	0.0281924	-0.00993193	0.908816	2.62795	2.71249	1.35966	1.73347	-0.32115
SHOX2	-0.326768	-0.374135	-0.449439	-0.569291	-0.423553	-0.531774	-0.614409	-0.554554	-0.54235	-0.577093	-0.543612	-0.481213	-0.670809	-0.535351	-0.559847	-0.502197	-0.680245	-0.480091	-0.337101	-0.264582	-0.202615	-0.376029	-0.434234	-0.284274	-0.557301	-0.46915	-0.460105	-0.518647	0.454642	-0.253386	-0.491642	-0.338521	-0.399434	-0.291608	-0.29802	-0.207259	-0.220238	-0.158368	0.165559	-0.21369	-0.0463048	-0.0619276	0.0874623	-0.410192	0.601468	1.02786	0.265938	0.655177	-0.34665
SEC31A	0.0920795	0.0692866	0.113195	0.0719419	0.00220397	0.0911988	0.0602143	0.0739702	0.0047075	0.0966537	0.0415678	0.00146957	0.0839948	0.00617518	0.0870163	0.0990391	0.120679	0.00923666	0.110735	0.143403	-0.148024	0.300873	0.173707	0.277468	-0.00188391	0.447099	0.471229	0.224093	0.566191	0.0903363	-0.0521221	0.165135	0.198923	0.0760925	0.0693873	-0.142499	0.499689	0.451467	0.680594	0.397324	0.576309	0.703659	0.469531	0.561087	0.618	0.397672	0.765566	0.341975	-0.000791509
LXN	-0.258694	-0.292887	-0.309538	-0.550397	-0.411615	-0.498965	-0.58795	-0.521369	-0.521386	-0.550854	-0.524494	-0.462832	-0.608843	-0.514087	-0.540896	-0.480987	-0.613395	-0.471308	-0.26443	-0.166512	-0.196011	-0.341005	-0.328171	-0.268823	-0.50108	-0.423702	-0.453183	-0.437778	0.131305	-0.258918	-0.398942	-0.213349	-0.358622	-0.200237	-0.175868	-0.204714	-0.227966	-0.123096	0.215734	-0.180815	-0.107428	0.0976338	-0.224878	-0.364684	-0.0370038	-0.102188	-0.286232	-0.168794	-0.279476
VDR	0.139931	0.231094	0.126822	-0.52749	-0.408424	-0.46332	-0.570311	-0.512706	-0.511646	-0.509004	-0.518988	-0.426967	-0.616382	-0.502373	-0.506842	-0.457873	-0.543266	-0.443767	-0.250918	0.0667025	-0.205183	-0.397489	-0.435475	-0.269268	-0.534755	-0.446618	-0.471953	-0.499922	-0.0544375	-0.272067	-0.465815	-0.376358	-0.365934	0.195702	0.128401	-0.209335	-0.180053	-0.22714	-0.111172	-0.14264	-0.106641	-0.266789	-0.12409	-0.268326	0.0565682	-0.21222	-0.112748	-0.0846057	-0.326954
OLFML3	-0.201439	-0.308861	-0.307569	-0.540198	-0.41851	-0.503286	-0.593242	-0.51817	-0.524852	-0.535077	-0.520823	-0.470902	-0.628885	-0.51396	-0.482265	-0.492952	-0.652376	-0.460738	-0.319274	-0.150804	-0.198946	0.00286187	-0.428931	-0.279297	-0.468273	-0.418069	-0.378808	-0.498099	3.14583	-0.237005	-0.361354	-0.327392	0.0556152	-0.258506	-0.216162	-0.189244	2.37828	1.16737	2.57702	1.71862	1.18575	1.68094	0.572582	0.659704	3.79977	3.55202	2.66796	2.91411	-0.290418
RPGRIP1L	-0.336256	-0.388732	-0.458221	-0.552905	-0.397413	-0.509767	-0.580253	-0.529499	-0.50884	-0.549193	-0.513635	-0.474339	-0.640285	-0.519308	-0.550964	-0.479355	-0.648915	-0.464162	-0.357994	-0.265785	-0.204009	-0.405284	-0.426336	-0.293039	-0.524927	-0.477855	-0.489902	-0.577477	0.0482915	-0.26675	-0.47354	-0.393634	-0.428282	-0.294679	-0.30389	-0.20679	-0.232706	-0.296672	-0.274368	-0.243628	-0.2208	-0.214276	-0.249869	-0.410705	0.181277	-0.379697	-0.247205	-0.387409	-0.339799
PLA2R1	-0.0933354	0.269102	-0.192196	-0.568455	-0.42417	-0.529209	-0.613287	-0.548557	-0.542185	-0.560818	-0.541012	-0.48734	-0.650398	-0.537006	-0.550667	-0.502197	-0.67733	-0.47756	-0.209926	-0.055141	-0.201001	-0.366413	-0.374658	-0.306411	-0.545017	-0.439577	-0.356871	-0.492464	0.188584	-0.262223	-0.459358	-0.303121	-0.33363	-0.0933397	0.0324245	-0.201701	0.283	-0.242329	-0.201012	-0.198363	-0.0888907	-0.0326891	-0.211919	-0.18029	-0.319967	0.363377	-0.0815818	-0.393297	-0.315346
JAM3	-0.274423	-0.356233	-0.415978	-0.527657	-0.412129	-0.49667	-0.551068	-0.51084	-0.526668	-0.476122	-0.460714	-0.451027	-0.611049	-0.516634	-0.472493	-0.484386	-0.625053	-0.459101	-0.336193	-0.224887	-0.19968	-0.218014	-0.340357	-0.196692	-0.450496	-0.414869	-0.176681	-0.442252	-0.25865	-0.273719	-0.341753	-0.340216	-0.302522	-0.281455	-0.277635	-0.199424	-0.104526	-0.166722	-0.210697	-0.0395034	-0.103993	0.0158814	0.0787205	-0.188816	-0.0209537	-0.131482	-0.319881	-0.274782	-0.314014
ANO5	-0.347074	-0.39906	-0.465943	-0.569793	-0.421392	-0.53245	-0.590035	-0.555754	-0.541525	-0.590046	-0.29706	-0.488834	-0.672463	-0.537516	-0.56266	-0.499478	-0.67897	-0.488725	-0.323589	-0.269252	0.11084	-0.397894	-0.452851	-0.317331	-0.561926	-0.508453	-0.474182	-0.554774	1.32805	-0.291538	-0.500866	-0.410275	-0.439183	-0.300224	-0.311028	0.14922	-0.277424	-0.305279	0.796088	-0.258884	-0.147724	-0.177054	-0.200195	-0.409781	-0.219012	0.618594	-0.0886149	-0.48613	0.0568674
SEMA5A	-0.325354	-0.379919	-0.44096	-0.558089	-0.413879	-0.514357	-0.587629	-0.531764	-0.528319	-0.566132	-0.530612	-0.479868	-0.649479	-0.528985	-0.540303	-0.486425	-0.632521	-0.46178	-0.325179	-0.251138	-0.207091	-0.416722	-0.457703	-0.314582	-0.520736	-0.475167	-0.485679	-0.580128	-0.242774	-0.289813	-0.494179	-0.394588	-0.401694	-0.264308	-0.256139	-0.208331	-0.179435	-0.193978	-0.0829428	-0.196858	-0.174206	0.105328	-0.266942	-0.435565	-0.281447	-0.0444567	-0.282922	-0.442282	-0.344937
FAP	-0.258278	-0.308861	-0.341485	-0.562436	-0.425097	-0.527184	-0.613768	-0.55762	-0.542185	-0.529597	-0.542848	-0.457154	-0.610866	-0.537516	-0.558663	-0.504781	-0.683706	-0.477709	-0.338237	-0.170687	-0.201881	-0.371879	-0.405123	-0.281377	-0.397454	-0.211443	-0.510079	-0.437778	0.0521309	-0.241244	-0.376574	-0.352511	-0.331768	-0.189061	-0.164208	-0.195271	0.298868	0.0834728	0.323707	0.140986	0.189743	0.512359	0.402271	-0.179776	-0.335054	1.92826	0.343854	0.173974	-0.329143
CD200	-0.255365	-0.302527	-0.359351	-0.526988	-0.40616	-0.504771	-0.559727	-0.519237	-0.529805	-0.507509	-0.509811	-0.452222	-0.625392	-0.518798	-0.509211	-0.463719	-0.643086	-0.444065	-0.351181	-0.191065	-0.204816	-0.408219	-0.43807	-0.304182	-0.549641	-0.480288	-0.425029	-0.547151	0.879047	-0.279683	-0.461895	-0.388547	-0.410734	-0.261578	-0.255029	-0.205116	0.503913	-0.0565183	0.0623259	-0.142497	-0.0818766	-0.19427	-0.277637	-0.364786	-0.335535	-0.187213	0.200985	-0.187586	-0.303548
SH3PXD2A	-0.225905	-0.270027	-0.293791	-0.551568	-0.411306	-0.511792	-0.57897	-0.53483	-0.521386	-0.548861	-0.528624	-0.47942	-0.635689	-0.517907	-0.518391	-0.484658	-0.599734	-0.457761	-0.2206	-0.164248	-0.170257	-0.286444	-0.212067	-0.0363853	-0.296575	-0.337672	0.0282617	-0.255821	0.069875	-0.219043	-0.150703	-0.11425	-0.143527	-0.164832	-0.162067	-0.173038	0.0897004	0.130727	-0.0354471	0.0129245	0.00265119	0.0516601	0.0560946	-0.218504	-0.277434	0.111589	-0.181287	0.19665	-0.229429
CCDC80	0.148336	-0.0658055	0.141811	-0.451913	-0.423656	-0.511117	-0.616013	-0.526167	-0.540535	-0.425637	-0.543918	-0.438922	-0.550003	-0.539425	-0.536898	-0.504509	-0.67897	-0.398065	-0.318252	0.286261	-0.196598	-0.220545	-0.126991	-0.262508	-0.408728	0.0646989	-0.491544	-0.344645	1.53734	-0.218037	-0.361585	-0.318065	-0.240307	-0.00350481	0.354778	-0.184824	0.597163	0.895742	1.36696	1.98477	0.913919	1.50733	1.53315	1.29815	0.333914	1.00585	3.64791	1.30325	-0.189467
CHSY1	-0.272093	-0.318363	-0.382365	-0.407938	-0.31292	-0.406478	-0.450043	-0.416881	-0.357797	-0.421651	-0.416207	-0.351502	-0.432508	-0.413243	-0.436959	-0.35889	-0.483703	-0.36055	-0.335739	-0.220076	-0.196084	-0.223582	-0.277961	-0.223509	-0.300043	-0.412052	-0.415057	-0.520802	-0.144507	-0.231329	-0.257009	-0.355797	-0.322994	-0.247245	-0.257884	-0.201031	-0.0765	-0.0700196	0.000715509	-0.0178017	-0.0337079	-0.118096	-0.133037	-0.0722217	-0.142774	-0.135483	-0.188182	-0.302469	-0.294795
CCDC150	-0.321775	-0.359263	-0.414918	-0.448736	-0.352542	-0.382039	-0.450364	-0.441004	-0.437363	-0.449717	-0.3925	-0.425622	-0.438392	-0.446094	-0.481673	-0.418715	-0.444904	-0.382285	-0.332332	-0.264652	-0.197332	-0.2911	-0.409072	-0.274023	-0.485616	-0.412693	-0.457407	-0.355748	-0.232501	-0.23995	-0.26531	-0.351451	-0.386273	-0.277958	-0.297861	-0.208398	-0.201588	-0.0655473	-0.274471	-0.176016	-0.0946882	-0.0344203	-0.207394	-0.21984	-0.228802	-0.148487	-0.095648	0.685119	-0.332473
ADAMTS17	-0.280581	-0.284074	-0.374946	-0.577652	-0.424685	-0.526239	-0.6104	-0.555621	-0.539709	-0.578587	-0.538718	-0.490927	-0.667315	-0.539935	-0.54815	-0.504373	-0.681702	-0.486046	-0.352544	-0.239534	-0.20621	-0.378155	-0.392599	-0.306336	-0.506428	-0.387216	-0.439927	-0.445069	-0.0966705	-0.235209	-0.393984	-0.397132	-0.376436	-0.182748	-0.195698	-0.208799	-0.0280721	0.0426315	0.49772	0.242547	0.0585498	-0.106747	-0.181992	-0.359239	0.0329746	0.0481417	0.376399	-0.113796	-0.336183
MEF2A	-0.271677	-0.313268	-0.342393	-0.430344	-0.353365	-0.375019	-0.455174	-0.407286	-0.440664	-0.435933	-0.433337	-0.385723	-0.5489	-0.403312	-0.412234	-0.389619	-0.51139	-0.36055	-0.281462	-0.198565	-0.149712	-0.300717	-0.338552	-0.22336	-0.402513	-0.305667	-0.361446	-0.424521	-0.0426081	-0.226659	-0.351669	-0.301531	-0.321133	-0.210645	-0.218939	-0.0217534	-0.102466	-0.203851	-0.0935546	-0.163124	-0.156599	-0.115499	-0.235985	-0.296679	-0.318522	-0.189785	0.185539	-0.413468	-0.178621
PDE4DIP	-0.244796	-0.260388	-0.165548	-0.223343	-0.158034	-0.0723081	-0.204215	-0.227764	-0.231184	-0.244953	-0.14457	-0.199374	-0.297912	-0.301704	-0.221388	-0.182816	-0.155829	-0.117003	1.27688	0.115808	12.264	-0.124076	0.0342459	0.256148	0.138596	-0.0930233	-0.0789608	-0.29725	-0.0324389	-0.18786	-0.197975	-0.2178	-0.0159059	-0.191535	-0.240355	12.2303	0.277745	0.173763	0.489993	0.191695	0.0244094	0.314903	0.503265	-0.169914	0.0108254	0.0451409	0.45073	0.193016	13.3132
COL16A1	0.226064	0.212366	0.36741	-0.532339	-0.421598	-0.512602	-0.609117	-0.530565	-0.539214	-0.480938	-0.525565	-0.469856	-0.627598	-0.526311	-0.487447	-0.500294	-0.655472	-0.446894	-0.249896	0.0553106	-0.20012	0.318183	-0.072832	0.39937	-0.397165	-0.0343896	1.96085	-0.220358	1.54616	-0.236574	-0.240636	0.0693217	3.66291	0.187853	0.198519	-0.196142	4.54414	3.18851	5.21205	2.02123	2.20195	1.99371	3.28316	1.52045	5.06724	2.65247	2.973	3.91674	-0.167013
RFTN2	-0.322358	-0.379781	-0.448985	-0.574475	-0.423862	-0.529749	-0.602382	-0.555221	-0.54136	-0.567129	-0.539483	-0.488834	-0.664373	-0.53637	-0.557182	-0.500566	-0.683706	-0.484706	-0.351862	-0.257364	-0.205036	-0.363781	-0.380413	-0.297199	-0.567852	-0.4109	-0.432889	-0.52975	-0.227105	-0.257338	-0.310969	-0.355797	-0.298135	-0.290669	-0.288264	-0.207795	-0.119467	-0.13702	-0.229654	-0.146937	-0.153736	-0.208312	-0.219427	-0.328627	-0.390908	-0.0350254	-0.186113	0.195271	-0.348362
SATB2	-0.333842	-0.375375	-0.447925	-0.470473	-0.324241	-0.490324	-0.558124	-0.500845	-0.54235	-0.478945	-0.53153	-0.436382	-0.672647	-0.503137	-0.460945	-0.449035	-0.570589	-0.4658	-0.349592	-0.268756	-0.206944	-0.351127	-0.400158	-0.193572	-0.441246	-0.384272	-0.468434	-0.405463	0.849163	-0.162714	-0.45025	-0.369469	-0.300262	-0.290328	-0.301351	-0.20525	0.266101	-0.0294314	1.30865	-0.1594	0.13363	0.072531	0.0798518	-0.253842	0.0782358	0.748918	1.26795	3.10705	-0.328381
ITGA10	-0.342996	-0.390936	-0.45701	-0.538358	-0.414085	-0.516247	-0.59709	-0.537895	-0.51858	-0.56115	-0.510576	-0.476431	-0.660512	-0.527202	-0.538675	-0.491592	-0.650008	-0.479793	-0.358789	-0.274417	-0.20643	-0.358719	-0.407041	-0.307748	-0.473476	-0.470686	-0.484036	-0.584271	0.112731	-0.267899	-0.458551	-0.367667	-0.256658	-0.298859	-0.308411	-0.209067	0.415816	0.312488	0.44734	0.0495953	0.165695	0.616617	0.264973	-0.102012	1.74439	0.837515	1.50625	0.124363	-0.31763
HAPLN3	-0.328766	-0.364358	-0.426576	-0.570629	-0.422421	-0.530154	-0.612806	-0.549223	-0.540369	-0.572443	-0.538106	-0.484052	-0.664741	-0.534205	-0.554813	-0.497982	-0.670044	-0.480538	-0.346866	-0.258355	-0.204963	-0.201008	-0.314293	-0.248617	-0.459023	-0.357899	-0.399807	-0.311336	0.200102	-0.276593	-0.284334	-0.357175	-0.367928	-0.277616	-0.287153	-0.205518	-0.182423	-0.136766	-0.262108	-0.0955839	-0.0971216	0.112638	-0.247915	-0.266888	-0.151922	-0.319394	-0.0395209	-0.191595	-0.336659
PLXNA2	0.0735213	0.043122	-0.0236783	-0.553741	-0.422215	-0.526239	-0.606872	-0.543226	-0.538389	-0.552514	-0.540248	-0.473293	-0.657753	-0.470032	-0.545041	-0.496351	-0.677695	-0.471159	-0.136915	0.216707	-0.054619	-0.370968	-0.398692	-0.258274	-0.518857	-0.477215	-0.326135	-0.49263	0.207158	-0.274294	-0.433993	-0.332373	-0.15948	0.135897	0.133081	-0.126762	1.51204	0.519057	0.282084	0.427548	0.216869	-0.0517326	-0.0917965	-0.161285	0.586863	0.448116	1.24975	1.34009	0.0205213
C1orf198	0.235468	0.0250821	0.12667	-0.508429	-0.387842	-0.455759	-0.569509	-0.441804	-0.489031	-0.468981	-0.502469	-0.44475	-0.566736	-0.473215	-0.466719	-0.440877	-0.581154	-0.411761	-0.0149631	0.236802	-0.156242	-0.0372238	-0.23689	-0.0233855	0.108101	-0.101473	-0.02664	0.172887	0.349837	-0.0382722	-0.202703	-0.0393161	0.0802089	0.0243926	0.0624072	-0.186365	0.724209	1.88893	0.871504	0.0485926	0.317143	0.499952	0.640563	0.109501	1.18553	1.26278	0.927328	1.03641	-0.0702486
COL6A3	0.198601	0.0856739	0.0364309	-0.363127	-0.409557	-0.420385	-0.510818	-0.407685	-0.492333	0.189653	-0.466679	-0.189661	-0.135551	-0.488494	-0.223164	-0.494855	-0.454376	-0.259023	-0.256709	0.716393	-0.168422	3.3735	2.74008	1.15217	2.02178	2.02458	0.551587	4.55757	16.621	1.11324	3.99845	1.18601	4.12594	0.0940083	0.167902	-0.138883	4.85799	8.96899	14.9323	11.4746	3.83761	5.03586	5.72018	8.31457	11.6529	5.84955	8.17228	9.01729	-0.0262908
BICC1	-0.246544	-0.32098	-0.327707	-0.547053	-0.409968	-0.507201	-0.580253	-0.524967	-0.520395	-0.492231	-0.528318	-0.436083	-0.592846	-0.508739	-0.5215	-0.481123	-0.61886	-0.451806	-0.207996	-0.18215	-0.181997	-0.349913	-0.427464	-0.266148	-0.486917	-0.321541	-0.357458	-0.41292	-0.158412	-0.265672	-0.451288	-0.271324	-0.320602	-0.234192	-0.221873	-0.192191	0.0310717	0.367084	0.369245	0.135328	0.50216	0.540732	0.179509	0.349059	0.960348	0.905678	0.447144	1.77005	-0.233044
SEC24D	-0.215253	-0.224584	-0.185231	-0.510769	-0.398853	-0.490729	-0.549144	-0.510707	-0.511481	-0.494888	-0.49681	-0.428013	-0.549268	-0.473597	-0.462573	-0.406614	-0.539077	-0.436473	-0.218443	-0.114506	-0.197552	-0.0471441	-0.277735	-0.0796191	-0.27186	-0.0815014	-0.0497503	-0.238421	0.0321039	-0.1727	-0.166383	-0.2709	-0.14047	-0.158775	-0.197126	-0.199357	0.109278	0.575847	0.344209	0.30228	0.322583	0.402714	0.600042	0.43196	0.029925	0.0964415	0.318065	-0.0169541	-0.234281
ITGB5	0.558613	0.4002	0.430547	-0.510101	-0.418304	-0.488299	-0.572556	-0.50431	-0.521716	-0.468483	-0.506599	-0.452521	-0.550003	-0.520836	-0.461685	-0.481939	-0.657658	-0.416971	1.0365	0.481904	0.0509664	0.756494	0.485688	-0.0314825	0.0809301	-0.0654988	0.295731	0.238179	3.77051	-0.0657183	0.215141	1.29857	0.52356	0.279821	0.52587	-0.0389645	2.25164	3.01544	0.783209	1.17307	1.32518	1.35662	1.28982	1.27052	2.68862	1.88711	1.06937	1.08702	0.251728
RERG	-0.208679	-0.247168	-0.256999	-0.564108	-0.414805	-0.518408	-0.589714	-0.535896	-0.531951	-0.555338	-0.476774	-0.485547	-0.64764	-0.490913	-0.531124	-0.49975	-0.674052	-0.474434	0.0541881	-0.17847	-0.193736	-0.415508	-0.450369	-0.315771	-0.570309	-0.468894	-0.409896	-0.574162	0.0112468	-0.290101	-0.49856	-0.406565	-0.412595	-0.14649	-0.196967	-0.198352	-0.275363	-0.311945	-0.0114417	-0.242554	-0.0997699	0.128315	-0.157309	-0.434435	-0.434404	-0.399703	-0.427722	-0.275784	-0.294509
DDR2	-0.265934	-0.360777	-0.388119	-0.542538	-0.413467	-0.513007	-0.584743	-0.528299	-0.525348	-0.532586	-0.525259	-0.467166	-0.638814	-0.51396	-0.505954	-0.478268	-0.60793	-0.461334	-0.342551	-0.121228	-0.204963	-0.149383	-0.313842	-0.190898	-0.371006	-0.308099	-0.0404827	-0.263776	0.051612	-0.255829	-0.131794	-0.0383622	-0.245358	-0.255264	-0.222984	-0.202437	-0.101023	-0.177945	0.0922039	-0.104322	-0.116089	-0.0500975	-0.176129	-0.142076	0.724573	-0.163349	0.0135723	0.0330329	-0.297649
MRC2	-0.0582165	-0.151047	-0.0959002	-0.44673	-0.373639	-0.443878	-0.485642	-0.416215	-0.445782	-0.474129	-0.456279	-0.406494	-0.506977	-0.449786	-0.430149	-0.404575	-0.380787	-0.385411	1.22908	-0.131205	-0.186252	0.182944	-0.177427	-0.149967	-0.274606	-0.26534	-0.247889	-0.227318	3.00844	-0.184915	-0.136752	-0.0339107	0.774548	0.0080978	-0.0137394	-0.200629	3.4202	0.679722	3.74803	1.31581	1.35452	1.63564	1.05894	0.352758	5.43656	3.46771	2.73388	6.96181	-0.0770991
RGL1	-0.142935	-0.182169	-0.281376	-0.450743	-0.351822	-0.431051	-0.468484	-0.407419	-0.43109	-0.379801	-0.469738	-0.382585	-0.448137	-0.376828	-0.317921	-0.371399	-0.340531	-0.380201	-0.339826	0.0250974	-0.205476	-0.361453	-0.325012	-0.262731	-0.405259	-0.30029	-0.352296	-0.51583	0.26423	-0.233125	-0.382915	-0.331313	-0.313822	-0.134119	-0.0529232	-0.201031	0.0419937	-0.029769	0.311652	-0.176231	-0.131906	-0.173976	-0.147127	-0.0722217	-0.198468	-0.0111613	0.444524	-0.273654	-0.273101
PLA2G4A	-0.226571	-0.26328	-0.334066	-0.524313	-0.390826	-0.496805	-0.561812	-0.516704	-0.510491	-0.499206	-0.509352	-0.422634	-0.574642	-0.448004	-0.462869	-0.443189	-0.53343	-0.451955	-0.331764	-0.195594	-0.205403	-0.38109	-0.383685	-0.287542	-0.552966	-0.410516	-0.448256	-0.391875	0.0501593	-0.271923	-0.206623	-0.374769	-0.397307	-0.206294	-0.209738	-0.206522	0.283103	-0.0685007	-0.286628	-0.0843392	-0.117806	-0.12329	-0.251412	-0.322052	-0.367636	-0.121622	-0.154395	-0.304975	-0.300979
SEC23A	-0.137692	-0.167159	-0.201583	-0.403256	-0.248804	-0.390141	-0.41284	-0.394624	-0.368527	-0.39591	-0.363592	-0.31474	-0.368336	-0.364604	-0.410161	-0.297842	-0.484249	-0.34879	-0.128625	-0.108492	-0.0720821	0.0435549	-0.182618	-0.0932875	-0.199308	-0.0829097	-0.170581	-0.108665	0.373496	-0.1408	0.0895805	-0.148484	-0.0623015	-0.0997382	-0.0737841	0.0932334	-0.05208	0.246416	0.319895	0.297338	0.322153	0.636045	0.218384	0.112789	0.426202	0.163318	0.512097	-0.123317	-0.0709146
PLOD3	-0.214255	-0.285175	-0.305601	-0.322998	-0.193745	-0.314395	-0.345009	-0.315726	-0.367536	-0.267206	-0.358545	-0.291577	-0.385988	-0.340539	-0.268322	-0.290364	-0.28461	-0.229696	-0.293953	-0.124978	-0.185885	0.627227	0.60168	0.302502	0.255663	0.159947	0.667608	0.589498	0.667467	0.369826	0.701588	0.453317	0.587769	-0.218409	-0.214893	-0.192258	0.88093	0.392989	0.558815	0.583256	0.336468	0.798781	0.579164	0.270063	1.41521	0.467979	0.406049	1.06961	-0.183378
UNC5B	0.680947	1.03876	1.14822	-0.529329	-0.407292	-0.505851	-0.56999	-0.5275	-0.518745	-0.550023	-0.5326	-0.452671	-0.611601	-0.512687	-0.514689	-0.465895	-0.617585	-0.462822	0.204867	0.449568	-0.193076	-0.218723	-0.345435	0.0494879	-0.403814	-0.360204	-0.242845	-0.347463	1.11813	-0.213295	-0.390064	-0.202962	0.10467	1.17126	1.12584	-0.19929	1.39128	0.66909	2.21498	0.13984	0.345916	0.756846	0.011357	-0.133447	2.70467	1.31723	1.79557	2.79359	-0.275385
PCOLCE	-0.132366	-0.277601	-0.268203	-0.482177	-0.385166	-0.441582	-0.548823	-0.451933	-0.464105	-0.418164	-0.464232	-0.40231	-0.533271	-0.460482	-0.401574	-0.451211	-0.561299	-0.413547	-0.306784	-0.137502	-0.187867	0.014098	-0.337762	0.433466	-0.429973	-0.298113	-0.259972	-0.394195	5.3654	-0.226012	-0.26508	-0.32612	0.343694	-0.200237	-0.20593	-0.197013	3.31685	0.971012	3.17716	1.25701	1.62428	1.73201	2.37659	0.837318	3.61134	2.8864	1.85129	1.62097	-0.275575
CASK	-0.211342	-0.217836	-0.301362	-0.471811	-0.383108	-0.474797	-0.532787	-0.468459	-0.505704	-0.505683	-0.482892	-0.409932	-0.631459	-0.483656	-0.512617	-0.415724	-0.614488	-0.442428	-0.176316	-0.168069	-0.198066	-0.318735	-0.29105	-0.248097	-0.357709	-0.357003	-0.342442	-0.391543	-0.118254	-0.222491	-0.329071	-0.347424	-0.218239	-0.163553	-0.169047	-0.195606	-0.264338	-0.150943	-0.034932	-0.129461	-0.0875309	-0.13185	-0.119565	-0.314656	-0.0766475	0.175465	-0.109163	-0.191846	-0.317059
GOLIM4	0.245954	0.260426	0.348181	-0.220333	-0.234602	-0.201925	-0.279423	0.00293467	-0.305633	-0.274181	-0.264788	-0.207294	-0.352706	-0.314182	-0.329766	-0.257869	-0.331788	-0.245625	0.16399	0.273313	-0.173412	-0.262048	-0.363714	-0.262657	-0.422602	-0.251386	-0.299623	-0.325422	0.496875	-0.195907	-0.314543	-0.315097	-0.292684	0.0920461	0.125149	-0.174578	0.53534	0.0476945	0.500296	0.145641	0.134632	0.443783	-0.0420196	-0.117319	0.940928	0.740058	0.329512	0.405493	-0.123245
COL5A2	1.06426	0.862488	1.13354	-0.370317	-0.389488	-0.400132	-0.477304	-0.408352	-0.49811	-0.0549683	-0.480751	-0.259448	-0.171774	-0.459845	-0.31111	-0.449851	-0.475506	-0.276738	-0.0224573	1.18756	-0.162773	4.70069	6.5414	0.625418	7.58131	2.90984	11.9664	7.61106	17.7671	2.68945	9.85668	8.39479	5.78541	0.558283	1.00464	-0.129173	21.5612	8.06871	18.0296	8.3887	19.0032	16.3571	19.3007	11.2674	12.2383	29.979	23.1414	28.4581	0.206628
FERMT2	0.208005	0.0252199	0.1191	-0.444389	-0.339266	-0.46089	-0.503442	-0.434207	-0.473844	-0.427131	-0.48228	-0.363307	-0.527019	-0.406113	-0.435035	-0.393833	-0.42596	-0.37112	-0.280667	0.427351	-0.0495562	0.251171	0.201915	0.0332196	-0.141497	-0.00110403	0.172554	0.224424	0.51576	-0.00105478	0.564267	0.152628	0.106664	-0.101359	-0.0142946	0.0107269	0.213964	0.118998	0.477424	0.217765	0.452345	0.897268	1.00052	0.364057	0.48334	0.542143	2.01912	1.09191	0.116144
ALPL	-0.331346	-0.385978	-0.454436	-0.560262	-0.417584	-0.528669	-0.605269	-0.547891	-0.539544	-0.590212	-0.537647	-0.470902	-0.677244	-0.538152	-0.561624	-0.479083	-0.586436	-0.478751	-0.253983	-0.265006	-0.204963	-0.403259	-0.382105	-0.318668	-0.556868	-0.505892	-0.367898	-0.57582	1.78815	-0.2924	-0.490489	-0.330889	-0.0145765	-0.27847	-0.301193	-0.204982	7.20613	0.537115	4.5433	0.0992298	0.783728	1.76711	1.35719	0.110015	4.20311	8.49089	-0.191078	4.90395	-0.0929886
PRRX1	-0.139689	-0.218938	-0.124668	-0.448067	-0.384548	-0.436992	-0.537438	-0.438339	-0.488041	-0.401557	-0.491457	-0.372722	-0.467444	-0.401402	-0.447323	-0.432991	-0.584433	-0.395683	-0.160306	-0.0856373	0.211656	1.56033	0.475533	0.791371	-0.42636	0.388593	0.540442	0.00402177	2.60977	-0.186639	-0.251013	-0.244297	0.823736	-0.127209	-0.0909964	-0.134195	2.37632	1.42955	1.30607	0.569791	0.745794	0.690964	1.70737	0.912719	0.453166	1.73478	1.65243	1.33959	-0.191561
PLVAP	-0.116804	-0.115518	-0.19689	-0.288052	-0.317654	-0.322226	-0.127885	-0.183117	-0.44182	-0.0264042	-0.36191	-0.271851	-0.317035	-0.394399	0.0645116	-0.327483	-0.479695	-0.198434	-0.228889	0.0958544	-0.197332	0.0623831	-0.291614	-0.12003	-0.0280433	-0.241784	-0.366139	-0.295262	-0.0257979	-0.178017	-0.0318294	-0.235712	-0.215314	-0.195374	-0.0902826	-0.205049	0.141632	0.482773	0.68966	0.0527467	-0.0191786	0.114754	0.174263	0.756575	0.745438	1.02414	0.812039	-0.0640597	-0.186137
ADK	-0.162658	-0.168536	-0.221569	-0.194249	-0.0522377	-0.287662	-0.16172	-0.262282	0.0842735	-0.129202	0.102288	-0.099849	-0.20671	-0.0302406	0.0291258	-0.0150354	-0.242715	-0.115514	-0.19085	-0.159861	-0.142815	-0.205665	-0.299399	-0.219795	-0.137017	-0.319109	-0.415409	-0.386903	0.210479	-0.135842	-0.363776	-0.331631	-0.349183	-0.142651	-0.157942	-0.0924732	0.498658	-0.0366884	0.545937	-0.0157246	0.145511	0.192851	0.0311032	-0.123174	-0.0241637	0.794502	-0.0992335	0.15869	-0.241417
KDELR2	0.232056	0.264833	0.336371	-0.190571	-0.131893	-0.213267	-0.160758	-0.230563	-0.215832	-0.138834	-0.16996	-0.0600986	-0.1635	-0.0802806	-0.139216	-0.0687415	-0.25838	-0.0967571	0.201915	0.188475	-0.109063	1.10603	0.549777	0.284525	0.566685	0.318821	0.881583	0.594966	1.6435	0.344248	0.0555673	0.211134	0.774814	0.14622	0.135698	-0.109216	1.66052	1.08349	1.56601	1.10918	1.05549	1.81684	1.31286	1.26137	2.53005	1.63489	1.49605	1.79586	0.157152
MFAP2	-0.298057	-0.362017	-0.419763	-0.577819	-0.4252	-0.53434	-0.618899	-0.560019	-0.543011	-0.587389	-0.542848	-0.491225	-0.67467	-0.540317	-0.566954	-0.504917	-0.687349	-0.486195	-0.353339	-0.245477	-0.206283	-0.284723	-0.400723	-0.300468	-0.551087	-0.491298	-0.484506	-0.585763	-0.254915	-0.283491	-0.473194	-0.3948	-0.220897	-0.268232	-0.256457	-0.207393	-0.0418792	-0.170182	-0.328148	-0.151092	0.109581	-0.0105679	0.0461186	-0.385332	0.0897918	-0.149202	-0.374215	-0.0104395	-0.336183
FKBP10	-0.291483	-0.328967	-0.395992	-0.533509	-0.410174	-0.505986	-0.578008	-0.509907	-0.522706	-0.481104	-0.513176	-0.44744	-0.587697	-0.507721	-0.472197	-0.484114	-0.621228	-0.450615	-0.333695	-0.22425	-0.203936	0.578031	0.0834408	0.257337	0.861087	-0.312708	0.394507	-0.152746	2.16202	0.109592	0.490014	-0.322622	0.206501	-0.23914	-0.257408	-0.205384	1.24022	0.563696	3.33159	1.55439	1.33434	2.20165	1.78687	1.05171	1.90762	2.18305	0.848998	3.13649	-0.303643
MAGED1	-0.0486461	-0.0601595	-0.0442699	-0.0494493	-0.179131	-0.116459	-0.145685	-0.0669014	-0.14386	-0.000165142	-0.113216	-0.0846064	-0.122864	-0.280058	-0.102349	-0.1975	-0.0652989	0.0040263	-0.187103	-0.0968169	-0.0991572	0.154499	0.00423251	0.129938	-0.0189381	0.0195074	0.25608	0.19675	1.23227	-0.15093	0.0187869	-0.102803	0.339307	-0.004102	-0.0673593	-0.102117	0.229008	0.656517	0.802887	0.505187	0.556627	1.10982	0.729318	0.473975	1.1706	0.0541435	0.912572	0.548688	-0.124292
NOTCH3	0.14326	0.0844346	0.191625	-0.509097	-0.417172	-0.494239	-0.56085	-0.490716	-0.520726	-0.503524	-0.50614	-0.470454	-0.61252	-0.51918	-0.476195	-0.483162	-0.641446	-0.433942	0.364063	0.0180924	-0.16446	-0.183294	-0.390681	-0.260503	-0.421879	-0.310404	-0.368602	-0.217872	0.273361	-0.225365	-0.350862	-0.313295	-0.0382396	0.269924	0.232071	-0.144509	0.43426	0.159417	0.218	-0.0506765	0.217657	0.163324	-0.0848031	-0.201657	0.560541	-0.0215929	1.87928	0.471891	-0.224386
FAM114A1	-0.21001	-0.267686	-0.207034	-0.518962	-0.385577	-0.478442	-0.553313	-0.493648	-0.510326	-0.515979	-0.49681	-0.429209	-0.589352	-0.484674	-0.501216	-0.460048	-0.605927	-0.444363	-0.327904	-0.107996	-0.197479	-0.1673	-0.393276	-0.0201913	-0.432719	-0.257787	-0.198735	-0.387732	0.2276	-0.189441	-0.330223	-0.135023	-0.340675	-0.217129	-0.229885	-0.196879	-0.0338423	0.135959	0.106937	0.310374	0.100062	0.151398	-0.0314265	0.0559809	0.0401971	0.053429	-0.0392451	-0.270898	-0.285661
MICAL3	-0.197111	-0.200898	-0.211122	-0.442884	-0.354086	-0.429431	-0.528618	-0.414083	-0.420195	-0.458519	-0.449396	-0.428013	-0.547245	-0.477799	-0.468347	-0.405119	-0.469677	-0.359508	-0.226959	-0.122643	-0.113025	-0.32329	-0.355251	-0.168241	-0.467984	-0.339208	-0.29235	-0.517322	-0.13413	-0.210349	-0.358472	-0.325166	-0.202818	-0.129513	-0.155086	-0.117922	-0.107102	-0.161069	0.228612	-0.145004	-0.114872	-0.175708	-0.197521	-0.332633	-0.304238	-0.147058	-0.167772	-0.104024	-0.19451
TGFB1I1	-0.278001	-0.328554	-0.381305	-0.551902	-0.41357	-0.516922	-0.591799	-0.532697	-0.532281	-0.547034	-0.529541	-0.470005	-0.645618	-0.518544	-0.525794	-0.489689	-0.630153	-0.470861	-0.342892	-0.217811	-0.195938	-0.244435	-0.194014	-0.238366	-0.522181	-0.415125	-0.359335	-0.435292	-0.186844	-0.263014	-0.193133	-0.232956	-0.296407	-0.248013	-0.256615	-0.201299	-0.0700086	-0.102845	-0.0708886	-0.0994516	-0.0292704	-0.0769316	-0.187031	-0.0743789	-0.13844	-0.224366	-0.00959561	-0.0644355	-0.30802
PGF	-0.317697	-0.358849	-0.433693	-0.411449	-0.379608	-0.449278	-0.444911	-0.425278	-0.499596	-0.442078	-0.435325	-0.290979	-0.643595	-0.481491	-0.406607	-0.370312	-0.660755	-0.428285	-0.349819	-0.25043	-0.204743	-0.25395	-0.397338	-0.267783	-0.454687	-0.462365	-0.39488	-0.553945	-0.271829	-0.258918	-0.382339	-0.353253	-0.34134	-0.282735	-0.290009	-0.206991	-0.23219	-0.126387	0.0898343	-0.201442	-0.177069	-0.239667	-0.301806	-0.266683	-0.206332	-0.208219	-0.00766494	-0.121939	-0.29194
SLIT3	-0.0382436	-0.178727	-0.182506	-0.482177	-0.37436	-0.455759	-0.551389	-0.484185	-0.490187	-0.454201	-0.470044	-0.436083	-0.57262	-0.467867	-0.422894	-0.463175	-0.580972	-0.41444	-0.307011	-0.00511584	-0.199386	-0.375321	-0.391358	-0.302399	-0.499057	-0.24204	-0.346078	-0.535882	1.22262	-0.260787	-0.431226	-0.331737	-0.275801	-0.0569962	-0.0193711	-0.198888	0.698346	0.465221	1.36634	0.108899	0.369606	0.394924	0.236382	-0.126975	0.918137	1.43498	0.0269491	-0.291444	-0.253501
SHC1	0.00186863	0.00952107	-0.0191361	-0.117335	-0.183042	-0.0894553	-0.183048	-0.0888918	-0.0502624	-0.0724056	-0.186937	-0.144381	-0.187036	-0.261723	0.00898999	-0.150728	-0.156557	-0.130252	0.525984	0.0103092	-0.121023	0.227079	-0.0774581	0.561608	0.457857	-0.15985	0.232149	-0.141643	2.1972	0.0594415	0.285012	0.0238528	0.344491	0.0426497	0.0309174	-0.144308	1.89307	0.915657	2.13421	0.231159	0.374259	0.321443	0.38561	0.479214	1.75691	1.42883	1.32959	0.690381	-0.164158
EBF1	-0.0914214	-0.266309	-0.17009	-0.145091	-0.314464	-0.115514	-0.320474	-0.134872	-0.304478	-0.118241	-0.227315	-0.119126	-0.262056	-0.318384	-0.308445	-0.159838	-0.240347	-0.189502	-0.280781	0.0410885	-0.173192	-0.373397	-0.430172	-0.302399	-0.52854	-0.460573	-0.446145	-0.553779	-0.109849	-0.265528	-0.433416	-0.387169	-0.39518	-0.19273	-0.135336	-0.177123	-0.0268357	-0.0430171	0.515544	-0.150447	0.0178963	-0.152913	0.0426219	-0.112901	0.626988	0.27335	0.496514	-0.00141928	-0.21687
ITGA11	-0.275754	-0.344665	-0.374492	-0.570963	-0.425405	-0.530559	-0.619701	-0.559352	-0.543671	-0.579418	-0.545142	-0.485547	-0.64764	-0.542609	-0.566954	-0.505053	-0.686802	-0.485153	-0.352657	-0.192905	-0.205476	-0.378965	-0.290711	-0.185995	-0.456566	-0.2912	-0.25833	-0.479041	0.333339	-0.241028	-0.408973	-0.348483	-0.210528	-0.242467	-0.139619	-0.198955	0.929048	0.655842	0.306604	0.961639	0.551545	1.05029	0.480742	-0.23268	0.611099	0.299501	0.497617	0.0613464	-0.323814
CD276	-0.256031	-0.316298	-0.353749	-0.558925	-0.395149	-0.504906	-0.603825	-0.540427	-0.481603	-0.556998	-0.531835	-0.473293	-0.625575	-0.523764	-0.534973	-0.490232	-0.644725	-0.454932	-0.297927	-0.202457	-0.196525	0.0621806	-0.0651594	-0.161778	0.170392	-0.207218	-0.00646244	-0.166169	0.428908	-0.129951	-0.243749	-0.130254	-0.131829	-0.219433	-0.16865	-0.20016	1.45619	0.171315	0.476393	0.362372	0.153527	0.33712	0.0448845	-0.0503409	0.962595	0.177751	0.0428081	0.0595924	-0.267107
SPARC	1.40854	1.08599	1.05677	-0.17268	-0.26136	-0.211512	0.0132296	-0.141802	-0.34195	0.314372	-0.338203	-0.106275	0.507825	-0.248736	0.0180215	-0.343798	-0.352735	-0.123404	0.15025	1.55791	-0.0466212	2.90118	4.73157	0.758165	4.78283	5.40652	8.39842	2.52672	28.0298	0.910772	3.2663	1.32019	6.42205	0.835295	1.07262	-0.0738557	13.1672	14.7928	18.1087	14.8052	16.9416	18.3129	9.26607	7.58737	20.2707	18.4397	12.9374	4.38967	0.583504
GALNT1	0.81618	1.01741	1.31386	0.197848	0.279044	0.279144	0.449722	0.233234	-0.00767311	0.223697	0.123089	0.339049	0.613368	0.617859	0.375284	0.672267	1.02853	0.285535	0.587073	0.565893	-0.09226	0.356851	0.471697	-0.0315568	0.656437	0.0631627	-0.00176999	0.311094	1.15382	0.0134586	0.110565	-0.0169526	0.248111	0.821304	0.86155	-0.0832984	2.35293	0.705628	1.01955	0.77986	1.23314	1.07241	1.38876	0.885497	0.80691	2.36582	1.30326	1.79636	0.143356
AMOT	-0.326352	-0.378955	-0.446865	-0.574475	-0.424067	-0.531504	-0.614409	-0.553088	-0.542846	-0.585064	-0.543307	-0.492272	-0.671544	-0.541845	-0.560439	-0.503829	-0.683524	-0.485301	-0.234794	-0.256232	0.0490587	-0.388784	-0.352543	-0.273577	-0.497323	-0.406676	-0.416582	-0.461807	-0.12998	-0.270989	-0.429611	-0.355055	-0.376702	-0.287598	-0.298496	-0.0694357	-0.28134	-0.207564	-0.113851	-0.193206	-0.0246181	-0.140025	-0.141882	-0.387078	0.109373	-0.422424	-0.312434	-0.143112	-0.242464
COLEC12	-0.243215	-0.325249	-0.320439	-0.56996	-0.4252	-0.527589	-0.608636	-0.545758	-0.531951	-0.562977	-0.543918	-0.487639	-0.657018	-0.538407	-0.556886	-0.504645	-0.685163	-0.477411	-0.327336	-0.0981613	-0.201514	-0.389594	-0.436829	-0.304405	-0.53938	-0.458012	-0.452832	-0.564551	1.29131	-0.281048	-0.481957	-0.365548	-0.344398	-0.238714	-0.150169	-0.187503	2.12099	0.791614	1.03686	0.0346978	0.60093	0.892652	0.285747	-0.0666744	0.325247	1.61531	0.510166	1.68248	-0.240085
MYO1D	-0.133947	-0.157795	-0.196435	-0.557253	-0.420671	-0.516382	-0.595808	-0.543626	-0.538719	-0.55102	-0.536883	-0.477328	-0.647089	-0.533823	-0.543117	-0.494583	-0.665855	-0.470712	-0.142138	-0.132478	-0.197112	-0.306183	-0.214436	-0.092619	-0.258853	-0.196465	-0.304198	-0.302719	1.2469	-0.233556	-0.441141	0.423322	-0.154162	-0.0317435	-0.065059	-0.186431	2.267	0.691958	0.312271	0.288887	0.100348	0.548907	0.401448	-0.156457	0.419461	0.242198	1.14039	0.280838	-0.168916
LEPR	-0.340833	-0.389696	-0.45701	-0.577652	-0.4217	-0.530559	-0.611362	-0.540694	-0.53162	-0.58988	-0.538259	-0.49272	-0.67798	-0.538407	-0.563697	-0.503421	-0.672777	-0.482026	-0.360492	-0.269464	-0.207384	-0.417026	-0.440214	-0.317702	-0.571609	-0.49053	-0.514537	-0.603163	-0.258443	-0.289885	-0.503057	-0.402749	-0.4336	-0.293826	-0.305873	-0.209134	-0.157282	-0.17052	-0.391098	-0.25695	0.014747	-0.0307655	-0.334305	-0.108381	-0.0541774	0.304216	0.362057	-0.393423	-0.349694
RANBP3L	-0.279166	-0.333373	-0.391904	-0.463116	-0.331753	-0.431321	-0.48003	-0.453932	-0.44248	-0.457854	-0.421101	-0.426967	-0.519112	-0.379756	-0.463906	-0.381597	-0.492082	-0.391068	-0.325973	-0.230972	-0.174072	-0.326124	-0.393276	-0.28576	-0.497178	-0.450331	-0.446614	-0.499093	0.0110393	-0.227377	-0.441487	-0.363322	-0.38973	-0.245368	-0.222429	-0.16835	-0.301226	-0.27777	0.294447	-0.192275	-0.179144	-0.0900119	-0.274038	-0.389235	-0.206011	-0.174352	-0.356563	-0.434515	-0.289942
RAI14	-0.0669546	-0.0520347	-0.072129	-0.426163	-0.358408	-0.444958	-0.452609	-0.408885	-0.47467	-0.399066	-0.465762	-0.343731	-0.496864	-0.424958	-0.393726	-0.382276	-0.404466	-0.353554	-0.313256	-0.0918639	-0.195057	-0.084193	-0.201348	-0.0397282	0.0735592	0.136391	-0.149465	0.00866183	0.552805	0.0580764	-0.300707	-0.175617	-0.214118	-0.019629	-0.0959936	0.110043	0.310099	0.201356	1.44506	0.306792	0.147443	0.164767	0.0801603	0.24284	1.01749	1.24706	0.543401	0.0634761	0.227085
RAP2C	-0.185544	-0.214393	-0.254879	-0.277852	-0.202699	-0.237435	-0.196999	-0.30493	-0.304147	-0.2873	-0.107404	-0.228216	-0.292396	-0.0711129	-0.284904	-0.139851	-0.429239	-0.266317	-0.13612	-0.171112	-0.155582	-0.153938	-0.282136	-0.136447	-0.392396	-0.220405	-0.373764	-0.291782	0.578954	-0.181969	-0.328148	-0.296973	-0.293881	-0.188976	-0.183245	-0.166073	-0.0134407	-0.121493	0.430443	-0.0965867	-0.0158147	-0.0407682	0.551602	-0.194055	1.27621	0.344657	1.48791	0.0386706	-0.177669
GPC4	-0.0269256	-0.0360605	-0.113161	-0.576983	-0.423862	-0.528939	-0.617937	-0.55802	-0.541855	-0.584234	-0.54346	-0.491973	-0.673567	-0.539553	-0.557922	-0.501654	-0.678606	-0.487237	-0.306784	-0.0684433	-0.0946813	-0.111524	-0.291727	-0.225737	-0.186879	-0.471326	-0.132689	-0.37696	0.844493	-0.104588	-0.48311	-0.151346	-0.228076	-0.0273925	0.0165606	-0.145647	0.530703	0.0854137	1.70242	-0.038429	0.607372	0.907848	-0.00664089	-0.0820834	4.44482	0.830513	0.760739	2.04141	-0.237516
VASN	-0.269929	-0.307484	-0.399929	-0.557754	-0.419951	-0.517733	-0.603344	-0.538561	-0.526503	-0.567295	-0.532141	-0.480765	-0.658857	-0.531276	-0.534085	-0.488873	-0.657658	-0.461483	-0.142365	-0.228496	-0.201514	-0.401336	-0.431639	-0.294897	-0.525939	-0.495394	-0.422096	-0.552122	-0.246925	-0.279898	-0.474578	-0.369257	-0.21558	-0.205185	-0.204899	-0.203174	1.00509	0.0869325	0.1227	0.314313	0.0549711	0.396847	-0.0467504	-0.205458	0.250614	0.142741	0.234082	0.188256	-0.31782
MXRA8	-0.289486	-0.342324	-0.387513	-0.560764	-0.417172	-0.512197	-0.598373	-0.537628	-0.5303	-0.560154	-0.53413	-0.482409	-0.640469	-0.529112	-0.541932	-0.496215	-0.668587	-0.458505	-0.34153	-0.22326	-0.200927	-0.386455	-0.415391	-0.303365	-0.523482	-0.426775	-0.245191	-0.549968	-0.00224285	-0.268402	-0.469044	-0.372013	-0.312492	-0.236239	-0.145806	-0.201366	1.44805	0.428514	0.286514	0.0977974	0.280212	0.464173	0.0663791	-0.246343	0.918297	0.823797	0.823761	0.467381	-0.327049
FHOD1	-0.307794	-0.351689	-0.402957	-0.443051	-0.360672	-0.426865	-0.508573	-0.409685	-0.38784	-0.437428	-0.398006	-0.37048	-0.462847	-0.482255	-0.411641	-0.414092	-0.541263	-0.364421	-0.314164	-0.231963	-0.0697341	-0.234514	-0.330767	-0.132807	-0.337331	-0.333191	-0.236979	-0.187712	-0.108189	-0.195907	-0.180335	-0.239528	-0.23911	-0.272924	-0.28874	0.063365	-0.0132346	-0.0933936	0.06995	-0.122013	-0.104422	-0.0900119	-0.0094177	-0.092356	0.0347401	-0.0593182	0.305654	0.0162453	-0.137803
CDH11	-0.236641	-0.272782	-0.37964	-0.432183	-0.368082	-0.404858	-0.464956	-0.352909	-0.466416	-0.363693	-0.477998	-0.393792	-0.528306	-0.405731	-0.329173	-0.394785	-0.516672	-0.382434	-0.327109	-0.198495	-0.201954	-0.272677	-0.261262	-0.259091	-0.410028	-0.338824	-0.404147	-0.441092	4.00107	-0.213223	-0.412086	-0.212395	0.097225	-0.231974	-0.232026	-0.203442	3.53282	1.89838	3.85848	0.773916	1.72864	1.41481	1.62942	0.969116	4.33761	6.19136	5.05191	6.10414	-0.324766
SLC8A3	-0.337837	-0.393277	-0.456555	-0.56996	-0.422832	-0.526239	-0.609278	-0.544559	-0.535747	-0.573771	-0.541318	-0.483903	-0.662534	-0.533823	-0.544597	-0.495671	-0.672595	-0.474136	-0.286458	-0.25878	0.326853	-0.428363	-0.368904	-0.317553	-0.570887	-0.492194	-0.272407	-0.549139	0.474772	-0.283706	-0.476653	0.281828	0.0425872	-0.299968	-0.308569	0.254027	-0.0693904	-0.264775	0.242212	-0.155102	0.0637746	0.525632	0.626884	-0.407418	0.277417	0.69776	0.20719	-0.11104	0.20111
LOX	0.125534	-0.105879	-0.172664	-0.557754	-0.416246	-0.509902	-0.60142	-0.536829	-0.53129	-0.490736	-0.5352	-0.419346	-0.574091	-0.502755	-0.523277	-0.495807	-0.651829	-0.452402	-0.289524	0.162649	-0.202175	0.112895	-0.153281	-0.222172	-0.429684	-0.0263242	-0.315929	0.153001	4.81274	-0.0757052	0.273021	-0.254684	-0.196969	-0.208342	0.0397219	-0.195071	0.0225196	1.00831	0.823802	1.67801	1.48457	4.25239	1.36202	1.13625	0.805786	0.434112	0.947048	0.348615	0.0421196
OLFML2A	-0.152672	-0.252401	-0.231108	-0.48084	-0.410586	-0.471151	-0.544974	-0.448601	-0.521716	-0.483761	-0.509505	-0.455809	-0.56692	-0.511031	-0.503585	-0.478268	-0.641082	-0.405062	-0.0885428	-0.140474	-0.178328	-0.265793	-0.31576	-0.254337	-0.457578	-0.120932	-0.370714	-0.398006	0.138257	-0.254679	-0.292982	-0.353147	0.304742	-0.131475	-0.121614	-0.197214	-0.098138	0.00162146	0.372954	-0.159328	-0.0938293	-0.0559645	-0.178598	0.121623	0.138584	-0.0576034	1.01931	0.0613464	-0.28528
BAG2	-0.232813	-0.257496	-0.330735	-0.366973	-0.266403	-0.366782	-0.387183	-0.402088	-0.364895	-0.394748	-0.241845	-0.334765	-0.304347	-0.212956	-0.2738	-0.249439	-0.449276	-0.260214	-0.281916	-0.19616	-0.0896185	-0.353051	-0.424305	-0.310719	-0.560047	-0.488609	-0.481455	-0.564054	-0.228765	-0.241675	-0.457283	-0.404021	-0.37072	-0.168757	-0.195222	-0.0626718	0.104229	-0.148496	0.249115	0.0528899	-0.0560387	0.127353	-0.261182	-0.310341	-0.347573	0.362233	-0.003252	-0.0491512	-0.185757
STXBP6	-0.281746	-0.353892	-0.402957	-0.564442	-0.419642	-0.522323	-0.584903	-0.548957	-0.539214	-0.567461	-0.503846	-0.488237	-0.65996	-0.528348	-0.544597	-0.501382	-0.685527	-0.471903	-0.320637	-0.213778	-0.205183	-0.3984	-0.221545	-0.315251	-0.563371	-0.36238	-0.482159	-0.57582	-0.14762	-0.290244	-0.496139	-0.407943	-0.409671	-0.262943	-0.245352	-0.196544	-0.318845	-0.188324	-0.211624	-0.155102	-0.144145	0.0297312	-0.234751	-0.391084	-0.201357	-0.306533	0.10059	-0.399561	-0.3045
SERTAD4	-0.227986	-0.244551	-0.312263	-0.579156	-0.424067	-0.53218	-0.61489	-0.559352	-0.543836	-0.588552	-0.542542	-0.489881	-0.675405	-0.541845	-0.567102	-0.503965	-0.683706	-0.487683	-0.234567	-0.224816	-0.204889	-0.419759	-0.443035	-0.317405	-0.550942	-0.504996	-0.504918	-0.545494	-0.179373	-0.289741	-0.503172	-0.399252	-0.319405	-0.18181	-0.183562	-0.209067	-0.124001	-0.0432702	-0.354729	0.0193705	0.226174	0.0688762	0.27464	-0.361602	-0.371809	-0.0603185	-0.0582759	-0.0713259	-0.348362
COLGALT1	-0.138441	-0.179828	-0.21945	-0.00681187	0.14227	-0.0835146	0.0444993	-0.0679676	-0.138577	0.0350417	0.128748	-0.122713	-0.0763435	-0.176668	0.349078	-0.0594959	0.235799	-0.110602	-0.178473	-0.0715566	-0.162479	0.451802	0.194355	-0.0592651	0.401925	-0.0231237	0.142405	0.354512	0.290172	-0.0389907	0.0464586	-0.00614185	0.259012	-0.146405	-0.122248	-0.130579	0.897519	0.374931	0.197601	0.603955	0.381273	0.640277	0.635112	0.648301	0.433264	0.779212	0.236426	1.15279	-0.142655
FKBP7	-0.316616	-0.38047	-0.435055	-0.567619	-0.415217	-0.520568	-0.607995	-0.549223	-0.524522	-0.557829	-0.536424	-0.480466	-0.653157	-0.529748	-0.550223	-0.492952	-0.672777	-0.467884	-0.344482	-0.248095	-0.194837	-0.237956	-0.239711	-0.186664	0.158397	-0.433688	-0.224427	-0.456007	1.08233	-0.150499	-0.342791	-0.207731	-0.181149	-0.28137	-0.293816	-0.206188	-0.0557894	-0.125375	1.09549	0.0116353	0.213362	0.483313	0.264253	-0.241412	-0.0992781	0.766066	0.0950739	0.484921	-0.330189
FAM46A	-0.172312	-0.175559	0.149079	-0.273338	-0.371272	-0.214212	-0.433366	-0.431675	-0.42003	-0.379968	-0.321531	-0.148416	-0.461376	-0.114022	-0.319698	-0.156439	0.0418067	-0.286117	-0.24172	-0.177551	-0.195424	-0.17722	0.647038	-0.192161	-0.114037	-0.214132	-0.116735	0.497525	2.22262	-0.0598267	-0.137905	1.09868	0.187756	-0.132328	-0.140888	-0.195673	0.280115	-0.149677	1.18903	0.0844756	1.32561	1.2891	1.83943	-0.203506	2.06732	1.00371	0.327581	2.6063	0.130511
C3orf58	0.236716	0.131118	0.395875	-0.173516	-0.200949	-0.206921	-0.134941	-0.331186	-0.235972	-0.291452	-0.172101	-0.289485	-0.433243	-0.144836	-0.279574	-0.208241	-0.325959	-0.240563	-0.0917221	0.00825723	-0.193443	-0.385646	-0.41257	-0.268525	-0.4187	-0.426263	-0.432654	-0.512682	-0.132781	-0.241675	-0.48703	-0.390455	-0.156954	0.0679024	0.0431326	-0.196946	-0.278042	-0.217352	0.488035	-0.135908	-0.0821629	0.199199	0.363293	-0.343008	0.730351	1.59131	-0.217831	1.51473	-0.273006
TMEM119	-0.282246	-0.324285	-0.409316	-0.481676	-0.37189	-0.444688	-0.50264	-0.42088	-0.481273	-0.491235	-0.497575	-0.423381	-0.584755	-0.430051	-0.440365	-0.415996	-0.539806	-0.382136	-0.347321	-0.223047	-0.20034	-0.41075	-0.410088	-0.308045	-0.497612	-0.413077	-0.429252	-0.533562	0.379307	-0.261289	-0.468698	-0.378796	-0.263704	-0.265758	-0.274541	-0.208598	0.186041	-0.06791	0.378826	0.118783	0.379483	0.331446	0.293666	-0.166935	0.791822	0.0734348	0.297242	0.708797	-0.34037
C1QTNF6	-0.316699	-0.366837	-0.443383	-0.52331	-0.403279	-0.473987	-0.524288	-0.485918	-0.489691	-0.462837	-0.502469	-0.415162	-0.542832	-0.488367	-0.425559	-0.46304	-0.534523	-0.435282	-0.352884	-0.250643	-0.20643	-0.287051	-0.126202	-0.271051	-0.462925	-0.333831	-0.282613	-0.483184	2.68013	-0.241459	-0.345328	-0.365654	-0.0240151	-0.282309	-0.28287	-0.207058	1.21405	0.901734	1.68418	0.94624	1.14124	1.00634	0.530519	0.104879	1.17076	0.40596	0.969113	1.57762	-0.34703
MAP1A	-0.322441	-0.377302	-0.440052	-0.571967	-0.423553	-0.531504	-0.608476	-0.553088	-0.539874	-0.573937	-0.533977	-0.488685	-0.666947	-0.535478	-0.541636	-0.502877	-0.668951	-0.479644	-0.344141	-0.257789	-0.198359	-0.153128	-0.390342	-0.161481	-0.500791	-0.230902	-0.289769	-0.57234	0.113042	-0.268259	-0.256778	-0.364912	-0.352108	-0.277105	-0.285646	-0.200227	0.661871	0.0214514	0.412722	0.0192989	-0.101774	0.0769553	0.0785148	-0.240282	-0.310016	0.110874	0.0105385	-0.102897	-0.327906
PDGFD	-0.136194	-0.217974	-0.232168	-0.545548	-0.412026	-0.514087	-0.550266	-0.533364	-0.53162	-0.521625	-0.523882	-0.463729	-0.613256	-0.522491	-0.537638	-0.476364	-0.666766	-0.428583	-0.322794	0.0356402	-0.19968	-0.240183	-0.136921	-0.272834	-0.503971	-0.45558	-0.423973	-0.266262	0.245863	-0.273935	-0.419234	-0.177207	-0.296938	-0.14777	-0.0767983	-0.195807	0.407367	0.0553734	0.333803	-0.170573	0.0667807	0.0404071	0.737031	-0.127386	0.629717	1.22749	0.174921	0.153553	-0.18785
[truncated: 26 more columns]

## Sheet: Module 4
Genes	BLSA_20035_Normal	BLSA_20036_Normal	BLSA_20054_Normal	BLSA_10015_Tumor	BLSA_10178_Tumor	BLSA_10208_Tumor	BLSA_10234_Tumor	BLSA_10235_Tumor	BLSA_10311_Tumor	BLSA_20031_Tumor	BLSA_20035_Tumor	BLSA_20036_Tumor	BLSA_20054_Tumor	BLSA_30001_Tumor	BLSA_50004_Tumor	BLSA_10031_Tumor	BLSA_10045_Tumor	BLSA_40184_Tumor	MEL_10378_Normal	MEL_60039_Normal	MEL_80012_Normal	MEL_10378_Tumor	MEL_20128_Tumor	MEL_30162_Tumor	MEL_30227_Tumor	MEL_50096_Tumor	MEL_50170_Tumor	MEL_50177_Tumor	MEL_60030_Tumor	MEL_60039_Tumor	MEL_70102_Tumor	MEL_80012_Tumor	MEL_80018_Tumor	OSA_30077_Normal	OSA_30078_Normal	OSA_50022_Normal	OSA_10072_Tumor	OSA_10091_Tumor	OSA_20018_Tumor	OSA_20026_Tumor	OSA_20027_Tumor	OSA_30035_Tumor	OSA_30064_Tumor	OSA_30077_Tumor	OSA_30078_Tumor	OSA_50022_Tumor	OSA_70003_Tumor	OSA_70013_Tumor	PULM_40254_Normal
PA2G4	0.603552	0.758105	0.67916	1.37715	1.14445	0.972057	1.78101	0.934526	1.03032	1.39599	1.29452	1.19951	1.56492	1.30759	1.60298	1.04943	1.38336	0.972112	0.583326	0.292205	0.107758	0.861567	0.0872771	0.0576593	0.398601	0.175949	0.36037	0.688927	0.260494	0.323772	0.334706	0.191844	0.353265	0.434835	0.457656	0.0380505	0.00654866	0.055964	0.242315	0.0912797	0.0357179	0.308555	0.268984	0.526365	0.335519	0.319935	0.229669	0.535409	0.130225
HSD17B4	0.195772	0.257397	0.338188	0.42508	0.653446	0.504624	0.866651	0.576817	0.724434	0.650664	0.900679	0.304379	0.49146	0.38956	0.531337	0.629846	0.386257	0.404629	-0.0475516	0.269067	-0.0742099	-0.0334785	0.0975448	-0.0328197	-0.044953	-0.0377181	-0.280032	-0.0581218	0.112627	-0.0154963	0.133509	0.075363	-0.0565851	0.185208	0.168933	-0.0773381	-0.136468	-0.0518773	-0.221721	-0.0940082	-0.0396485	-0.135024	-0.0633085	-0.0482864	-0.219333	-0.163777	-0.218797	-0.0445159	0.0441177
DMXL1	-0.081102	-0.075996	-0.125425	0.47474	0.687717	0.421453	0.425669	0.541765	0.714694	0.400064	0.553792	0.449782	0.740242	0.642688	0.570572	0.458802	0.716863	0.390338	-0.190964	-0.0584666	-0.141788	-0.120736	-0.199091	-0.116242	-0.315219	-0.0785569	-0.343263	-0.199644	-0.121678	-0.15675	-0.168344	-0.177207	-0.204413	-0.0647598	-0.0384077	-0.0215524	0.206546	-0.0633533	-0.205855	-0.0430129	-0.117091	-0.105882	-0.0767812	-0.224257	-0.0888456	-0.208362	-0.140191	-0.227551	-0.110876
RPS12	5.31399	5.73366	6.40422	8.73085	13.1128	10.6206	8.42429	6.75824	7.97997	9.56963	13.3343	11.5709	6.98865	9.7143	8.92872	10.8488	5.63461	8.13592	4.58388	2.62584	1.364	0.993263	3.915	0.744794	2.76566	2.17052	2.89687	1.58943	2.25354	2.1873	3.25396	1.51002	1.0617	3.73578	4.11348	0.903699	1.5174	0.519564	1.69191	0.35743	1.34801	0.68702	1.1588	2.12756	1.09902	3.29538	0.358196	0.674596	1.94382
SNX2	0.219739	0.0848477	0.198135	1.04006	1.15896	1.09546	1.77556	1.14483	1.0597	1.09972	1.52991	1.19458	1.63957	1.85816	0.891561	1.31688	0.924152	0.966902	-0.0384677	0.0756886	-0.117941	0.00559499	0.263747	-0.0146199	0.0926368	0.251994	-0.0816589	0.0921829	0.139606	0.12195	0.279017	0.76365	-0.085167	0.0189326	0.0796195	-0.110287	-0.0522861	-0.0387979	-0.11179	-0.0632105	-0.0216836	-0.076643	0.0447816	0.0932706	-0.223827	-0.127767	-0.13895	-0.216526	0.0446886
EBAG9	-0.188373	-0.222518	-0.24534	0.309875	0.211841	0.519746	0.0125881	0.230035	0.367212	0.0240811	0.339205	0.261789	0.0233163	0.379501	0.215086	0.418421	0.389717	0.398823	-0.190055	-0.175003	-0.0734028	-0.269235	-0.147188	-0.244829	-0.443559	-0.290304	-0.355463	-0.352268	-0.196494	-0.243902	-0.366658	-0.25161	-0.289095	-0.180445	-0.190225	-0.115243	-0.0417762	-0.225959	-0.208121	-0.170645	-0.168981	-0.137428	-0.206469	-0.305411	-0.336017	-0.293387	-0.317536	-0.309234	-0.187469
RPL10A	4.36977	4.8833	4.88468	7.84683	10.0462	7.86041	6.96841	7.0913	8.13365	7.88186	9.04502	8.82859	6.8193	7.97105	6.79743	7.89812	4.18413	7.06184	3.25081	2.28394	0.795494	0.543007	2.27227	0.51882	1.39873	0.826554	1.85327	2.25213	1.32182	1.12553	1.61395	1.11055	0.871859	3.33907	4.03631	0.546483	2.19724	0.989407	1.38592	0.436788	1.23764	1.05048	0.677793	2.03059	1.57041	6.21766	0.664757	1.31891	2.10718
TFEB	-0.289735	-0.351689	-0.4022	0.114078	0.045428	0.247955	0.0930875	0.281613	0.277246	0.150793	0.266708	0.202911	0.355761	0.0832086	0.15764	0.167022	0.00173317	0.33749	-0.278169	-0.235147	-0.00956728	-0.355885	-0.377592	-0.270605	-0.510619	-0.426007	-0.411186	-0.466447	-0.364077	-0.258344	-0.359164	-0.271536	-0.337751	-0.257141	-0.264071	-0.0536978	-0.318639	0.0303116	-0.379044	-0.225436	-0.236761	-0.276119	-0.303966	-0.290618	-0.440182	-0.394559	-0.388143	-0.351454	-0.209638
RPL8	4.04097	4.59164	4.70027	14.7583	14.5895	16.3244	14.4316	9.72947	18.7077	10.8236	11.6551	11.6869	9.25325	17.6047	14.1063	20.8227	10.1932	18.2588	4.50996	2.53676	1.90029	1.71035	5.88517	0.989266	11.1459	1.9671	10.0209	4.87012	1.68417	4.74826	2.61475	1.97711	1.49654	3.82126	3.92931	1.11726	5.88219	1.39504	2.48079	1.15051	2.14283	2.77555	1.73905	3.63487	2.69649	5.49359	1.03503	2.53702	2.31108
RPS5	2.59585	3.08566	2.98496	6.46872	9.50079	6.67171	5.5446	5.62354	7.70908	6.58452	8.57425	8.36742	4.63911	9.56902	6.91528	8.69215	4.1783	8.04794	2.94298	1.63673	0.934979	0.819963	2.18077	0.334965	1.39511	0.371438	1.96659	2.07746	2.34122	1.75715	1.3905	0.976368	0.585376	2.8701	3.15927	0.448239	1.48071	0.554498	1.56096	0.507981	1.54985	1.64439	0.823113	1.8163	1.0979	3.48857	0.266627	1.01486	1.01604
MEI4	0.032244	-0.00562688	-0.0351854	0.211726	0.496193	0.25295	0.0789761	0.403159	0.360279	0.279165	0.176774	0.334117	-0.0763435	0.166099	0.217603	0.159	-0.167486	0.187431	-0.116022	-0.10177	-0.0617363	-0.343333	-0.268934	-0.264143	-0.352073	-0.433816	-0.330593	-0.395355	-0.237171	-0.0631317	-0.366889	-0.281075	-0.359951	-0.00708797	0.0620106	-0.125489	-0.309778	-0.268319	-0.31053	-0.208032	-0.151803	-0.227741	-0.277123	-0.254766	-0.395884	-0.158776	-0.459026	-0.42775	-0.221912
USP34	0.1138	0.162378	0.187385	1.92107	1.64606	1.70007	1.89005	2.36856	2.16025	1.94867	2.02225	1.43682	1.88817	1.1837	1.68885	1.21082	1.81251	1.57294	0.0831431	0.0984724	-0.0830882	0.0448709	0.212408	0.156532	-0.0981389	0.587794	-0.0569063	0.613858	0.152888	0.0668419	0.186432	0.181881	0.430503	0.14895	0.133081	-0.0359509	0.0543583	0.0540232	0.306398	0.0727294	0.0830277	0.437916	0.027915	0.149976	0.0533582	0.23734	0.15258	0.228095	0.142119
MDN1	0.0256696	0.0812673	0.00932875	3.99542	3.29125	2.84543	2.80457	4.50563	4.47279	4.30587	3.0415	3.50742	1.7624	1.91826	2.50953	1.9536	3.62146	4.08761	-0.0657194	0.015899	-0.146777	0.209364	0.251899	0.0349281	0.202477	0.0886389	0.346879	0.660093	0.0859588	0.319173	0.361456	0.336836	0.460414	-0.0671485	-0.0679145	-0.131249	-0.11009	-0.088837	0.427249	0.071297	0.0133872	0.270853	0.0079631	0.0819707	0.430535	-0.076609	0.650967	-0.104024	0.0018726
RPS7	4.21215	4.52113	4.69769	13.9956	17.587	13.8183	10.4078	13.9933	13.9202	12.5003	13.3528	15.1066	9.45514	13.8177	11.0054	13.2671	7.34466	12.5088	4.31	2.35251	1.29481	1.82666	2.9698	0.794268	4.42122	1.10014	2.83916	3.38447	2.24846	2.60955	2.26677	1.54266	1.1275	3.39154	3.61615	0.553649	2.51419	0.831443	1.16019	0.618136	1.35331	1.77038	1.04063	2.77751	1.87617	4.59547	1.11846	1.4348	1.34563
CD37	-0.318446	-0.397959	-0.451105	1.49653	0.694612	0.901037	1.12531	1.73391	0.999118	1.31162	1.22646	0.740886	0.420852	0.427886	1.24956	1.2852	0.514492	0.579251	-0.354928	-0.25694	-0.207751	-0.405182	-0.438521	-0.290365	-0.509463	-0.400659	-0.479344	-0.525442	-0.369266	-0.259565	-0.457168	-0.384201	-0.363009	-0.298262	-0.303572	-0.208464	-0.411786	-0.295744	-0.358232	-0.240548	-0.243274	-0.283525	-0.287613	-0.258978	-0.356882	-0.402275	-0.476402	-0.432636	-0.338752
SMC6	0.0706086	0.124095	0.247949	1.45941	0.588919	1.70007	1.59227	1.45563	0.918892	1.51057	1.06495	1.18113	2.40835	1.93239	1.51548	1.22279	2.02362	1.42646	-0.0115566	-0.0462964	-0.0907191	0.282348	0.183974	0.054465	0.539225	-0.0409187	-0.239794	0.145875	0.0390563	-0.0500553	-0.20374	-0.165442	0.071169	-0.0418958	-0.00112761	-0.114372	-0.00725844	-0.0339037	0.00906073	0.192483	0.0136734	0.14832	0.0609283	0.0633772	0.101027	0.127308	-0.0275232	0.213312	-0.0280986
GEN1	-0.295062	-0.342324	-0.378731	0.0990292	-0.133437	0.196108	0.0765707	0.0149294	-0.0611573	0.10313	0.0331557	0.049439	0.311263	0.245552	0.0221671	0.117122	0.0514607	0.205593	-0.309509	-0.256445	-0.204669	-0.275511	-0.368453	-0.213852	-0.379533	-0.371982	-0.479109	-0.447555	-0.314788	-0.197129	-0.43699	-0.359612	-0.339213	-0.277446	-0.292071	-0.207862	-0.330592	-0.283255	-0.347517	-0.178666	-0.219512	-0.19504	-0.274346	-0.339927	-0.373574	-0.37541	-0.387316	-0.314872	-0.321436
SESN1	0.0816769	0.170502	0.198741	1.42764	0.783118	1.03119	1.06902	2.16545	0.803669	1.93738	1.00545	0.454713	-0.296809	0.553304	1.24927	1.6886	1.10467	2.05125	-0.116362	0.1076	0.144885	-0.355075	-0.30222	-0.287914	-0.498768	-0.415381	-0.375289	-0.492133	-0.249	-0.248716	-0.067111	-0.338521	-0.304516	0.280588	0.09937	0.574008	-0.219414	-0.261737	-0.207709	-0.195354	-0.189594	-0.20081	-0.227552	-0.104067	-0.28241	-0.352404	-0.29423	-0.428	0.650582
AMD1	-0.1808	-0.211639	-0.301967	0.0996981	0.131567	0.0600096	0.379646	0.0513135	0.0844386	0.111766	0.196199	0.198876	0.0132032	0.471177	0.114703	0.229837	0.183885	0.135179	-0.120677	-0.163045	-0.147364	-0.129542	-0.241403	-0.178418	-0.279376	-0.125541	-0.197562	-0.244553	-0.310741	-0.0741245	-0.269346	-0.247265	-0.267559	-0.207404	-0.190939	-0.174042	-0.179126	-0.198957	-0.230581	-0.135836	-0.166404	-0.108863	-0.200298	-0.255177	-0.380155	-0.364264	-0.31464	-0.361351	-0.199933
SETDB2	-0.272342	-0.302527	-0.365862	0.0197738	0.0320491	0.0539338	0.0351985	-0.0450443	0.115143	0.00764015	0.0235199	0.16331	0.109002	0.0574884	0.109373	-0.247535	0.0951773	0.182667	-0.276353	-0.228496	-0.191535	-0.293934	-0.399256	-0.272685	-0.428817	-0.342921	-0.330124	-0.303216	-0.346644	-0.166234	-0.375075	-0.296973	-0.375638	-0.259103	-0.258281	-0.184088	-0.392724	-0.281905	-0.373583	-0.19206	-0.194318	-0.231492	-0.261491	-0.376292	-0.442108	-0.365122	-0.372836	-0.411463	-0.285851
MYCBP2	0.298216	0.183585	0.180118	5.06236	4.31864	4.86827	3.43221	7.4654	6.80975	4.46397	4.65158	3.20048	4.35999	2.38046	3.27395	2.41982	3.82547	4.53987	0.235526	0.16838	-0.150005	0.0491224	-0.209698	-0.123893	-0.199886	0.618391	0.0896154	0.320706	-0.152912	-0.0343924	-0.0895943	0.013042	0.0403272	0.200906	0.26364	-0.10935	-0.165937	-0.0308659	-0.0881972	-0.103892	-0.045088	-0.0298037	0.138371	0.0391338	0.0710132	-0.134197	0.0845932	-0.159148	0.0016823
RBM17	-0.106484	-0.116895	-0.146773	0.130798	0.210503	0.159653	0.319352	0.0855651	0.148983	0.152785	0.25799	0.213372	0.329467	0.350343	0.145203	0.117394	0.153284	0.0565766	-0.0872937	-0.128445	-0.0549125	-0.0987696	-0.313616	-0.16423	-0.0562261	-0.256635	-0.257039	-0.253336	-0.140875	-0.127939	-0.221958	-0.236772	-0.293881	-0.116545	-0.114792	-0.0766014	-0.151306	-0.169929	-0.0816034	-0.160259	-0.125679	-0.162723	-0.130261	-0.0772553	-0.0843516	-0.212506	-0.310227	-0.0249721	-0.109639
FBL	0.046974	0.0877396	-0.00172407	1.58264	1.62115	1.22832	1.86215	1.22027	1.79659	1.48035	2.06033	1.51676	1.57466	2.42515	2.29589	2.17699	1.52853	1.69174	0.238705	0.00592225	0.0922761	0.212502	0.105443	-0.0898704	0.735927	-0.202994	0.0128939	0.40257	0.0732993	0.319676	-0.00738603	-0.105241	-0.10883	0.0321561	0.0225096	-0.0480054	-0.0436309	-0.12259	0.100961	0.000820224	0.0195424	0.0822451	-0.0218619	0.333548	-0.072956	0.210904	-0.243206	0.202412	-0.095177
RPS16	2.59834	3.17957	3.25432	5.50629	7.3506	6.40572	4.26671	5.55623	6.57518	4.9826	5.11624	5.92606	4.19891	5.25795	4.43132	6.53466	3.30488	7.21309	2.4495	1.34033	1.09655	0.594329	1.57655	0.380798	0.939276	0.226134	1.66464	1.58578	1.34693	1.03708	1.04553	0.85533	0.510266	2.32248	2.42573	0.450181	0.607673	0.39974	0.936205	0.320616	0.813717	1.04279	0.487221	1.3715	0.908988	2.02443	0.212431	0.603311	1.16675
NAP1L1	0.275081	0.229717	0.348484	4.76089	4.98532	4.79185	5.52006	4.576	5.45548	4.99888	5.28907	5.23656	4.5275	4.88233	4.64512	4.69057	2.78138	4.42807	0.183293	0.508863	-0.00905366	0.183956	1.51506	0.482866	0.974685	0.673952	1.47999	1.09808	0.974824	0.452883	1.77352	1.47165	0.343295	0.013046	0.0984182	0.0381844	0.797984	0.388854	0.477939	0.116706	0.422642	0.523035	0.607344	0.995311	0.4384	1.80951	0.606148	0.805389	0.614807
EIF3K	0.537891	0.623013	0.575748	1.5594	1.74454	1.39142	1.28583	1.28411	1.7753	1.5589	1.73547	1.68428	1.11112	2.15178	2.1539	1.85706	0.902294	1.50938	0.345554	0.368552	0.285984	0.240339	0.59773	0.0183626	0.0534699	0.0545852	0.137478	0.469685	0.308435	0.243732	0.11068	0.305039	4.67789e-05	0.551202	0.631841	0.158462	0.168318	0.0595925	0.325561	0.0281085	0.168486	0.157265	0.154517	0.620463	0.180475	0.75792	-0.149431	0.120228	0.299396
RASGRP3	-0.217251	-0.318914	-0.371464	1.66658	1.05903	1.7584	1.51738	1.70619	1.50293	0.848121	1.95235	0.546169	1.30032	1.54455	0.843294	1.2716	1.1533	0.936235	-0.33097	-0.208188	-0.0868303	-0.352038	-0.412232	-0.287617	-0.339355	-0.402707	-0.47254	-0.449212	-0.338654	-0.265385	-0.389141	0.703237	-0.05047	-0.232486	-0.236944	-0.0551042	-0.347284	-0.222921	-0.252011	-0.206026	-0.189522	-0.217257	-0.248121	-0.167346	-0.266038	-0.220937	-0.211764	-0.389288	-0.283472
MAP4K1	-0.314785	-0.37868	-0.43884	0.680905	0.270708	0.680688	0.865208	0.662246	0.651471	0.541057	0.679056	0.401364	0.997298	0.563872	0.608031	0.580083	0.79701	0.556772	-0.351522	-0.264865	-0.207017	-0.398805	-0.45319	-0.301731	-0.55918	-0.442137	-0.507264	-0.546819	-0.414093	-0.286077	-0.486338	-0.402537	-0.373644	-0.288622	-0.299368	-0.209603	-0.437442	-0.325025	-0.418194	-0.257451	-0.254726	-0.306415	-0.312708	-0.374854	-0.483678	-0.449146	-0.512257	-0.478488	-0.331141
WDFY4	-0.19345	-0.349761	-0.378428	2.72616	1.07519	2.91672	2.47103	2.88061	2.41645	2.21388	2.05467	1.42471	2.24488	1.3952	2.24614	2.11852	3.26754	2.42089	-0.345958	-0.0721934	-0.20687	-0.363376	-0.426223	-0.0611965	-0.464515	-0.283391	-0.454591	-0.391875	-0.334607	-0.167024	-0.344175	-0.361308	-0.319272	-0.285039	-0.262009	-0.208732	-0.350272	-0.183515	-0.358953	-0.176876	-0.215933	-0.268905	-0.21881	0.139087	-0.309213	-0.367408	-0.345117	-0.420233	-0.245223
SKIV2L2	0.0787642	0.059647	0.0723147	0.37124	0.449882	0.322485	0.50713	0.323994	0.421851	0.427133	0.478235	0.392099	0.5731	0.43578	0.389498	0.369881	0.33325	0.2507	0.00876859	0.0389658	0.0106106	-0.0195092	-0.23531	-0.0721906	0.120241	-0.0100655	-0.156034	-0.195169	-0.102689	-0.00342578	0.0351593	-0.123259	-0.212921	0.0154347	0.0158467	0.0398586	-0.0181805	-0.0697664	0.0486233	-0.111627	-0.0948313	-0.088954	-0.0115774	0.0272175	0.00199789	-0.163349	-0.15605	0.0203796	0.0730423
UTP20	-0.111727	-0.0688351	-0.113312	0.524902	0.486828	0.469249	0.572075	0.451005	0.596005	0.668931	0.471506	0.500889	0.553977	0.440109	0.517271	0.296596	0.719777	0.555878	-0.108527	-0.0931375	-0.175466	-0.223481	-0.135115	-0.123521	-0.164043	-0.124133	-0.105238	-0.135346	-0.140771	-0.15287	-0.152432	-0.147636	-0.0443548	-0.111938	-0.112413	-0.167345	-0.0669175	-0.176595	-0.0810883	-0.0809013	-0.0673473	-0.132138	-0.00838925	-0.0769471	-0.289151	-0.0224503	0.0120554	-0.0284799	-0.161399
CD22	-0.308377	-0.399749	-0.458826	4.66876	2.24039	4.59432	3.17243	5.35112	3.12677	4.21719	2.93244	3.97202	3.80248	1.82709	3.52343	3.70143	4.67121	3.01443	-0.361855	-0.276398	-0.206944	-0.416722	-0.455785	-0.301062	-0.553688	-0.465053	-0.50222	-0.566042	-0.405791	-0.285933	-0.486454	-0.397874	-0.414988	-0.303552	-0.312932	-0.206522	-0.438988	-0.32764	-0.420049	-0.244846	-0.252793	-0.30805	-0.332557	-0.438441	-0.534717	-0.472296	-0.51474	-0.49039	-0.348743
EIF4B	2.59227	3.28616	3.40376	8.7775	10.1388	9.32765	7.55596	8.58757	6.26913	8.58201	11.531	8.78181	5.23541	6.81988	6.86909	8.97455	5.31603	10.49	3.21153	2.01018	1.47193	0.676322	2.32689	1.42836	1.43428	1.33326	3.14217	1.12808	1.28913	1.75549	1.85516	1.67345	1.34299	2.40088	2.76656	1.05418	0.993035	0.998183	1.73693	0.561125	1.13236	1.10752	0.905286	1.72333	1.19933	1.58202	0.79163	1.50333	2.59138
CSTF3	-0.225739	-0.234499	-0.281073	-0.0507869	-0.0857878	-0.0281572	0.00264599	-0.0908909	0.101937	0.0503202	-0.0402595	0.0202987	0.0152259	0.027057	-0.00833274	0.221951	-0.072585	-0.061922	-0.226391	-0.189862	-0.181263	-0.267616	-0.262729	-0.229377	-0.355397	-0.261243	-0.32942	-0.348457	-0.292686	-0.152439	-0.310046	-0.264329	-0.320735	-0.217215	-0.242734	-0.183686	-0.259702	-0.242076	-0.279828	-0.123374	-0.156885	-0.169552	-0.175924	-0.236481	-0.333288	-0.178353	-0.316295	-0.342559	-0.258544
BTAF1	-0.194115	-0.196904	-0.255636	0.258711	0.261137	0.235398	0.320314	0.166463	0.56167	0.228347	0.146184	0.272698	0.496792	0.405349	0.196283	0.299995	0.38061	0.192939	-0.212992	-0.149319	-0.18728	-0.279054	-0.172914	-0.132584	-0.238475	-0.119268	-0.21117	-0.192186	-0.222851	-0.112779	-0.168689	-0.244191	-0.127442	-0.175667	-0.195619	-0.169019	-0.320906	-0.183683	-0.182776	-0.137053	-0.120383	-0.159261	-0.201121	-0.210594	-0.109871	-0.356405	-0.281543	-0.204499	-0.212969
PXK	-0.167984	-0.200209	-0.263358	1.22432	1.23347	0.710527	0.995418	1.24452	0.967919	0.500702	1.41504	0.801707	-0.165155	0.677958	0.459529	1.37996	0.848741	0.631652	-0.199934	-0.146842	-0.141421	-0.207487	-0.149445	-0.214966	-0.411474	-0.292609	-0.250118	-0.342988	-0.193381	-0.111198	-0.154738	-0.209745	-0.269154	-0.1383	-0.129625	-0.114104	-0.26712	-0.217352	-0.286319	-0.119076	-0.16576	-0.226971	-0.182917	-0.26884	-0.408082	-0.132768	-0.133296	-0.227676	-0.22705
EIF3M	0.114965	0.132219	0.0836703	0.189989	0.434547	0.181256	0.342443	0.0880974	0.422182	0.298761	0.558992	0.287493	0.198916	0.73029	0.27194	0.433785	-0.148725	0.246383	0.0209183	0.0519143	-0.0675329	-0.232389	-0.141095	-0.174629	-0.263478	-0.266492	-0.253989	-0.232621	-0.23219	-0.0693107	-0.223802	-0.117429	-0.336953	0.047086	0.117931	-0.0843029	-0.18129	-0.149846	-0.219145	-0.0798986	-0.105424	-0.147623	-0.19639	-0.0988278	-0.369241	-0.0147338	-0.355322	-0.337297	-0.0786215
AHCY	0.180376	0.277364	0.114709	0.641277	1.36067	0.542429	0.902732	0.291875	0.786997	0.707792	1.01661	0.287493	0.826479	0.589974	0.570572	0.925977	0.168767	0.877581	-0.212197	0.0402394	-0.133643	-0.116383	-0.209246	-0.196469	0.048267	-0.336008	-0.21774	-0.295593	-0.0234112	0.0391803	-0.301399	-0.205823	-0.217574	0.269412	0.142202	-0.0809544	-0.0333271	-0.23541	-0.0240111	-0.165559	-0.122745	-0.120789	-0.138385	0.0377983	-0.278076	0.745774	-0.183355	-0.0792186	-0.186898
KIAA0922	-0.181632	-0.193875	-0.2087	0.619875	0.567719	0.744011	0.723613	0.792322	0.832723	0.544047	0.661161	0.323358	0.701076	0.331244	0.338418	0.417333	0.710488	0.554836	-0.225823	-0.176206	-0.158003	-0.33645	-0.304025	-0.181315	-0.461624	-0.285951	-0.216449	-0.338017	-0.304411	-0.234418	-0.236255	-0.321986	-0.00128261	-0.14103	-0.185386	-0.14846	-0.314518	-0.204357	-0.343602	-0.142282	-0.146006	-0.2187	-0.219119	-0.186043	-0.389143	-0.331398	-0.351737	-0.357091	-0.254262
BLNK	-0.247876	-0.303077	-0.351326	1.04658	0.722811	0.636672	1.4882	0.634658	0.868049	1.01951	1.30003	0.757174	0.867115	0.553176	0.649487	0.716863	0.785534	0.348655	-0.132713	-0.226939	-0.201734	-0.424011	-0.455221	-0.312799	-0.571031	-0.470302	-0.492013	-0.543008	-0.404754	-0.285718	-0.493256	-0.383248	-0.368592	-0.216873	-0.234168	-0.209134	-0.425387	-0.320974	-0.417473	-0.254944	-0.252793	-0.303722	-0.324226	-0.427141	-0.524926	-0.461293	-0.498605	-0.487133	-0.344271
PRKCD	-0.240386	-0.274847	-0.301513	0.376925	0.500927	0.712282	0.799141	0.415021	0.79492	0.386944	0.496589	0.214567	1.20121	0.936434	0.714484	0.504486	0.394089	0.710701	-0.239109	-0.193683	-0.203349	-0.211738	-0.337875	-0.194909	-0.361178	-0.351242	-0.374116	-0.284325	-0.305864	-0.21545	-0.371039	-0.211335	-0.237781	-0.174131	-0.201012	-0.208331	-0.333477	-0.249839	-0.383577	-0.210037	-0.188449	-0.231011	-0.230123	-0.291132	-0.418514	-0.400132	-0.316847	-0.384778	-0.277383
TOMM70	-0.0441522	-0.00576459	-0.0550199	0.0562246	0.343365	0.108616	0.177596	0.00666637	0.103917	0.163082	0.151844	0.209486	0.00456115	0.326914	-0.00625994	0.161855	0.0869804	0.121483	-0.0302922	-0.0237249	0.181499	-0.219027	-0.319935	-0.222469	-0.230237	-0.2647	-0.224896	-0.347628	-0.040844	-0.139075	-0.266002	-0.22045	-0.21877	-0.0958991	-0.0924242	0.146273	-0.181496	-0.199969	-0.106124	-0.0890663	-0.0910379	-0.14166	-0.114731	-0.0811589	-0.258495	-0.256519	-0.230243	-0.157018	0.046877
PTDSS1	-0.159412	-0.130942	-0.205823	0.499152	0.566689	0.422803	0.302033	0.584413	0.457012	0.406208	0.249883	0.307218	0.152396	0.0953048	0.36033	0.278513	0.55584	0.693134	-0.189261	-0.12986	-0.168863	-0.123165	-0.263406	-0.21764	-0.345136	-0.345225	-0.395232	-0.369171	-0.179995	-0.189729	-0.319616	-0.279379	-0.19883	-0.0947047	-0.0809229	-0.148326	-0.287934	-0.189168	-0.152795	-0.0947245	-0.130976	-0.128965	-0.149184	-0.0576345	-0.0841911	-0.155346	-0.193009	-0.159524	-0.231903
RPLP0	5.53977	6.73659	6.40346	12.043	17.639	11.0291	12.5976	9.57167	12.5002	13.0576	14.8482	15.5077	6.77444	14.4765	13.0372	12.0871	6.06176	11.8185	6.37784	3.48745	3.7389	2.09856	5.23367	2.5179	6.45125	2.06388	4.00769	3.40121	3.27274	4.26221	3.45977	2.28055	1.32039	4.77097	5.67846	1.87556	3.36415	1.44718	2.84685	0.971809	2.16108	1.21312	1.23501	2.92996	1.83508	2.58202	0.771633	1.28747	4.47234
BANK1	-0.278834	-0.371519	-0.426274	1.41042	0.455954	1.68509	1.633	1.61196	1.7786	1.78027	1.46781	1.75751	1.49817	1.37661	1.48882	1.69187	1.04419	1.13572	-0.326995	-0.191631	-0.204889	-0.387873	-0.441681	-0.24728	-0.553544	-0.451483	-0.488494	-0.52279	-0.38068	-0.229604	-0.486338	-0.374557	-0.418843	-0.290243	-0.285329	-0.204848	-0.386026	-0.19364	-0.332578	-0.239546	-0.175637	-0.272849	-0.275581	-0.312396	-0.49716	-0.420995	-0.368699	-0.320259	-0.308115
GRK3	-0.149176	-0.331445	-0.338911	0.740931	0.353245	0.847705	1.24461	0.96518	1.0153	0.739843	0.711329	0.503131	0.950777	0.149929	0.144759	0.603741	0.471686	0.404629	-0.338804	0.0173849	-0.0723022	-0.379572	-0.39542	-0.279594	-0.195117	-0.3611	-0.442274	-0.40596	-0.272659	-0.254679	-0.436414	-0.28701	-0.298534	-0.263028	-0.263437	-0.0439872	-0.223844	-0.192965	-0.19277	-0.176876	-0.219941	-0.242168	-0.250692	-0.174126	-0.18643	-0.321109	-0.304435	-0.413342	-0.0235316
PLEKHO1	-0.238721	-0.311202	-0.332097	0.680905	0.543122	0.686763	0.563095	0.844966	0.755137	0.459849	0.294085	0.470852	0.300598	0.695656	0.806428	0.67485	1.12871	0.449885	-0.327449	-0.184343	-0.193076	-0.0697176	0.268937	-0.00659713	-0.00939932	0.0246283	-0.141722	0.0530738	-0.279404	-0.112635	0.258609	0.0803445	-0.20428	-0.24588	-0.232423	-0.204982	-0.245998	-0.0832677	-0.295488	-0.0279721	-0.161466	-0.209274	-0.239482	0.0279366	-0.236346	-0.247373	-0.214246	-0.327525	-0.245984
IMPDH2	0.295636	0.391387	0.286558	2.10934	3.66534	2.35815	1.98001	2.07323	2.16686	2.60481	2.53845	3.0878	2.11084	2.24664	2.27812	3.08184	1.37789	3.14022	0.529163	0.142554	0.321204	0.0602573	1.18164	0.120653	1.5421	-0.00315237	0.67406	0.819677	0.326594	0.595789	0.590324	0.100588	0.1282	0.268218	0.309725	0.313563	0.0539462	-0.104026	-0.121269	0.0463006	0.220877	0.139087	0.248106	0.233492	-0.219975	0.647174	-0.046554	0.337966	0.491688
RFC2	-0.246877	-0.29509	-0.346481	0.0122496	0.00354186	-0.0474647	0.184171	-0.0702333	0.179852	0.215228	0.0805696	0.0891893	0.396029	0.144071	0.117072	0.189728	-0.145264	0.00179328	-0.290205	-0.224109	-0.152353	-0.257189	-0.308651	-0.236806	-0.0648977	-0.407572	-0.389366	-0.429492	-0.279507	-0.193752	-0.32123	-0.32294	-0.223025	-0.224296	-0.238292	-0.164532	-0.309469	-0.243089	-0.303009	-0.181101	-0.186731	-0.210332	-0.242979	-0.247987	-0.316115	-0.347688	-0.333671	-0.293825	-0.272055
ATE1	-0.11464	-0.0988556	-0.0800023	0.411369	0.256814	0.265372	0.32737	0.479393	0.312902	0.332141	0.192987	0.192451	0.277798	0.214866	0.167263	0.300267	0.0428996	0.0333532	-0.0523207	-0.0862741	-0.0973228	-0.268527	-0.26916	-0.157693	-0.338198	-0.225909	-0.210701	-0.284822	-0.0863976	-0.159911	-0.239483	-0.20381	-0.206939	-0.0643332	-0.0939313	-0.0499475	-0.0842279	-0.106135	-0.0618222	-0.0885649	-0.0828786	-0.150797	-0.166771	-0.106738	-0.303917	-0.0658915	-0.161704	-0.0914961	-0.0897536
PIKFYVE	-0.152755	-0.168674	-0.183414	1.30107	0.615985	1.31433	0.989164	1.43577	1.81063	0.77887	1.30186	0.568734	1.66862	0.668536	1.17109	0.665061	1.85021	1.23427	-0.0441452	-0.139837	-0.167469	-0.260125	-0.267242	-0.0492366	-0.349616	-0.16894	-0.298567	-0.114631	-0.144507	-0.10775	-0.133293	-0.195967	-0.0595098	-0.149561	-0.17801	-0.155023	-0.139559	-0.184105	-0.0886093	-0.158254	-0.116303	-0.149355	-0.172838	-0.175154	-0.261705	-0.263664	-0.048071	-0.114172	-0.204881
RAP1A	0.141429	0.0721785	0.145445	1.08588	0.86617	1.00392	1.13782	0.88788	1.05871	0.728883	1.50482	1.20997	0.825559	1.25297	0.998458	1.14515	0.77588	0.686584	0.03409	0.295743	0.0132521	0.0235121	-0.047896	-0.0617165	0.167646	0.076989	-0.098669	-0.0277958	-0.179788	0.023661	0.0847379	0.0163276	-0.142862	-0.0473558	0.0160054	0.140581	-0.0212716	-0.0280813	-0.0409076	0.0107758	-0.0725005	-0.034228	-0.0583719	0.117514	-0.0206327	-0.172065	0.0257079	-0.111666	0.271518
DDX21	-0.0702834	0.0534501	-0.0943861	0.704815	0.695744	0.47195	0.684325	0.360245	0.606075	0.634057	0.442751	0.78482	0.349325	0.555468	0.545995	0.692526	0.762401	0.754021	0.00456728	-0.0914393	-0.154041	-0.0502821	-0.0573739	-0.168538	0.745899	-0.19032	-0.103713	-0.0902708	-0.297459	0.282962	-0.177222	-0.132056	-0.253999	-0.11663	-0.0528438	-0.128034	-0.258362	-0.148411	-0.167425	-0.0799702	-0.0735025	-0.125117	-0.109589	-0.0255839	-0.267322	-0.0741797	-0.283198	-0.128705	-0.144558
DNAAF2	-0.236391	-0.278015	-0.298788	1.08103	1.0156	0.531898	0.717679	1.08846	0.945964	0.79913	0.257225	1.60284	0.0961305	1.05969	0.331607	1.89078	0.176599	0.839918	-0.213446	-0.221844	-0.150005	-0.154343	-0.291952	-0.128276	-0.251627	-0.19032	-0.373295	-0.399497	-0.372586	-0.150284	-0.188406	-0.283513	-0.244694	-0.230268	-0.244241	-0.174176	-0.367273	-0.218027	-0.264889	-0.158755	-0.164114	-0.15426	-0.204206	-0.252198	-0.289151	-0.389557	-0.284163	-0.352957	-0.237707
PHB2	0.156326	0.226688	0.176181	0.892587	1.28194	0.863367	0.97393	0.611735	1.20975	0.957395	0.935245	1.15767	0.931838	1.65609	1.78109	1.03475	0.755661	0.938766	0.241317	0.0603344	0.317975	0.0705824	0.0930315	-0.0612708	-0.0151804	-0.13207	0.173962	-0.246873	0.00553965	0.121303	-0.246978	-0.0782138	0.0437836	0.135726	0.158542	0.284298	0.0230347	-0.029769	-0.143523	0.00719464	-0.000211728	0.703082	-0.121416	0.223014	-0.202801	-0.00501663	-0.247481	0.163826	0.143736
PTPN6	-0.275588	-0.352928	-0.377217	2.64607	1.72581	2.41324	1.79143	2.38882	1.30566	2.14596	1.13729	1.87153	3.2812	1.7274	2.83615	1.80839	2.61817	2.52465	-0.328585	-0.174225	-0.206797	-0.3901	-0.433218	-0.270308	-0.517412	-0.367629	-0.461865	-0.506219	-0.34073	-0.225293	-0.402401	-0.357175	-0.367928	-0.263113	-0.25844	-0.205652	-0.333683	-0.254143	-0.383165	-0.217128	-0.23218	-0.258903	-0.268484	-0.173818	-0.384328	-0.404133	-0.448132	-0.416349	-0.325812
RPL22L1	0.0172644	0.0856739	-0.0403332	0.454508	0.396881	0.306553	0.51595	0.100625	0.784356	0.38163	0.500413	0.778096	0.361461	0.933251	0.169484	0.255943	-0.012839	0.181179	-0.116589	-0.0767219	-0.164754	-0.279661	-0.343291	-0.23272	-0.246857	-0.175725	-0.266541	-0.367348	-0.196286	-0.0849736	-0.221958	-0.287858	-0.309169	-0.0175815	-0.0427703	-0.170962	-0.233118	-0.269585	-0.312694	-0.188622	-0.146221	-0.0341318	-0.235368	-0.152348	-0.462813	-0.292958	-0.453648	-0.368617	-0.148269
CYB561A3	-0.277336	-0.334613	-0.359957	1.44052	1.33669	1.41114	0.573839	1.79628	1.0153	1.03262	1.01615	0.470105	1.59728	0.541208	0.815311	1.64605	1.35494	0.711147	-0.320069	-0.237552	-0.200634	-0.376434	-0.217934	-0.0699621	-0.388205	-0.111202	-0.00141805	-0.442252	-0.396764	-0.117377	-0.278224	-0.184202	-0.0169694	-0.26627	-0.262009	-0.202504	-0.412095	-0.134404	-0.376777	-0.20796	-0.221802	-0.285352	-0.297692	-0.00524404	-0.480147	-0.382984	-0.43903	-0.448296	-0.308591
RP11-371E8.4, UBR7	-0.102406	-0.0998196	-0.116795	0.543127	0.460379	0.58766	0.684165	0.610135	0.890994	0.85958	0.593099	1.04813	1.04952	0.922937	1.04006	0.631477	0.528335	0.226286	-0.118974	-0.123421	-0.138999	0.119779	-0.172237	-0.12887	-0.249603	-0.318725	-0.210232	-0.300896	-0.0405327	-0.119102	-0.0460112	-0.135553	-0.0912822	-0.0825902	-0.0798124	-0.137209	-0.202825	-0.144277	-0.117457	-0.10511	-0.106927	-0.0831832	0.0474556	-0.197856	-0.137156	-0.163349	-0.130538	-0.25148	-0.163112
BTK	-0.298224	-0.379781	-0.432481	1.03839	1.10205	1.06859	1.1035	0.950519	2.1761	1.29867	1.16803	0.8168	1.54377	1.46561	1.05057	1.23285	0.492998	0.82518	-0.314278	-0.250926	-0.20665	-0.401639	-0.439763	-0.295788	-0.550509	-0.433688	-0.496002	-0.551294	-0.374765	-0.267612	-0.465815	-0.390349	-0.408075	-0.284356	-0.285329	-0.209	-0.352024	-0.238954	-0.382959	-0.103248	-0.214931	-0.240148	-0.303966	-0.302534	-0.45559	-0.430284	-0.442754	-0.429128	-0.326669
PLCG2	-0.260359	-0.358574	-0.405833	2.25331	0.556501	2.02506	2.34867	2.45959	3.06618	2.07073	2.45066	1.40364	4.5012	1.44154	1.85897	1.50315	2.16625	1.55314	-0.343573	-0.237765	-0.203936	-0.397388	-0.410652	-0.27172	-0.490819	-0.420758	-0.347017	-0.482024	0.0572154	-0.257913	-0.464893	-0.390667	-0.331237	-0.274119	-0.283346	-0.20592	-0.276497	-0.238195	-0.343293	-0.207101	-0.209634	-0.244572	-0.271672	-0.250247	-0.208258	-0.351832	0.101418	-0.403069	-0.326574
RPL35	1.39373	1.6875	1.47981	3.62623	4.89599	4.16901	3.96107	4.04876	3.9698	4.09678	3.80899	4.5632	3.32551	4.61749	3.66453	4.54808	2.42618	3.50167	1.41019	0.765215	0.742225	0.0734168	0.881617	0.219526	1.51319	0.354027	0.743508	2.38702	0.875208	0.94993	0.572799	0.505251	0.337445	1.12988	1.13401	0.409598	0.577689	0.103134	0.295477	0.258948	0.541668	0.560064	0.714303	1.41053	0.343223	1.13932	0.262766	1.05169	0.815186
RPF1	-0.00370714	0.00153397	0.00327241	0.101537	0.188067	0.0767519	0.0517153	0.0918291	0.0722231	0.14581	0.152149	0.118778	0.177035	0.0931402	0.150089	0.0177322	-0.0330579	0.042583	-0.075144	-0.0500465	-0.0511704	-0.315293	-0.198527	-0.207166	-0.344124	-0.292993	-0.334113	-0.190198	-0.349446	-0.116946	-0.221727	-0.180704	-0.147914	-0.0769596	-0.0860786	-0.068766	-0.209213	-0.200897	-0.144347	-0.095011	-0.0895349	-0.128291	-0.140442	-0.184913	-0.31467	-0.249231	-0.287335	-0.228428	-0.000696362
RPS15	1.17444	1.33979	1.19561	2.43941	3.99261	3.04674	1.92549	2.79051	3.46401	2.7008	2.70012	3.24142	2.03269	3.35121	4.02164	3.80422	1.46824	3.60528	1.2745	0.602687	0.468979	-0.0827758	1.31963	0.0722934	0.966158	-0.0178748	0.498093	0.214979	0.153407	0.59622	0.394201	0.22576	0.171006	0.997049	1.10768	0.215453	0.269811	0.0708998	0.234794	0.105819	0.330671	0.21555	0.201723	0.46062	0.267145	1.02929	-0.097165	0.249643	0.365428
TLR1	-0.324771	-0.382811	-0.449742	0.136818	0.101516	0.221491	0.0592521	0.0834327	0.369028	-0.0521451	0.503013	0.0400244	0.264008	0.668026	0.251952	0.286127	-0.19153	0.0281428	-0.358675	-0.236208	-0.207971	-0.402551	-0.445517	-0.299057	-0.554844	-0.462365	-0.495181	-0.578637	-0.374973	-0.253458	-0.464316	-0.402113	-0.428947	-0.295959	-0.302224	-0.208933	-0.420132	-0.312283	-0.400267	-0.246708	-0.246208	-0.287949	-0.325769	-0.299863	-0.471961	-0.452719	-0.489641	-0.482748	-0.340465
RACK1	3.46508	4.35781	4.15747	8.45162	13.1215	8.77759	10.0479	9.54022	8.54865	10.5855	11.3169	10.0189	8.22116	8.52251	9.30789	9.68334	5.54718	10.813	4.51439	2.2463	2.0116	1.5578	2.27972	1.09022	2.45623	1.39023	3.39322	3.54091	3.59037	2.76899	3.21545	2.39894	0.939126	3.48026	3.92201	1.46571	1.7006	1.06687	0.849147	1.09013	1.42975	1.76346	1.52441	3.43527	3.26241	4.35483	0.415978	2.0468	2.18634
RGS19	-0.260941	-0.334337	-0.391601	0.226774	-0.00201552	0.343818	0.316465	0.474062	0.0890607	0.248276	0.209811	0.294666	0.273937	0.214357	0.318726	0.219368	-0.0784138	0.213632	-0.29611	-0.240524	-0.203495	-0.338373	-0.41415	-0.271645	-0.471886	-0.433688	-0.428548	-0.486167	-0.321844	-0.217893	-0.424192	-0.368727	-0.371517	-0.262687	-0.271131	-0.208331	-0.325543	-0.28469	-0.366371	-0.223001	-0.225738	-0.271983	-0.296252	-0.305822	-0.418354	-0.382412	-0.47061	-0.43013	-0.325717
RPS23	3.97348	5.62748	5.38115	11.2572	13.0114	14.8043	9.01184	12.5545	11.5505	12.2498	10.0556	16.3779	7.76534	11.9596	10.4229	10.8672	7.36779	10.4657	4.13195	2.09347	1.61765	0.903778	2.90673	0.893884	2.745	1.29345	2.41414	2.8623	1.71437	1.57681	2.53853	1.39078	1.22175	3.33207	3.82373	0.788176	1.25393	0.991854	1.42909	0.70258	1.74123	1.30295	0.696407	3.01984	2.81542	6.31754	0.333373	0.986419	1.69691
SAMSN1	-0.308294	-0.39906	-0.458524	1.44804	1.97662	1.06643	1.29529	1.64875	1.75747	1.44979	1.82143	1.256	3.28708	3.38813	0.447092	3.36342	2.12162	0.46492	-0.357881	-0.268756	-0.207531	-0.37117	-0.448789	-0.263548	-0.545306	-0.398354	-0.491779	-0.507047	-0.361483	0.729355	-0.409088	-0.392893	-0.418046	-0.303125	-0.310949	-0.209603	-0.423223	-0.312114	-0.412528	-0.255231	-0.247497	-0.299587	-0.299338	-0.353897	-0.451417	-0.418566	-0.505224	-0.473352	-0.332473
[truncated: 26 more columns]

## Sheet: Module 5
Genes	BLSA_20035_Normal	BLSA_20036_Normal	BLSA_20054_Normal	BLSA_10015_Tumor	BLSA_10178_Tumor	BLSA_10208_Tumor	BLSA_10234_Tumor	BLSA_10235_Tumor	BLSA_10311_Tumor	BLSA_20031_Tumor	BLSA_20035_Tumor	BLSA_20036_Tumor	BLSA_20054_Tumor	BLSA_30001_Tumor	BLSA_50004_Tumor	BLSA_10031_Tumor	BLSA_10045_Tumor	BLSA_40184_Tumor	MEL_10378_Normal	MEL_60039_Normal	MEL_80012_Normal	MEL_10378_Tumor	MEL_20128_Tumor	MEL_30162_Tumor	MEL_30227_Tumor	MEL_50096_Tumor	MEL_50170_Tumor	MEL_50177_Tumor	MEL_60030_Tumor	MEL_60039_Tumor	MEL_70102_Tumor	MEL_80012_Tumor	MEL_80018_Tumor	OSA_30077_Normal	OSA_30078_Normal	OSA_50022_Normal	OSA_10072_Tumor	OSA_10091_Tumor	OSA_20018_Tumor	OSA_20026_Tumor	OSA_20027_Tumor	OSA_30035_Tumor	OSA_30064_Tumor	OSA_30077_Tumor	OSA_30078_Tumor	OSA_50022_Tumor	OSA_70003_Tumor	OSA_70013_Tumor	PULM_40254_Normal
DGKA	0.0965734	0.13938	0.342579	0.468721	0.0781548	0.468574	1.09853	0.699163	0.743747	0.797138	0.377595	0.591448	0.681218	-0.0637279	0.679098	0.0309208	0.355655	0.434998	0.294003	0.00691284	-0.184124	0.267063	0.00276569	-0.00756283	-0.0174928	0.206034	0.135484	-0.0324358	-0.12199	-0.0642095	0.106645	0.509384	0.356589	0.270607	0.185511	-0.192794	-0.0979319	-0.138285	-0.0187567	-0.148656	-0.0748624	0.0641634	-0.0615601	-0.180803	0.23986	-0.0381692	0.302896	-0.00480186	-0.183283
MALT1	-0.306379	-0.362017	-0.419763	-0.20679	-0.155049	-0.12321	-0.272046	-0.20604	-0.291107	-0.268368	-0.240928	-0.222089	-0.381758	-0.191311	-0.240931	-0.227412	-0.206467	-0.108666	-0.335398	-0.250996	-0.19924	-0.321569	-0.397676	-0.270234	-0.5164	-0.411412	-0.428431	-0.498762	-0.340315	-0.245555	-0.409895	-0.328664	-0.353836	-0.271474	-0.280014	-0.193932	-0.367995	-0.260894	-0.36462	-0.221353	-0.206485	-0.264481	-0.286585	-0.345885	-0.396365	-0.375982	-0.369388	-0.399311	-0.276526
MYB	-0.331179	-0.361191	-0.395689	-0.532506	-0.407395	-0.468856	-0.549144	-0.493381	-0.536573	-0.543048	-0.513482	-0.454016	-0.648192	-0.385486	-0.529791	-0.467798	-0.482974	-0.462971	-0.360152	-0.264723	-0.207898	-0.422188	-0.454882	-0.310868	-0.56236	-0.501795	-0.513599	-0.576317	-0.417621	-0.285646	-0.491758	-0.409745	-0.438518	-0.270706	-0.291436	-0.210005	-0.437442	-0.332535	-0.422933	-0.26182	-0.256157	-0.313533	-0.340476	-0.453542	-0.545149	-0.469009	-0.506052	-0.473101	-0.351407
EP300	0.0841735	0.0552403	0.13742	0.847943	0.354995	0.80828	0.788237	0.96478	0.966598	0.682217	0.575969	0.426619	0.806436	0.32475	0.591892	0.384293	1.12798	0.673633	0.207365	0.0548861	-0.092847	-0.0199141	-0.0372898	0.26484	0.0854104	0.463869	-0.0520965	0.901541	0.216809	0.212407	0.0891193	0.240916	0.111848	0.122759	0.10984	-0.0504163	0.149153	0.115538	0.156699	-0.000540608	0.062701	0.0428116	0.00271801	0.141347	0.111941	0.198757	0.284141	0.324436	0.0712345
ITPR3	-0.0043729	0.0148917	0.00402945	0.454508	0.0543816	0.617229	0.412038	0.728483	0.750185	0.585564	0.27359	0.420641	0.747597	0.0712398	0.294889	0.113451	0.809214	0.732138	-0.146453	-0.0670989	-0.202248	0.509298	-0.297932	0.23468	-0.49342	-0.234615	-0.012328	-0.240576	-0.221294	-0.158546	-0.168689	-0.0452515	0.0181265	0.107317	0.0716876	-0.2015	-0.0233324	-0.0391355	-0.0883002	-0.100526	-0.0914674	-0.146565	-0.230226	-0.225284	-0.175356	-0.0097323	0.123482	-0.29846	-0.140276
SLA	-0.342913	-0.399474	-0.469728	-0.303267	-0.310656	-0.380149	-0.12099	-0.424345	-0.531951	-0.467819	-0.305319	-0.39977	0.0738817	-0.315201	-0.437551	-0.335369	-0.594451	-0.415334	-0.361287	-0.27286	-0.207751	-0.424415	-0.45917	-0.303737	-0.567274	-0.46787	-0.512074	-0.577311	-0.412951	-0.277455	-0.479536	-0.404975	-0.437854	-0.302443	-0.309997	-0.209871	-0.437751	-0.330594	-0.4252	-0.261391	-0.2563	-0.311705	-0.336053	-0.417793	-0.52284	-0.463007	-0.515843	-0.485128	-0.349409
MKL1	-0.217334	-0.221554	-0.274259	-0.120512	-0.22287	-0.0994467	-0.150816	-0.0722324	-0.0385421	-0.195796	-0.141817	-0.223135	-0.217927	-0.224034	-0.192812	-0.147329	-0.173679	-0.137696	-0.250236	-0.159295	-0.179062	-0.302336	-0.338665	-0.161704	-0.20321	-0.212467	-0.35429	-0.332548	-0.278989	-0.183118	-0.340024	-0.244403	-0.259583	-0.115606	-0.146996	-0.167211	-0.282885	-0.183599	-0.223987	-0.127456	-0.115301	-0.173976	-0.168725	-0.172894	-0.340992	-0.294101	-0.244033	-0.260249	-0.274909
GRAP2	-0.34258	-0.398234	-0.465186	-0.543374	-0.42417	-0.499775	-0.616814	-0.525767	-0.538554	-0.581909	-0.521282	-0.481661	-0.666763	-0.540699	-0.531124	-0.492816	-0.613941	-0.487088	-0.35947	-0.273709	-0.207678	-0.424213	-0.453302	-0.303068	-0.556001	-0.45878	-0.504918	-0.586425	-0.415961	-0.289167	-0.493718	-0.406459	-0.432802	-0.301419	-0.31079	-0.209737	-0.418483	-0.309498	-0.425303	-0.245419	-0.253079	-0.304684	-0.34027	-0.435873	-0.523803	-0.467294	-0.509499	-0.49039	-0.348743
FKBP5	-0.118718	0.00236022	-0.207791	0.315393	0.29798	-0.0536756	0.776049	-0.0988874	0.0428398	-0.000497282	0.154291	0.0873961	0.00272241	0.374026	0.167856	0.342824	0.370045	0.402396	-0.063562	0.147295	0.152223	-0.0668832	-0.190403	-0.173738	-0.340222	-0.252922	-0.258095	-0.376794	-0.110056	-0.100637	0.83718	-0.105665	-0.364471	-0.0413839	-0.0986111	0.72402	-0.0722754	-0.151702	0.18565	-0.0388588	0.0949089	-0.0947247	0.197918	0.370016	0.021258	-0.219079	-0.0491742	-0.263632	0.868088
SUN2	1.36036	2.02447	1.70374	0.283791	0.234996	0.591711	0.306202	0.349983	0.284179	0.374157	0.385396	0.135963	0.497895	0.154894	0.501873	0.220728	0.133247	0.467302	0.672234	1.01272	0.115169	-0.0684016	0.116275	0.171241	0.884211	0.126789	-0.164598	-0.0198414	0.253438	-0.000551844	-0.0438205	-0.0242658	-0.164133	1.61694	1.61048	0.00952143	0.292994	0.287595	0.149384	-0.0217409	0.0820257	0.0286733	-0.0534354	0.0652263	0.155116	0.322222	0.142651	0.318297	0.455817
TRERF1	-0.32319	-0.38226	-0.447925	-0.181876	-0.365098	-0.275375	-0.305721	-0.280674	-0.115467	-0.566132	-0.243222	-0.32281	-0.478476	-0.296102	-0.280759	-0.344342	-0.528512	-0.318719	-0.346866	-0.26069	-0.207311	-0.364186	-0.398466	-0.299428	-0.540825	-0.377103	-0.389366	-0.534225	-0.367709	-0.277455	-0.431341	-0.370953	-0.317677	-0.28683	-0.296037	-0.208933	-0.36954	-0.245789	-0.390892	-0.216555	-0.226025	-0.274868	-0.284837	-0.388414	-0.416267	-0.37784	-0.453234	-0.460698	-0.311636
ATP8A1	-0.1808	-0.146916	-0.0968086	-0.0989421	-0.201772	0.00978292	0.163003	-0.2215	-0.105728	-0.264051	-0.0688609	-0.238377	-0.31446	-0.167882	0.0763562	-0.109395	0.102281	-0.221657	-0.144409	-0.160215	-0.00707256	0.0430488	-0.146511	-0.287914	-0.179074	-0.372878	0.130557	1.44012	-0.355672	-0.0712506	0.528985	1.96873	-0.00979069	-0.169866	-0.134781	0.0594807	-0.149039	-0.28528	-0.362456	-0.232025	-0.214859	-0.290642	-0.289465	-0.241207	-0.367636	-0.362264	-0.446063	-0.456314	0.202632
SPIN1	0.140181	0.228753	0.253854	-0.035404	-0.127159	-0.0286972	0.0483478	-0.164592	-0.194208	-0.0149454	-0.150688	-0.144531	-0.144193	0.06551	-0.139216	0.0767409	-0.142896	-0.0190482	0.0751947	0.04123	-0.0935074	0.20987	0.148207	0.052385	0.0807856	-0.0204353	0.0933694	0.487582	0.240467	-0.108109	0.0763211	0.048548	0.221656	0.153045	0.181228	-0.121739	0.165639	0.0174011	0.292283	0.0452263	0.0448077	0.0978262	0.0331601	0.0840252	0.236169	0.303645	0.510029	0.256534	-0.016015
PHF2	-0.128704	-0.127086	-0.109981	-0.274842	-0.242424	-0.212727	-0.216242	-0.294535	-0.330394	-0.238642	-0.297366	-0.2324	-0.40934	-0.302468	-0.216354	-0.341759	-0.118669	-0.172233	-0.14157	-0.123138	-0.126893	-0.139665	-0.0692213	-0.114162	-0.302067	-0.19288	-0.159905	-0.0238186	-0.110783	-0.142883	-0.166845	-0.124743	-0.14818	-0.0744855	-0.109319	-0.115712	-0.210965	-0.133222	-0.087476	-0.155031	-0.10206	-0.103573	-0.0720503	-0.236481	-0.110834	-0.136055	-0.0617235	0.0414267	-0.143226
REV1	-0.0592983	-0.0101713	-0.0198931	0.109229	0.16769	0.0116732	0.135101	0.0225261	0.0639693	0.124055	0.138996	0.0912814	0.255182	0.0965781	-0.00315073	-0.0223775	0.0813337	0.0196574	-0.0615181	-0.0774295	0.0058413	-0.0513956	-0.161405	-0.0828134	-0.156383	-0.191216	-0.321208	0.071634	-0.153638	-0.0970442	-0.0962816	-0.124531	-0.0710755	-0.0567403	-0.0533991	0.0304829	-0.174901	-0.156006	-0.0854155	-0.0816891	-0.064198	-0.0771239	-0.0861401	-0.109306	-0.00666915	-0.10576	-0.23176	-0.0571692	0.00158716
FAM120A	0.300963	0.432975	0.406322	1.01749	0.700684	0.77601	1.25937	0.958249	0.867058	1.15701	0.928821	0.708458	1.07103	0.65975	0.869648	0.639499	1.39101	0.993103	0.439459	0.217061	0.0217635	0.668933	0.18262	0.212395	0.158686	0.533385	0.3931	0.819512	0.499988	0.291655	0.479868	0.357821	0.423058	0.293641	0.247935	0.00315932	0.620449	0.404297	0.489169	0.336946	0.351069	0.591995	0.743716	0.768183	0.683484	0.608591	0.793146	1.07875	0.289596
ZNF135	-0.171646	-0.180241	-0.177509	-0.205452	-0.195186	-0.16007	-0.274291	-0.16939	-0.277901	-0.207753	-0.250411	-0.194443	-0.26794	-0.311126	-0.250407	-0.293219	-0.0964469	-0.116408	-0.20493	-0.160781	-0.180823	-0.23745	-0.140306	-0.228115	-0.328804	-0.23103	-0.276044	-0.0316072	-0.190268	-0.230969	-0.167075	-0.188441	-0.0914151	-0.165003	-0.172854	-0.180002	-0.309263	-0.237435	-0.203588	-0.164413	-0.151231	-0.178497	-0.223747	-0.293289	-0.139243	-0.178067	-0.1304	-0.259372	-0.225813
CTPS1	0.0369044	0.19832	0.0418816	0.264228	0.0411056	0.102135	0.244625	0.0939614	0.0418493	0.192144	0.0149548	0.154493	0.177219	0.0385165	0.227079	0.0424778	0.541268	0.197852	-0.182561	0.0226916	-0.16989	0.148831	-0.0964139	-0.132881	2.0965	-0.157546	-0.129639	-0.050996	-0.145648	0.0430601	-0.12257	-0.16258	-0.056984	0.162174	0.145851	-0.165604	-0.0813428	-0.107064	-0.167734	-0.00469473	-0.00651016	-0.114538	0.160174	0.0940924	-0.0559429	0.134881	-0.0906835	0.363022	-0.243415
IKZF1	-0.338336	-0.4003	-0.472302	0.0513757	0.0931803	0.17788	0.0536396	0.187387	0.0304592	-0.0616111	-0.038883	-0.0890895	-0.0149295	-0.131084	-0.060597	0.0767409	-0.0314185	0.21259	-0.36106	-0.272577	-0.207824	-0.426946	-0.458831	-0.310422	-0.572188	-0.465565	-0.511487	-0.578471	-0.415027	-0.285574	-0.488414	-0.405717	-0.434131	-0.303893	-0.311742	-0.209201	-0.436824	-0.325953	-0.424273	-0.258454	-0.255083	-0.309878	-0.335231	-0.41163	-0.525568	-0.46558	-0.511844	-0.489764	-0.349504
STK17A	-0.0753598	-0.0207748	-0.072129	-0.222507	-0.156181	-0.192204	-0.217685	-0.23656	-0.0347454	-0.179853	-0.180819	-0.102838	0.141364	-0.0815538	-0.225089	-0.18404	-0.0975398	-0.158835	-0.145998	-0.0885383	-0.188967	-0.324809	-0.0150618	-0.178492	-0.194538	-0.0313171	-0.25176	0.192276	-0.370096	-0.140656	-0.1341	-0.208367	-0.298933	-0.00461388	-0.025558	-0.189646	-0.382523	-0.264438	-0.385947	-0.218202	-0.232609	-0.276215	-0.290802	-0.346604	-0.451417	-0.41628	-0.447304	-0.430506	-0.24941
PRR12	-0.238888	-0.297018	-0.308024	-0.282367	-0.26136	-0.234195	-0.318229	-0.238026	-0.274599	-0.340111	-0.287883	-0.312199	-0.374403	-0.364986	-0.324287	-0.324083	-0.3582	-0.230589	-0.274422	-0.21958	-0.171871	-0.244536	-0.293193	-0.192681	-0.406704	-0.332679	-0.278859	-0.360223	-0.272244	-0.194542	-0.268077	-0.275776	-0.19657	-0.213461	-0.224412	-0.186365	-0.268048	-0.209842	-0.204927	-0.174082	-0.181363	-0.158011	-0.135917	-0.285687	-0.306966	-0.290386	-0.21659	-0.172177	-0.297364
INPP4B	-0.340833	-0.388181	-0.461855	-0.561934	-0.423965	-0.514087	-0.607834	-0.54869	-0.5407	-0.5751	-0.536883	-0.484202	-0.668786	-0.538025	-0.552296	-0.497167	-0.656201	-0.482771	-0.352317	-0.266846	-0.203055	-0.3819	-0.424869	-0.310496	-0.49819	-0.498595	-0.497527	-0.550796	-0.397179	-0.287011	-0.488299	-0.397662	-0.412196	-0.298348	-0.304445	-0.204446	-0.411168	-0.31127	-0.410055	-0.248713	-0.240196	-0.257364	-0.304377	-0.43577	-0.472122	-0.457291	-0.452959	-0.464206	-0.333995
FYN	0.0375701	0.0384399	0.0315858	-0.244913	-0.177485	-0.312505	-0.48468	-0.263215	-0.500421	-0.393253	-0.372922	-0.106125	-0.377345	-0.308707	-0.316292	-0.403215	-0.249273	-0.186673	-0.314732	0.0754056	-0.187793	-0.0535213	0.296243	-0.00904853	-0.109267	-0.101729	0.737525	0.112235	0.200725	-0.104804	0.280401	0.65957	0.39647	0.120882	0.199709	-0.151875	0.576349	0.361008	0.5515	0.242404	0.0835288	0.217569	-0.0157941	0.0787862	0.394422	0.240341	0.641314	-0.261001	-0.23314
SVIL	-0.196029	-0.20737	-0.242312	-0.29892	-0.379403	-0.277671	-0.427272	-0.286272	-0.324617	-0.289958	-0.454138	-0.351502	-0.228407	-0.459591	-0.32103	-0.344614	-0.429057	-0.175359	-0.108754	-0.0536551	0.764017	-0.276625	-0.398804	-0.222097	-0.402513	-0.31386	-0.428196	-0.364366	0.108476	-0.203595	-0.150357	-0.235818	-0.317145	-0.17106	-0.169999	1.29427	-0.280927	-0.0659692	0.199971	-0.16427	-0.0301293	-0.186384	-0.0599146	0.045811	-0.23121	0.0398536	0.087765	-0.208508	0.716329
KMT2E	0.167394	0.186201	0.27823	0.449659	0.0792869	0.412002	0.379806	0.494586	0.423667	0.29162	0.305863	0.190956	0.418278	0.120006	0.295629	0.0458769	0.676972	0.511814	0.22928	0.0623863	-0.115079	-0.0188006	0.354013	0.21128	-0.0874439	0.0463919	0.173845	1.03411	0.268588	-0.00594047	0.487593	0.313094	0.287062	0.127878	0.140537	-0.115377	-0.0174592	0.184226	-0.00598128	0.0528899	0.00322378	0.0234796	0.148758	-0.00729857	0.0872238	0.244342	0.288554	0.0426795	0.00919889
CELF2	-0.311539	-0.382535	-0.437781	-0.162313	-0.250245	-0.119294	-0.214959	-0.167124	-0.0291328	-0.269697	-0.208197	-0.216261	-0.302325	-0.225435	-0.277057	-0.143658	-0.00919597	-0.151689	-0.354247	-0.226939	-0.202835	-0.411357	-0.412457	-0.288508	-0.396154	-0.304515	-0.41494	-0.547648	-0.393132	-0.258344	-0.408627	-0.346364	-0.427617	-0.294679	-0.280649	-0.16989	-0.435794	-0.323168	-0.415825	-0.256735	-0.253509	-0.307377	-0.298001	-0.408034	-0.514012	-0.461007	-0.494882	-0.468967	-0.27548
MGAT5	-0.196279	-0.224859	-0.255333	-0.333197	-0.158034	-0.315746	-0.446194	-0.318125	-0.0489418	-0.293445	-0.425536	-0.315637	-0.336341	-0.359511	-0.337613	-0.28914	-0.311204	-0.25813	-0.250463	-0.167715	-0.204816	-0.377851	-0.326592	-0.225292	-0.386904	-0.344585	-0.242258	-0.338182	-0.152393	-0.183981	-0.227261	-0.156751	-0.270351	-0.109549	-0.113999	-0.205317	-0.234457	-0.225368	-0.208327	-0.173724	-0.1994	-0.225144	-0.203281	-0.272641	-0.207777	-0.330112	-0.256031	-0.312742	-0.304785
HNRNPUL1	0.503854	0.610481	0.760315	1.31645	0.788264	1.70466	2.09403	1.4419	1.01183	1.52203	1.11328	0.975502	2.08363	1.70613	1.5365	1.05106	2.65278	1.13378	0.582077	0.353976	0.0277068	0.985063	0.484785	0.546825	1.12485	0.5033	0.745033	1.52546	1.10173	0.281884	0.7891	0.561425	0.714859	0.55743	0.575921	0.00751234	0.836623	0.835999	1.34193	0.502322	0.511607	0.982675	0.712451	1.1154	1.52082	1.51929	1.91734	1.57173	0.361622
SFMBT2	-0.30871	-0.374273	-0.417038	-0.0349024	-0.199817	-0.0731182	-0.104633	-0.0367813	-0.279386	-0.322507	-0.1409	-0.296957	-0.367968	-0.29572	-0.444954	-0.00850905	-0.292443	-0.1569	-0.344822	-0.254746	-0.196084	-0.409636	-0.363826	-0.124264	-0.451941	-0.418069	-0.398751	-0.369171	-0.352352	-0.286077	-0.337949	-0.34806	-0.315683	-0.278128	-0.282394	-0.207259	-0.373353	-0.24157	-0.296107	-0.242411	-0.222518	-0.296124	-0.296355	-0.376805	-0.275829	-0.00573113	-0.423447	-0.449924	-0.330379
CYTH1	-0.150258	-0.138103	-0.168728	0.587437	0.395028	0.508	0.150656	0.846432	0.235977	0.617616	0.0666513	0.376259	0.192297	-0.0110141	0.222785	0.206995	0.945282	0.460603	-0.163485	-0.110614	-0.0743567	-0.164263	-0.242532	-0.0562937	-0.253505	-0.17931	-0.201082	0.058211	-0.226483	-0.0727594	-0.0761043	0.241022	-0.197101	-0.103663	-0.118044	-0.142834	-0.2359	-0.119468	-0.274574	-0.131395	-0.138061	-0.153779	-0.13314	-0.0623599	-0.0821045	-0.332541	-0.133434	-0.297332	-0.167013
EDEM1	0.167311	0.219114	0.252339	0.880882	0.61156	0.392559	1.12563	0.849897	1.59685	0.666606	1.14356	0.516281	1.42407	0.576223	0.808797	1.60906	1.83728	0.733775	0.286395	0.196258	-0.0909393	-0.0713372	0.0116794	0.245006	-0.00145033	0.404724	0.00972651	0.818186	0.310925	0.00533972	0.190237	-0.0547904	-0.00473902	0.145111	0.117931	-0.120199	0.338846	0.09959	-0.0189627	0.157459	0.114305	0.192467	0.612383	0.261126	0.498587	0.290069	0.110657	0.796995	0.328987
KAT6A	-0.0768578	-0.0353719	-0.0433614	0.22644	0.00992255	0.25079	0.17038	0.262821	0.309601	0.142987	0.141443	0.13148	0.29306	0.0388985	0.120181	0.0643681	0.268951	0.293276	0.0198964	-0.0675942	-0.144429	-0.174183	0.126091	0.0568421	0.0859885	0.238552	0.175839	0.470845	-0.0111668	-0.0364042	0.148614	0.0355115	0.155718	-0.0360945	-0.0586341	-0.10513	-0.119158	-0.139382	-0.156092	-0.127743	-0.0608341	-0.193116	-0.106606	-0.122969	-0.180813	-0.193214	0.00571179	-0.234066	-0.113921
NUMA1	0.464823	0.6394	1.05692	1.45741	0.56566	1.16297	1.18801	1.5172	1.72545	1.54777	0.877736	0.916774	1.09714	0.520708	1.31841	0.740385	1.70212	1.1972	0.879688	0.288667	0.031669	0.259977	1.04094	0.84077	1.48429	0.901958	0.8695	1.33141	0.817618	0.208527	1.32259	0.809649	0.818152	0.66902	0.613439	0.0971846	0.274448	0.734824	0.555621	0.110618	0.159754	0.386556	0.401962	0.655184	1.93555	0.591586	1.57865	0.389457	0.355913
ARHGDIA	0.0872527	0.0659816	0.0500576	0.280949	0.234379	0.28387	0.370666	0.327193	0.256612	0.285143	0.294697	0.254616	0.680666	0.21181	0.491806	0.410399	0.465311	0.304292	0.10256	0.0887079	-0.142595	0.559709	0.333026	0.353982	0.484016	0.438137	0.72814	0.99948	0.294426	0.214203	0.59828	0.74701	0.463604	0.054167	0.0365491	-0.158706	0.140704	0.186082	0.271575	0.0874837	0.0585498	0.252579	0.124178	0.419324	0.44161	0.304216	0.257939	0.33308	-0.0877555
RFTN1	-0.186459	-0.297982	-0.307115	0.0747844	0.60096	0.180581	0.0570071	0.162198	0.393789	0.0335471	0.257378	-0.00570342	1.06551	0.206208	-0.0420899	-0.00578976	0.100824	0.132946	-0.341643	-0.1242	-0.169743	-0.359732	-0.347014	-0.185178	-0.498045	-0.347274	-0.424794	-0.434464	-0.308458	-0.241028	-0.393407	-0.352511	-0.387337	-0.259871	-0.222111	-0.141897	-0.332962	-0.026478	-0.35442	-0.116999	-0.135413	-0.17465	-0.177981	-0.105505	-0.166688	-0.335399	-0.440133	-0.40094	-0.12962
TACC1	-0.0384932	-0.0543757	0.00736044	0.313387	0.262783	0.313303	0.0802589	0.389432	0.101606	0.172216	0.321922	0.190956	0.412946	0.219322	0.102118	0.209035	0.576241	0.143962	-0.235588	0.1151	-0.146777	0.161484	0.100591	0.440449	-0.235729	0.574864	0.494574	0.153332	0.60832	0.00771071	0.214334	0.487021	0.403649	-0.0944488	-0.0789399	-0.141495	0.855067	0.211229	0.516471	0.170136	0.240417	0.169095	0.165933	0.586768	0.243391	0.299072	0.609044	0.152175	-0.0346637
DIAPH1	0.0838407	0.155905	0.142568	0.642447	0.207004	0.552555	0.472814	0.699696	0.696206	0.566466	0.357559	0.40256	1.27292	0.277639	0.482922	0.441399	0.881893	0.603516	0.87208	0.0710187	0.0910287	0.165229	-0.0801661	0.643395	0.221266	0.30205	0.0768285	0.282259	0.113665	0.11534	0.251345	0.316592	0.0701055	0.133338	0.149658	0.420313	0.112987	0.220511	-0.0590404	0.0647077	-0.0668462	-0.00989461	0.00168956	0.225479	0.28159	-0.108618	-0.0599307	0.0208807	0.89587
TESPA1	-0.340583	-0.39851	-0.471848	-0.173516	-0.275356	-0.289282	-0.351904	-0.143801	-0.306458	-0.411853	0.0181667	-0.222089	-0.368336	-0.330735	-0.402166	-0.259092	-0.415578	-0.156751	-0.358448	-0.271162	-0.207017	-0.407511	-0.459734	-0.311834	-0.569875	-0.447386	-0.513481	-0.577808	-0.405273	-0.28737	-0.489452	-0.404551	-0.438518	-0.303893	-0.31206	-0.209871	-0.41395	-0.287221	-0.379971	-0.255661	-0.23583	-0.301029	-0.315587	-0.284763	-0.415946	-0.402418	-0.45944	-0.473352	-0.347886
EP400	-0.169232	-0.1695	-0.201583	0.495975	0.276162	0.478161	0.279743	0.613734	0.613833	0.427632	0.280626	0.324404	0.27504	0.00120938	0.314581	0.0605611	0.690451	0.506901	-0.154288	-0.13637	-0.174806	-0.0361104	-0.0675288	0.00402561	0.0868557	-0.00635291	-0.0718048	0.201721	-0.218389	-0.0608326	-0.00646364	-0.0446155	0.0501647	-0.1383	-0.164129	-0.160514	-0.127195	-0.0902715	-0.205339	-0.0759593	-0.0664884	-0.107613	-0.0406826	-0.107662	0.0886683	-0.170636	0.303723	-0.0589231	-0.16863
KMT2B	0.0571269	0.0999956	0.12228	0.249514	0.0584981	0.185036	0.218968	0.258689	0.207254	0.232499	0.181668	0.125951	0.606933	0.0469201	0.278455	0.0727979	0.464036	0.284642	0.0497597	0.00578073	-0.0464011	0.0287759	0.065839	0.0190311	0.00548697	0.147401	0.0538355	0.249613	0.0304436	0.0228707	0.127168	0.00212522	0.145216	0.0442706	0.0184643	-0.0649487	-0.0610443	-0.00614176	0.0597502	-0.0418669	-0.0199659	0.0425231	0.108443	0.0523855	0.246601	0.178037	0.280142	0.23461	-0.0285743
MAP3K1	0.255108	0.346356	0.460678	0.266235	0.42724	0.544319	0.222656	0.400894	0.610697	0.337788	0.346853	0.317679	0.385732	0.118097	0.207387	-0.0431801	0.284798	0.312927	0.349074	0.0791557	-0.172972	-0.233705	-0.189388	-0.159698	-0.124298	-0.0735641	-0.223488	-0.283827	-0.26498	-0.173275	-0.18045	-0.307042	-0.0155071	0.339455	0.169012	-0.167412	-0.270624	-0.222246	-0.24789	-0.213833	-0.203694	-0.208024	-0.21048	-0.229393	0.0697292	-0.250088	-0.253549	-0.199739	-0.0362812
GRAMD1A	-0.258278	-0.313819	-0.341333	-0.142583	-0.194671	-0.165065	-0.169257	-0.118079	-0.228048	-0.197955	-0.308225	-0.107919	-0.275847	-0.16419	-0.195477	-0.274048	-0.265302	-0.115068	-0.303491	-0.211797	-0.153087	-0.0550397	-0.229105	-0.106882	-0.0884556	-0.326534	-0.146063	-0.0715449	-0.184872	-0.0300097	-0.0495855	0.039857	-0.210661	-0.24605	-0.25019	-0.160179	-0.235591	-0.122337	-0.253144	-0.147296	-0.141354	-0.0977063	-0.170062	-0.101601	-0.162836	-0.197073	-0.199904	-0.220661	-0.227145
PITPNM2	-0.260608	-0.306658	-0.34845	-0.519798	-0.369934	-0.474392	-0.492698	-0.479387	-0.523202	-0.52229	-0.461326	-0.407242	-0.65095	-0.48391	-0.445399	-0.475412	-0.638896	-0.410719	-0.228662	-0.218024	-0.173925	-0.302842	-0.356831	-0.245051	-0.458589	-0.39669	-0.43195	-0.498762	-0.380991	-0.22903	-0.378649	-0.282877	-0.315816	-0.213461	-0.217669	-0.169019	-0.385202	-0.263847	-0.343396	-0.225937	-0.223305	-0.275638	-0.287922	-0.350508	-0.440503	-0.419566	-0.348289	-0.454936	-0.289371
BIN2	-0.296559	-0.371794	-0.421429	0.290814	0.285939	0.69608	0.14376	0.661313	0.734668	0.351239	0.884925	0.481612	0.395478	0.470668	0.330275	0.267772	1.20995	0.52938	-0.344936	-0.236491	-0.207237	-0.384532	-0.435588	-0.236509	-0.488651	-0.186863	-0.418107	-0.3352	-0.33606	-0.175287	-0.360201	-0.379114	-0.358356	-0.27992	-0.287629	-0.208464	-0.316373	-0.217858	-0.385637	-0.163912	-0.227456	-0.26477	-0.270027	-0.0666744	-0.333288	-0.359406	-0.464405	-0.406327	-0.318201
FBXW7	-0.187291	-0.204478	-0.216421	-0.322998	-0.304378	-0.309265	-0.349338	-0.313593	-0.363904	-0.304738	-0.318167	-0.254068	-0.366497	-0.273055	-0.302375	-0.327755	-0.419585	-0.227761	-0.156331	-0.189721	-0.107595	-0.37613	-0.332346	-0.278257	-0.501803	-0.408212	-0.433475	-0.474567	-0.259065	-0.261146	-0.402401	-0.323682	-0.30877	-0.148793	-0.190939	-0.18536	-0.33224	-0.276842	-0.354626	-0.228659	-0.221372	-0.266212	-0.271878	-0.380504	-0.444836	-0.403704	-0.398762	-0.435392	-0.281855
KDM2B	-0.215836	-0.229128	-0.195527	-0.148602	-0.263006	-0.120645	-0.257293	-0.169656	-0.0325994	-0.116912	-0.164912	-0.0674211	-0.0312943	-0.196404	-0.102941	-0.229316	-0.0616558	-0.077702	-0.229911	-0.207693	-0.182584	-0.250205	-0.261149	0.133207	-0.20639	-0.297985	-0.419632	-0.26593	-0.352663	-0.201943	-0.261851	-0.284043	-0.209731	-0.174302	-0.19316	-0.16614	-0.332859	-0.21963	-0.30507	-0.169928	-0.185085	-0.237359	-0.233208	-0.29596	-0.287706	-0.347259	-0.260168	-0.369745	-0.296888
PAG1	-0.324938	-0.369178	-0.44414	-0.422819	-0.360878	-0.411338	-0.483076	-0.425544	-0.492993	-0.502361	-0.499563	-0.446095	-0.650215	-0.434507	-0.462277	-0.345838	-0.440715	-0.386156	-0.35561	-0.261044	-0.207531	-0.417836	-0.436716	-0.283902	-0.538657	-0.413845	-0.49389	-0.587254	-0.418347	-0.265385	-0.485416	-0.405505	-0.380291	-0.27045	-0.274779	-0.209469	-0.437442	-0.324265	-0.426436	-0.258239	-0.25036	-0.294681	-0.331528	-0.427039	-0.534075	-0.472296	-0.500949	-0.480743	-0.342463
MADD	-0.186792	-0.205855	-0.240193	-0.136898	-0.129424	-0.185858	-0.202772	-0.132473	-0.016257	-0.0362024	-0.167207	-0.165153	-0.213881	-0.263633	-0.206286	-0.233803	-0.00901381	-0.0975014	-0.174953	-0.185051	-0.144943	-0.287557	-0.229782	-0.233389	-0.411329	-0.287744	-0.337163	-0.305536	-0.249623	-0.21466	-0.370463	-0.285527	-0.280454	-0.166112	-0.179993	-0.147991	-0.0240536	0.0401844	-0.300331	-0.111341	-0.16712	-0.180228	-0.236294	-0.280859	-0.239395	-0.142485	-0.169979	-0.233314	-0.21078
PTK2B	-0.17073	-0.173769	-0.272443	1.8082	0.592521	1.31014	1.54737	1.69846	1.46942	1.27725	1.71161	0.68664	0.624952	0.498425	1.06464	1.23897	1.24492	1.38031	-0.154742	-0.165663	-0.203495	-0.309625	-0.412683	-0.260206	-0.500647	-0.316805	-0.40579	-0.390217	-0.281375	-0.184627	-0.321807	-0.211335	-0.331104	-0.117313	-0.118679	-0.208665	-0.187369	-0.136513	-0.36019	-0.145218	-0.217508	-0.254478	-0.24699	-0.159436	-0.285138	-0.392558	-0.37063	-0.398183	-0.278429
NLRC5	-0.299972	-0.313543	-0.42052	0.273926	-0.101637	-0.0130351	-0.116179	0.1574	-0.0814615	0.0900109	-0.228539	0.0663254	-0.00242607	-0.181506	0.215826	-0.0748599	1.11468	-0.275398	-0.266247	-0.224675	-0.196892	-0.385038	-0.233731	-0.0407682	-0.383869	0.199889	-0.234867	-0.0592819	-0.290299	-0.169898	-0.261966	-0.287752	-0.246688	-0.292887	-0.29104	-0.199022	-0.235488	-0.239545	-0.304349	-0.225006	-0.235472	-0.224374	-0.094162	-0.253842	0.477241	-0.204932	-0.431721	-0.150253	-0.296507
PPP1R16B	-0.247792	-0.350587	-0.394024	-0.0959324	0.0496475	0.0758067	-0.187217	-0.00386235	0.034586	-0.0808752	0.0724634	-0.0539717	-0.097489	0.0470475	-0.0406093	0.0719821	0.213576	0.0732497	-0.320523	-0.193259	-0.201808	-0.368133	-0.399594	-0.105099	-0.0336799	-0.154986	-0.422683	-0.413418	-0.383482	-0.21933	-0.383722	-0.195225	-0.3884	-0.271559	-0.274066	-0.189445	-0.42889	-0.280555	-0.393674	-0.242554	-0.233683	-0.288911	-0.309005	-0.316094	-0.412736	-0.386985	-0.412828	-0.439401	-0.289276
PLCG1	0.04015	0.0237051	0.089121	-0.22769	-0.133849	-0.27578	-0.205337	-0.207773	-0.350699	-0.155607	-0.204067	-0.158578	-0.520767	-0.338756	-0.18763	-0.38214	0.390993	-0.344175	-0.0633349	-0.0131114	-0.150299	-0.143714	0.0640336	-0.0871219	-0.0254418	-0.119012	-0.144303	0.126155	0.168661	-0.199644	-0.215847	-0.1824	0.106132	0.0743009	0.0398805	-0.124485	0.0124218	0.168278	0.230364	-0.0309086	0.197545	0.0291542	0.343649	0.177301	0.800329	0.495558	0.616491	0.667204	-0.0273374
HDAC7	-0.108981	-0.157933	-0.112404	-0.304438	-0.321462	-0.125505	-0.383494	-0.087559	-0.084763	-0.226685	-0.31006	-0.217157	-0.33248	-0.378483	-0.225089	-0.345294	-0.209199	-0.216893	-0.190964	-0.113516	-0.181777	-0.269134	-0.340245	-0.21036	-0.411329	-0.328583	0.0199326	-0.38392	-0.247755	-0.199715	-0.134446	-0.139263	-0.152035	-0.0829315	-0.101229	-0.184021	-0.192315	-0.0698508	-0.23532	-0.139274	-0.104852	-0.220912	0.0329544	-0.0457182	-0.250951	-0.21765	-0.0919246	-0.243211	-0.106024
DGKZ	-0.102573	-0.089216	-0.082879	0.0314782	-0.0535756	0.0740515	-0.0271805	0.116085	-0.0689159	-0.0586218	0.00822509	-0.0197505	0.124999	0.0136875	0.00410409	-0.0507941	0.56768	0.0284406	-0.170639	-0.095897	-0.116327	-0.114358	-0.0300685	0.409101	-0.232549	-0.0501362	-0.159905	-0.0377387	-0.225652	-0.0864106	-0.111962	-0.0543664	-0.210794	-0.0816518	-0.0817161	-0.145312	-0.0174592	0.021789	-0.177213	-0.037856	-0.15481	-0.087896	-0.047059	-0.0287684	-0.104093	-0.062462	-0.114679	-0.0956304	-0.0808098
CCAR2	-0.0915878	-0.0631891	-0.068041	0.219752	0.13908	0.234993	0.199565	0.195517	0.269487	0.256579	0.173409	0.155988	0.231094	0.222378	0.25595	0.228206	0.434345	0.175075	-0.0590201	-0.0881138	-0.141127	0.109858	0.0930315	0.0716248	-0.0144578	0.110787	0.0113689	0.0431308	-0.0411553	0.111891	0.101802	0.504191	0.0476389	-0.0217619	-0.0522093	-0.129976	0.136274	-0.101326	0.0658289	-0.0583401	-0.0193933	-0.113768	-0.102595	0.0626581	-0.173911	-0.0721791	0.244149	-0.131586	-0.169867
SLC38A1	-0.267349	-0.326488	-0.369193	-0.159805	-0.0647933	-0.131986	-0.306042	-0.159527	-0.304808	-0.254751	-0.0404125	-0.186224	-0.312438	-0.128411	-0.199919	-0.0429082	0.0869804	-0.135314	-0.238541	-0.229062	-0.201147	-0.346876	-0.396548	-0.280485	-0.421446	-0.360076	-0.365435	-0.450041	-0.285007	-0.14547	-0.00219758	-0.263693	-0.25041	-0.226258	-0.221635	-0.191387	-0.308233	-0.267982	-0.37008	-0.231667	-0.203193	-0.271214	-0.198138	-0.287639	-0.474369	-0.396417	-0.431997	-0.312241	-0.279571
ARID2	-0.105319	-0.0956883	-0.156766	-0.254109	-0.16071	-0.210972	-0.216242	-0.221367	-0.224086	-0.248108	-0.0769671	-0.180695	-0.201194	-0.159479	-0.254849	-0.203891	-0.167851	-0.156006	-0.168368	-0.128728	-0.166955	-0.245143	-0.229218	-0.186738	-0.37881	-0.206834	-0.155917	-0.370331	-0.21538	-0.185489	-0.14586	-0.252246	-0.158283	-0.0618591	-0.0909171	-0.13895	-0.244658	-0.177692	-0.252526	-0.134045	-0.121671	-0.243418	-0.156589	-0.284557	-0.336659	-0.287099	-0.275889	-0.298836	-0.170628
ZBTB11	-0.169149	-0.193186	-0.21415	-0.0758678	-0.124587	-0.0538106	-0.0586105	-0.148999	-0.0175776	-0.0541379	-0.0791084	-0.048592	-0.0586915	-0.0189084	-0.144398	-0.136044	-0.168944	-0.0419738	-0.139299	-0.174367	-0.159471	-0.214168	-0.378043	-0.203823	-0.326492	-0.292609	-0.304081	-0.277199	-0.254188	-0.159696	-0.329071	-0.252776	-0.224886	-0.20911	-0.208151	-0.152009	-0.308645	-0.233132	-0.246241	-0.164342	-0.165259	-0.204273	-0.161217	-0.318149	-0.377587	-0.259377	-0.161015	-0.278415	-0.218487
CD2	-0.339252	-0.395205	-0.468214	0.014256	0.815228	0.0161288	0.244786	-0.167791	-0.290941	-0.286802	-0.0186938	-0.258701	-0.231717	0.319911	-0.13433	-0.0752678	0.168402	-0.250091	-0.349137	-0.273072	-0.207091	-0.420164	-0.426223	-0.281897	-0.531576	-0.139495	-0.499873	-0.477881	-0.403924	-0.25705	-0.472733	-0.384625	-0.383083	-0.304149	-0.309997	-0.209603	-0.425284	-0.278445	-0.410364	-0.256449	-0.25222	-0.302664	-0.303452	-0.367355	-0.348536	-0.36798	-0.506466	-0.464081	-0.34722
JARID2	-0.12163	-0.120889	-0.127999	0.0495364	0.0617914	-0.0886452	-0.00473044	-0.094356	-0.0793156	0.040356	0.0181667	-0.138852	-0.283202	-0.242496	-0.17164	-0.181728	0.0744119	-0.0272359	-0.142365	-0.133327	-0.168569	-0.273183	-0.165242	-0.221726	0.235429	-0.274174	-0.111221	0.0691483	-0.244434	-0.129735	-0.0944369	-0.106513	0.0230452	0.00929218	-0.0490365	-0.172033	-0.231057	-0.223428	-0.0567738	-0.167636	-0.135413	-0.255344	-0.226935	-0.260006	-0.0676595	-0.165778	-0.251066	-0.241332	-0.229048
LSP1	0.00594642	-0.204616	0.0683781	0.0721092	-0.0117924	0.409166	-0.0683923	0.382235	0.3304	0.15976	0.495518	0.132825	1.05264	0.251027	0.311472	0.264508	0.266765	0.206486	-0.119087	0.0263003	-0.0929937	-0.283407	-0.301769	-0.255971	-0.453242	-0.144488	-0.0461136	-0.438772	-0.347371	-0.222491	-0.205124	-0.192575	-0.251739	-0.0455643	0.0311554	-0.129173	-0.415804	0.0852449	-0.240266	0.0440803	-0.0047924	0.0295389	0.394866	-0.137864	-0.377266	-0.36012	0.650553	-0.293073	-0.0514095
CIT	-0.309126	-0.345079	-0.370101	-0.356606	-0.313332	-0.296843	-0.27365	-0.341848	-0.312401	-0.317027	-0.116734	-0.329684	-0.222891	-0.371989	-0.20214	-0.36664	-0.369311	-0.278376	-0.273741	-0.260195	-0.205917	-0.121343	-0.248963	0.0676877	0.0182053	-0.290688	-0.445793	-0.107671	-0.252217	-0.114072	-0.254126	-0.354313	-0.19205	-0.245197	-0.272558	-0.209871	-0.301329	-0.224609	-0.183601	-0.178093	-0.139207	-0.19831	-0.319393	-0.272641	-0.223987	-0.385699	-0.285956	-0.281547	-0.334947
TSPAN5	-0.216585	-0.246479	-0.290309	-0.497895	-0.376315	-0.449008	-0.554435	-0.454198	-0.477311	-0.559157	-0.504305	-0.437129	-0.628517	-0.485438	-0.504473	-0.372623	-0.626874	-0.442428	-0.25069	-0.195311	-0.202541	-0.312155	-0.408734	-0.303588	-0.501225	-0.455068	-0.245425	-0.268582	-0.40714	-0.274581	-0.466853	0.0449444	-0.148579	-0.185563	-0.199743	-0.207795	-0.427757	-0.308823	-0.403255	-0.239402	-0.241198	-0.266501	-0.290287	-0.405672	-0.498765	-0.463865	-0.470335	-0.426497	-0.341607
ETS1	-0.123877	-0.190983	-0.190985	2.40061	1.52914	3.39833	1.82527	4.31998	3.57445	3.29201	1.42529	1.51049	4.3633	1.88299	1.00542	3.37824	4.09269	3.97983	-0.27851	-0.101628	-0.191755	0.293888	1.46112	0.777331	2.56101	0.758574	4.8806	3.59509	0.00979408	0.40769	0.473181	2.27663	2.98957	-0.198104	-0.112413	-0.158974	0.0878457	0.626223	0.382741	0.218267	0.158251	0.155534	0.089005	0.64522	0.973509	0.214476	0.333511	0.183495	-0.113731
PTPN7	-0.344494	-0.398785	-0.47215	-0.370986	-0.206609	-0.205436	-0.541446	-0.31386	-0.303487	-0.513986	-0.39357	-0.402609	-0.249001	-0.45246	-0.24256	-0.331697	-0.390076	-0.191735	-0.359357	-0.273426	-0.207898	-0.394149	-0.448225	-0.300691	-0.558024	-0.462621	-0.459988	-0.5735	-0.408178	-0.282772	-0.480112	-0.344244	-0.275668	-0.304149	-0.311584	-0.209938	-0.400555	-0.314983	-0.415	-0.251077	-0.248857	-0.304684	-0.325563	-0.376908	-0.483357	-0.436714	-0.49364	-0.463455	-0.347125
LCK	-0.334258	-0.385152	-0.463974	-0.446061	-0.355012	-0.267814	-0.590035	-0.294268	-0.470048	-0.458851	-0.459644	-0.398275	-0.470753	-0.498808	-0.443918	-0.457873	-0.374958	-0.385411	-0.347434	-0.272648	-0.207604	-0.400324	-0.419566	-0.299205	-0.50267	-0.349706	-0.488846	-0.536048	-0.405065	-0.281263	-0.46178	-0.392998	-0.410335	-0.297409	-0.303017	-0.209536	-0.429302	-0.3284	-0.418091	-0.25917	-0.255298	-0.305934	-0.322478	-0.432997	-0.412576	-0.41185	-0.508672	-0.455437	-0.347506
GIT2	-0.204185	-0.242073	-0.189016	0.38261	0.0480009	0.490312	0.291931	0.681171	0.784521	0.597023	0.421339	0.421986	0.763226	0.215248	0.186955	0.150026	0.520685	0.606642	-0.230819	-0.150238	-0.170844	-0.023457	-0.0685443	0.515922	-0.100018	0.420214	0.269219	0.20371	-0.057758	-0.00974843	-0.0325212	0.0793906	0.0391308	-0.203053	-0.230361	-0.174243	0.0863001	-0.0278282	0.0116364	-0.0195922	-0.0420104	-0.0849144	-0.034409	0.05444	0.163783	-0.0744655	0.194917	0.263424	-0.170343
CAB39	0.483714	0.693795	0.756833	0.0839807	0.140727	0.0636551	0.309891	0.105823	0.173414	0.121398	0.232141	0.0996499	0.147615	0.673501	0.229744	0.160903	0.0551038	0.12714	0.683249	0.339612	0.401548	0.0376838	0.0700137	-0.0062257	-0.227924	0.26518	-0.0291035	0.0877085	-0.0180154	0.00433384	-0.0356343	0.0516217	0.071302	0.506071	0.486211	0.25175	-0.00478552	-0.0322161	0.105082	-0.0132178	-0.0109477	-0.0858762	0.140736	0.0703626	0.0246285	-0.205647	0.0710785	-0.243211	1.05105
PPP6R3	-0.148178	-0.15146	-0.179781	-0.0196867	-0.051929	-0.102687	-0.00809795	-0.102886	-0.0170824	-0.0476612	-0.0502012	-0.116138	-0.0368105	-0.114914	-0.100721	-0.063031	-0.0745886	-0.0921422	-0.0434639	-0.110614	-0.149418	-0.240284	-0.120673	-0.0663221	-0.297442	-0.0446313	-0.0803685	-0.160203	-0.266744	-0.09805	-0.0737983	-0.14806	-0.226082	-0.103748	-0.0955176	-0.0461303	-0.268975	-0.135416	-0.143214	-0.0874906	-0.124892	-0.160319	-0.0691706	-0.144336	-0.297336	-0.212077	-0.216866	-0.328026	0.0273719
KMT5B	-0.11206	-0.148431	-0.137083	-0.217825	-0.210417	-0.276185	-0.280064	-0.264015	-0.293913	-0.291618	-0.228998	-0.353295	-0.359142	-0.226835	-0.326804	-0.319597	-0.343263	-0.216	-0.10092	-0.10368	-0.136725	-0.333514	-0.136469	-0.209469	-0.386037	-0.27699	-0.320974	-0.219032	-0.272763	-0.184987	-0.212273	-0.228293	-0.285905	-0.139921	-0.132877	-0.117051	-0.35666	-0.235241	-0.268907	-0.189696	-0.199471	-0.235627	-0.227038	-0.323182	-0.387698	-0.281097	-0.324294	-0.401315	-0.121437
LEF1	-0.102989	-0.0804027	-0.110435	-0.447064	-0.422524	-0.362327	-0.599656	-0.494581	-0.534262	-0.555836	-0.464385	-0.46612	-0.657202	-0.536115	-0.48567	-0.479627	-0.578968	-0.480984	-0.349137	-0.137997	-0.20533	-0.256784	-0.165693	-0.158064	-0.511197	-0.47107	-0.442625	-0.306033	-0.355983	-0.11048	-0.104698	-0.269098	-0.258785	-0.00478451	-0.0734669	-0.209268	-0.340277	-0.295744	-0.309706	-0.239689	-0.219011	-0.247554	-0.219941	-0.37434	-0.46506	-0.407991	-0.348703	-0.291194	-0.328381
PTPRC	-0.244131	-0.334613	-0.328615	4.54486	1.02054	3.4063	3.33375	4.57746	3.35358	4.47144	2.75288	2.90803	5.25454	2.96057	2.95223	3.19605	5.92223	2.30656	-0.314846	-0.137573	-0.206137	-0.314079	-0.412232	-0.141944	-0.416243	0.322534	-0.383383	-0.209255	-0.113584	-0.0865543	-0.190135	-0.301637	-0.243098	-0.275484	-0.259312	-0.202906	-0.1579	-0.11162	-0.281374	-0.119434	-0.179288	-0.204273	-0.107326	0.294512	0.328296	-0.122765	-0.254514	-0.244213	-0.269486
ADNP	-0.116304	-0.137414	-0.135115	0.0677618	0.0151712	0.120903	0.0634214	0.123815	0.0738738	0.0421827	0.0426385	-0.0388785	-0.0162166	-0.0563429	-0.0336506	-0.0157152	0.203376	0.0864989	-0.0828653	-0.095614	-0.152794	0.0588402	0.221773	0.0909389	0.614957	0.161355	0.091727	0.573423	-0.025279	-0.0398529	0.0991503	0.161107	0.149736	-0.0926572	-0.0958349	-0.133124	-0.0705238	-0.0772765	-0.00670247	-0.0712322	-0.00779847	-0.0884731	-0.0394484	-0.0609218	0.0172455	0.0962986	0.0286039	0.132005	-0.121628
NFATC2	-0.223242	-0.184235	-0.27971	-0.229362	-0.252818	-0.187073	-0.332661	-0.127541	-0.271628	-0.266043	-0.212479	-0.273645	-0.148422	-0.344741	-0.291123	-0.241961	-0.189891	-0.0936308	-0.336193	-0.191065	-0.18273	-0.299299	-0.397112	-0.240372	-0.254228	-0.351882	-0.406963	-0.374806	-0.311364	-0.273073	-0.460166	-0.215998	-0.338415	-0.186587	-0.180548	-0.185293	-0.368613	-0.0684163	-0.347929	0.164048	-0.0436566	-0.150605	0.0361426	-0.351843	-0.3564	-0.28567	-0.400279	-0.396054	-0.304119
SORL1	-0.192784	-0.234085	-0.236104	0.533931	1.1745	0.447646	0.293374	0.379836	0.607726	0.31022	0.597841	0.239374	0.0260744	0.345122	0.422959	0.580491	1.29101	0.261567	-0.326541	-0.117266	-0.203495	-0.300008	-0.40061	-0.177601	-0.334441	-0.338184	-0.302791	-0.332714	-0.309185	0.16822	-0.107927	-0.365972	-0.293881	-0.202285	-0.238927	-0.205987	-0.434145	-0.308739	-0.410467	-0.253727	-0.240053	-0.30882	-0.292653	-0.115572	-0.473245	-0.41928	-0.504811	-0.471723	-0.101552
DGKD	-0.290068	-0.32098	-0.350721	-0.413623	-0.401118	-0.477092	-0.548983	-0.375833	-0.421516	-0.481436	-0.422783	-0.317878	-0.583468	-0.520708	-0.461537	-0.386219	-0.611756	-0.43424	-0.291114	-0.227293	-0.16945	-0.286444	-0.307749	-0.246611	-0.433442	-0.334856	-0.341855	-0.4106	-0.291648	-0.215163	-0.350862	-0.326544	-0.289095	-0.246733	-0.248604	-0.186164	-0.290716	-0.176258	-0.237999	-0.191916	-0.132479	-0.223028	-0.257891	-0.314451	-0.267643	-0.242372	-0.189699	-0.341306	-0.255975
PCNT	-0.0564688	-0.0346834	0.00266678	0.296833	0.0504708	0.246605	0.138148	0.466865	0.25364	0.170555	0.14909	0.148367	0.0777431	-0.0424641	0.139577	-0.0270003	0.385528	0.289703	0.0976773	-0.0754483	0.457093	0.151969	0.112552	-0.0104599	-0.146555	0.0507446	0.0411659	0.0171134	-0.0686535	-0.166953	0.229208	0.00795457	0.166087	-0.025345	-0.048164	0.454668	-0.0701116	0.154101	0.295374	0.00526083	0.00472681	0.118505	0.0417991	0.0520773	0.438881	0.501988	0.423838	0.383944	0.430699
GRK5	-0.230566	-0.264381	-0.323619	-0.177863	-0.320844	-0.217722	-0.289204	-0.208972	-0.454035	-0.322009	-0.400606	-0.301589	-0.536213	-0.343977	-0.449544	-0.174794	-0.468948	-0.260214	-0.109322	-0.155191	-0.192856	-0.318128	-0.391922	-0.263771	-0.430118	-0.390161	-0.247185	-0.446727	-0.348408	-0.247854	-0.358702	-0.335977	-0.376968	-0.213205	-0.190304	-0.184623	-0.411786	-0.230263	-0.373171	-0.219849	-0.211567	-0.269963	-0.263651	-0.233399	-0.439861	-0.407991	-0.414759	-0.424117	-0.243986
ARID1A	-0.000544765	0.00263564	0.0730717	1.04408	0.204019	0.794373	0.85719	0.962381	0.87102	0.675574	0.678292	0.446345	0.698318	0.436035	0.634089	0.349894	1.34511	0.97107	0.0940438	-0.0613676	-0.1288	0.0393034	0.183862	0.292251	0.659183	0.11642	0.340192	0.353186	-0.0430231	0.0378152	0.341509	0.012936	0.0522917	0.0429056	-0.012391	-0.117788	-0.0489888	-0.0299377	0.0843738	-0.122442	-0.0929704	-0.0372095	0.04653	0.0549536	0.245638	-0.0830394	0.0254321	0.128998	-0.05493
TP53BP1	-0.214754	-0.219488	-0.268203	-0.0701828	-0.110179	-0.153994	-0.0910027	-0.0940895	-0.0286376	-0.118905	-0.030012	-0.125552	-0.147871	-0.0815538	-0.153577	-0.143522	-0.0791424	-0.10822	-0.259661	-0.181371	-0.179062	-0.272373	-0.0978807	-0.199069	-0.310305	0.251866	-0.389484	-0.302553	-0.125518	-0.208337	-0.292405	-0.215256	-0.0597757	-0.176008	-0.20125	-0.171363	0.00623955	-0.16706	0.073762	-0.107473	-0.0529611	-0.12329	-0.0137372	-0.18029	-0.0331518	0.218477	-0.152465	0.0449346	-0.224101
CD84	-0.346825	-0.396169	-0.474119	-0.535181	-0.406984	-0.476687	-0.592921	-0.516171	-0.524687	-0.561648	-0.521129	-0.472546	-0.625943	-0.515742	-0.51158	-0.47854	-0.509933	-0.464609	-0.360719	-0.265714	-0.207971	-0.422087	-0.451384	-0.304851	-0.558602	-0.450843	-0.503393	-0.583111	-0.366568	-0.280114	-0.491527	-0.397768	-0.400631	-0.302784	-0.309997	-0.20967	0.250543	-0.0681632	-0.291367	-0.00605556	-0.204624	-0.264962	-0.3305	-0.406904	-0.246618	-0.421424	-0.318777	-0.311364	-0.346459
CD3G	-0.330597	-0.392864	-0.472605	0.265733	0.718694	0.21096	0.0621386	0.185255	-0.50851	-0.405044	0.633172	0.183933	-0.590456	0.217794	0.535483	-0.210553	-0.10938	0.172396	-0.360038	-0.27378	-0.207751	-0.42644	-0.460524	-0.307005	-0.569297	-0.407444	-0.514303	-0.554442	-0.41264	-0.287155	-0.487722	-0.403491	-0.437056	-0.303466	-0.309839	-0.209938	-0.438782	-0.332788	-0.423964	-0.26182	-0.257231	-0.311128	-0.327106	-0.446865	-0.432799	-0.424139	-0.515981	-0.471974	-0.350646
DDX42	-0.0994937	-0.061812	0.0143252	0.178452	0.0981202	0.178285	0.159155	0.191252	0.116628	0.191646	0.0626747	0.0942702	0.121873	0.0276936	0.11796	0.072662	0.262211	0.129373	-0.0265451	-0.0700707	-0.102899	-0.0237607	0.0521862	-0.0766477	-0.0823855	-0.105185	-0.0322709	0.100137	-0.112858	-0.0854766	0.092463	-0.0172706	0.151198	-0.08933	-0.11043	-0.134865	-0.144711	-0.131788	-0.072331	-0.0644997	-0.00808476	-0.0700067	-0.0101376	0.0069804	0.0501481	-0.0534593	0.231048	-0.0245962	-0.0791923
SH3KBP1	-0.192784	-0.23381	-0.285009	0.24918	0.0617914	0.221491	0.40851	0.192052	0.250669	0.20078	0.324675	0.0253796	-0.0248587	0.293173	0.0855357	0.103118	0.0736833	0.13101	-0.324157	-0.152503	-0.0729626	-0.246763	-0.226735	-0.189412	-0.14829	-0.236791	-0.352765	-0.280182	0.0199632	-0.191812	-0.158313	-0.349967	-0.1975	-0.12465	-0.128356	-0.145245	-0.183247	0.128618	-0.245726	0.248492	0.0515356	0.00270487	0.267852	-0.0339047	0.160252	-0.283669	-0.192043	0.0345363	-0.0271471
BAZ1B	-0.0772739	-0.118273	-0.0946889	0.408192	0.180658	0.407006	0.496226	0.31893	0.289957	0.364359	0.272367	0.247145	0.838063	0.363458	0.316061	0.251864	0.617408	0.288661	-0.131918	-0.0703538	-0.0954151	0.165735	0.039549	0.138481	0.82799	0.108482	0.121289	0.229396	0.173123	0.0180569	0.276134	-0.0916743	0.511462	-0.108867	-0.0944865	-0.0930759	0.250131	0.0553734	0.25643	0.0440087	0.0513924	0.210837	0.244712	0.132204	0.428449	0.0525716	0.688339	0.436687	-0.0554057
CTSW	-0.344078	-0.386667	-0.466094	-0.531001	-0.405234	-0.476552	-0.586667	-0.499778	-0.506199	-0.558825	-0.51134	-0.471051	-0.634953	-0.518671	-0.496923	-0.46032	-0.543449	-0.45002	-0.350159	-0.274841	-0.207457	-0.415912	-0.446758	-0.304257	-0.558458	-0.46006	-0.500108	-0.556597	-0.421771	-0.281263	-0.468698	-0.393952	-0.428415	-0.300566	-0.309997	-0.209335	-0.433527	-0.328737	-0.415618	-0.256878	-0.25358	-0.305453	-0.324638	-0.446351	-0.492826	-0.430141	-0.505086	-0.475983	-0.348553
EDEM3	-0.0647909	0.0489057	-0.0310973	0.246672	0.0708479	-0.154129	0.0800986	0.140341	-0.142539	-0.00415082	0.0790402	0.0929252	-0.0222845	0.109948	0.0830187	0.152201	0.240899	-0.0866341	-0.0225709	-0.0252108	-0.127333	0.143364	0.314973	-0.0254655	-0.0890337	-0.078685	-0.114975	0.164104	-0.0160438	-0.0413617	0.206148	-0.0305191	-0.0943398	-0.119957	-0.0528438	-0.124686	0.12937	-0.0276594	-0.0194779	0.00425811	-0.0788705	0.020498	0.0606197	-0.114956	-0.101204	-0.0460286	-0.00711333	-0.111541	-0.041324
FMNL1	-0.278667	-0.350862	-0.380548	0.776881	0.283366	1.06306	0.831854	1.19348	1.17113	0.799629	0.805392	0.593989	1.53458	0.490149	0.867131	0.517811	1.03982	1.00933	-0.330629	-0.220995	-0.198653	-0.364287	-0.411216	-0.244754	-0.521314	-0.269949	-0.434414	-0.413252	-0.294242	-0.215809	-0.373807	-0.348483	-0.347189	-0.26371	-0.269544	-0.202638	-0.343059	-0.26756	-0.36122	-0.223001	-0.232681	-0.261884	-0.227552	-0.199397	-0.251593	-0.359692	-0.38773	-0.39455	-0.316869
CAPN1	0.390091	0.402955	0.485509	-0.0658354	-0.039888	0.0604147	-0.0781741	0.135943	0.129174	0.0187669	-0.11704	-0.0595009	0.0560459	-0.0596534	0.0844993	-0.0487546	-0.0587414	-0.00758537	1.07147	0.230859	0.230146	-0.099377	-0.00964586	0.12459	-0.267814	0.0663632	0.292212	0.0819084	0.177689	-0.0915118	0.0702103	0.341075	0.0610657	0.520916	0.528964	0.152167	-0.16841	0.0919111	0.0693318	-0.0250356	-0.0147411	-0.0432688	0.0158822	0.130868	0.00103489	-0.093471	-0.0938553	-0.284053	0.130035
BCOR	-0.275338	-0.309274	-0.368284	-0.302264	-0.245614	-0.278616	-0.304118	-0.307996	-0.32148	-0.391759	-0.329332	-0.289634	-0.310967	-0.333663	-0.288013	-0.274184	-0.41831	-0.261553	-0.269426	-0.233024	-0.183171	-0.316204	-0.346337	-0.158287	-0.319988	-0.379919	-0.303846	-0.298245	-0.245161	-0.240094	-0.356281	-0.307254	-0.297071	-0.210304	-0.220208	-0.173305	-0.309366	-0.194991	-0.257368	-0.207602	-0.18623	-0.203503	-0.246475	-0.350508	-0.332807	-0.318822	-0.342083	-0.328026	-0.248458
TBC1D2B	-0.295228	-0.338606	-0.381154	-0.50893	-0.409454	-0.486543	-0.571914	-0.491515	-0.513462	-0.530095	-0.520976	-0.454314	-0.601856	-0.51969	-0.503733	-0.470654	-0.500461	-0.44734	-0.31212	-0.219156	-0.202175	-0.322075	-0.358636	-0.222023	-0.362045	-0.358796	-0.24871	-0.437115	-0.267055	-0.236358	-0.350977	-0.310434	-0.290159	-0.245795	-0.242179	-0.197548	-0.258465	-0.11643	-0.252423	-0.140491	-0.144646	-0.197059	-0.197418	-0.188097	-0.219172	-0.307962	-0.286094	-0.364984	-0.284424
GMIP	-0.268681	-0.31313	-0.365862	0.150361	-0.112854	0.17437	-0.0311894	0.257357	0.00767885	-0.06377	0.111618	0.0330009	0.140996	-0.0590168	-0.0382404	0.0237146	0.212665	0.0736963	-0.324157	-0.221278	-0.205183	-0.163251	-0.2317	-0.196989	-0.318976	-0.287232	-0.345023	-0.0604419	-0.253151	-0.192387	-0.154738	-0.267721	-0.216909	-0.236069	-0.253601	-0.207862	-0.266399	-0.214652	-0.302597	-0.147009	-0.16347	-0.210621	-0.228272	-0.228777	-0.333449	-0.249231	-0.319467	-0.256616	-0.300979
IKZF2	-0.338835	-0.382673	-0.459281	-0.574475	-0.423656	-0.530154	-0.616975	-0.551756	-0.540369	-0.588386	-0.54193	-0.488834	-0.672463	-0.539298	-0.557182	-0.500702	-0.645454	-0.485748	-0.313256	-0.266351	-0.204082	-0.426642	-0.454995	-0.317925	-0.56236	-0.492322	-0.508202	-0.560077	-0.405376	-0.288664	-0.500751	-0.40169	-0.430941	-0.280005	-0.300955	-0.198888	-0.402718	-0.332366	-0.403255	-0.26182	-0.255799	-0.308627	-0.339139	-0.455391	-0.543705	-0.469295	-0.51474	-0.484627	-0.339704
SF1	0.0459754	0.185375	0.252642	0.788418	0.25949	0.719978	0.606071	0.666377	0.578673	0.699488	0.577652	0.645844	0.660992	0.347414	0.465895	0.304346	1.10048	0.833516	0.167737	0.021418	-0.0524912	-0.0474477	0.261603	0.13395	0.315208	0.23932	0.303591	0.636561	0.0915622	0.224549	0.343584	0.299422	0.127003	0.0263548	-0.0234163	-0.0392994	0.012937	0.0875232	0.266629	0.0404276	0.0432331	0.0592583	0.212522	0.231951	0.167795	0.139311	0.318203	0.202914	0.0403118
CRAMP1	-0.138607	-0.153939	-0.0684952	0.0254588	-0.143523	-0.0917507	-0.127885	-0.00972645	-0.172748	-0.13435	-0.0869088	-0.170981	-0.3733	-0.269235	-0.195477	-0.246991	-0.0365188	-0.0379544	-0.140321	-0.175216	-0.167909	-0.268527	-0.0704625	-0.129539	-0.26131	-0.138727	-0.149699	-0.0675677	-0.287601	-0.164438	-0.0349425	-0.10789	0.119426	-0.102042	-0.175789	-0.153215	-0.283091	-0.184949	-0.258708	-0.120724	-0.130618	-0.0887616	-0.114422	-0.181112	-0.140366	-0.0791811	-0.00201086	-0.263507	-0.19765
LRCH4	-0.248957	-0.295641	-0.288795	0.0660898	-0.152991	0.113207	0.0592521	0.197649	-0.0415134	0.0287311	0.0378971	-0.0641334	0.164716	-0.207736	0.0645116	0.00794269	-0.0756815	0.0748873	-0.0450536	-0.216042	-0.159104	-0.287355	-0.346902	-0.206423	-0.44934	-0.342025	-0.337045	-0.426178	-0.268819	-0.229389	-0.325727	-0.280227	-0.0387713	-0.226428	-0.236468	-0.156496	-0.206534	-0.229841	-0.238823	-0.189983	-0.201404	-0.190808	-0.194847	-0.234016	-0.265075	-0.325253	-0.241551	-0.257117	-0.217631
TRIM4	-0.120216	-0.144713	-0.145259	-0.0614881	-0.0515173	-0.128881	-0.0323119	0.00813239	-0.0940072	-0.0426791	-0.0635077	0.030311	-0.151548	-0.0318959	-0.0648907	-0.0657503	-0.118669	-0.0253006	-0.165642	-0.0523815	-0.184491	-0.106969	-0.166257	-0.139567	-0.362045	-0.190192	-0.30021	-0.155232	-0.206352	-0.0930206	-0.139749	-0.169682	0.038732	-0.130622	-0.14882	-0.190383	-0.169852	-0.174486	-0.12642	-0.124448	-0.12618	-0.100784	-0.137563	-0.145876	-0.207295	-0.227081	-0.10213	-0.1267	-0.193844
SLC27A1	-0.167901	-0.121027	-0.115735	-0.146763	-0.118926	-0.224608	-0.15707	-0.200443	-0.263044	-0.136675	-0.187243	-0.238676	-0.461192	-0.439982	0.00380797	-0.238562	-0.456198	-0.245476	-0.172682	-0.164814	0.202044	0.330836	0.145386	-0.136373	0.0468217	-0.323846	0.100408	-0.00542406	-0.199607	-0.199787	0.0155585	0.00371504	0.15718	-0.103321	-0.143982	0.1154	-0.165731	-0.141492	-0.267877	-0.137483	-0.136988	-0.158395	-0.194024	-0.302842	-0.356561	-0.307676	0.127344	-0.0952546	-0.134853
RCSD1	-0.321609	-0.389696	-0.448076	0.384616	0.10553	0.152362	0.26018	0.152869	0.49531	0.0742343	0.0710868	0.0847062	0.222452	0.254719	0.164598	0.172596	0.374235	0.146046	-0.334603	-0.245619	0.0475912	-0.410041	-0.454431	-0.309159	-0.560914	-0.477087	-0.499873	-0.583443	-0.376114	-0.27609	-0.474463	-0.403279	-0.427351	-0.297665	-0.302383	-0.0606627	-0.412507	-0.311523	-0.382341	-0.2543	-0.246924	-0.297759	-0.324021	-0.362424	-0.488011	-0.402133	-0.441375	-0.473853	-0.287088
STAT5B	-0.160577	-0.216596	-0.215816	-0.241903	-0.214637	-0.232304	-0.29193	-0.13887	-0.183313	-0.241299	-0.2732	-0.154991	-0.304899	-0.266307	-0.251887	-0.241417	-0.0638416	-0.162408	-0.236383	-0.0724057	-0.0308458	-0.203033	-0.200671	-0.14187	-0.0627298	-0.250362	-0.265838	-0.140483	-0.227728	-0.150571	-0.160849	-0.229883	-0.19883	-0.20092	-0.20244	0.160203	-0.243834	-0.183346	-0.207709	-0.118073	-0.123962	-0.136274	-0.141368	-0.157587	-0.272619	-0.240657	-0.247619	-0.132588	0.00520273
PRKCH	-0.109813	-0.0725533	-0.142988	-0.526654	-0.415217	-0.485058	-0.567745	-0.470058	-0.506034	-0.550023	-0.518223	-0.45551	-0.608291	-0.492059	-0.487151	-0.477588	-0.401005	-0.474434	0.156723	-0.118752	-0.195351	-0.38271	-0.441794	-0.196321	-0.507584	-0.371854	-0.472774	-0.400823	-0.362002	-0.261721	-0.44829	-0.347848	-0.295609	0.0366777	0.0270308	-0.180471	-0.242391	-0.203429	-0.335154	-0.182462	-0.21307	-0.262077	-0.27085	-0.304281	-0.298941	-0.342972	-0.348703	-0.410336	-0.31097
RASAL3	-0.321026	-0.376201	-0.440809	-0.226687	-0.145375	-0.0921557	-0.383013	-0.0850268	-0.0839377	-0.189983	-0.263564	-0.114494	-0.170487	-0.337483	-0.238414	-0.232715	-0.385705	-0.097948	-0.334717	-0.264582	-0.206797	-0.414698	-0.453641	-0.302845	-0.562071	-0.443162	-0.506443	-0.555602	-0.409008	-0.27257	-0.474347	-0.401478	-0.424294	-0.280944	-0.28517	-0.209335	-0.436103	-0.323759	-0.424479	-0.256807	-0.254439	-0.309204	-0.325666	-0.411116	-0.515136	-0.455862	-0.512533	-0.483374	-0.340084
ITPKB	-0.262689	-0.303766	-0.355112	-0.41262	-0.332988	-0.391896	-0.458862	-0.414349	-0.379752	-0.443406	-0.455055	-0.387516	-0.545406	-0.443293	-0.441401	-0.415996	-0.442718	-0.342984	-0.326882	-0.218377	-0.205403	-0.319039	-0.183408	-0.137116	-0.406993	-0.397458	-0.316985	-0.307856	-0.322259	-0.229245	-0.36758	-0.307784	-0.299464	-0.217215	-0.207437	-0.193396	-0.346563	-0.252371	-0.239751	-0.231452	-0.217722	-0.27131	-0.295944	-0.363965	-0.45238	-0.395416	-0.372698	-0.384778	-0.309352
IGFBP4	0.0468076	-0.167435	-0.228383	-0.414292	-0.363451	-0.408368	-0.467201	-0.432208	-0.455686	-0.155441	-0.44282	-0.272449	-0.457147	-0.359002	-0.236785	-0.291452	-0.340167	-0.407741	-0.266247	-0.0157294	-0.189848	0.233557	-0.20022	-0.254931	-0.333863	-0.349194	0.288106	-0.256319	0.259768	-0.0953198	-0.0897096	0.0261845	0.0226464	-0.176094	-0.205296	-0.205987	0.00654866	0.0834728	-0.217497	0.279862	0.332102	-0.0752965	0.644985	0.974458	0.0634697	0.242341	-0.216039	-0.193725	-0.221912
H3F3B	1.31725	1.43604	1.44196	1.11698	0.717047	0.886725	1.38268	0.669443	0.788152	0.790661	0.660703	0.543628	1.33471	1.33408	0.693756	1.10178	0.974062	0.761613	0.637375	0.801938	0.196321	0.202886	1.66907	0.0517908	1.30392	-0.0482159	0.195665	0.892427	1.22002	1.16555	0.445163	0.263916	0.384772	1.43189	1.38403	0.0899519	0.725651	0.243885	2.27824	0.133609	0.314209	0.232958	0.419652	0.34608	0.174536	1.34838	0.614422	0.686748	0.269901
LBR	-0.03841	-0.061812	-0.0957488	0.562189	0.254447	0.519881	0.57881	0.655582	0.477647	0.59968	0.358936	0.369534	1.51619	0.679613	0.594854	0.520938	1.00248	0.530571	-0.0834331	-0.0431831	-0.195571	0.165938	0.279318	-0.108293	0.159264	-0.242296	0.00362633	0.29966	0.253853	0.200983	0.109643	-0.09443	-0.183675	-0.0462468	-0.0258752	-0.182815	0.0705353	-0.0825926	0.239018	-0.186545	-0.0881034	-0.201195	-0.167388	0.0115004	-0.0734375	-0.00858911	-0.0305571	-0.130584	-0.216489
FAM193B	-0.236225	-0.234912	-0.179326	-0.0641634	-0.196009	-0.171951	-0.208384	-0.0430452	-0.0218695	-0.00913293	-0.162465	-0.196386	-0.115509	-0.330862	-0.163349	-0.303145	-0.0281398	0.04035	-0.241152	-0.201042	-0.189848	-0.331085	-0.206764	-0.225515	-0.378377	-0.295937	-0.268184	-0.236433	-0.271725	-0.0491213	-0.249629	-0.191727	-0.129037	-0.1656	-0.225046	-0.191923	-0.248058	-0.154909	-0.192667	-0.132541	-0.124892	-0.139448	-0.0757527	-0.270381	-0.112279	-0.160062	0.00709084	-0.224795	-0.254072
ARAP2	-0.0576339	-0.00314812	-0.125425	-0.0924211	-0.0310374	-0.138197	-0.316144	-0.222033	-0.20989	-0.164741	-0.236033	-0.0375336	0.0766398	0.146236	-0.258698	-0.0948467	-0.0598343	-0.189353	0.26414	-0.131488	-0.200487	-0.331186	-0.452513	-0.300171	-0.520736	-0.286848	-0.105356	-0.24273	-0.371445	-0.181466	-0.345097	0.111823	-0.248549	0.0382987	0.0478918	-0.206522	-0.43466	-0.308486	-0.417473	-0.250575	-0.228243	-0.293527	-0.270953	-0.41276	-0.491863	-0.450004	-0.493778	-0.475106	-0.251503
CD5	-0.337421	-0.381434	-0.453073	-0.488531	-0.399162	-0.431591	-0.607995	-0.479387	-0.516269	-0.564139	-0.49941	-0.45805	-0.503483	-0.533059	-0.505806	-0.478268	-0.506472	-0.478454	-0.35209	-0.273639	-0.207311	-0.419354	-0.395758	-0.291108	-0.551231	-0.327686	-0.497058	-0.540853	-0.413989	-0.288304	-0.464778	-0.374875	-0.426421	-0.282906	-0.302621	-0.209737	-0.437339	-0.329413	-0.4184	-0.2596	-0.255799	-0.311417	-0.316101	-0.441831	-0.499728	-0.447717	-0.507293	-0.480743	-0.348743
NSD1	-0.0767746	-0.0936227	-0.092115	0.430263	0.304772	0.699725	0.754722	0.684369	0.587421	0.554509	0.322534	0.240868	0.933677	0.426867	0.369954	0.234324	1.14984	0.41758	0.00604342	-0.0662499	-0.137018	0.187195	-0.0112255	0.0367852	0.410452	0.206291	0.198715	0.0751141	-0.0116856	0.0654768	0.150574	-0.181128	0.116235	-0.0172402	-0.0191331	-0.10426	-0.0159136	-0.0164365	0.261066	0.040356	0.013745	-0.00566273	-0.0275184	0.108885	0.19171	0.426967	0.0867996	-0.0952546	-0.0963187
PEAR1	-0.228402	-0.322219	-0.344967	-0.526654	-0.417687	-0.496805	-0.579772	-0.50471	-0.525513	-0.515813	-0.515164	-0.467764	-0.617853	-0.529621	-0.469976	-0.487785	-0.624324	-0.44213	-0.32427	-0.134247	-0.196378	-0.30102	-0.425659	-0.287468	-0.52247	-0.470942	-0.465618	-0.549968	-0.344984	-0.283419	-0.445292	-0.384307	-0.384678	-0.276422	-0.275731	-0.193262	-0.383759	-0.243764	-0.328045	-0.228372	-0.213714	-0.275542	-0.234751	-0.230934	-0.36282	-0.404705	-0.344152	-0.446918	-0.247126
PIP4K2B	-0.0545548	-0.0658055	-0.061379	-0.239729	-0.185306	-0.169386	-0.179841	-0.123543	-0.234321	-0.218215	-0.223033	-0.214467	-0.341306	-0.191565	-0.27913	-0.278671	-0.0472658	-0.23699	0.281854	-0.00292237	0.459	-0.0388435	0.0145003	0.0420594	-0.162309	-0.127845	0.0347138	0.137423	0.0299248	-0.0844707	0.0233988	0.0328618	0.222055	-0.0358385	-0.0863166	0.236146	0.0473517	-0.0791329	0.156905	-0.0256802	0.00680243	-0.022975	0.0148537	0.0132467	-0.0506464	0.043569	0.148719	0.241876	0.251252
MLLT6	-0.236474	-0.268513	-0.296516	-0.114325	-0.202081	-0.041929	-0.299467	0.0431837	-0.0763442	-0.116414	-0.228386	-0.092676	-0.20101	-0.275347	-0.139512	-0.265755	0.00191532	0.0781624	-0.176543	-0.177763	-0.0984234	-0.23087	-0.218386	-0.132064	-0.292672	-0.266236	-0.224779	-0.0354187	-0.22835	-0.136776	-0.165	-0.206035	-0.256126	-0.209792	-0.206247	-0.0922053	-0.302772	-0.254987	-0.212654	-0.199079	-0.185443	-0.240148	-0.221381	-0.313526	-0.373253	-0.297531	-0.32126	-0.251855	-0.135424
ITGAL	-0.340666	-0.396582	-0.463823	-0.201941	-0.186541	-0.252017	-0.324323	-0.187782	-0.0666048	-0.177528	-0.275494	-0.207593	-0.120289	-0.301959	-0.204509	-0.243184	0.200279	-0.00818084	-0.358448	-0.268119	-0.207531	-0.418848	-0.445743	-0.28992	-0.529986	-0.389009	-0.483919	-0.507213	-0.405791	-0.263948	-0.457398	-0.387381	-0.354767	-0.30321	-0.311742	-0.209603	-0.424975	-0.30646	-0.410776	-0.248857	-0.250861	-0.306704	-0.324123	-0.269559	-0.423329	-0.42714	-0.502604	-0.460698	-0.340655
RNF40	-0.12962	-0.0976162	-0.03246	0.0344879	-0.0921685	-0.00628423	-0.039528	0.0846322	-0.0791505	0.138836	-0.0488246	0.00161901	-0.0943631	-0.170301	-0.0401651	-0.125983	0.154377	-0.00565009	-0.0245012	-0.120025	-0.165341	-0.134503	0.00186304	-0.0498309	-0.156817	-0.0265803	-0.0699278	-0.00128115	-0.131951	-0.0717535	0.0142902	-0.0649653	0.252232	-0.103321	-0.151358	-0.178529	-0.04394	-0.0911153	0.0306965	-0.0745269	-0.0551083	0.00895652	0.0461186	-0.0844461	0.163943	0.0354237	0.382605	0.0649795	-0.158259
PCNX1	-0.121131	-0.131906	-0.183869	-0.0852313	-0.126645	-0.0829745	-0.178237	-0.0439781	-0.241089	-0.185499	-0.222268	-0.150359	-0.13077	-0.181379	-0.153873	-0.0890002	0.52615	-0.152731	-0.156786	-0.0494805	-0.0256362	-0.138957	-0.0957369	0.0152426	-0.257986	0.0570176	-0.1741	-0.0773449	0.0604322	-0.15675	0.049687	-0.147954	-0.158416	-0.105795	-0.0924242	0.00824901	5.72656e-05	0.0529262	0.0829314	-0.0688687	-0.00965937	-0.0085481	0.0315146	-0.0484919	0.20792	0.0026999	0.702267	-0.214021	0.182937
GAK	-0.106068	-0.126948	-0.128302	0.112406	-0.090419	0.163568	0.0998225	0.121816	0.0950034	-0.00381868	-0.0498953	-0.0279696	0.0494264	-0.0744235	0.0753198	0.0151488	0.244906	0.130564	-0.0776421	-0.0863448	-0.172311	0.0338372	0.0132591	-0.00652284	-0.0596947	0.0278288	0.0787055	0.00849611	-0.133508	-0.0312311	0.0349287	0.0279863	0.0497659	-0.0619444	-0.0925828	-0.173305	-0.136056	-0.0426795	-0.15022	-0.0265397	-0.0949029	-0.0773163	-0.0141486	-0.0366783	0.0607412	-0.11905	0.0130207	-0.22918	-0.154834
SEMA4A	-0.252869	-0.303766	-0.34739	0.336963	-0.188496	-0.226094	0.110887	0.0623753	-0.306624	0.0885163	0.304945	-0.00435849	-0.378265	-0.131848	-4.15209e-05	0.0577058	0.322685	0.127884	-0.191532	-0.241161	-0.205843	-0.400121	-0.428592	-0.280114	-0.540247	-0.375054	-0.482629	-0.498596	-0.362209	-0.277958	-0.457514	-0.392787	-0.3549	-0.180445	-0.221873	-0.209134	-0.418689	-0.315489	-0.379456	-0.25344	-0.245206	-0.295451	-0.266427	-0.407418	-0.392834	-0.412421	-0.4542	-0.395177	-0.334471
CHD3	0.565354	0.513259	0.686579	2.83067	0.379488	1.51078	2.8368	2.16852	1.85404	1.55741	2.11264	1.256	2.09116	1.25654	2.33038	0.853508	2.52764	1.54451	0.478179	0.42445	-0.026957	0.350879	0.587463	0.496906	0.660484	0.895813	0.727554	1.13321	0.243892	0.156149	0.86635	0.361637	0.954414	0.52211	0.464874	-0.0817581	0.453116	1.07818	0.386141	0.241473	0.505309	0.45744	1.02942	0.505923	1.11106	1.12417	1.08716	0.960236	0.454675
LCP2	-0.334674	-0.391624	-0.454133	-0.180204	-0.239439	-0.20125	-0.348056	-0.191247	-0.0814615	-0.463833	-0.240775	-0.21118	-0.483073	-0.307816	-0.195181	-0.363649	-0.0871571	-0.203197	-0.353793	-0.260619	-0.207604	-0.335134	-0.441681	-0.251514	-0.537646	-0.333831	-0.461865	-0.472744	-0.307109	-0.203595	-0.391447	-0.371695	-0.381488	-0.301078	-0.305873	-0.208398	-0.307305	-0.211277	-0.384195	-0.216411	-0.234327	-0.282948	-0.27918	-0.14187	-0.0779315	-0.38327	-0.263202	-0.317252	-0.324385
DOCK2	-0.311123	-0.391486	-0.446562	0.919172	0.653652	0.991499	1.00664	0.975042	0.668473	0.602005	1.23762	0.533018	1.45367	0.377209	0.547327	0.900008	0.972423	0.491121	-0.351181	-0.247529	-0.207531	-0.406195	-0.445066	-0.285537	-0.525216	-0.350858	-0.491544	-0.499922	-0.361587	-0.250153	-0.443217	-0.381976	-0.394516	-0.296641	-0.297544	-0.208464	-0.404985	-0.277433	-0.393365	-0.235821	-0.243417	-0.293046	-0.295018	-0.265347	-0.370846	-0.405133	-0.480815	-0.4389	-0.335708
UBE2Q1	-0.0235968	-0.0240798	-0.0416959	0.0308094	0.00498266	0.0219345	0.0566864	0.0283902	-0.071392	0.0446738	0.0697103	0.0460019	0.0108129	0.0521406	0.0858318	0.0205874	0.464946	-0.014731	-0.0602691	-0.0354706	-0.119262	0.0795916	0.264649	-0.0191513	0.282979	-0.162923	0.132317	0.000541729	0.164303	0.116489	-0.0511997	0.119878	-0.0942068	-0.0292694	-0.0173088	-0.111961	0.0125249	0.0511542	0.230776	-0.0685822	-0.0326343	-0.0489434	0.110294	-0.00247043	0.256071	0.320936	0.0961771	0.0242633	-0.0915614
IL4R	-0.254783	-0.316435	-0.396446	-0.411115	-0.33834	-0.410393	-0.480511	-0.401022	-0.479457	-0.456194	-0.448937	-0.373469	-0.515803	-0.450678	-0.413714	-0.390298	-0.379512	-0.368887	-0.283279	-0.230548	-0.198873	-0.280876	-0.303913	-0.227223	-0.3989	-0.309379	-0.282261	-0.202626	-0.246198	-0.173778	-0.237062	-0.223312	-0.207604	-0.262857	-0.25487	-0.20304	-0.038479	-0.0245372	-0.26355	-0.119363	-0.173848	-0.244764	-0.180552	-0.121736	-0.217407	-0.332398	-0.363734	-0.352205	-0.284995
CYFIP2	-0.132116	-0.149946	-0.232471	1.62093	1.25838	1.52887	1.30651	1.71099	1.89878	1.66419	1.10043	0.990446	1.76883	0.992458	0.963221	1.71892	1.31742	1.07468	-0.351181	-0.162833	-0.206504	-0.126	-0.252574	-0.180721	-0.294985	-0.220533	-0.409778	-0.431481	0.637271	-0.184052	-0.439296	-0.388653	-0.319671	-0.0402748	-0.0190538	-0.206924	-0.360988	-0.179802	0.288265	-0.184754	-0.0611204	-0.157241	-0.12049	-0.338899	0.700979	1.4637	-0.00504476	0.228346	-0.337611
TNRC6A	-0.0329175	0.0204001	0.235987	0.307367	0.0128042	0.216361	0.0480271	0.36291	0.119434	0.372662	0.187022	0.132974	0.16637	-0.00668495	0.134987	0.00726287	0.346547	0.276603	-0.0347206	-0.0296685	-0.0680465	-0.0267975	0.108715	0.0679106	-0.050734	0.179022	0.125865	0.134275	-0.00286545	0.0110157	-0.0252574	-0.0242658	0.571152	-0.0804574	-0.11043	-0.0393663	0.126382	0.0158822	0.0460476	0.0726578	0.0700014	0.186888	0.276491	0.111556	0.269553	0.118162	0.375985	0.190511	0.0523003
ITK	-0.34516	-0.397546	-0.472907	-0.481007	-0.414394	-0.438072	-0.602222	-0.463528	-0.521056	-0.555005	-0.487633	-0.448935	-0.64194	-0.529239	-0.488483	-0.463175	-0.384247	-0.480687	-0.358562	-0.274063	-0.207898	-0.428262	-0.460298	-0.311536	-0.57291	-0.422294	-0.51442	-0.573168	-0.378916	-0.289885	-0.49464	-0.403067	-0.439449	-0.303722	-0.309045	-0.209402	-0.438576	-0.330425	-0.421903	-0.261534	-0.253437	-0.309301	-0.326797	-0.441523	-0.472122	-0.442144	-0.507017	-0.486005	-0.350265
DNM2	0.206507	0.262767	0.447202	0.475075	0.0199052	0.377302	0.247191	0.57615	0.406995	0.404382	0.130125	0.205153	0.420668	-0.0465386	0.702639	0.16675	0.532525	0.38081	0.49067	0.1272	-0.0491893	0.224953	0.19616	0.144795	0.614235	0.190928	0.174549	1.07455	0.0927036	-0.0241899	0.367105	0.252999	0.290518	0.238956	0.181466	-0.0501484	-0.0117921	0.0277802	0.0874646	-0.04774	-0.0148126	-0.0205705	0.0738867	0.136724	0.0559262	0.0830091	0.37571	0.151674	0.128227
MED13	0.0185959	-0.00108249	0.137118	0.426251	0.0650847	0.306013	0.288563	0.424483	0.390157	0.291786	0.41675	0.164356	0.48576	0.197422	0.213457	0.209171	0.382796	0.44125	0.118911	-0.00660174	-0.101432	0.339946	0.272322	0.0861104	0.0588174	0.450043	0.319545	0.667053	0.0289909	0.0196375	0.30738	0.100694	0.273635	-0.00299293	-0.0230198	-0.0297227	-0.0701116	-0.0100234	-0.0486346	0.0349843	0.0454519	-0.00412386	0.184651	0.0493037	-0.0577084	0.140454	0.102659	0.242252	0.0804637
SETD3	-0.0994937	-0.105741	-0.124819	-0.136898	0.036989	-0.146838	-0.17952	-0.136604	-0.217483	-0.186994	-0.189078	-0.170981	-0.223075	-0.0648739	-0.142177	-0.093623	-0.0875214	-0.140226	-0.0986486	-0.0810381	-0.0322399	-0.132478	-0.209359	-0.172624	-0.236451	-0.235255	-0.246716	-0.408115	-0.245991	-0.153158	-0.077142	-0.133328	-0.246821	-0.0680017	-0.0636313	0.0150799	-0.234973	-0.185709	-0.275089	-0.165058	-0.198612	-0.185999	-0.158646	-0.226003	-0.341474	-0.3404	-0.368147	-0.428251	0.0267059
ANXA6	0.332836	0.0154425	0.351361	0.815672	1.14085	1.05631	0.449402	0.866156	2.06666	0.635219	1.35723	0.549158	1.39998	1.13927	1.52865	1.16201	1.64803	1.37718	-0.0590201	0.577356	0.579334	0.524482	0.231815	0.776142	1.01067	0.207571	1.04922	0.0890342	0.708974	0.535652	0.611194	0.639432	0.904961	-0.0393364	0.00680433	0.300303	1.02611	0.414676	0.999773	0.366597	0.554265	0.515148	0.422326	1.43221	2.68316	0.907392	0.555675	0.771438	0.482839
PPP2R5C	0.18021	0.181381	0.287618	0.199854	0.297568	0.358129	0.20181	0.359445	0.515779	0.422815	0.211799	0.163011	0.535774	0.165717	0.0400821	0.325964	0.0372529	0.224499	0.356909	0.156422	-0.00252336	0.157941	-0.0665133	-0.0104599	0.285291	0.0760928	-0.103596	-0.119105	0.0957129	-0.0711069	0.255842	-0.0347586	0.0816712	0.221125	0.182973	-0.0257046	0.339362	0.0431378	0.0765437	0.0117069	-0.00944465	0.0754164	0.114922	0.100667	0.161536	-0.00172996	0.202364	-0.0263501	-0.00707119
TNIP1	-0.0204344	-0.0283488	-0.0362452	0.0886625	0.0528379	0.21285	0.239173	0.163664	0.105403	0.019099	0.207364	0.0879938	0.0409682	0.138214	0.02957	0.111956	0.26549	0.0668484	0.106648	0.0221963	0.0359247	0.0744291	-0.0537633	0.121619	0.0449429	-0.179566	0.0905539	-0.0470189	-0.084426	0.119579	0.0312392	-0.0908264	-0.10338	0.00442932	0.0340902	0.0570698	0.246421	0.274431	-0.0606889	0.247632	-0.0347099	-0.122713	-0.110103	0.225685	0.286245	0.00798716	-0.142398	-0.0427619	0.0617198
SHMT1	-0.178553	-0.215908	-0.245189	0.523063	-0.0410201	0.330316	0.81662	0.293741	0.667153	0.275843	0.593405	0.199773	0.63672	0.362439	0.380762	0.69171	0.218859	0.275263	-0.238087	-0.184202	-0.186179	-0.184913	-0.244337	-0.14499	-0.256251	-0.09712	-0.24695	-0.348125	-0.362832	-0.139435	-0.312467	-0.155373	-0.140735	-0.197081	-0.178248	-0.155157	-0.356248	-0.280555	-0.393365	-0.233959	-0.237548	-0.292373	-0.315484	-0.273257	-0.406958	-0.410849	-0.458751	-0.44817	-0.22686
DOCK11	-0.209594	-0.294953	-0.298636	0.690937	0.39616	0.58874	0.609438	0.624662	0.936885	0.354727	0.544462	0.415262	0.607852	0.675793	0.377801	0.505166	0.561851	0.366072	-0.310871	-0.0588911	-0.202982	-0.362364	-0.271078	-0.194983	-0.323746	0.0766049	-0.259385	-0.344314	-0.301091	-0.16803	-0.0822151	-0.110646	-0.209598	-0.247245	-0.20601	-0.198285	-0.346769	-0.179802	-0.355863	-0.134833	-0.206557	-0.208216	-0.194127	-0.196212	-0.305522	-0.390272	-0.315468	-0.38979	-0.155785
42984	-0.303217	-0.354718	-0.422034	0.468554	0.24889	0.498683	0.578329	0.682903	0.754312	0.704803	0.390902	0.228017	0.359806	0.210155	0.876163	0.390548	0.353105	0.25338	-0.350159	-0.252907	-0.205476	-0.361959	-0.448451	-0.266817	-0.535911	-0.417045	-0.487086	-0.500916	-0.330457	-0.267684	-0.464316	-0.38081	-0.398504	-0.265502	-0.275731	-0.207929	-0.355733	-0.238701	-0.399031	-0.169928	-0.22946	-0.279197	-0.297589	-0.329551	-0.444355	-0.416851	-0.454889	-0.455687	-0.292987
CRLF3	-0.213339	-0.243725	-0.326344	0.155879	0.103163	0.32505	0.37259	0.27175	0.436378	0.129037	0.183963	0.148217	0.767455	0.396818	0.127288	0.226166	0.114668	0.178499	-0.289184	-0.184768	-0.182143	-0.313269	-0.39745	-0.227	-0.406704	-0.333447	-0.38702	-0.372486	-0.308043	-0.197201	-0.351093	-0.324106	-0.333895	-0.182492	-0.164922	-0.18382	-0.326367	-0.246633	-0.35236	-0.181101	-0.168695	-0.205908	-0.190631	-0.227133	-0.362981	-0.353118	-0.413794	-0.224294	-0.284138
JAK1	0.404738	0.322257	0.580139	2.68235	2.06224	2.44605	3.20161	2.91339	3.37306	2.0229	1.87175	1.51886	3.81241	1.8248	1.97046	2.03137	2.87573	1.7891	0.229962	0.510915	0.0486185	0.152475	0.546053	0.230743	-0.0287659	0.620439	0.7421	0.714613	0.143757	0.0888275	0.271407	0.58559	0.441404	0.384329	0.533009	0.105891	0.495155	0.320167	0.255399	0.228437	0.369177	0.330388	0.498431	0.859815	1.42708	1.3691	1.19693	0.947207	0.441831
UHRF1	-0.271843	-0.324285	-0.3807	-0.203111	-0.285133	-0.206651	-0.114415	-0.360906	-0.118934	-0.229176	-0.217374	-0.295911	-0.0189747	-0.106001	-0.0937619	-0.182544	-0.329966	-0.117301	-0.316889	-0.248944	-0.165341	-0.247674	-0.26397	0.0417623	0.252773	-0.440601	-0.19416	-0.00807552	0.196989	-0.165875	-0.0589247	-0.349543	-0.0692143	-0.24187	-0.268672	-0.176654	-0.199218	-0.204779	-0.0109266	-0.106829	-0.110649	-0.191193	-0.160908	-0.0937942	-0.270212	-0.184069	-0.180183	0.146036	-0.160733
ARHGEF6	-0.211425	-0.305419	-0.295457	0.835737	0.349437	1.35267	1.1035	0.621064	1.24838	0.487417	1.07366	0.290481	1.15286	0.698458	0.629351	0.555881	0.693183	0.473555	-0.268631	-0.153139	-0.107008	0.0847542	0.107361	0.402267	-0.0133015	0.644251	-0.077553	-0.00940125	0.821249	-0.0330991	0.0584497	0.264128	-0.0213564	-0.253217	-0.234723	-0.0529612	0.247246	0.119589	0.531719	-0.089496	0.205632	0.00635968	0.557772	0.00739131	0.693596	0.313505	1.45123	0.271066	-0.163207
USP7	0.275664	0.403092	0.594674	0.921848	0.551664	0.92129	1.01546	0.888013	0.464936	0.850446	0.548286	0.71862	0.491092	0.5654	0.674064	0.603469	1.01341	0.688519	0.609215	0.114463	0.00591467	0.431455	0.173368	0.217743	0.324603	0.255451	0.475452	0.724059	-0.0717665	0.151048	0.391088	0.450773	0.711402	0.392605	0.343991	0.00844991	0.318857	0.113766	0.284041	0.169062	0.0795207	0.233054	0.275052	0.292971	0.598258	0.287926	0.757705	0.387076	0.156296
CREBBP	-0.0235136	-0.00356125	0.0633816	0.182298	-0.0948443	0.291566	0.0950118	0.289209	0.121746	0.078386	0.0637453	0.0244829	0.082156	0.106128	0.037269	-0.0650704	0.688083	0.224648	-0.00803664	-0.0837976	-0.124398	-0.22257	0.149109	0.0381224	-0.0450975	0.0549693	0.0870346	0.158469	-0.198569	-0.0692389	0.130858	-0.0451455	0.328671	0.0335212	0.0136258	-0.0121767	-0.0246719	0.00457486	-0.00876302	-0.0135759	-0.0427261	0.0517563	0.0829371	-0.0769471	0.101508	0.0660041	0.560777	0.125991	-0.020582
SMG6	-0.224824	-0.257634	-0.306207	-0.310457	-0.260536	-0.270245	-0.355913	-0.246289	-0.278066	-0.307727	-0.331014	-0.268265	-0.391688	-0.343595	-0.306817	-0.290772	-0.35565	-0.248453	-0.237973	-0.180027	-0.160645	-0.323796	-0.330654	-0.23272	-0.42159	-0.357131	-0.362619	-0.330062	-0.314165	-0.224288	-0.302206	-0.258288	-0.28072	-0.167989	-0.182055	-0.17056	-0.360267	-0.209673	-0.314342	-0.165344	-0.178572	-0.235243	-0.23002	-0.25302	-0.398933	-0.298674	-0.332982	-0.28305	-0.230856
EHMT1	0.0111061	0.0542764	0.180723	0.359034	0.23726	0.348003	0.415085	0.415954	0.414918	0.423314	0.46447	0.165253	0.138605	0.0830813	0.301996	0.120929	0.441449	0.236706	0.00558922	-0.0489144	-0.146263	0.21979	0.04158	0.0702877	0.155506	0.114755	-0.0150262	0.391301	-0.0833884	-0.0410743	0.15703	0.0431426	0.213945	-0.0303785	-0.0905205	-0.16172	-0.0998896	-0.111705	-0.164953	-0.0742404	0.00100501	-0.0634665	0.0400507	0.121109	-0.076166	-0.0490295	0.106796	-0.00367433	-0.113255
PIK3CD	-0.321775	-0.381296	-0.431724	0.449994	-0.316522	0.344358	-0.359601	0.494586	0.268662	0.0571291	-0.315719	0.85924	-0.108338	-0.223907	0.453459	0.229022	0.164942	0.0473468	-0.345277	-0.243567	-0.207384	-0.382811	-0.411442	-0.239257	-0.408583	-0.325766	-0.420571	-0.469761	-0.331806	-0.2411	-0.408512	-0.356963	-0.326318	-0.295191	-0.298179	-0.208531	-0.350375	-0.225706	-0.352257	-0.196787	-0.219869	-0.276215	-0.283911	-0.193747	-0.336177	-0.297816	-0.40414	-0.452681	-0.319438
PRRC2B	-0.0682861	-0.0932096	-0.116492	0.17979	-0.0502824	0.202859	0.184812	0.233234	0.447273	0.0446738	0.0758282	0.0282189	0.185126	-0.124973	0.0507422	-0.0654783	0.517406	0.203509	-0.137823	-0.0285364	-0.166661	-0.164567	0.079943	0.101042	-0.00838763	-0.00699301	0.197072	0.593972	-0.0942839	0.144007	0.328019	0.120726	0.169544	0.00340557	-0.023575	-0.165738	-0.179744	-0.106726	-0.207812	-0.103176	-0.00872892	-0.072315	-0.0937506	-0.10232	-0.157861	-0.180211	0.204846	-0.0502788	-0.154929
KLHL36	-0.224158	-0.260526	-0.322559	-0.411282	-0.323006	-0.382715	-0.414123	-0.405153	-0.454696	-0.455363	-0.375981	-0.383481	-0.520216	-0.422538	-0.425411	-0.359978	-0.50465	-0.331968	-0.193008	-0.185546	-0.189261	-0.278548	-0.243999	-0.244011	-0.43561	-0.404755	-0.313935	-0.33404	-0.247236	-0.239735	-0.354321	-0.268038	-0.30558	-0.192303	-0.19784	-0.199424	-0.33121	-0.2306	-0.301979	-0.21283	-0.193888	-0.253421	-0.245961	-0.301918	-0.358326	-0.258233	-0.352564	-0.378264	-0.292416
TERF2IP	-0.00803459	0.0998579	0.141357	-0.0800479	0.0145537	-0.0665023	0.0149935	-0.0130583	-0.103416	-0.0596182	-0.137382	-0.0330505	-0.113118	-0.147637	-0.19681	-0.0442678	-0.209928	-0.123851	-0.120791	-0.0375933	-0.00663231	-0.0997819	-0.12891	-0.134664	-0.106521	-0.194672	-0.0567889	-0.213232	0.213281	-0.153732	-0.207545	-0.0310491	0.0253051	0.0442706	0.0287758	-0.0989023	-0.209728	-0.161575	-0.0707856	-0.163339	-0.12933	-0.160319	-0.0848031	-0.218401	-0.117575	0.327652	-0.18832	-0.161152	-0.0771943
SH2D3C	-0.305963	-0.356922	-0.437932	-0.0962668	-0.0500765	-0.0319377	-0.0722409	0.018128	-0.0142761	-0.196626	-0.184184	-0.193397	-0.119738	-0.274965	-0.249074	-0.10654	-0.406652	0.0177221	-0.337555	-0.208542	-0.195424	-0.376839	-0.445291	-0.293782	-0.529119	-0.458396	-0.503041	-0.547814	-0.371445	-0.27724	-0.453824	-0.38028	-0.372714	-0.266696	-0.29334	-0.198218	-0.371189	-0.267476	-0.28704	-0.234604	-0.230104	-0.271983	-0.278152	-0.255691	-0.316596	-0.308962	-0.350909	-0.433763	-0.313634
LMO4	0.443103	0.341812	0.401023	-0.427835	-0.334429	-0.353551	-0.365214	-0.332385	-0.454035	-0.345757	-0.389135	-0.341788	-0.0217328	-0.263506	-0.371666	-0.348285	-0.373136	-0.33167	0.298886	0.345202	-0.0859498	-0.131972	-0.25878	0.0362652	-0.463648	-0.191088	-0.157794	-0.313822	-0.0942839	-0.220192	-0.323882	-0.276836	-0.0638968	0.245695	0.265306	-0.131316	0.0960887	-0.132632	-0.14579	-0.0664335	-0.106999	-0.00643216	-0.200092	-0.218812	0.114348	0.153315	-0.0719284	-0.12908	-0.0383744
SLC7A6	-0.304965	-0.362705	-0.427031	-0.243408	-0.156799	-0.227849	-0.292251	-0.204041	-0.102591	-0.222865	-0.242916	-0.222089	-0.342593	-0.300303	-0.304744	-0.245632	-0.299365	-0.132932	-0.354928	-0.245053	-0.197552	-0.358517	-0.412683	-0.290885	-0.481136	-0.450075	-0.422448	-0.564385	-0.37186	-0.253386	-0.46178	-0.392787	-0.380956	-0.285551	-0.287708	-0.194468	-0.362843	-0.26275	-0.311664	-0.17881	-0.201404	-0.215334	-0.251309	-0.341878	-0.38513	-0.346402	-0.393384	-0.384277	-0.250266
FYB	-0.328849	-0.393827	-0.455798	-0.479	-0.40791	-0.454274	-0.580413	-0.460329	-0.481933	-0.545872	-0.228539	-0.449084	-0.600752	-0.514087	-0.456059	-0.460728	-0.38534	-0.461036	-0.356404	-0.259487	-0.205623	-0.403462	-0.445404	-0.2738	-0.535767	-0.344585	-0.482277	-0.512019	-0.361483	-0.226802	-0.408166	-0.392575	-0.383482	-0.301078	-0.307856	-0.208866	-0.409107	-0.298106	-0.40377	-0.249716	-0.247282	-0.294778	-0.301292	-0.274387	-0.393958	-0.414708	-0.492813	-0.455562	-0.342273
DUSP2	-0.248791	-0.263968	-0.349661	0.072778	-0.133437	-0.255663	-0.526694	-0.158861	-0.401046	0.150128	-0.476927	0.123112	-0.455676	-0.434889	-0.0751067	0.150706	0.102281	0.203658	-0.360038	-0.196443	-0.207678	-0.403664	-0.457816	-0.300394	-0.534755	-0.489121	-0.496119	-0.572008	-0.366153	-0.22206	-0.4657	-0.397662	-0.426155	-0.201944	-0.225125	-0.209	-0.242597	-0.187987	-0.343911	-0.175801	-0.222804	-0.299587	-0.327003	-0.408959	-0.313386	-0.429283	-0.414897	-0.402819	-0.345222
ZNF362	-0.196113	-0.265208	-0.263207	-0.340053	-0.294292	-0.27416	-0.378203	-0.330519	-0.303982	-0.344096	-0.329791	-0.338949	-0.402352	-0.350343	-0.364855	-0.341623	-0.3735	-0.2489	-0.206179	-0.203165	-0.175393	-0.240386	0.059069	-0.193349	-0.230526	-0.161643	-0.11345	-0.297913	-0.0747757	-0.140369	-0.127643	-0.242813	0.05176	-0.173193	-0.173409	-0.185494	-0.0538316	-0.163431	-0.0702704	-0.213403	-0.162038	-0.103766	-0.0874771	-0.241926	0.0477406	-0.0448854	0.0615631	0.0881565	-0.247507
KIF21B	-0.34025	-0.397683	-0.464429	-0.248089	-0.284207	-0.268489	-0.443789	-0.0481096	0.0628138	-0.231169	-0.380111	-0.296509	-0.04343	-0.377337	-0.387064	-0.327075	-0.116484	-0.148414	-0.356632	-0.269605	-0.20687	-0.340195	-0.4313	-0.272537	-0.427082	-0.414357	-0.35429	-0.506219	-0.378812	-0.260858	-0.438259	-0.292522	-0.403157	-0.300992	-0.309045	-0.209402	-0.350581	-0.262666	-0.334124	-0.231381	-0.242487	-0.293046	-0.319084	-0.375881	-0.327992	-0.386271	-0.407174	-0.428376	-0.345318
DDX23	-0.111311	-0.136037	-0.149196	0.115583	0.0517058	0.0204493	0.109604	0.0222595	0.195864	0.130532	0.328652	0.0125279	0.277614	0.160751	0.0920503	0.0136532	0.266765	0.0934957	-0.11693	-0.108209	-0.135037	0.101963	-0.0545531	-0.0813277	-0.161442	-0.118628	0.0799959	-0.260959	0.00325679	-0.08289	-0.275226	-0.13195	0.117698	-0.131304	-0.140095	-0.134865	-0.0234354	-0.0526367	-0.187619	-0.0314816	-0.0327775	-0.0815482	-0.00160148	0.0714926	-0.215962	-0.141056	-0.158395	-0.11768	-0.140086
STMN1	-0.0513924	-0.134522	-0.159795	1.73146	0.852586	2.50735	2.70002	1.10632	1.88161	1.7072	2.2506	1.22267	5.15947	3.21089	2.28537	2.236	1.17625	1.34041	0.00581632	-0.154555	-0.19469	0.5507	0.320953	0.383101	4.56604	-0.115811	-0.00939522	1.39554	0.575426	0.0318518	0.740329	0.0327558	0.0242416	-0.0807986	-0.126214	-0.206054	0.552753	0.100012	0.562009	-0.120437	-0.044587	-0.0103755	-0.0832604	0.560881	0.681077	0.0765786	0.113553	0.913882	-0.0563572
CCR7	-0.325354	-0.400988	-0.472756	0.895931	0.490533	0.354619	1.04208	0.518442	-0.0882296	0.214065	0.758437	0.278676	0.085098	-0.0122874	0.176591	0.234052	2.63602	0.213632	-0.350727	-0.275407	-0.207971	-0.422087	-0.460637	-0.269268	-0.542704	-0.449947	-0.51137	-0.536711	-0.385142	-0.287442	-0.454862	-0.405505	-0.426421	-0.304917	-0.312535	-0.210072	-0.437133	-0.318105	-0.424273	-0.258812	-0.255942	-0.311128	-0.321244	-0.430429	-0.515457	-0.45872	-0.516119	-0.489513	-0.349314
[truncated: 4 more rows]
[truncated: 26 more columns]
