# Supplementary material for: Transcriptomic profiling in canines and humans reveals cancer specific gene modules and biological mechanisms common to both species
Source: PLoS Comput Biol. 2021 Sep 27;17(9):e1009450. doi: 10.1371/journal.pcbi.1009450 (PMC8523068; doi:10.1371/journal.pcbi.1009450)
Supplement: S6 File — (XLSX) [file pcbi.1009450.s010.xlsx]

## Sheet: Annotation_matrix
			Cancer type
			PULM	MEL	OSA	BLSA	TLSA
#	term	category	module 1	module 2	module 3	module 4	module 5	# Modules	BH corrected p value		Annotation statistics
1	GO:0005925~focal adhesion	GO_CC	1	1	1	1	1	5	0.00554		Number of modules/cancers	Number of annotations
2	GO:0005829~cytosol	GO_CC	1	1	0	1	1	4	1.64e-05		5	1
3	GO:0070062~extracellular exosome	GO_CC	1	1	1	1	0	4	0.00871		4	3
4	GO:0016020~membrane	GO_CC	1	0	1	1	1	4	0.0104		3	8
5	GO:0005515~protein binding	GO_MF	0	1	0	1	1	3	2.81e-07		2	35
6	GO:0005524~ATP binding	GO_MF	0	1	0	1	1	3	0.00483		1	279
7	GO:0005096~GTPase activator activity	GO_MF	1	1	0	0	1	3	0.00965
8	GO:0007165~signal transduction	GO_BP	1	1	0	0	1	3	0.0232
9	GO:0005737~cytoplasm	GO_CC	0	1	0	1	1	3	0.0239
10	GO:0016477~cell migration	GO_BP	1	1	0	0	1	3	0.0285
11	GO:0005794~Golgi apparatus	GO_CC	1	1	1	0	0	3	0.0382
12	GO:0005886~plasma membrane	GO_CC	1	0	1	0	1	3	0.0493
13	GO:0030198~extracellular matrix organization	GO_BP	1	0	1	0	0	2	1.04e-09
14	GO:0007155~cell adhesion	GO_BP	1	0	1	0	0	2	4.45e-07
15	GO:0005654~nucleoplasm	GO_CC	0	0	0	1	1	2	4.73e-05
16	GO:0005789~endoplasmic reticulum membrane	GO_CC	1	0	1	0	0	2	0.000373
17	GO:0035556~intracellular signal transduction	GO_BP	0	0	0	1	1	2	0.000464
18	GO:0031234~extrinsic component of cytoplasmic side of plasma membrane	GO_CC	0	1	0	0	1	2	0.0016
19	GO:0005634~nucleus	GO_CC	0	0	0	1	1	2	0.00171
20	GO:0005913~cell-cell adherens junction	GO_CC	1	1	0	0	0	2	0.00316
21	GO:0009986~cell surface	GO_CC	1	0	1	0	0	2	0.00328
22	GO:0001525~angiogenesis	GO_BP	0	1	1	0	0	2	0.00332
23	GO:0098609~cell-cell adhesion	GO_BP	1	1	0	0	0	2	0.00426
24	GO:0007160~cell-matrix adhesion	GO_BP	1	0	1	0	0	2	0.00453
25	hsa04360:Axon guidance	KEGG	0	1	1	0	0	2	0.00479
26	GO:0050853~B cell receptor signaling pathway	GO_BP	0	0	0	1	1	2	0.00483
27	hsa04512:ECM-receptor interaction	KEGG	1	0	1	0	0	2	0.00504
28	GO:0043547~positive regulation of GTPase activity	GO_BP	1	0	0	0	1	2	0.00504
29	GO:0008360~regulation of cell shape	GO_BP	1	0	0	0	1	2	0.00533
30	GO:0098641~cadherin binding involved in cell-cell adhesion	GO_MF	1	1	0	0	0	2	0.00561
31	GO:0005622~intracellular	GO_CC	0	0	0	1	1	2	0.0152
32	GO:0001649~osteoblast differentiation	GO_BP	0	0	1	1	0	2	0.0167
33	GO:0005783~endoplasmic reticulum	GO_CC	1	0	1	0	0	2	0.0211
34	GO:0007229~integrin-mediated signaling pathway	GO_BP	1	0	1	0	0	2	0.0218
35	GO:0007173~epidermal growth factor receptor signaling pathway	GO_BP	1	0	0	0	1	2	0.0239
36	GO:0019903~protein phosphatase binding	GO_MF	1	0	0	0	1	2	0.0288
37	GO:0005938~cell cortex	GO_CC	0	1	0	0	1	2	0.0297
38	GO:0000139~Golgi membrane	GO_CC	1	0	1	0	0	2	0.0367
39	GO:0045121~membrane raft	GO_CC	0	0	0	1	1	2	0.0368
40	GO:0016192~vesicle-mediated transport	GO_BP	1	1	0	0	0	2	0.0374
41	GO:0071364~cellular response to epidermal growth factor stimulus	GO_BP	1	0	0	0	1	2	0.0417
42	GO:0015629~actin cytoskeleton	GO_CC	0	1	1	0	0	2	0.0444
43	GO:0005856~cytoskeleton	GO_CC	0	1	1	0	0	2	0.0445
44	GO:0031410~cytoplasmic vesicle	GO_CC	1	1	0	0	0	2	0.0452
45	GO:0001657~ureteric bud development	GO_BP	1	0	1	0	0	2	0.0471
46	GO:0030027~lamellipodium	GO_CC	0	1	0	0	1	2	0.0472
47	GO:0019886~antigen processing and presentation of exogenous peptide antigen via MHC class II	GO_BP	0	1	1	0	0	2	0.0481
48	GO:0005764~lysosome	GO_CC	1	0	0	0	0	1	0.000179
49	GO:0016021~integral component of membrane	GO_CC	1	0	0	0	0	1	0.000188
50	GO:0043129~surfactant homeostasis	GO_BP	1	0	0	0	0	1	0.000796
51	GO:1903553~positive regulation of extracellular exosome assembly	GO_BP	1	0	0	0	0	1	0.00375
52	hsa04142:Lysosome	KEGG	1	0	0	0	0	1	0.00554
53	GO:0034260~negative regulation of GTPase activity	GO_BP	1	0	0	0	0	1	0.00636
54	GO:0097208~alveolar lamellar body	GO_CC	1	0	0	0	0	1	0.00668
55	hsa04520:Adherens junction	KEGG	1	0	0	0	0	1	0.00949
56	GO:0030117~membrane coat	GO_CC	1	0	0	0	0	1	0.00992
57	hsa01100:Metabolic pathways	KEGG	1	0	0	0	0	1	0.012
58	GO:0055114~oxidation-reduction process	GO_BP	1	0	0	0	0	1	0.0147
59	GO:0016324~apical plasma membrane	GO_CC	1	0	0	0	0	1	0.0167
60	hsa04530:Tight junction	KEGG	1	0	0	0	0	1	0.0167
61	GO:0016337~single organismal cell-cell adhesion	GO_BP	1	0	0	0	0	1	0.0175
62	GO:0055088~lipid homeostasis	GO_BP	1	0	0	0	0	1	0.0231
63	GO:0006629~lipid metabolic process	GO_BP	1	0	0	0	0	1	0.0239
64	GO:1903543~positive regulation of exosomal secretion	GO_BP	1	0	0	0	0	1	0.0248
65	GO:0090002~establishment of protein localization to plasma membrane	GO_BP	1	0	0	0	0	1	0.0254
66	GO:0051019~mitogen-activated protein kinase binding	GO_MF	1	0	0	0	0	1	0.0303
67	GO:0010976~positive regulation of neuron projection development	GO_BP	1	0	0	0	0	1	0.0334
68	GO:0005006~epidermal growth factor-activated receptor activity	GO_MF	1	0	0	0	0	1	0.0337
69	GO:0006491~N-glycan processing	GO_BP	1	0	0	0	0	1	0.0339
70	GO:0051056~regulation of small GTPase mediated signal transduction	GO_BP	1	0	0	0	0	1	0.0339
71	hsa04810:Regulation of actin cytoskeleton	KEGG	1	0	0	0	0	1	0.0372
72	GO:0031430~M band	GO_CC	1	0	0	0	0	1	0.0377
73	hsa01212:Fatty acid metabolism	KEGG	1	0	0	0	0	1	0.0381
74	GO:0005743~mitochondrial inner membrane	GO_CC	1	0	0	0	0	1	0.0429
75	GO:0000293~ferric-chelate reductase activity	GO_MF	1	0	0	0	0	1	0.0436
76	GO:0043236~laminin binding	GO_MF	1	0	0	0	0	1	0.0437
77	GO:0051537~2 iron, 2 sulfur cluster binding	GO_MF	1	0	0	0	0	1	0.0437
78	GO:0005178~integrin binding	GO_MF	1	0	0	0	0	1	0.0454
79	GO:0005759~mitochondrial matrix	GO_CC	1	0	0	0	0	1	0.0455
80	GO:0019901~protein kinase binding	GO_MF	1	0	0	0	0	1	0.046
81	GO:0005765~lysosomal membrane	GO_CC	1	0	0	0	0	1	0.0471
82	GO:0007029~endoplasmic reticulum organization	GO_BP	1	0	0	0	0	1	0.0471
83	GO:0050660~flavin adenine dinucleotide binding	GO_MF	1	0	0	0	0	1	0.0471
84	GO:0001948~glycoprotein binding	GO_MF	1	0	0	0	0	1	0.0475
85	GO:0043087~regulation of GTPase activity	GO_BP	1	0	0	0	0	1	0.0479
86	GO:0051384~response to glucocorticoid	GO_BP	1	0	0	0	0	1	0.0479
87	GO:0008454~alpha-1,3-mannosylglycoprotein 4-beta-N-acetylglucosaminyltransferase activity	GO_MF	1	0	0	0	0	1	0.0491
88	GO:0030426~growth cone	GO_CC	1	0	0	0	0	1	0.0491
89	GO:0033631~cell-cell adhesion mediated by integrin	GO_BP	1	0	0	0	0	1	0.0491
90	GO:0070053~thrombospondin receptor activity	GO_MF	1	0	0	0	0	1	0.0491
91	GO:0070574~cadmium ion transmembrane transport	GO_BP	1	0	0	0	0	1	0.0491
92	hsa04514:Cell adhesion molecules (CAMs)	KEGG	1	0	0	0	0	1	0.0497
93	hsa05100:Bacterial invasion of epithelial cells	KEGG	0	1	0	0	0	1	0.000603
94	GO:0010761~fibroblast migration	GO_BP	0	1	0	0	0	1	0.00124
95	hsa04915:Estrogen signaling pathway	KEGG	0	1	0	0	0	1	0.00171
96	GO:0005905~clathrin-coated pit	GO_CC	0	1	0	0	0	1	0.00172
97	GO:0003779~actin binding	GO_MF	0	1	0	0	0	1	0.00178
98	GO:0030516~regulation of axon extension	GO_BP	0	1	0	0	0	1	0.00218
99	GO:0030659~cytoplasmic vesicle membrane	GO_CC	0	1	0	0	0	1	0.00218
100	GO:0051016~barbed-end actin filament capping	GO_BP	0	1	0	0	0	1	0.00255
101	GO:0051015~actin filament binding	GO_MF	0	1	0	0	0	1	0.0033
102	GO:0010499~proteasomal ubiquitin-independent protein catabolic process	GO_BP	0	1	0	0	0	1	0.00338
103	GO:0000226~microtubule cytoskeleton organization	GO_BP	0	1	0	0	0	1	0.00483
104	GO:0003777~microtubule motor activity	GO_MF	0	1	0	0	0	1	0.00668
105	GO:0007018~microtubule-based movement	GO_BP	0	1	0	0	0	1	0.00721
106	GO:0005871~kinesin complex	GO_CC	0	1	0	0	0	1	0.00739
107	GO:0008017~microtubule binding	GO_MF	0	1	0	0	0	1	0.00747
108	GO:0015630~microtubule cytoskeleton	GO_CC	0	1	0	0	0	1	0.00965
109	GO:0048008~platelet-derived growth factor receptor signaling pathway	GO_BP	0	1	0	0	0	1	0.0114
110	hsa04071:Sphingolipid signaling pathway	KEGG	0	1	0	0	0	1	0.0123
111	GO:0005813~centrosome	GO_CC	0	1	0	0	0	1	0.0135
112	GO:0005874~microtubule	GO_CC	0	1	0	0	0	1	0.0138
113	hsa04012:ErbB signaling pathway	KEGG	0	1	0	0	0	1	0.0177
114	GO:0030054~cell junction	GO_CC	0	1	0	0	0	1	0.0198
115	GO:0031103~axon regeneration	GO_BP	0	1	0	0	0	1	0.0217
116	GO:0032588~trans-Golgi network membrane	GO_CC	0	1	0	0	0	1	0.0224
117	GO:0070588~calcium ion transmembrane transport	GO_BP	0	1	0	0	0	1	0.0224
118	GO:0014069~postsynaptic density	GO_CC	0	1	0	0	0	1	0.0239
119	GO:0043005~neuron projection	GO_CC	0	1	0	0	0	1	0.0239
120	hsa05142:Chagas disease (American trypanosomiasis)	KEGG	0	1	0	0	0	1	0.0257
121	GO:0030154~cell differentiation	GO_BP	0	1	0	0	0	1	0.0266
122	GO:0031532~actin cytoskeleton reorganization	GO_BP	0	1	0	0	0	1	0.0266
123	GO:0046716~muscle cell cellular homeostasis	GO_BP	0	1	0	0	0	1	0.0298
124	GO:0051298~centrosome duplication	GO_BP	0	1	0	0	0	1	0.0298
125	GO:0000805~X chromosome	GO_CC	0	1	0	0	0	1	0.0312
126	GO:0000806~Y chromosome	GO_CC	0	1	0	0	0	1	0.0312
127	GO:0043197~dendritic spine	GO_CC	0	1	0	0	0	1	0.0312
128	GO:0042470~melanosome	GO_CC	0	1	0	0	0	1	0.0317
129	GO:0030136~clathrin-coated vesicle	GO_CC	0	1	0	0	0	1	0.0329
130	hsa04722:Neurotrophin signaling pathway	KEGG	0	1	0	0	0	1	0.0336
131	GO:0004674~protein serine/threonine kinase activity	GO_MF	0	1	0	0	0	1	0.0346
132	hsa05200:Pathways in cancer	KEGG	0	1	0	0	0	1	0.0352
133	GO:0019904~protein domain specific binding	GO_MF	0	1	0	0	0	1	0.0377
134	hsa04728:Dopaminergic synapse	KEGG	0	1	0	0	0	1	0.0377
135	GO:0007010~cytoskeleton organization	GO_BP	0	1	0	0	0	1	0.0432
136	hsa04261:Adrenergic signaling in cardiomyocytes	KEGG	0	1	0	0	0	1	0.0444
137	GO:0007568~aging	GO_BP	0	1	0	0	0	1	0.0454
138	GO:0045202~synapse	GO_CC	0	1	0	0	0	1	0.0471
139	GO:0005262~calcium channel activity	GO_MF	0	1	0	0	0	1	0.0472
140	GO:0051017~actin filament bundle assembly	GO_BP	0	1	0	0	0	1	0.0478
141	GO:0060325~face morphogenesis	GO_BP	0	1	0	0	0	1	0.0478
142	hsa04914:Progesterone-mediated oocyte maturation	KEGG	0	1	0	0	0	1	0.0479
143	GO:0016235~aggresome	GO_CC	0	1	0	0	0	1	0.0491
144	GO:0030496~midbody	GO_CC	0	1	0	0	0	1	0.0491
145	GO:0043025~neuronal cell body	GO_CC	0	1	0	0	0	1	0.0491
146	GO:0005578~proteinaceous extracellular matrix	GO_CC	0	0	1	0	0	1	1.38e-11
147	GO:0005518~collagen binding	GO_MF	0	0	1	0	0	1	7.94e-07
148	GO:0030199~collagen fibril organization	GO_BP	0	0	1	0	0	1	8.19e-07
149	GO:0005788~endoplasmic reticulum lumen	GO_CC	0	0	1	0	0	1	1.65e-06
150	GO:0005581~collagen trimer	GO_CC	0	0	1	0	0	1	1.64e-05
151	GO:0005615~extracellular space	GO_CC	0	0	1	0	0	1	0.000224
152	GO:0031012~extracellular matrix	GO_CC	0	0	1	0	0	1	0.000407
153	hsa04510:Focal adhesion	KEGG	0	0	1	0	0	1	0.000966
154	GO:0001501~skeletal system development	GO_BP	0	0	1	0	0	1	0.00138
155	GO:0008201~heparin binding	GO_MF	0	0	1	0	0	1	0.0022
156	GO:0005576~extracellular region	GO_CC	0	0	1	0	0	1	0.00222
157	GO:0001503~ossification	GO_BP	0	0	1	0	0	1	0.0032
158	GO:0043235~receptor complex	GO_CC	0	0	1	0	0	1	0.00332
159	GO:0005509~calcium ion binding	GO_MF	0	0	1	0	0	1	0.00384
160	GO:0030574~collagen catabolic process	GO_BP	0	0	1	0	0	1	0.00737
161	GO:0030127~COPII vesicle coat	GO_CC	0	0	1	0	0	1	0.00919
162	GO:0004714~transmembrane receptor protein tyrosine kinase activity	GO_MF	0	0	1	0	0	1	0.0109
163	GO:0061077~chaperone-mediated protein folding	GO_BP	0	0	1	0	0	1	0.0113
164	GO:0035385~Roundabout signaling pathway	GO_BP	0	0	1	0	0	1	0.0123
165	hsa04151:PI3K-Akt signaling pathway	KEGG	0	0	1	0	0	1	0.0124
166	GO:0005614~interstitial matrix	GO_CC	0	0	1	0	0	1	0.0131
167	GO:0007507~heart development	GO_BP	0	0	1	0	0	1	0.0131
168	GO:0060348~bone development	GO_BP	0	0	1	0	0	1	0.0138
169	GO:0032870~cellular response to hormone stimulus	GO_BP	0	0	1	0	0	1	0.0158
170	GO:0012507~ER to Golgi transport vesicle membrane	GO_CC	0	0	1	0	0	1	0.0201
171	GO:0030500~regulation of bone mineralization	GO_BP	0	0	1	0	0	1	0.0216
172	GO:0035904~aorta development	GO_BP	0	0	1	0	0	1	0.0216
173	GO:0005528~FK506 binding	GO_MF	0	0	1	0	0	1	0.0231
174	GO:0031418~L-ascorbic acid binding	GO_MF	0	0	1	0	0	1	0.0239
175	GO:0050772~positive regulation of axonogenesis	GO_BP	0	0	1	0	0	1	0.0248
176	GO:0051216~cartilage development	GO_BP	0	0	1	0	0	1	0.0253
177	GO:0045669~positive regulation of osteoblast differentiation	GO_BP	0	0	1	0	0	1	0.0259
178	GO:0048208~COPII vesicle coating	GO_BP	0	0	1	0	0	1	0.0266
179	GO:0050925~negative regulation of negative chemotaxis	GO_BP	0	0	1	0	0	1	0.0283
180	GO:0045880~positive regulation of smoothened signaling pathway	GO_BP	0	0	1	0	0	1	0.0288
181	hsa00514:Other types of O-glycan biosynthesis	KEGG	0	0	1	0	0	1	0.0288
182	hsa04014:Ras signaling pathway	KEGG	0	0	1	0	0	1	0.0302
183	GO:0031214~biomineral tissue development	GO_BP	0	0	1	0	0	1	0.0303
184	GO:0006457~protein folding	GO_BP	0	0	1	0	0	1	0.0308
185	GO:0002053~positive regulation of mesenchymal cell proliferation	GO_BP	0	0	1	0	0	1	0.0312
186	GO:0005516~calmodulin binding	GO_MF	0	0	1	0	0	1	0.0312
187	hsa04141:Protein processing in endoplasmic reticulum	KEGG	0	0	1	0	0	1	0.0313
188	GO:0008305~integrin complex	GO_CC	0	0	1	0	0	1	0.0314
189	GO:0042802~identical protein binding	GO_MF	0	0	1	0	0	1	0.0319
190	GO:0016055~Wnt signaling pathway	GO_BP	0	0	1	0	0	1	0.033
191	GO:0008475~procollagen-lysine 5-dioxygenase activity	GO_MF	0	0	1	0	0	1	0.0339
192	GO:0050211~procollagen galactosyltransferase activity	GO_MF	0	0	1	0	0	1	0.0339
193	GO:0061364~apoptotic process involved in luteolysis	GO_BP	0	0	1	0	0	1	0.035
194	GO:0043542~endothelial cell migration	GO_BP	0	0	1	0	0	1	0.0351
195	GO:0030334~regulation of cell migration	GO_BP	0	0	1	0	0	1	0.0353
196	GO:0002474~antigen processing and presentation of peptide antigen via MHC class I	GO_BP	0	0	1	0	0	1	0.0367
197	GO:0031941~filamentous actin	GO_CC	0	0	1	0	0	1	0.0368
198	GO:0005604~basement membrane	GO_CC	0	0	1	0	0	1	0.0375
199	GO:0071526~semaphorin-plexin signaling pathway	GO_BP	0	0	1	0	0	1	0.0413
200	GO:0016199~axon midline choice point recognition	GO_BP	0	0	1	0	0	1	0.0424
201	GO:0098639~collagen binding involved in cell-matrix adhesion	GO_MF	0	0	1	0	0	1	0.0468
202	GO:0010811~positive regulation of cell-substrate adhesion	GO_BP	0	0	1	0	0	1	0.0471
203	GO:0070100~negative regulation of chemokine-mediated signaling pathway	GO_BP	0	0	1	0	0	1	0.0471
204	GO:0018108~peptidyl-tyrosine phosphorylation	GO_BP	0	0	1	0	0	1	0.0473
205	hsa05414:Dilated cardiomyopathy	KEGG	0	0	1	0	0	1	0.0478
206	GO:0005796~Golgi lumen	GO_CC	0	0	1	0	0	1	0.0491
207	GO:0007156~homophilic cell adhesion via plasma membrane adhesion molecules	GO_BP	0	0	1	0	0	1	0.0491
208	GO:0016363~nuclear matrix	GO_CC	0	0	1	0	0	1	0.0491
209	GO:0045545~syndecan binding	GO_MF	0	0	1	0	0	1	0.0491
210	GO:1904929~coreceptor activity involved in Wnt signaling pathway, planar cell polarity pathway	GO_MF	0	0	1	0	0	1	0.0491
211	GO:0006364~rRNA processing	GO_BP	0	0	0	1	0	1	1.38e-11
212	GO:0006413~translational initiation	GO_BP	0	0	0	1	0	1	3.56e-10
213	GO:0006614~SRP-dependent cotranslational protein targeting to membrane	GO_BP	0	0	0	1	0	1	1.19e-07
214	GO:0044822~poly(A) RNA binding	GO_MF	0	0	0	1	0	1	2.93e-07
215	GO:0019083~viral transcription	GO_BP	0	0	0	1	0	1	3.21e-07
216	GO:0000184~nuclear-transcribed mRNA catabolic process, nonsense-mediated decay	GO_BP	0	0	0	1	0	1	4.45e-07
217	hsa03010:Ribosome	KEGG	0	0	0	1	0	1	7.16e-07
218	GO:0003735~structural constituent of ribosome	GO_MF	0	0	0	1	0	1	1.87e-06
219	GO:0006412~translation	GO_BP	0	0	0	1	0	1	8.23e-06
220	GO:0022627~cytosolic small ribosomal subunit	GO_CC	0	0	0	1	0	1	1.18e-05
221	GO:0005840~ribosome	GO_CC	0	0	0	1	0	1	2.76e-05
222	GO:0015935~small ribosomal subunit	GO_CC	0	0	0	1	0	1	3.3e-05
223	GO:0003723~RNA binding	GO_MF	0	0	0	1	0	1	0.000252
224	GO:0005730~nucleolus	GO_CC	0	0	0	1	0	1	0.00132
225	hsa04662:B cell receptor signaling pathway	KEGG	0	0	0	1	0	1	0.00255
226	GO:0050732~negative regulation of peptidyl-tyrosine phosphorylation	GO_BP	0	0	0	1	0	1	0.00345
227	GO:0042274~ribosomal small subunit biogenesis	GO_BP	0	0	0	1	0	1	0.00588
228	GO:0022625~cytosolic large ribosomal subunit	GO_CC	0	0	0	1	0	1	0.00618
229	GO:0001731~formation of translation preinitiation complex	GO_BP	0	0	0	1	0	1	0.0101
230	GO:0002181~cytoplasmic translation	GO_BP	0	0	0	1	0	1	0.0113
231	GO:0030687~preribosome, large subunit precursor	GO_CC	0	0	0	1	0	1	0.0123
232	GO:0032040~small-subunit processome	GO_CC	0	0	0	1	0	1	0.0156
233	GO:0006446~regulation of translational initiation	GO_BP	0	0	0	1	0	1	0.018
234	GO:0071139~resolution of recombination intermediates	GO_BP	0	0	0	1	0	1	0.0224
235	GO:0030529~intracellular ribonucleoprotein complex	GO_CC	0	0	0	1	0	1	0.0234
236	GO:0003743~translation initiation factor activity	GO_MF	0	0	0	1	0	1	0.0311
237	GO:0072673~lamellipodium morphogenesis	GO_BP	0	0	0	1	0	1	0.0326
238	GO:0032045~guanyl-nucleotide exchange factor complex	GO_CC	0	0	0	1	0	1	0.0339
239	GO:0050869~negative regulation of B cell activation	GO_BP	0	0	0	1	0	1	0.0355
240	GO:2000304~positive regulation of ceramide biosynthetic process	GO_BP	0	0	0	1	0	1	0.0421
241	GO:0030686~90S preribosome	GO_CC	0	0	0	1	0	1	0.0451
242	GO:0004672~protein kinase activity	GO_MF	0	0	0	1	0	1	0.0468
243	GO:0001784~phosphotyrosine binding	GO_MF	0	0	0	1	0	1	0.0486
244	GO:0000460~maturation of 5.8S rRNA	GO_BP	0	0	0	1	0	1	0.0491
245	GO:0050852~T cell receptor signaling pathway	GO_BP	0	0	0	0	1	1	2.72e-07
246	hsa04660:T cell receptor signaling pathway	KEGG	0	0	0	0	1	1	2.75e-06
247	hsa04070:Phosphatidylinositol signaling system	KEGG	0	0	0	0	1	1	0.000165
248	GO:0018024~histone-lysine N-methyltransferase activity	GO_MF	0	0	0	0	1	1	0.000244
249	GO:0004715~non-membrane spanning protein tyrosine kinase activity	GO_MF	0	0	0	0	1	1	0.000464
250	GO:0030168~platelet activation	GO_BP	0	0	0	0	1	1	0.000564
251	GO:0045893~positive regulation of transcription, DNA-templated	GO_BP	0	0	0	0	1	1	0.00124
252	GO:0038083~peptidyl-tyrosine autophosphorylation	GO_BP	0	0	0	0	1	1	0.00222
253	hsa04650:Natural killer cell mediated cytotoxicity	KEGG	0	0	0	0	1	1	0.00241
254	hsa05166:HTLV-I infection	KEGG	0	0	0	0	1	1	0.00286
255	GO:0014066~regulation of phosphatidylinositol 3-kinase signaling	GO_BP	0	0	0	0	1	1	0.00302
256	GO:0050900~leukocyte migration	GO_BP	0	0	0	0	1	1	0.0033
257	GO:0042110~T cell activation	GO_BP	0	0	0	0	1	1	0.00336
258	GO:0042608~T cell receptor binding	GO_MF	0	0	0	0	1	1	0.00455
259	GO:0007169~transmembrane receptor protein tyrosine kinase signaling pathway	GO_BP	0	0	0	0	1	1	0.00554
260	GO:0050862~positive regulation of T cell receptor signaling pathway	GO_BP	0	0	0	0	1	1	0.00677
261	GO:0003682~chromatin binding	GO_MF	0	0	0	0	1	1	0.00754
262	GO:0046339~diacylglycerol metabolic process	GO_BP	0	0	0	0	1	1	0.0081
263	GO:0048096~chromatin-mediated maintenance of transcription	GO_BP	0	0	0	0	1	1	0.0081
264	hsa00310:Lysine degradation	KEGG	0	0	0	0	1	1	0.00849
265	GO:0008134~transcription factor binding	GO_MF	0	0	0	0	1	1	0.0104
266	GO:0004143~diacylglycerol kinase activity	GO_MF	0	0	0	0	1	1	0.0113
267	GO:0038095~Fc-epsilon receptor signaling pathway	GO_BP	0	0	0	0	1	1	0.0123
268	GO:0046834~lipid phosphorylation	GO_BP	0	0	0	0	1	1	0.0123
269	GO:0031295~T cell costimulation	GO_BP	0	0	0	0	1	1	0.0124
270	GO:0016301~kinase activity	GO_MF	0	0	0	0	1	1	0.0135
271	GO:0030335~positive regulation of cell migration	GO_BP	0	0	0	0	1	1	0.0135
272	GO:0051209~release of sequestered calcium ion into cytosol	GO_BP	0	0	0	0	1	1	0.0135
273	hsa05161:Hepatitis B	KEGG	0	0	0	0	1	1	0.0142
274	GO:0003713~transcription coactivator activity	GO_MF	0	0	0	0	1	1	0.0149
275	GO:0004713~protein tyrosine kinase activity	GO_MF	0	0	0	0	1	1	0.0149
276	GO:0045860~positive regulation of protein kinase activity	GO_BP	0	0	0	0	1	1	0.0175
277	hsa00562:Inositol phosphate metabolism	KEGG	0	0	0	0	1	1	0.018
278	GO:0002250~adaptive immune response	GO_BP	0	0	0	0	1	1	0.0201
279	GO:0001891~phagocytic cup	GO_CC	0	0	0	0	1	1	0.0217
280	GO:0042800~histone methyltransferase activity (H3-K4 specific)	GO_MF	0	0	0	0	1	1	0.0218
281	GO:0035064~methylated histone binding	GO_MF	0	0	0	0	1	1	0.0224
282	GO:0045944~positive regulation of transcription from RNA polymerase II promoter	GO_BP	0	0	0	0	1	1	0.0224
283	GO:0005070~SH3/SH2 adaptor activity	GO_MF	0	0	0	0	1	1	0.0239
284	GO:0030101~natural killer cell activation	GO_BP	0	0	0	0	1	1	0.0239
285	GO:0045087~innate immune response	GO_BP	0	0	0	0	1	1	0.0239
286	GO:0051568~histone H3-K4 methylation	GO_BP	0	0	0	0	1	1	0.0239
287	GO:0005911~cell-cell junction	GO_CC	0	0	0	0	1	1	0.0248
288	GO:0006661~phosphatidylinositol biosynthetic process	GO_BP	0	0	0	0	1	1	0.0248
289	GO:0009967~positive regulation of signal transduction	GO_BP	0	0	0	0	1	1	0.0269
290	hsa04380:Osteoclast differentiation	KEGG	0	0	0	0	1	1	0.0269
291	GO:0016569~covalent chromatin modification	GO_BP	0	0	0	0	1	1	0.0282
292	GO:0042610~CD8 receptor binding	GO_MF	0	0	0	0	1	1	0.0285
293	GO:0006351~transcription, DNA-templated	GO_BP	0	0	0	0	1	1	0.0288
294	GO:0006468~protein phosphorylation	GO_BP	0	0	0	0	1	1	0.0291
295	hsa04062:Chemokine signaling pathway	KEGG	0	0	0	0	1	1	0.0294
296	GO:0001816~cytokine production	GO_BP	0	0	0	0	1	1	0.0305
297	GO:0002039~p53 binding	GO_MF	0	0	0	0	1	1	0.0312
298	GO:0000790~nuclear chromatin	GO_CC	0	0	0	0	1	1	0.0318
299	GO:0042127~regulation of cell proliferation	GO_BP	0	0	0	0	1	1	0.033
300	hsa04630:Jak-STAT signaling pathway	KEGG	0	0	0	0	1	1	0.0337
301	GO:0050690~regulation of defense response to virus by virus	GO_BP	0	0	0	0	1	1	0.0339
302	hsa05231:Choline metabolism in cancer	KEGG	0	0	0	0	1	1	0.0366
303	GO:0030217~T cell differentiation	GO_BP	0	0	0	0	1	1	0.0368
304	GO:0007205~protein kinase C-activating G-protein coupled receptor signaling pathway	GO_BP	0	0	0	0	1	1	0.038
305	GO:0042100~B cell proliferation	GO_BP	0	0	0	0	1	1	0.0398
306	GO:0007166~cell surface receptor signaling pathway	GO_BP	0	0	0	0	1	1	0.0413
307	GO:1904382~mannose trimming involved in glycoprotein ERAD pathway	GO_BP	0	0	0	0	1	1	0.0425
308	GO:0032403~protein complex binding	GO_MF	0	0	0	0	1	1	0.0431
309	GO:0005102~receptor binding	GO_MF	0	0	0	0	1	1	0.0437
310	GO:0004386~helicase activity	GO_MF	0	0	0	0	1	1	0.0454
311	GO:0005768~endosome	GO_CC	0	0	0	0	1	1	0.0454
312	GO:0001104~RNA polymerase II transcription cofactor activity	GO_MF	0	0	0	0	1	1	0.046
313	hsa04670:Leukocyte transendothelial migration	KEGG	0	0	0	0	1	1	0.047
314	GO:0003700~transcription factor activity, sequence-specific DNA binding	GO_MF	0	0	0	0	1	1	0.0471
315	GO:0010452~histone H3-K36 methylation	GO_BP	0	0	0	0	1	1	0.0471
316	GO:0018027~peptidyl-lysine dimethylation	GO_BP	0	0	0	0	1	1	0.0471
317	GO:0045063~T-helper 1 cell differentiation	GO_BP	0	0	0	0	1	1	0.0471
318	hsa04664:Fc epsilon RI signaling pathway	KEGG	0	0	0	0	1	1	0.0471
319	GO:0042609~CD4 receptor binding	GO_MF	0	0	0	0	1	1	0.0472
320	GO:0042799~histone methyltransferase activity (H4-K20 specific)	GO_MF	0	0	0	0	1	1	0.0472
321	GO:0001102~RNA polymerase II activating transcription factor binding	GO_MF	0	0	0	0	1	1	0.0473
322	GO:0005057~receptor signaling protein activity	GO_MF	0	0	0	0	1	1	0.0491
323	GO:0016032~viral process	GO_BP	0	0	0	0	1	1	0.0491
324	GO:0046854~phosphatidylinositol phosphorylation	GO_BP	0	0	0	0	1	1	0.0491
325	GO:0090544~BAF-type complex	GO_CC	0	0	0	0	1	1	0.0491
326	GO:0000122~negative regulation of transcription from RNA polymerase II promoter	GO_BP	0	0	0	0	1	1	0.0497

## Sheet: GO_CC
			Cancer type
			PULM	MEL	OSA	BLSA	TLSA
#	term	category	module 1	module 2	module 3	module 4	module 5	# Modules	BH corrected p value
1	GO:0005925~focal adhesion	GO_CC	1	1	1	1	1	5	0.00554
2	GO:0070062~extracellular exosome	GO_CC	1	1	1	1	0	4	0.00871
3	GO:0005829~cytosol	GO_CC	1	1	0	1	1	4	1.64e-05
4	GO:0016020~membrane	GO_CC	1	0	1	1	1	4	0.0104
5	GO:0005794~Golgi apparatus	GO_CC	1	1	1	0	0	3	0.0382
9	GO:0005886~plasma membrane	GO_CC	1	0	1	0	1	3	0.0493
12	GO:0005737~cytoplasm	GO_CC	0	1	0	1	1	3	0.0239
13	GO:0005913~cell-cell adherens junction	GO_CC	1	1	0	0	0	2	0.00316
15	GO:0031410~cytoplasmic vesicle	GO_CC	1	1	0	0	0	2	0.0452
18	GO:0000139~Golgi membrane	GO_CC	1	0	1	0	0	2	0.0367
20	GO:0005783~endoplasmic reticulum	GO_CC	1	0	1	0	0	2	0.0211
21	GO:0005789~endoplasmic reticulum membrane	GO_CC	1	0	1	0	0	2	0.000373
25	GO:0009986~cell surface	GO_CC	1	0	1	0	0	2	0.00328
34	GO:0005856~cytoskeleton	GO_CC	0	1	1	0	0	2	0.0445
35	GO:0015629~actin cytoskeleton	GO_CC	0	1	1	0	0	2	0.0444
38	GO:0005938~cell cortex	GO_CC	0	1	0	0	1	2	0.0297
39	GO:0030027~lamellipodium	GO_CC	0	1	0	0	1	2	0.0472
40	GO:0031234~extrinsic component of cytoplasmic side of plasma membrane	GO_CC	0	1	0	0	1	2	0.0016
42	GO:0005622~intracellular	GO_CC	0	0	0	1	1	2	0.0152
43	GO:0005634~nucleus	GO_CC	0	0	0	1	1	2	0.00171
44	GO:0005654~nucleoplasm	GO_CC	0	0	0	1	1	2	4.73e-05
46	GO:0045121~membrane raft	GO_CC	0	0	0	1	1	2	0.0368
52	GO:0005743~mitochondrial inner membrane	GO_CC	1	0	0	0	0	1	0.0429
53	GO:0005759~mitochondrial matrix	GO_CC	1	0	0	0	0	1	0.0455
54	GO:0005764~lysosome	GO_CC	1	0	0	0	0	1	0.000179
55	GO:0005765~lysosomal membrane	GO_CC	1	0	0	0	0	1	0.0471
61	GO:0016021~integral component of membrane	GO_CC	1	0	0	0	0	1	0.000188
62	GO:0016324~apical plasma membrane	GO_CC	1	0	0	0	0	1	0.0167
65	GO:0030117~membrane coat	GO_CC	1	0	0	0	0	1	0.00992
66	GO:0030426~growth cone	GO_CC	1	0	0	0	0	1	0.0491
67	GO:0031430~M band	GO_CC	1	0	0	0	0	1	0.0377
83	GO:0097208~alveolar lamellar body	GO_CC	1	0	0	0	0	1	0.00668
94	GO:0000805~X chromosome	GO_CC	0	1	0	0	0	1	0.0312
95	GO:0000806~Y chromosome	GO_CC	0	1	0	0	0	1	0.0312
100	GO:0005813~centrosome	GO_CC	0	1	0	0	0	1	0.0135
101	GO:0005871~kinesin complex	GO_CC	0	1	0	0	0	1	0.00739
102	GO:0005874~microtubule	GO_CC	0	1	0	0	0	1	0.0138
103	GO:0005905~clathrin-coated pit	GO_CC	0	1	0	0	0	1	0.00172
110	GO:0014069~postsynaptic density	GO_CC	0	1	0	0	0	1	0.0239
111	GO:0015630~microtubule cytoskeleton	GO_CC	0	1	0	0	0	1	0.00965
112	GO:0016235~aggresome	GO_CC	0	1	0	0	0	1	0.0491
114	GO:0030054~cell junction	GO_CC	0	1	0	0	0	1	0.0198
115	GO:0030136~clathrin-coated vesicle	GO_CC	0	1	0	0	0	1	0.0329
117	GO:0030496~midbody	GO_CC	0	1	0	0	0	1	0.0491
119	GO:0030659~cytoplasmic vesicle membrane	GO_CC	0	1	0	0	0	1	0.00218
122	GO:0032588~trans-Golgi network membrane	GO_CC	0	1	0	0	0	1	0.0224
123	GO:0042470~melanosome	GO_CC	0	1	0	0	0	1	0.0317
124	GO:0043005~neuron projection	GO_CC	0	1	0	0	0	1	0.0239
125	GO:0043025~neuronal cell body	GO_CC	0	1	0	0	0	1	0.0491
126	GO:0043197~dendritic spine	GO_CC	0	1	0	0	0	1	0.0312
127	GO:0045202~synapse	GO_CC	0	1	0	0	0	1	0.0471
155	GO:0005576~extracellular region	GO_CC	0	0	1	0	0	1	0.00222
156	GO:0005578~proteinaceous extracellular matrix	GO_CC	0	0	1	0	0	1	1.38e-11
157	GO:0005581~collagen trimer	GO_CC	0	0	1	0	0	1	1.64e-05
158	GO:0005604~basement membrane	GO_CC	0	0	1	0	0	1	0.0375
159	GO:0005614~interstitial matrix	GO_CC	0	0	1	0	0	1	0.0131
160	GO:0005615~extracellular space	GO_CC	0	0	1	0	0	1	0.000224
161	GO:0005788~endoplasmic reticulum lumen	GO_CC	0	0	1	0	0	1	1.65e-06
162	GO:0005796~Golgi lumen	GO_CC	0	0	1	0	0	1	0.0491
167	GO:0008305~integrin complex	GO_CC	0	0	1	0	0	1	0.0314
170	GO:0012507~ER to Golgi transport vesicle membrane	GO_CC	0	0	1	0	0	1	0.0201
173	GO:0016363~nuclear matrix	GO_CC	0	0	1	0	0	1	0.0491
175	GO:0030127~COPII vesicle coat	GO_CC	0	0	1	0	0	1	0.00919
180	GO:0031012~extracellular matrix	GO_CC	0	0	1	0	0	1	0.000407
183	GO:0031941~filamentous actin	GO_CC	0	0	1	0	0	1	0.0368
188	GO:0043235~receptor complex	GO_CC	0	0	1	0	0	1	0.00332
220	GO:0005730~nucleolus	GO_CC	0	0	0	1	0	1	0.00132
221	GO:0005840~ribosome	GO_CC	0	0	0	1	0	1	2.76e-05
227	GO:0015935~small ribosomal subunit	GO_CC	0	0	0	1	0	1	3.3e-05
229	GO:0022625~cytosolic large ribosomal subunit	GO_CC	0	0	0	1	0	1	0.00618
230	GO:0022627~cytosolic small ribosomal subunit	GO_CC	0	0	0	1	0	1	1.18e-05
231	GO:0030529~intracellular ribonucleoprotein complex	GO_CC	0	0	0	1	0	1	0.0234
232	GO:0030686~90S preribosome	GO_CC	0	0	0	1	0	1	0.0451
233	GO:0030687~preribosome, large subunit precursor	GO_CC	0	0	0	1	0	1	0.0123
234	GO:0032040~small-subunit processome	GO_CC	0	0	0	1	0	1	0.0156
235	GO:0032045~guanyl-nucleotide exchange factor complex	GO_CC	0	0	0	1	0	1	0.0339
246	GO:0000790~nuclear chromatin	GO_CC	0	0	0	0	1	1	0.0318
250	GO:0001891~phagocytic cup	GO_CC	0	0	0	0	1	1	0.0217
263	GO:0005768~endosome	GO_CC	0	0	0	0	1	1	0.0454
264	GO:0005911~cell-cell junction	GO_CC	0	0	0	0	1	1	0.0248
312	GO:0090544~BAF-type complex	GO_CC	0	0	0	0	1	1	0.0491

## Sheet: GO_BP
			Cancer type
			PULM	MEL	OSA	BLSA	TLSA
#	term	category	module 1	module 2	module 3	module 4	module 5	# Modules	BH corrected p value
7	GO:0007165~signal transduction	GO_BP	1	1	0	0	1	3	0.0232
8	GO:0016477~cell migration	GO_BP	1	1	0	0	1	3	0.0285
14	GO:0016192~vesicle-mediated transport	GO_BP	1	1	0	0	0	2	0.0374
16	GO:0098609~cell-cell adhesion	GO_BP	1	1	0	0	0	2	0.00426
19	GO:0001657~ureteric bud development	GO_BP	1	0	1	0	0	2	0.0471
22	GO:0007155~cell adhesion	GO_BP	1	0	1	0	0	2	4.45e-07
23	GO:0007160~cell-matrix adhesion	GO_BP	1	0	1	0	0	2	0.00453
24	GO:0007229~integrin-mediated signaling pathway	GO_BP	1	0	1	0	0	2	0.0218
26	GO:0030198~extracellular matrix organization	GO_BP	1	0	1	0	0	2	1.04e-09
28	GO:0007173~epidermal growth factor receptor signaling pathway	GO_BP	1	0	0	0	1	2	0.0239
29	GO:0008360~regulation of cell shape	GO_BP	1	0	0	0	1	2	0.00533
31	GO:0043547~positive regulation of GTPase activity	GO_BP	1	0	0	0	1	2	0.00504
32	GO:0071364~cellular response to epidermal growth factor stimulus	GO_BP	1	0	0	0	1	2	0.0417
33	GO:0001525~angiogenesis	GO_BP	0	1	1	0	0	2	0.00332
36	GO:0019886~antigen processing and presentation of exogenous peptide antigen via MHC class II	GO_BP	0	1	1	0	0	2	0.0481
41	GO:0001649~osteoblast differentiation	GO_BP	0	0	1	1	0	2	0.0167
45	GO:0035556~intracellular signal transduction	GO_BP	0	0	0	1	1	2	0.000464
47	GO:0050853~B cell receptor signaling pathway	GO_BP	0	0	0	1	1	2	0.00483
56	GO:0006491~N-glycan processing	GO_BP	1	0	0	0	0	1	0.0339
57	GO:0006629~lipid metabolic process	GO_BP	1	0	0	0	0	1	0.0239
58	GO:0007029~endoplasmic reticulum organization	GO_BP	1	0	0	0	0	1	0.0471
60	GO:0010976~positive regulation of neuron projection development	GO_BP	1	0	0	0	0	1	0.0334
63	GO:0016337~single organismal cell-cell adhesion	GO_BP	1	0	0	0	0	1	0.0175
68	GO:0033631~cell-cell adhesion mediated by integrin	GO_BP	1	0	0	0	0	1	0.0491
69	GO:0034260~negative regulation of GTPase activity	GO_BP	1	0	0	0	0	1	0.00636
70	GO:0043087~regulation of GTPase activity	GO_BP	1	0	0	0	0	1	0.0479
71	GO:0043129~surfactant homeostasis	GO_BP	1	0	0	0	0	1	0.000796
75	GO:0051056~regulation of small GTPase mediated signal transduction	GO_BP	1	0	0	0	0	1	0.0339
76	GO:0051384~response to glucocorticoid	GO_BP	1	0	0	0	0	1	0.0479
78	GO:0055088~lipid homeostasis	GO_BP	1	0	0	0	0	1	0.0231
79	GO:0055114~oxidation-reduction process	GO_BP	1	0	0	0	0	1	0.0147
81	GO:0070574~cadmium ion transmembrane transport	GO_BP	1	0	0	0	0	1	0.0491
82	GO:0090002~establishment of protein localization to plasma membrane	GO_BP	1	0	0	0	0	1	0.0254
84	GO:1903543~positive regulation of exosomal secretion	GO_BP	1	0	0	0	0	1	0.0248
85	GO:1903553~positive regulation of extracellular exosome assembly	GO_BP	1	0	0	0	0	1	0.00375
93	GO:0000226~microtubule cytoskeleton organization	GO_BP	0	1	0	0	0	1	0.00483
104	GO:0007010~cytoskeleton organization	GO_BP	0	1	0	0	0	1	0.0432
105	GO:0007018~microtubule-based movement	GO_BP	0	1	0	0	0	1	0.00721
106	GO:0007568~aging	GO_BP	0	1	0	0	0	1	0.0454
108	GO:0010499~proteasomal ubiquitin-independent protein catabolic process	GO_BP	0	1	0	0	0	1	0.00338
109	GO:0010761~fibroblast migration	GO_BP	0	1	0	0	0	1	0.00124
116	GO:0030154~cell differentiation	GO_BP	0	1	0	0	0	1	0.0266
118	GO:0030516~regulation of axon extension	GO_BP	0	1	0	0	0	1	0.00218
120	GO:0031103~axon regeneration	GO_BP	0	1	0	0	0	1	0.0217
121	GO:0031532~actin cytoskeleton reorganization	GO_BP	0	1	0	0	0	1	0.0266
128	GO:0046716~muscle cell cellular homeostasis	GO_BP	0	1	0	0	0	1	0.0298
129	GO:0048008~platelet-derived growth factor receptor signaling pathway	GO_BP	0	1	0	0	0	1	0.0114
131	GO:0051016~barbed-end actin filament capping	GO_BP	0	1	0	0	0	1	0.00255
132	GO:0051017~actin filament bundle assembly	GO_BP	0	1	0	0	0	1	0.0478
133	GO:0051298~centrosome duplication	GO_BP	0	1	0	0	0	1	0.0298
134	GO:0060325~face morphogenesis	GO_BP	0	1	0	0	0	1	0.0478
135	GO:0070588~calcium ion transmembrane transport	GO_BP	0	1	0	0	0	1	0.0224
146	GO:0001501~skeletal system development	GO_BP	0	0	1	0	0	1	0.00138
147	GO:0001503~ossification	GO_BP	0	0	1	0	0	1	0.0032
148	GO:0002053~positive regulation of mesenchymal cell proliferation	GO_BP	0	0	1	0	0	1	0.0312
149	GO:0002474~antigen processing and presentation of peptide antigen via MHC class I	GO_BP	0	0	1	0	0	1	0.0367
163	GO:0006457~protein folding	GO_BP	0	0	1	0	0	1	0.0308
164	GO:0007156~homophilic cell adhesion via plasma membrane adhesion molecules	GO_BP	0	0	1	0	0	1	0.0491
165	GO:0007507~heart development	GO_BP	0	0	1	0	0	1	0.0131
169	GO:0010811~positive regulation of cell-substrate adhesion	GO_BP	0	0	1	0	0	1	0.0471
171	GO:0016055~Wnt signaling pathway	GO_BP	0	0	1	0	0	1	0.033
172	GO:0016199~axon midline choice point recognition	GO_BP	0	0	1	0	0	1	0.0424
174	GO:0018108~peptidyl-tyrosine phosphorylation	GO_BP	0	0	1	0	0	1	0.0473
176	GO:0030199~collagen fibril organization	GO_BP	0	0	1	0	0	1	8.19e-07
177	GO:0030334~regulation of cell migration	GO_BP	0	0	1	0	0	1	0.0353
178	GO:0030500~regulation of bone mineralization	GO_BP	0	0	1	0	0	1	0.0216
179	GO:0030574~collagen catabolic process	GO_BP	0	0	1	0	0	1	0.00737
181	GO:0031214~biomineral tissue development	GO_BP	0	0	1	0	0	1	0.0303
184	GO:0032870~cellular response to hormone stimulus	GO_BP	0	0	1	0	0	1	0.0158
185	GO:0035385~Roundabout signaling pathway	GO_BP	0	0	1	0	0	1	0.0123
186	GO:0035904~aorta development	GO_BP	0	0	1	0	0	1	0.0216
189	GO:0043542~endothelial cell migration	GO_BP	0	0	1	0	0	1	0.0351
191	GO:0045669~positive regulation of osteoblast differentiation	GO_BP	0	0	1	0	0	1	0.0259
192	GO:0045880~positive regulation of smoothened signaling pathway	GO_BP	0	0	1	0	0	1	0.0288
193	GO:0048208~COPII vesicle coating	GO_BP	0	0	1	0	0	1	0.0266
195	GO:0050772~positive regulation of axonogenesis	GO_BP	0	0	1	0	0	1	0.0248
196	GO:0050925~negative regulation of negative chemotaxis	GO_BP	0	0	1	0	0	1	0.0283
197	GO:0051216~cartilage development	GO_BP	0	0	1	0	0	1	0.0253
198	GO:0060348~bone development	GO_BP	0	0	1	0	0	1	0.0138
199	GO:0061077~chaperone-mediated protein folding	GO_BP	0	0	1	0	0	1	0.0113
200	GO:0061364~apoptotic process involved in luteolysis	GO_BP	0	0	1	0	0	1	0.035
201	GO:0070100~negative regulation of chemokine-mediated signaling pathway	GO_BP	0	0	1	0	0	1	0.0471
202	GO:0071526~semaphorin-plexin signaling pathway	GO_BP	0	0	1	0	0	1	0.0413
211	GO:0000184~nuclear-transcribed mRNA catabolic process, nonsense-mediated decay	GO_BP	0	0	0	1	0	1	4.45e-07
212	GO:0000460~maturation of 5.8S rRNA	GO_BP	0	0	0	1	0	1	0.0491
213	GO:0001731~formation of translation preinitiation complex	GO_BP	0	0	0	1	0	1	0.0101
215	GO:0002181~cytoplasmic translation	GO_BP	0	0	0	1	0	1	0.0113
222	GO:0006364~rRNA processing	GO_BP	0	0	0	1	0	1	1.38e-11
223	GO:0006412~translation	GO_BP	0	0	0	1	0	1	8.23e-06
224	GO:0006413~translational initiation	GO_BP	0	0	0	1	0	1	3.56e-10
225	GO:0006446~regulation of translational initiation	GO_BP	0	0	0	1	0	1	0.018
226	GO:0006614~SRP-dependent cotranslational protein targeting to membrane	GO_BP	0	0	0	1	0	1	1.19e-07
228	GO:0019083~viral transcription	GO_BP	0	0	0	1	0	1	3.21e-07
236	GO:0042274~ribosomal small subunit biogenesis	GO_BP	0	0	0	1	0	1	0.00588
238	GO:0050732~negative regulation of peptidyl-tyrosine phosphorylation	GO_BP	0	0	0	1	0	1	0.00345
239	GO:0050869~negative regulation of B cell activation	GO_BP	0	0	0	1	0	1	0.0355
240	GO:0071139~resolution of recombination intermediates	GO_BP	0	0	0	1	0	1	0.0224
241	GO:0072673~lamellipodium morphogenesis	GO_BP	0	0	0	1	0	1	0.0326
242	GO:2000304~positive regulation of ceramide biosynthetic process	GO_BP	0	0	0	1	0	1	0.0421
245	GO:0000122~negative regulation of transcription from RNA polymerase II promoter	GO_BP	0	0	0	0	1	1	0.0497
249	GO:0001816~cytokine production	GO_BP	0	0	0	0	1	1	0.0305
252	GO:0002250~adaptive immune response	GO_BP	0	0	0	0	1	1	0.0201
265	GO:0006351~transcription, DNA-templated	GO_BP	0	0	0	0	1	1	0.0288
266	GO:0006468~protein phosphorylation	GO_BP	0	0	0	0	1	1	0.0291
267	GO:0006661~phosphatidylinositol biosynthetic process	GO_BP	0	0	0	0	1	1	0.0248
268	GO:0007166~cell surface receptor signaling pathway	GO_BP	0	0	0	0	1	1	0.0413
269	GO:0007169~transmembrane receptor protein tyrosine kinase signaling pathway	GO_BP	0	0	0	0	1	1	0.00554
270	GO:0007205~protein kinase C-activating G-protein coupled receptor signaling pathway	GO_BP	0	0	0	0	1	1	0.038
272	GO:0009967~positive regulation of signal transduction	GO_BP	0	0	0	0	1	1	0.0269
273	GO:0010452~histone H3-K36 methylation	GO_BP	0	0	0	0	1	1	0.0471
274	GO:0014066~regulation of phosphatidylinositol 3-kinase signaling	GO_BP	0	0	0	0	1	1	0.00302
275	GO:0016032~viral process	GO_BP	0	0	0	0	1	1	0.0491
277	GO:0016569~covalent chromatin modification	GO_BP	0	0	0	0	1	1	0.0282
279	GO:0018027~peptidyl-lysine dimethylation	GO_BP	0	0	0	0	1	1	0.0471
280	GO:0030101~natural killer cell activation	GO_BP	0	0	0	0	1	1	0.0239
281	GO:0030168~platelet activation	GO_BP	0	0	0	0	1	1	0.000564
282	GO:0030217~T cell differentiation	GO_BP	0	0	0	0	1	1	0.0368
283	GO:0030335~positive regulation of cell migration	GO_BP	0	0	0	0	1	1	0.0135
284	GO:0031295~T cell costimulation	GO_BP	0	0	0	0	1	1	0.0124
287	GO:0038083~peptidyl-tyrosine autophosphorylation	GO_BP	0	0	0	0	1	1	0.00222
288	GO:0038095~Fc-epsilon receptor signaling pathway	GO_BP	0	0	0	0	1	1	0.0123
289	GO:0042100~B cell proliferation	GO_BP	0	0	0	0	1	1	0.0398
290	GO:0042110~T cell activation	GO_BP	0	0	0	0	1	1	0.00336
291	GO:0042127~regulation of cell proliferation	GO_BP	0	0	0	0	1	1	0.033
297	GO:0045063~T-helper 1 cell differentiation	GO_BP	0	0	0	0	1	1	0.0471
298	GO:0045087~innate immune response	GO_BP	0	0	0	0	1	1	0.0239
299	GO:0045860~positive regulation of protein kinase activity	GO_BP	0	0	0	0	1	1	0.0175
300	GO:0045893~positive regulation of transcription, DNA-templated	GO_BP	0	0	0	0	1	1	0.00124
301	GO:0045944~positive regulation of transcription from RNA polymerase II promoter	GO_BP	0	0	0	0	1	1	0.0224
302	GO:0046339~diacylglycerol metabolic process	GO_BP	0	0	0	0	1	1	0.0081
303	GO:0046834~lipid phosphorylation	GO_BP	0	0	0	0	1	1	0.0123
304	GO:0046854~phosphatidylinositol phosphorylation	GO_BP	0	0	0	0	1	1	0.0491
305	GO:0048096~chromatin-mediated maintenance of transcription	GO_BP	0	0	0	0	1	1	0.0081
306	GO:0050690~regulation of defense response to virus by virus	GO_BP	0	0	0	0	1	1	0.0339
307	GO:0050852~T cell receptor signaling pathway	GO_BP	0	0	0	0	1	1	2.72e-07
308	GO:0050862~positive regulation of T cell receptor signaling pathway	GO_BP	0	0	0	0	1	1	0.00677
309	GO:0050900~leukocyte migration	GO_BP	0	0	0	0	1	1	0.0033
310	GO:0051209~release of sequestered calcium ion into cytosol	GO_BP	0	0	0	0	1	1	0.0135
311	GO:0051568~histone H3-K4 methylation	GO_BP	0	0	0	0	1	1	0.0239
313	GO:1904382~mannose trimming involved in glycoprotein ERAD pathway	GO_BP	0	0	0	0	1	1	0.0425

## Sheet: GO_MF
			Cancer type
			PULM	MEL	OSA	BLSA	TLSA
#	term	category	module 1	module 2	module 3	module 4	module 5	# Modules	BH corrected p value
6	GO:0005096~GTPase activator activity	GO_MF	1	1	0	0	1	3	0.00965
10	GO:0005515~protein binding	GO_MF	0	1	0	1	1	3	2.81e-07
11	GO:0005524~ATP binding	GO_MF	0	1	0	1	1	3	0.00483
17	GO:0098641~cadherin binding involved in cell-cell adhesion	GO_MF	1	1	0	0	0	2	0.00561
30	GO:0019903~protein phosphatase binding	GO_MF	1	0	0	0	1	2	0.0288
48	GO:0000293~ferric-chelate reductase activity	GO_MF	1	0	0	0	0	1	0.0436
49	GO:0001948~glycoprotein binding	GO_MF	1	0	0	0	0	1	0.0475
50	GO:0005006~epidermal growth factor-activated receptor activity	GO_MF	1	0	0	0	0	1	0.0337
51	GO:0005178~integrin binding	GO_MF	1	0	0	0	0	1	0.0454
59	GO:0008454~alpha-1,3-mannosylglycoprotein 4-beta-N-acetylglucosaminyltransferase activity	GO_MF	1	0	0	0	0	1	0.0491
64	GO:0019901~protein kinase binding	GO_MF	1	0	0	0	0	1	0.046
72	GO:0043236~laminin binding	GO_MF	1	0	0	0	0	1	0.0437
73	GO:0050660~flavin adenine dinucleotide binding	GO_MF	1	0	0	0	0	1	0.0471
74	GO:0051019~mitogen-activated protein kinase binding	GO_MF	1	0	0	0	0	1	0.0303
77	GO:0051537~2 iron, 2 sulfur cluster binding	GO_MF	1	0	0	0	0	1	0.0437
80	GO:0070053~thrombospondin receptor activity	GO_MF	1	0	0	0	0	1	0.0491
96	GO:0003777~microtubule motor activity	GO_MF	0	1	0	0	0	1	0.00668
97	GO:0003779~actin binding	GO_MF	0	1	0	0	0	1	0.00178
98	GO:0004674~protein serine/threonine kinase activity	GO_MF	0	1	0	0	0	1	0.0346
99	GO:0005262~calcium channel activity	GO_MF	0	1	0	0	0	1	0.0472
107	GO:0008017~microtubule binding	GO_MF	0	1	0	0	0	1	0.00747
113	GO:0019904~protein domain specific binding	GO_MF	0	1	0	0	0	1	0.0377
130	GO:0051015~actin filament binding	GO_MF	0	1	0	0	0	1	0.0033
150	GO:0004714~transmembrane receptor protein tyrosine kinase activity	GO_MF	0	0	1	0	0	1	0.0109
151	GO:0005509~calcium ion binding	GO_MF	0	0	1	0	0	1	0.00384
152	GO:0005516~calmodulin binding	GO_MF	0	0	1	0	0	1	0.0312
153	GO:0005518~collagen binding	GO_MF	0	0	1	0	0	1	7.94e-07
154	GO:0005528~FK506 binding	GO_MF	0	0	1	0	0	1	0.0231
166	GO:0008201~heparin binding	GO_MF	0	0	1	0	0	1	0.0022
168	GO:0008475~procollagen-lysine 5-dioxygenase activity	GO_MF	0	0	1	0	0	1	0.0339
182	GO:0031418~L-ascorbic acid binding	GO_MF	0	0	1	0	0	1	0.0239
187	GO:0042802~identical protein binding	GO_MF	0	0	1	0	0	1	0.0319
190	GO:0045545~syndecan binding	GO_MF	0	0	1	0	0	1	0.0491
194	GO:0050211~procollagen galactosyltransferase activity	GO_MF	0	0	1	0	0	1	0.0339
203	GO:0098639~collagen binding involved in cell-matrix adhesion	GO_MF	0	0	1	0	0	1	0.0468
204	GO:1904929~coreceptor activity involved in Wnt signaling pathway, planar cell polarity pathway	GO_MF	0	0	1	0	0	1	0.0491
214	GO:0001784~phosphotyrosine binding	GO_MF	0	0	0	1	0	1	0.0486
216	GO:0003723~RNA binding	GO_MF	0	0	0	1	0	1	0.000252
217	GO:0003735~structural constituent of ribosome	GO_MF	0	0	0	1	0	1	1.87e-06
218	GO:0003743~translation initiation factor activity	GO_MF	0	0	0	1	0	1	0.0311
219	GO:0004672~protein kinase activity	GO_MF	0	0	0	1	0	1	0.0468
237	GO:0044822~poly(A) RNA binding	GO_MF	0	0	0	1	0	1	2.93e-07
247	GO:0001102~RNA polymerase II activating transcription factor binding	GO_MF	0	0	0	0	1	1	0.0473
248	GO:0001104~RNA polymerase II transcription cofactor activity	GO_MF	0	0	0	0	1	1	0.046
251	GO:0002039~p53 binding	GO_MF	0	0	0	0	1	1	0.0312
253	GO:0003682~chromatin binding	GO_MF	0	0	0	0	1	1	0.00754
254	GO:0003700~transcription factor activity, sequence-specific DNA binding	GO_MF	0	0	0	0	1	1	0.0471
255	GO:0003713~transcription coactivator activity	GO_MF	0	0	0	0	1	1	0.0149
256	GO:0004143~diacylglycerol kinase activity	GO_MF	0	0	0	0	1	1	0.0113
257	GO:0004386~helicase activity	GO_MF	0	0	0	0	1	1	0.0454
258	GO:0004713~protein tyrosine kinase activity	GO_MF	0	0	0	0	1	1	0.0149
259	GO:0004715~non-membrane spanning protein tyrosine kinase activity	GO_MF	0	0	0	0	1	1	0.000464
260	GO:0005057~receptor signaling protein activity	GO_MF	0	0	0	0	1	1	0.0491
261	GO:0005070~SH3/SH2 adaptor activity	GO_MF	0	0	0	0	1	1	0.0239
262	GO:0005102~receptor binding	GO_MF	0	0	0	0	1	1	0.0437
271	GO:0008134~transcription factor binding	GO_MF	0	0	0	0	1	1	0.0104
276	GO:0016301~kinase activity	GO_MF	0	0	0	0	1	1	0.0135
278	GO:0018024~histone-lysine N-methyltransferase activity	GO_MF	0	0	0	0	1	1	0.000244
285	GO:0032403~protein complex binding	GO_MF	0	0	0	0	1	1	0.0431
286	GO:0035064~methylated histone binding	GO_MF	0	0	0	0	1	1	0.0224
292	GO:0042608~T cell receptor binding	GO_MF	0	0	0	0	1	1	0.00455
293	GO:0042609~CD4 receptor binding	GO_MF	0	0	0	0	1	1	0.0472
294	GO:0042610~CD8 receptor binding	GO_MF	0	0	0	0	1	1	0.0285
295	GO:0042799~histone methyltransferase activity (H4-K20 specific)	GO_MF	0	0	0	0	1	1	0.0472
296	GO:0042800~histone methyltransferase activity (H3-K4 specific)	GO_MF	0	0	0	0	1	1	0.0218

## Sheet: KEGG
			Cancer type
			PULM	MEL	OSA	BLSA	TLSA
#	term	category	module 1	module 2	module 3	module 4	module 5	# Modules	BH corrected p value
27	hsa04512:ECM-receptor interaction	KEGG	1	0	1	0	0	2	0.00504
37	hsa04360:Axon guidance	KEGG	0	1	1	0	0	2	0.00479
86	hsa01100:Metabolic pathways	KEGG	1	0	0	0	0	1	0.012
87	hsa01212:Fatty acid metabolism	KEGG	1	0	0	0	0	1	0.0381
88	hsa04142:Lysosome	KEGG	1	0	0	0	0	1	0.00554
89	hsa04514:Cell adhesion molecules (CAMs)	KEGG	1	0	0	0	0	1	0.0497
90	hsa04520:Adherens junction	KEGG	1	0	0	0	0	1	0.00949
91	hsa04530:Tight junction	KEGG	1	0	0	0	0	1	0.0167
92	hsa04810:Regulation of actin cytoskeleton	KEGG	1	0	0	0	0	1	0.0372
136	hsa04012:ErbB signaling pathway	KEGG	0	1	0	0	0	1	0.0177
137	hsa04071:Sphingolipid signaling pathway	KEGG	0	1	0	0	0	1	0.0123
138	hsa04261:Adrenergic signaling in cardiomyocytes	KEGG	0	1	0	0	0	1	0.0444
139	hsa04722:Neurotrophin signaling pathway	KEGG	0	1	0	0	0	1	0.0336
140	hsa04728:Dopaminergic synapse	KEGG	0	1	0	0	0	1	0.0377
141	hsa04914:Progesterone-mediated oocyte maturation	KEGG	0	1	0	0	0	1	0.0479
142	hsa04915:Estrogen signaling pathway	KEGG	0	1	0	0	0	1	0.00171
143	hsa05100:Bacterial invasion of epithelial cells	KEGG	0	1	0	0	0	1	0.000603
144	hsa05142:Chagas disease (American trypanosomiasis)	KEGG	0	1	0	0	0	1	0.0257
145	hsa05200:Pathways in cancer	KEGG	0	1	0	0	0	1	0.0352
205	hsa00514:Other types of O-glycan biosynthesis	KEGG	0	0	1	0	0	1	0.0288
206	hsa04014:Ras signaling pathway	KEGG	0	0	1	0	0	1	0.0302
207	hsa04141:Protein processing in endoplasmic reticulum	KEGG	0	0	1	0	0	1	0.0313
208	hsa04151:PI3K-Akt signaling pathway	KEGG	0	0	1	0	0	1	0.0124
209	hsa04510:Focal adhesion	KEGG	0	0	1	0	0	1	0.000966
210	hsa05414:Dilated cardiomyopathy	KEGG	0	0	1	0	0	1	0.0478
243	hsa03010:Ribosome	KEGG	0	0	0	1	0	1	7.16e-07
244	hsa04662:B cell receptor signaling pathway	KEGG	0	0	0	1	0	1	0.00255
314	hsa00310:Lysine degradation	KEGG	0	0	0	0	1	1	0.00849
315	hsa00562:Inositol phosphate metabolism	KEGG	0	0	0	0	1	1	0.018
316	hsa04062:Chemokine signaling pathway	KEGG	0	0	0	0	1	1	0.0294
317	hsa04070:Phosphatidylinositol signaling system	KEGG	0	0	0	0	1	1	0.000165
318	hsa04380:Osteoclast differentiation	KEGG	0	0	0	0	1	1	0.0269
319	hsa04630:Jak-STAT signaling pathway	KEGG	0	0	0	0	1	1	0.0337
320	hsa04650:Natural killer cell mediated cytotoxicity	KEGG	0	0	0	0	1	1	0.00241
321	hsa04660:T cell receptor signaling pathway	KEGG	0	0	0	0	1	1	2.75e-06
322	hsa04664:Fc epsilon RI signaling pathway	KEGG	0	0	0	0	1	1	0.0471
323	hsa04670:Leukocyte transendothelial migration	KEGG	0	0	0	0	1	1	0.047
324	hsa05161:Hepatitis B	KEGG	0	0	0	0	1	1	0.0142
325	hsa05166:HTLV-I infection	KEGG	0	0	0	0	1	1	0.00286
326	hsa05231:Choline metabolism in cancer	KEGG	0	0	0	0	1	1	0.0366

## Sheet: <=0.005
Category	Annotation detail	Cancer type					# Modules	BH corrected p value
		PULM	MEL	OSA	BLSA	TLSA
		Module 1	Module 2	Module 3	Module 4	Module 5
		225 genes	204 genes	158 genes	69 genes	161 genes
GO_CC	GO:0005829~cytosol	1	1	0	1	1	4	1.64e-05
GO_MF	GO:0005515~protein binding	0	1	0	1	1	3	2.81e-07
GO_MF	GO:0005524~ATP binding	0	1	0	1	1	3	0.00483
GO_CC	GO:0005913~cell-cell adherens junction	1	1	0	0	0	2	0.00316
GO_BP	GO:0098609~cell-cell adhesion	1	1	0	0	0	2	0.00426
GO_BP	GO:0030198~extracellular matrix organization	1	0	1	0	0	2	1.04e-09
GO_BP	GO:0007155~cell adhesion	1	0	1	0	0	2	4.45e-07
GO_CC	GO:0005789~endoplasmic reticulum membrane	1	0	1	0	0	2	0.000373
GO_CC	GO:0009986~cell surface	1	0	1	0	0	2	0.00328
GO_BP	GO:0007160~cell-matrix adhesion	1	0	1	0	0	2	0.00453
GO_BP	GO:0001525~angiogenesis	0	1	1	0	0	2	0.00332
KEGG	hsa04360:Axon guidance	0	1	1	0	0	2	0.00479
GO_CC	GO:0031234~extrinsic component of cytoplasmic side of plasma membrane	0	1	0	0	1	2	0.0016
GO_CC	GO:0005654~nucleoplasm	0	0	0	1	1	2	4.73e-05
GO_BP	GO:0035556~intracellular signal transduction	0	0	0	1	1	2	0.000464
GO_CC	GO:0005634~nucleus	0	0	0	1	1	2	0.00171
GO_BP	GO:0050853~B cell receptor signaling pathway	0	0	0	1	1	2	0.00483
GO_CC	GO:0005764~lysosome	1	0	0	0	0	1	0.000179
GO_CC	GO:0016021~integral component of membrane	1	0	0	0	0	1	0.000188
GO_BP	GO:0043129~surfactant homeostasis	1	0	0	0	0	1	0.000796
GO_BP	GO:1903553~positive regulation of extracellular exosome assembly	1	0	0	0	0	1	0.00375
KEGG	hsa05100:Bacterial invasion of epithelial cells	0	1	0	0	0	1	0.000603
GO_BP	GO:0010761~fibroblast migration	0	1	0	0	0	1	0.00124
KEGG	hsa04915:Estrogen signaling pathway	0	1	0	0	0	1	0.00171
GO_CC	GO:0005905~clathrin-coated pit	0	1	0	0	0	1	0.00172
GO_MF	GO:0003779~actin binding	0	1	0	0	0	1	0.00178
GO_BP	GO:0030516~regulation of axon extension	0	1	0	0	0	1	0.00218
GO_CC	GO:0030659~cytoplasmic vesicle membrane	0	1	0	0	0	1	0.00218
GO_BP	GO:0051016~barbed-end actin filament capping	0	1	0	0	0	1	0.00255
GO_MF	GO:0051015~actin filament binding	0	1	0	0	0	1	0.0033
GO_BP	GO:0010499~proteasomal ubiquitin-independent protein catabolic process	0	1	0	0	0	1	0.00338
GO_BP	GO:0000226~microtubule cytoskeleton organization	0	1	0	0	0	1	0.00483
GO_CC	GO:0005578~proteinaceous extracellular matrix	0	0	1	0	0	1	1.38e-11
GO_MF	GO:0005518~collagen binding	0	0	1	0	0	1	7.94e-07
GO_BP	GO:0030199~collagen fibril organization	0	0	1	0	0	1	8.19e-07
GO_CC	GO:0005788~endoplasmic reticulum lumen	0	0	1	0	0	1	1.65e-06
GO_CC	GO:0005581~collagen trimer	0	0	1	0	0	1	1.64e-05
GO_CC	GO:0005615~extracellular space	0	0	1	0	0	1	0.000224
GO_CC	GO:0031012~extracellular matrix	0	0	1	0	0	1	0.000407
KEGG	hsa04510:Focal adhesion	0	0	1	0	0	1	0.000966
GO_BP	GO:0001501~skeletal system development	0	0	1	0	0	1	0.00138
GO_MF	GO:0008201~heparin binding	0	0	1	0	0	1	0.0022
GO_CC	GO:0005576~extracellular region	0	0	1	0	0	1	0.00222
GO_BP	GO:0001503~ossification	0	0	1	0	0	1	0.0032
GO_CC	GO:0043235~receptor complex	0	0	1	0	0	1	0.00332
GO_MF	GO:0005509~calcium ion binding	0	0	1	0	0	1	0.00384
GO_BP	GO:0006364~rRNA processing	0	0	0	1	0	1	1.38e-11
GO_BP	GO:0006413~translational initiation	0	0	0	1	0	1	3.56e-10
GO_BP	GO:0006614~SRP-dependent cotranslational protein targeting to membrane	0	0	0	1	0	1	1.19e-07
GO_MF	GO:0044822~poly(A) RNA binding	0	0	0	1	0	1	2.93e-07
GO_BP	GO:0019083~viral transcription	0	0	0	1	0	1	3.21e-07
GO_BP	GO:0000184~nuclear-transcribed mRNA catabolic process	0	0	0	1	0	1	4.45e-07
KEGG	hsa03010:Ribosome	0	0	0	1	0	1	7.16e-07
GO_MF	GO:0003735~structural constituent of ribosome	0	0	0	1	0	1	1.87e-06
GO_BP	GO:0006412~translation	0	0	0	1	0	1	8.23e-06
GO_CC	GO:0022627~cytosolic small ribosomal subunit	0	0	0	1	0	1	1.18e-05
GO_CC	GO:0005840~ribosome	0	0	0	1	0	1	2.76e-05
GO_CC	GO:0015935~small ribosomal subunit	0	0	0	1	0	1	3.3e-05
GO_MF	GO:0003723~RNA binding	0	0	0	1	0	1	0.000252
GO_CC	GO:0005730~nucleolus	0	0	0	1	0	1	0.00132
KEGG	hsa04662:B cell receptor signaling pathway	0	0	0	1	0	1	0.00255
GO_BP	GO:0050732~negative regulation of peptidyl-tyrosine phosphorylation	0	0	0	1	0	1	0.00345
GO_BP	GO:0050852~T cell receptor signaling pathway	0	0	0	0	1	1	2.72e-07
KEGG	hsa04660:T cell receptor signaling pathway	0	0	0	0	1	1	2.75e-06
KEGG	hsa04070:Phosphatidylinositol signaling system	0	0	0	0	1	1	0.000165
GO_MF	GO:0018024~histone-lysine N-methyltransferase activity	0	0	0	0	1	1	0.000244
GO_MF	GO:0004715~non-membrane spanning protein tyrosine kinase activity	0	0	0	0	1	1	0.000464
GO_BP	GO:0030168~platelet activation	0	0	0	0	1	1	0.000564
GO_BP	GO:0045893~positive regulation of transcription, DNA-templated	0	0	0	0	1	1	0.00124
GO_BP	GO:0038083~peptidyl-tyrosine autophosphorylation	0	0	0	0	1	1	0.00222
KEGG	hsa04650:Natural killer cell mediated cytotoxicity	0	0	0	0	1	1	0.00241
KEGG	hsa05166:HTLV-I infection	0	0	0	0	1	1	0.00286
GO_BP	GO:0014066~regulation of phosphatidylinositol 3-kinase signaling	0	0	0	0	1	1	0.00302
GO_BP	GO:0050900~leukocyte migration	0	0	0	0	1	1	0.0033
GO_BP	GO:0042110~T cell activation	0	0	0	0	1	1	0.00336
GO_MF	GO:0042608~T cell receptor binding	0	0	0	0	1	1	0.00455
