# Supplementary material for: Transcriptomic profiling in canines and humans reveals cancer specific gene modules and biological mechanisms common to both species
Source: PLoS Comput Biol. 2021 Sep 27;17(9):e1009450. doi: 10.1371/journal.pcbi.1009450 (PMC8523068; doi:10.1371/journal.pcbi.1009450)
Supplement: S7 File — (XLSX) [file pcbi.1009450.s011.xlsx]

## Sheet: Module 1 gene detail for PULM
CTD disease queries						Annotation BH corrected p à	0.0131083	0.00644403	0.0423474	0.0105586	0.0167542	0.0167542	0.0497112	0.0423474	0.00404988	0.0480495	0.0342558	0.0480461	0.0485294	0.0485294	0.0486068	0.0336942	0.0463583	0.0463583	0.0376022	0.0463583	0.0486068	0.0486068	0.000196398	5.37381e-12	0.0279269	1.90465e-09	0.00127119	5.64219e-05	0.000418133	0.00127119	8.94549e-07	0.00127119	0.00127119	0.000946732	0.000196398	0.0463583	0.00682121	0.0167542	0.0480461	0.0485294	0.0486068	0.0108	0.00696806
Adenocarcinoma of Lung Adenocarcinoma, Bronchiolo-Alveolar, Carcinoma, Non-Small-Cell Lung, Adenocarcinoma, Papillary, Lung Neoplasms, Mesothelioma, Mesothelioma, Malignant						Annotation class à	KEGG	KEGG	KEGG	KEGG	KEGG	KEGG	KEGG	KEGG	GO_MF	GO_MF	GO_MF	GO_MF	GO_MF	GO_MF	GO_MF	GO_MF	GO_MF	GO_MF	GO_MF	GO_MF	GO_MF	GO_MF	GO_CC	GO_CC	GO_CC	GO_CC	GO_CC	GO_CC	GO_CC	GO_CC	GO_CC	GO_CC	GO_CC	GO_CC	GO_CC	GO_CC	GO_CC	GO_CC	GO_CC	GO_CC	GO_CC	GO_CC	GO_CC
						Annotation detail à	hsa01100:Metabolic pathways	hsa04142:Lysosome	hsa04810:Regulation of actin cytoskeleton	hsa04520:Adherens junction	hsa04530:Tight junction	hsa04512:ECM-receptor interaction	hsa04514:Cell adhesion molecules (CAMs)	hsa01212:Fatty acid metabolism	GO:0098641~cadherin binding involved in cell-cell adhesion	GO:0019901~protein kinase binding	GO:0005096~GTPase activator activity	GO:0005178~integrin binding	GO:0019903~protein phosphatase binding	GO:0050660~flavin adenine dinucleotide binding	GO:0001948~glycoprotein binding	GO:0051019~mitogen-activated protein kinase binding	GO:0051537~2 iron, 2 sulfur cluster binding	GO:0043236~laminin binding	GO:0005006~epidermal growth factor-activated receptor activity	GO:0000293~ferric-chelate reductase activity	GO:0070053~thrombospondin receptor activity	GO:0008454~alpha-1,3-mannosylglycoprotein 4-beta-N-acetylglucosaminyltransferase activity	GO:0016021~integral component of membrane	GO:0070062~extracellular exosome	GO:0005886~plasma membrane	GO:0016020~membrane	GO:0005829~cytosol	GO:0005789~endoplasmic reticulum membrane	GO:0005783~endoplasmic reticulum	GO:0005794~Golgi apparatus	GO:0005925~focal adhesion	GO:0000139~Golgi membrane	GO:0009986~cell surface	GO:0005913~cell-cell adherens junction	GO:0005764~lysosome	GO:0005743~mitochondrial inner membrane	GO:0031410~cytoplasmic vesicle	GO:0016324~apical plasma membrane	GO:0005759~mitochondrial matrix	GO:0005765~lysosomal membrane	GO:0030426~growth cone	GO:0030117~membrane coat	GO:0097208~alveolar lamellar body
	# of module genes associated with annotation à						29	8	8	6	6	6	6	4	12	10	9	5	4	4	4	3	3	3	2	2	2	2	90	78	63	62	61	28	25	24	21	19	18	14	13	11	10	10	9	8	5	4	3
	# of module genes with activation > 1.5 associated with annotation à						5	3	2	2	0	3	4	0	3	2	2	2	2	0	2	1	0	1	0	0	1	0	17	20	13	10	7	3	7	4	8	2	5	3	4	2	3	0	1	1	2	0	3
Module 1 genes	IDG class	CTD Inference score	CTD reference count	Average activation across normal samples	Average activation across PULM samples	BH corrected p	Entries below = 1 or 0 if the module gene is or is not associated with the annotation detail above
LRRK2	Tchem	39.1932	200	3.55697	7.41346	0.336051	0	0	0	0	0	0	0	0	0	0	1	0	0	0	1	0	0	0	0	0	0	0	0	1	1	0	1	0	1	1	0	0	0	0	1	1	1	0	1	0	1	0	0
CTSH	Tchem	66.493	287	3.91691	7.32798	0.40742	0	1	0	0	0	0	0	0	0	0	0	0	0	0	0	0	0	0	0	0	0	0	0	1	0	0	1	0	0	0	0	0	0	0	1	0	0	0	0	0	0	0	1
CD44	Tbio	131.422	500	1.17311	5.96722	0.0342292	0	0	0	0	0	1	0	0	0	0	0	0	0	0	0	0	0	0	0	0	0	0	1	1	1	0	0	0	0	1	1	0	1	0	0	0	0	0	0	0	0	0	0
FAT1	Tbio	55.2116	189	1.58906	5.95362	0.0325873	0	0	0	0	0	0	0	0	0	0	0	0	0	0	0	0	0	0	0	0	0	0	1	1	1	1	0	0	0	0	1	0	0	0	0	0	0	0	0	0	0	0	0
MAN1A1	Tbio	47.8574	200	6.99295	5.12148	0.769689	1	0	0	0	0	0	0	0	0	0	0	0	0	0	0	0	0	0	0	0	0	0	1	1	0	1	0	0	1	1	0	1	0	0	0	0	0	0	0	0	0	0	0
ASAH1	Tchem	45.2705	264	2.98208	5.00243	0.39209	1	1	0	0	0	0	0	0	0	0	0	0	0	0	0	0	0	0	0	0	0	0	0	1	0	0	0	0	0	0	0	0	0	0	1	0	0	0	0	0	0	0	0
LPCAT1	Tbio	43.2231	144	2.47093	4.43473	0.450736	1	0	0	0	0	0	0	0	0	0	0	0	0	0	0	0	0	0	0	0	0	0	1	0	0	1	0	1	1	1	0	1	0	0	0	0	0	0	0	0	0	0	0
SPTBN1	Tbio	67.4973	284	5.45925	4.24579	0.754792	0	0	0	0	0	0	0	0	1	0	0	0	0	0	0	0	0	0	0	0	0	0	0	1	0	0	1	0	0	0	0	0	0	1	0	0	0	0	0	0	0	0	0
ACLY	Tclin	72.3432	237	0.752101	4.08643	0.0879423	1	0	0	0	0	0	0	0	0	0	0	0	0	0	0	0	0	0	0	0	0	0	0	1	1	1	1	0	0	0	0	0	0	0	0	0	0	0	0	0	0	0	0
TMBIM6	Tbio	37.6455	73	4.12294	3.93186	0.925111	0	0	0	0	0	0	0	0	0	0	0	0	0	0	0	0	0	0	0	0	0	0	1	0	0	1	0	1	1	0	0	0	0	0	0	0	0	0	0	0	0	0	0
IQGAP1	Tbio	57.3368	232	2.30181	3.59069	0.432872	0	0	1	1	0	0	0	0	1	1	1	0	1	0	0	1	0	0	0	0	0	0	0	1	1	0	1	0	0	0	1	0	0	1	0	0	0	0	0	0	1	0	0
ATP11A	Tbio	40.0334	274	1.67667	3.5563	0.192693	0	0	0	0	0	0	0	0	0	0	0	0	0	0	0	0	0	0	0	0	0	0	1	0	1	1	0	0	1	0	0	0	0	0	0	0	0	0	0	1	0	0	0
ADAM9	Tchem	38.9567	204	1.84322	3.39915	0.360261	0	0	0	0	0	0	0	0	0	0	0	1	0	0	0	0	0	1	0	0	0	0	1	1	0	0	0	0	0	0	1	0	1	0	0	0	0	0	0	0	0	0	0
METTL7A	Tbio	65.519	278	4.70051	3.18801	0.585809	0	0	0	0	0	0	0	0	0	0	0	0	0	0	0	0	0	0	0	0	0	0	1	1	0	1	0	0	1	0	0	0	0	0	0	0	0	0	0	0	0	0	0
TAGLN2	Tbio	47.952	302	2.35865	2.93801	0.769941	0	0	0	0	0	0	0	0	1	0	0	0	0	0	0	0	0	0	0	0	0	0	0	1	0	0	0	0	0	0	0	0	0	1	0	0	0	0	0	0	0	0	0
SDC4	Tbio	54.5673	301	2.1004	2.8126	0.705246	0	0	0	0	0	1	1	0	0	0	0	0	0	0	0	0	0	0	0	0	1	0	1	1	1	0	0	0	0	0	1	0	1	0	0	0	0	0	0	0	0	0	0
SDC1	Tbio	61.609	275	0.535149	2.78471	0.035637	0	0	0	0	0	1	1	0	0	0	0	0	0	0	1	0	0	0	0	0	0	0	0	1	1	1	0	0	0	0	1	0	1	0	0	0	0	0	0	0	0	0	0
NAPSA	Tbio	27.7711	194	3.31317	2.72999	0.851516	0	1	0	0	0	0	0	0	0	0	0	0	0	0	0	0	0	0	0	0	0	0	0	1	0	0	0	0	0	0	0	0	0	0	1	0	0	0	0	0	0	0	1
PTPRF	Tchem	49.7891	223	0.957222	2.66499	0.130776	0	0	0	1	0	0	1	0	0	0	0	0	0	0	0	0	0	0	0	0	0	0	1	1	1	0	0	0	0	0	0	0	0	0	0	0	0	0	0	0	0	0	0
ADGRF5	Tbio	16.2905	74	3.21623	2.44954	0.734392	0	0	0	0	0	0	0	0	0	0	0	0	0	0	0	0	0	0	0	0	0	0	1	0	1	0	0	0	0	0	0	0	1	0	0	0	1	0	0	0	0	0	0
ABCA3	Tbio	49.9115	149	1.05387	2.43755	0.346034	0	0	0	0	0	0	0	0	0	0	0	0	0	0	0	0	0	0	0	0	0	0	1	0	1	1	0	0	0	0	0	0	0	0	0	0	0	0	0	0	0	0	1
TSC22D1	Tbio	80.1214	422	1.44907	2.38937	0.170759	0	0	0	0	0	0	0	0	0	0	0	0	0	0	0	0	0	0	0	0	0	0	0	0	0	0	0	0	0	0	0	0	0	0	0	0	0	0	0	0	0	0	0
TM9SF3	Tbio	22.5687	158	1.53775	2.35147	0.336051	0	0	0	0	0	0	0	0	0	0	0	0	0	0	0	0	0	0	0	0	0	0	1	0	0	0	0	0	0	0	0	0	0	0	0	0	0	0	0	0	0	0	0
MCF2L2	Tbio	13.83	60	1.65935	2.12855	0.813765	0	0	0	0	0	0	0	0	0	0	0	0	0	0	0	0	0	0	0	0	0	0	0	0	0	0	0	0	0	0	0	0	0	0	0	0	0	0	0	0	0	0	0
STAT3	Tchem	125.343	660	0.975146	2.06866	0.128103	0	0	0	0	0	0	0	0	0	1	0	0	1	0	0	0	0	0	0	0	0	0	0	0	1	0	1	0	0	0	0	0	0	0	0	1	0	0	0	0	0	0	0
NCKAP1	Tbio	34.7989	244	1.51965	2.05422	0.432872	0	0	1	0	0	0	0	0	0	0	0	0	0	0	0	0	0	0	0	0	0	0	1	1	0	0	1	0	0	0	1	0	0	0	0	0	0	0	0	0	0	0	0
FADS1	Tchem	55.3059	302	1.78689	1.97429	0.909514	0	0	0	0	0	0	0	0	0	0	0	0	0	0	0	0	0	0	0	0	0	0	0	0	0	0	0	0	0	0	0	0	0	0	0	0	0	0	0	0	0	0	0
ALCAM	Tbio	55.9279	178	2.04624	1.69735	0.851516	0	0	0	0	0	0	1	0	0	0	0	0	0	0	0	0	0	0	0	0	0	0	1	1	0	0	0	0	0	0	1	0	0	0	0	0	0	0	0	0	0	0	0
NPNT	Tbio	31.2689	116	2.00493	1.67267	0.818526	0	0	0	0	0	0	0	0	0	0	0	1	0	0	0	0	0	0	0	0	0	0	0	1	0	1	0	0	0	0	0	0	0	0	0	0	0	0	0	0	0	0	0
MYOF	Tbio	65.5087	324	0.124759	1.6626	0.035637	0	0	0	0	0	0	0	0	0	0	0	0	0	0	0	0	0	0	0	0	0	0	1	1	1	0	0	0	0	0	0	0	0	0	0	0	1	0	0	0	0	0	0
ANKRD12	Tbio	56.9942	263	0.941382	1.64865	0.21154	0	0	0	0	0	0	0	0	0	0	0	0	0	0	0	0	0	0	0	0	0	0	0	0	0	0	0	0	0	0	0	0	0	0	0	0	0	0	0	0	0	0	0
PTGIS	Tchem	60.4689	167	1.01261	1.60278	0.396965	1	0	0	0	0	0	0	0	0	0	0	0	0	0	0	0	0	0	0	0	0	0	1	0	0	0	0	1	1	0	0	0	0	0	0	0	0	0	0	0	0	0	0
TMEM30A		24.6436	108	0.980202	1.45487	0.569164	0	0	0	0	0	0	0	0	0	0	0	0	0	0	0	0	0	0	0	0	0	0	1	0	0	1	0	0	1	1	0	0	0	0	0	0	0	1	0	0	0	0	0
ACSL5		47.0166	257	0.49729	1.45455	0.202111	1	0	0	0	0	0	0	1	0	0	0	0	0	0	0	0	0	0	0	0	0	0	1	0	0	1	0	1	1	0	0	0	0	0	0	1	0	0	0	0	0	0	0
ATL3		40.1574	126	1.119	1.44626	0.705246	0	0	0	0	0	0	0	0	0	0	0	0	0	0	0	0	0	0	0	0	0	0	1	0	0	1	0	1	1	0	0	0	0	0	0	0	0	0	0	0	0	0	0
SLC39A8		60.665	262	1.15784	1.44198	0.787955	0	0	0	0	0	0	0	0	0	0	0	0	0	0	0	0	0	0	0	0	0	0	1	0	1	0	0	0	0	0	0	0	0	0	0	0	0	0	0	0	0	0	0
ST3GAL1		48.7407	216	-0.00786897	1.40365	0.035637	1	0	0	0	0	0	0	0	0	0	0	0	0	0	0	0	0	0	0	0	0	0	1	1	0	1	0	0	0	1	0	1	0	0	0	0	0	0	0	0	0	0	0
DPYD		76.662	416	1.69354	1.33858	0.807416	1	0	0	0	0	0	0	0	0	0	0	0	0	1	0	0	0	0	0	0	0	0	0	0	0	0	1	0	0	0	0	0	0	0	0	0	0	0	0	0	0	0	0
IVNS1ABP		41.9111	193	0.960225	1.33115	0.679072	0	0	0	0	0	0	0	0	0	0	0	0	0	0	0	0	0	0	0	0	0	0	0	0	0	0	0	0	0	0	0	0	0	0	0	0	0	0	0	0	0	0	0
IL13RA1		64.5961	283	1.15208	1.32154	0.807416	0	0	0	0	0	0	0	0	0	0	0	0	0	0	0	0	0	0	0	0	0	0	1	0	1	0	0	0	0	0	0	0	0	0	0	0	0	0	0	0	0	0	0
ANO6		28.5589	199	1.27648	1.28272	0.986623	0	0	0	0	0	0	0	0	0	0	0	0	0	0	0	0	0	0	0	0	0	0	1	1	1	1	0	0	0	0	0	0	1	0	0	0	0	0	0	0	0	0	0
MYH14		33.7117	127	1.36755	1.27464	0.911886	0	0	0	0	1	0	0	0	0	0	0	0	0	0	0	0	0	0	0	0	0	0	0	1	0	1	1	0	0	0	0	0	0	0	0	0	0	0	0	0	1	0	0
DOCK9		56.5902	140	0.678792	1.23174	0.40742	0	0	0	0	0	0	0	0	1	0	0	0	0	0	0	0	0	0	0	0	0	0	0	0	0	1	1	0	0	0	0	0	0	1	0	0	0	0	0	0	0	0	0
MFSD2A		51.5724	135	0.134187	1.222	0.29858	0	0	0	0	0	0	0	0	0	0	0	0	0	0	0	0	0	0	0	0	0	0	1	0	1	0	0	1	0	0	0	0	0	0	0	0	0	0	0	0	0	0	0
SUSD2		40.7297	222	1.60571	1.21675	0.789118	0	0	0	0	0	0	0	0	0	0	0	0	0	0	0	0	0	0	0	0	0	0	1	1	1	0	0	0	0	0	0	0	0	0	0	0	0	0	0	0	0	0	0
FADS2		54.5206	358	0.448656	1.21196	0.396965	0	0	0	0	0	0	0	1	0	0	0	0	0	0	0	0	0	0	0	0	0	0	1	0	0	1	0	1	0	0	0	0	0	0	0	0	0	0	0	0	0	0	0
GOLGB1		32.5419	137	0.592825	1.21037	0.100388	0	0	0	0	0	0	0	0	0	0	0	0	0	0	0	0	0	0	0	0	0	0	1	0	0	1	0	0	0	1	0	1	0	0	0	0	0	0	0	0	0	0	0
GOLGA4		48.0953	211	1.49412	1.20926	0.562215	0	0	0	0	0	0	0	0	0	0	0	0	0	0	0	0	0	0	0	0	0	0	0	1	0	0	1	0	0	1	0	1	0	0	0	0	0	0	0	0	0	0	0
CGNL1		40.2597	153	0.579994	1.17666	0.210735	0	0	0	0	0	0	0	0	0	0	0	0	0	0	0	0	0	0	0	0	0	0	0	0	0	0	0	0	0	0	0	0	0	0	0	0	0	0	0	0	0	0	0
CRIM1		38.2646	279	1.76135	1.17415	0.705246	0	0	0	0	0	0	0	0	0	0	0	0	0	0	0	0	0	0	0	0	0	0	1	1	1	0	0	0	0	0	0	0	0	0	0	0	0	0	0	0	0	0	0
KTN1		37.9453	121	1.58911	1.15303	0.289384	0	0	0	0	0	0	0	0	1	0	0	0	0	0	0	0	0	0	0	0	0	0	1	0	0	1	0	1	1	0	0	0	0	1	0	0	0	0	0	0	0	0	0
TGM2		82.5641	319	1.42282	1.11548	0.807416	0	0	0	0	0	0	0	0	0	0	0	0	0	0	0	0	0	0	0	0	0	0	0	1	1	0	1	0	1	0	1	0	0	0	0	0	0	0	0	0	0	0	0
DSG2		37.5033	214	0.249179	1.11328	0.0325873	0	0	0	0	0	0	0	0	0	0	0	0	0	0	0	0	0	0	0	0	0	0	1	1	1	0	0	0	0	0	0	0	1	0	0	0	0	1	0	0	0	0	0
MTCH1		26.108	64	0.686561	1.1129	0.336051	0	0	0	0	0	0	0	0	0	0	0	0	0	0	0	0	0	0	0	0	0	0	1	0	0	1	0	0	0	0	0	0	0	0	0	1	0	0	0	0	0	0	0
PLXNB2		52.9781	265	0.150957	1.09492	0.035637	0	0	0	0	0	0	0	0	0	0	0	0	0	0	0	0	0	0	0	0	0	0	0	1	0	0	0	0	0	0	0	0	1	0	0	0	0	0	0	0	0	0	0
NEDD9		81.8456	354	1.57681	1.05307	0.705246	0	0	0	0	0	0	0	0	0	0	0	0	0	0	0	0	0	0	0	0	0	0	0	0	0	0	0	0	0	1	1	0	0	0	0	0	0	0	0	0	0	0	0
SARAF		18.8074	114	1.39628	0.998799	0.679072	0	0	0	0	0	0	0	0	0	0	0	0	0	0	0	0	0	0	0	0	0	0	0	0	0	0	0	0	0	0	0	0	0	0	0	0	0	0	0	0	0	0	0
SCEL		43.4074	149	0.023646	0.917219	0.0819031	0	0	0	0	0	0	0	0	0	0	0	0	0	0	0	0	0	0	0	0	0	0	0	1	0	0	0	0	0	0	0	0	0	0	0	0	0	0	0	0	0	0	0
DNAJC3		55.5191	206	0.736488	0.886249	0.751037	0	0	0	0	0	0	0	0	0	1	0	0	0	0	0	0	0	0	0	0	0	0	0	1	0	1	1	0	1	0	0	0	0	0	0	0	0	0	0	0	0	0	0
ARHGAP29		44.4364	103	1.10554	0.879449	0.787955	0	0	0	0	0	0	0	0	0	0	1	0	0	0	0	0	0	0	0	0	0	0	0	0	0	0	1	0	0	0	0	0	0	0	0	0	0	0	0	0	0	0	0
PLBD1		35.9984	159	0.810034	0.863608	0.927037	0	0	0	0	0	0	0	0	0	0	0	0	0	0	0	0	0	0	0	0	0	0	0	0	0	0	1	0	0	0	0	0	0	0	1	0	0	0	0	0	0	0	0
SCP2		50.9453	143	1.07472	0.829709	0.734392	1	0	0	0	0	0	0	0	0	0	0	0	0	0	0	0	0	0	0	0	0	0	0	1	0	1	0	0	0	0	0	0	0	0	0	0	0	0	0	0	0	0	0
SEMA3C		55.3324	215	0.352416	0.822953	0.168031	0	0	0	0	0	0	0	0	0	0	0	0	0	0	0	0	0	0	0	0	0	0	0	1	0	0	0	0	0	0	0	0	0	0	0	0	0	0	0	0	0	0	0
ITGA3		60.3536	260	0.39568	0.82106	0.40742	0	0	1	0	0	1	0	0	0	0	0	1	0	0	1	0	0	1	0	0	0	0	0	1	1	0	0	0	0	0	1	0	1	0	0	0	0	0	0	0	1	0	0
PDCD6IP		38.1906	115	0.729933	0.803828	0.787955	0	0	0	0	0	0	0	0	0	0	0	0	0	0	0	0	0	0	0	0	0	0	0	1	0	1	1	0	0	0	1	0	0	0	0	0	0	0	0	0	0	0	0
TAX1BP1		36.0036	212	1.16996	0.802287	0.595153	0	0	0	0	0	0	0	0	0	0	0	0	0	0	0	0	0	0	0	0	0	0	0	1	0	0	1	0	0	0	0	0	0	0	0	0	0	0	0	0	0	0	0
ARID4B		39.2994	194	0.304915	0.795644	0.132587	0	0	0	0	0	0	0	0	0	0	0	0	0	0	0	0	0	0	0	0	0	0	0	0	0	0	0	0	0	0	0	0	0	0	0	0	0	0	0	0	0	0	0
MCFD2		30.7796	74	0.530605	0.787034	0.571746	0	0	0	0	0	0	0	0	0	0	0	0	0	0	0	0	0	0	0	0	0	0	0	0	0	0	0	1	0	0	0	1	0	0	0	0	0	0	0	0	0	0	0
MSRB3		39.2097	263	1.67944	0.786972	0.336051	0	0	0	0	0	0	0	0	0	0	0	0	0	0	0	0	0	0	0	0	0	0	0	0	0	0	1	0	1	0	0	0	0	0	0	0	0	0	0	0	0	0	0
DHRS7		34.5508	246	1.65915	0.785146	0.199398	0	0	0	0	0	0	0	0	0	0	0	0	0	0	0	0	0	0	0	0	0	0	0	0	0	1	0	0	0	0	0	0	0	0	0	0	0	0	0	0	0	0	0
TARBP1		21.42	172	0.03123	0.720892	0.0672972	0	0	0	0	0	0	0	0	0	0	0	0	0	0	0	0	0	0	0	0	0	0	0	0	0	0	0	0	0	0	0	0	0	0	0	0	0	0	0	0	0	0	0
GPRC5A		51.8548	163	0.423617	0.720839	0.571746	0	0	0	0	0	0	0	0	0	0	0	0	0	0	0	0	0	0	0	0	0	0	0	0	0	0	0	0	0	0	0	0	0	0	0	0	0	0	0	0	0	0	0
PRDX6		73.3244	324	2.22907	0.720722	0.300504	1	0	0	0	0	0	0	0	1	0	0	0	0	0	0	0	0	0	0	0	0	0	0	1	0	1	1	0	0	0	0	0	0	1	1	0	1	0	0	0	0	0	0
PAPSS1		42.4948	199	0.0445456	0.716262	0.0585006	1	0	0	0	0	0	0	0	0	0	0	0	0	0	0	0	0	0	0	0	0	0	0	0	0	0	1	0	0	0	0	0	0	0	0	0	0	0	0	0	0	0	0
NCOA4		40.8898	123	0.464332	0.704032	0.504639	0	0	0	0	0	0	0	0	0	0	0	0	0	0	0	0	0	0	0	0	0	0	0	0	0	0	0	0	0	0	0	0	0	0	0	0	0	0	0	0	0	0	0
CFI		54.2426	251	0.64799	0.698088	0.927037	0	0	0	0	0	0	0	0	0	0	0	0	0	0	0	0	0	0	0	0	0	0	0	1	0	1	0	0	0	0	0	0	0	0	0	0	0	0	0	0	0	0	0
PPP2R5A		28.5181	130	0.811208	0.68766	0.754792	0	0	0	0	0	0	0	0	0	0	0	0	0	0	0	0	0	0	0	0	0	0	0	0	0	1	0	0	0	0	0	0	0	0	0	0	0	0	0	0	0	0	0
SYPL1		13.4555	65	1.25096	0.685611	0.40742	0	0	0	0	0	0	0	0	0	0	0	0	0	0	0	0	0	0	0	0	0	0	1	1	0	0	0	0	0	0	0	0	0	0	0	0	0	0	0	0	0	0	0
CD47		60.9733	314	0.468107	0.68176	0.432872	0	0	0	0	0	1	0	0	0	0	0	0	0	0	0	0	0	0	0	0	1	0	1	1	1	0	0	0	0	0	0	0	0	0	0	0	0	0	0	0	0	0	0
SUCLG2		51.1629	310	0.688393	0.664431	0.961082	1	0	0	0	0	0	0	0	0	0	0	0	0	0	0	0	0	0	0	0	0	0	0	0	1	0	0	0	0	0	0	0	0	0	0	0	0	0	1	0	0	0	0
TMEM63B		38.7472	192	-0.0650574	0.659795	0.143864	0	0	0	0	0	0	0	0	0	0	0	0	0	0	0	0	0	0	0	0	0	0	1	0	1	0	0	0	0	0	0	0	0	0	0	0	0	0	0	0	0	0	0
CDS1		37.4697	91	0.226517	0.648974	0.40742	1	0	0	0	0	0	0	0	0	0	0	0	0	0	0	0	0	0	0	0	0	0	1	0	0	0	0	1	1	0	0	0	0	0	0	0	0	0	0	0	0	0	0
ISCA2		15.9587	80	0.593802	0.64308	0.885478	0	0	0	0	0	0	0	0	0	0	0	0	0	0	0	0	1	0	0	0	0	0	0	0	0	0	0	0	0	0	0	0	0	0	0	0	0	0	1	0	0	0	0
CAST		61.9008	260	0.780778	0.631358	0.571746	0	0	0	0	0	0	0	0	1	0	0	0	0	0	0	0	0	0	0	0	0	0	0	0	0	1	1	0	1	0	0	0	0	1	0	0	0	0	0	0	0	0	0
SUSD6		32.8888	224	0.476428	0.612603	0.769689	0	0	0	0	0	0	0	0	0	0	0	0	0	0	0	0	0	0	0	0	0	0	1	0	0	0	0	0	0	0	0	0	0	0	0	0	0	0	0	0	0	0	0
LAMB3		65.4112	263	0.0899756	0.611057	0.035637	0	0	0	0	0	0	0	0	0	0	0	0	0	0	0	0	0	0	0	0	0	0	0	0	0	0	0	0	0	0	0	0	0	0	0	0	0	0	0	0	0	0	0
LMO7		53.8311	282	2.22928	0.599182	0.432872	0	0	0	1	0	0	0	0	0	0	0	0	0	0	0	0	0	0	0	0	0	0	1	0	0	0	0	0	0	0	1	0	0	1	0	0	0	1	0	0	0	0	0
PRKCI		41.9759	165	0.333723	0.577616	0.50195	0	0	0	0	1	0	0	0	0	0	0	0	0	0	0	0	0	0	0	0	0	0	0	1	1	0	1	0	0	0	0	1	0	0	0	0	0	1	0	0	0	0	0
ACADM		60.5352	291	1.09928	0.573423	0.035637	1	0	0	0	0	0	0	1	0	0	0	0	0	1	0	0	0	0	0	0	0	0	0	1	0	0	0	0	0	0	0	0	0	0	0	0	0	0	1	0	0	0	0
RAB11FIP1		51.9295	274	0.781652	0.551684	0.769689	0	0	0	0	0	0	0	0	0	0	0	0	0	0	0	0	0	0	0	0	0	0	0	0	0	0	0	0	0	0	0	0	0	0	0	0	0	0	0	0	0	0	0
MECOM		34.4166	214	0.222597	0.543223	0.365807	0	0	0	0	0	0	0	0	0	0	0	0	0	0	0	0	0	0	0	0	0	0	0	0	0	0	1	0	0	1	0	0	0	0	0	0	0	0	0	0	0	0	0
LTBP2		57.4708	264	0.378096	0.539328	0.694366	0	0	0	0	0	0	0	0	0	0	0	0	0	0	0	0	0	0	0	0	0	0	0	1	0	0	0	0	0	0	0	0	0	0	0	0	0	0	0	0	0	0	0
C2orf68		0	0	0.17148	0.536594	0.168031	0	0	0	0	0	0	0	0	0	0	0	0	0	0	0	0	0	0	0	0	0	0	0	0	0	0	0	0	0	0	0	0	0	0	0	0	0	0	0	0	0	0	0
WARS		10.0708	48	0.852533	0.533162	0.705246	0	0	0	0	0	0	0	0	0	0	0	0	0	0	0	0	0	0	0	0	0	0	0	1	0	0	1	0	0	0	0	0	0	0	0	0	0	0	0	0	0	0	0
EXT2		26.2209	158	0.157601	0.526191	0.237177	1	0	0	0	0	0	0	0	0	0	0	0	0	0	0	0	0	0	0	0	0	0	1	1	0	1	0	1	1	1	0	1	0	0	0	0	0	0	0	0	0	0	0
PTPN12		36.9589	192	0.337537	0.512436	0.537543	0	0	0	0	0	0	0	0	0	0	0	0	0	0	0	0	0	0	0	0	0	0	0	0	1	0	1	0	0	0	1	0	0	0	0	0	0	0	0	0	0	0	0
CYBRD1		49.4336	219	0.56313	0.504809	0.897449	0	0	0	0	0	0	0	0	0	0	0	0	0	0	0	0	0	0	0	1	0	0	1	1	1	0	0	0	0	0	0	0	0	0	0	0	0	0	0	0	0	0	0
BCAM		27.0308	169	1.83645	0.492723	0.430829	0	0	0	0	0	0	0	0	0	0	0	0	0	0	0	0	0	1	0	0	0	0	1	1	1	0	0	0	0	0	0	0	0	0	0	0	0	0	0	0	0	0	0
KDM3A		51.6847	286	-0.070803	0.49246	0.0325873	0	0	0	0	0	0	0	0	0	0	0	0	0	0	0	0	0	0	0	0	0	0	0	0	0	1	0	0	0	0	0	0	0	0	0	0	0	0	0	0	0	0	0
TSPAN13		41.9585	255	0.327172	0.491352	0.713801	0	0	0	0	0	0	0	0	0	0	0	0	0	0	0	0	0	0	0	0	0	0	1	0	1	1	0	0	0	0	0	0	0	0	0	0	0	0	0	0	0	0	0
DDR1		58.0435	262	-0.196751	0.481899	0.035637	0	0	0	0	0	0	0	0	0	0	0	0	0	0	0	0	0	0	0	0	0	0	0	0	0	0	0	0	0	0	0	0	0	0	0	0	0	0	0	0	0	0	0
MYL12B		28.172	95	0.409405	0.477335	0.807416	0	0	1	0	1	0	0	0	0	0	0	0	0	0	0	0	0	0	0	0	0	0	0	1	0	0	1	0	0	0	0	0	0	0	0	0	0	0	0	0	0	0	0
BACH1		51.4986	323	0.307847	0.470929	0.40742	0	0	0	0	0	0	0	0	0	0	0	0	0	0	0	0	0	0	0	0	0	0	0	0	0	0	0	0	0	0	0	0	0	0	0	0	0	0	0	0	0	0	0
NDRG2		73.0157	268	2.01484	0.468347	0.0325873	0	0	0	0	0	0	0	0	0	0	0	0	0	0	0	0	0	0	0	0	0	0	0	0	0	0	0	0	0	0	0	0	0	0	0	0	0	0	0	0	0	0	0
RGL2		19.7488	73	0.295065	0.457807	0.513642	0	0	0	0	0	0	0	0	0	0	0	0	0	0	0	0	0	0	0	0	0	0	0	0	0	0	0	0	0	0	0	0	0	0	0	0	0	0	0	0	0	0	0
TNS1		64.3338	256	1.48383	0.447382	0.419831	0	0	0	0	0	0	0	0	0	0	0	0	0	0	0	0	0	0	0	0	0	0	0	0	0	0	0	0	0	0	1	0	1	0	0	0	0	0	0	0	0	0	0
MGAT4B		32.1603	107	0.340132	0.444722	0.769689	1	0	0	0	0	0	0	0	0	0	0	0	0	0	0	0	0	0	0	0	0	1	1	0	0	1	0	0	0	0	0	1	0	0	0	0	0	0	0	0	0	0	0
TMEM106C		50.0446	232	-0.0107347	0.437303	0.0765042	0	0	0	0	0	0	0	0	0	0	0	0	0	0	0	0	0	0	0	0	0	0	1	0	0	1	0	1	0	0	0	0	0	0	0	0	0	0	0	0	0	0	0
PATJ		47.3116	114	0.488219	0.435392	0.888414	0	0	0	0	1	0	0	0	0	0	0	0	0	0	0	0	0	0	0	0	0	0	0	1	1	0	0	0	0	0	0	0	0	0	0	0	0	1	0	0	0	0	0
TIMM22		21.5808	108	0.247931	0.434129	0.430829	0	0	0	0	0	0	0	0	0	0	0	0	0	0	0	0	0	0	0	0	0	0	1	0	0	0	0	0	0	0	0	0	0	0	0	1	0	0	0	0	0	0	0
JUP		60.2493	321	0.291317	0.434115	0.686055	0	0	0	0	0	0	0	0	1	1	0	0	1	0	0	0	0	0	0	0	0	0	0	1	1	0	1	0	0	0	1	0	0	1	0	0	0	0	0	0	0	0	0
WWP1		30.0631	169	0.915582	0.418675	0.203991	0	0	0	0	0	0	0	0	0	0	0	0	0	0	0	0	0	0	0	0	0	0	0	1	1	0	1	0	0	0	0	0	0	0	0	0	0	0	0	0	0	0	0
SCARB2		35.6179	267	0.740257	0.410305	0.475733	0	1	0	0	0	0	0	0	0	0	0	0	0	0	0	0	0	0	0	0	0	0	1	1	0	1	0	0	0	0	1	0	0	0	1	0	0	0	0	1	0	0	0
FNDC3A		37.5758	82	0.112414	0.405121	0.22444	0	0	0	0	0	0	0	0	0	0	0	0	0	0	0	0	0	0	0	0	0	0	1	0	0	1	1	0	0	1	0	1	0	0	0	0	0	0	0	0	0	0	0
RDX		45.8124	229	0.993642	0.394098	0.432872	1	0	1	0	0	0	0	0	1	0	0	0	0	0	0	0	0	0	0	0	0	0	0	1	1	1	1	0	0	0	1	0	0	1	1	0	1	1	0	0	0	0	0
XDH		87.7097	439	1.21573	0.387698	0.432872	1	0	0	0	0	0	0	0	0	0	0	0	0	1	0	0	1	0	0	0	0	0	0	0	0	0	1	0	0	0	0	0	0	0	0	0	0	0	0	0	0	0	0
RHEB		33.8611	248	0.195729	0.387108	0.253467	0	0	0	0	0	0	0	0	0	1	0	0	0	0	0	0	0	0	0	0	0	0	0	1	0	1	1	1	0	0	0	1	0	0	0	0	0	0	0	1	0	0	0
EFEMP1		78.6888	334	2.33796	0.367881	0.430829	0	0	0	0	0	0	0	0	0	0	0	0	0	0	0	0	0	0	1	0	0	0	0	1	0	0	0	0	0	0	0	0	0	0	0	0	0	0	0	0	0	0	0
FADS3		34.6606	202	0.263276	0.353769	0.685131	0	0	0	0	0	0	0	0	0	0	0	0	0	0	0	0	0	0	0	0	0	0	1	0	0	1	0	1	0	0	0	0	0	0	0	0	0	0	0	0	0	0	0
GGCX		23.682	65	-0.006471	0.349339	0.168031	0	0	0	0	0	0	0	0	0	0	0	0	0	0	0	0	0	0	0	0	0	0	1	0	0	1	0	1	0	0	0	0	0	0	0	0	0	0	0	0	0	0	0
KIAA0319L		17.0385	61	-0.0272157	0.348719	0.0486857	0	0	0	0	0	0	0	0	0	0	0	0	0	0	0	0	0	0	0	0	0	0	1	1	1	0	0	0	0	0	0	1	0	0	0	0	1	0	0	0	0	0	0
CCNG2		101.47	435	0.0456808	0.33952	0.22444	0	0	0	0	0	0	0	0	0	0	0	0	0	0	0	0	0	0	0	0	0	0	0	0	0	0	0	0	0	0	0	0	0	0	0	0	0	0	0	0	0	0	0
WDFY3		54.2664	229	0.28453	0.337863	0.813116	0	0	0	0	0	0	0	0	0	0	0	0	0	0	0	0	0	0	0	0	0	0	0	0	0	0	0	0	0	0	0	0	0	0	0	0	0	0	0	0	0	0	0
AP2A2		37.5694	197	0.0674841	0.329754	0.158299	0	0	0	0	0	0	0	0	0	1	0	0	0	0	0	0	0	0	0	0	0	0	0	0	1	0	1	0	0	1	0	0	0	0	0	0	1	0	0	0	0	1	0
SREBF1		112.345	409	0.255529	0.328263	0.769689	0	0	0	0	0	0	0	0	0	1	0	0	0	0	0	0	0	0	0	0	0	0	1	0	0	0	1	1	1	0	0	1	0	0	0	0	0	0	0	0	0	0	0
CYB561		40.346	178	0.102411	0.324165	0.281638	0	0	0	0	0	0	0	0	0	0	0	0	0	0	0	0	0	0	0	1	0	0	1	0	0	0	0	0	0	0	0	0	0	0	0	0	0	0	0	0	0	0	0
SPINT1		0	0	-0.174742	0.317882	0.0325873	0	0	0	0	0	0	0	0	0	0	0	0	0	0	0	0	0	0	0	0	0	0	0	0	0	0	0	0	0	0	0	0	0	0	0	0	0	0	0	0	0	0	0
ARHGAP5		49.0767	272	0.0656104	0.314941	0.336051	0	0	0	0	0	0	0	0	0	0	1	0	0	0	0	0	0	0	0	0	0	0	0	0	0	1	1	0	1	0	0	0	0	0	0	0	0	0	0	0	0	0	0
NDUFV2		39.1845	203	0.161795	0.312378	0.237177	1	0	0	0	0	0	0	0	0	0	0	0	0	0	0	0	1	0	0	0	0	0	0	0	0	0	0	0	0	0	0	0	0	0	0	1	0	0	0	0	0	0	0
GPAM		68.6576	233	0.851241	0.308219	0.0899994	1	0	0	0	0	0	0	0	0	0	0	0	0	0	0	0	0	0	0	0	0	0	1	0	1	0	0	0	0	0	0	0	0	0	0	1	0	0	0	0	0	0	0
AMFR		33.1656	185	0.258259	0.300525	0.751037	0	0	0	0	0	0	0	0	0	0	0	0	0	0	0	0	0	0	0	0	0	0	1	0	0	1	0	1	0	0	0	0	0	0	0	0	0	0	0	0	1	0	0
ADAM33		22.2652	98	-0.253242	0.29286	0.0585006	0	0	0	0	0	0	0	0	0	0	0	0	0	0	0	0	0	0	0	0	0	0	1	0	0	0	0	0	0	0	0	0	0	0	0	0	0	0	0	0	0	0	0
CPNE3		34.6376	128	-0.0665587	0.289516	0.035637	0	0	0	0	0	0	0	0	0	0	0	0	0	0	0	0	0	0	0	0	0	0	0	1	1	0	1	0	0	0	1	0	0	0	0	0	0	0	0	0	0	0	0
INSIG1		92.8936	414	0.873273	0.289374	0.410381	0	0	0	0	0	0	0	0	0	0	0	0	0	0	0	0	0	0	0	0	0	0	1	0	0	0	0	1	1	0	0	0	0	0	0	0	0	0	0	0	0	0	0
MCCC1		40.2518	152	-0.0385472	0.287933	0.336051	1	0	0	0	0	0	0	0	0	0	0	0	0	0	0	0	0	0	0	0	0	0	0	0	0	0	1	0	0	0	0	0	0	0	0	1	0	0	1	0	0	0	0
ACACA		78.2007	450	0.167824	0.28494	0.571746	1	0	0	0	0	0	0	1	0	0	0	0	0	0	0	0	0	0	0	0	0	0	0	1	0	0	1	0	0	0	0	0	0	0	0	0	0	0	0	0	0	0	0
CDO1		48.4529	221	1.38058	0.284713	0.300504	1	0	0	0	0	0	0	0	0	0	0	0	0	0	0	0	0	0	0	0	0	0	0	0	0	0	1	0	0	0	0	0	0	0	0	0	0	0	0	0	0	0	0
WWC1		32.7195	247	-0.0368961	0.284309	0.143864	0	0	0	0	0	0	0	0	0	0	0	0	0	0	0	0	0	0	0	0	0	0	0	0	0	0	1	0	0	0	0	0	0	0	0	0	0	0	0	0	0	0	0
SMS		29.1341	125	0.0359186	0.279703	0.22444	1	0	0	0	0	0	0	0	0	0	0	0	0	0	0	0	0	0	0	0	0	0	0	1	0	0	1	0	0	0	0	0	0	0	0	0	0	0	0	0	0	0	0
AP1S3		36.8535	92	-0.098071	0.264068	0.035637	0	1	0	0	0	0	0	0	0	0	0	0	0	0	0	0	0	0	0	0	0	0	0	0	0	0	1	0	0	0	0	1	0	0	0	0	0	0	0	1	0	1	0
DRAM2		23.3732	161	-0.0442714	0.263331	0.168031	0	0	0	0	0	0	0	0	0	0	0	0	0	0	0	0	0	0	0	0	0	0	1	0	0	0	0	0	0	1	0	0	0	0	1	0	0	1	0	1	0	0	0
COL4A3BP		5.43667	33	0.38982	0.259887	0.497496	0	0	0	0	0	0	0	0	0	0	0	0	0	0	0	0	0	0	0	0	0	0	0	0	0	0	1	1	0	1	0	0	0	0	0	0	0	0	0	0	0	0	0
RBM47		53.1493	173	-0.157138	0.250189	0.0980912	0	0	0	0	0	0	0	0	0	0	0	0	0	0	0	0	0	0	0	0	0	0	0	0	0	0	0	0	0	0	0	0	0	0	0	0	0	0	0	0	0	0	0
ABR		33.43	248	0.0746895	0.24879	0.495665	0	0	0	0	0	0	0	0	0	0	1	0	0	0	0	0	0	0	0	0	0	0	0	0	1	1	1	0	0	0	0	0	0	0	0	0	0	0	0	0	0	0	0
PIK3C2A		40.3249	152	0.24307	0.247047	0.985082	1	0	0	0	0	0	0	0	0	0	0	0	0	0	0	0	0	0	0	0	0	0	0	1	1	1	1	0	0	1	0	0	0	0	0	0	0	0	0	0	0	0	0
ITGA7		52.0161	150	-0.1103	0.242154	0.365807	0	0	1	0	0	1	0	0	0	0	0	0	0	0	0	0	0	0	0	0	0	0	0	0	1	0	0	0	0	0	0	0	1	0	0	0	0	0	0	0	0	0	0
NBR1		44.5051	268	0.141511	0.234861	0.242377	0	0	0	0	0	0	0	0	0	0	0	0	0	0	0	1	0	0	0	0	0	0	0	1	0	1	1	0	0	0	0	0	0	0	1	0	1	0	0	0	0	0	0
NR1D2		65.0529	288	0.628622	0.221504	0.24068	0	0	0	0	0	0	0	0	0	0	0	0	0	0	0	0	0	0	0	0	0	0	0	0	0	0	0	0	0	0	0	0	0	0	0	0	0	0	0	0	0	0	0
USP54		34.3529	73	-0.160065	0.21367	0.052909	0	0	0	0	0	0	0	0	0	0	0	0	0	0	0	0	0	0	0	0	0	0	0	0	0	0	0	0	0	0	0	0	0	0	0	0	0	0	0	0	0	0	0
BAZ2B		60.4087	194	-0.0126066	0.200324	0.214116	0	0	0	0	0	0	0	0	0	0	0	0	0	0	0	0	0	0	0	0	0	0	0	0	0	0	0	0	0	0	0	0	0	0	0	0	0	0	0	0	0	0	0
WASL		51.3491	182	-0.00986061	0.198284	0.255455	0	0	1	1	0	0	0	0	0	0	0	0	0	0	0	0	0	0	0	0	0	0	0	1	1	0	1	0	0	0	0	0	0	0	0	0	1	0	0	0	0	0	0
FKBP11		35.0138	106	-0.202273	0.196	0.172578	0	0	0	0	0	0	0	0	0	0	0	0	0	0	0	0	0	0	0	0	0	0	1	0	0	1	0	1	0	0	0	0	0	0	0	0	0	0	0	0	0	0	0
PDK2		51.1233	171	-0.0919721	0.195154	0.432872	0	0	0	0	0	0	0	0	0	0	0	0	0	0	0	0	0	0	0	0	0	0	0	0	0	0	0	0	0	0	0	0	0	0	0	0	0	0	1	0	0	0	0
NPEPPS		34.8459	140	-0.130781	0.186022	0.0899994	0	0	0	0	0	0	0	0	0	0	0	0	0	0	0	0	0	0	0	0	0	0	0	1	1	0	1	0	0	0	0	0	0	0	0	0	0	0	0	0	0	0	0
LACTB2		37.1558	154	0.246234	0.183077	0.618031	0	0	0	0	0	0	0	0	0	0	0	0	0	0	0	0	0	0	0	0	0	0	0	0	0	0	0	0	0	0	0	0	0	0	0	0	0	0	1	0	0	0	0
FBLN5		44.3104	301	0.287987	0.175093	0.779071	0	0	0	0	0	0	0	0	0	0	0	1	0	0	0	0	0	0	0	0	0	0	0	1	0	0	0	0	0	0	0	0	0	0	0	0	0	0	0	0	0	0	0
UNC13B		37.8916	187	-0.0289976	0.147467	0.21154	0	0	0	0	0	0	0	0	0	0	0	0	0	0	0	0	0	0	0	0	0	0	0	0	1	1	1	0	0	1	0	0	0	0	0	0	0	0	0	0	0	0	0
USP3		42.6116	115	-0.162395	0.138776	0.050427	0	0	0	0	0	0	0	0	0	0	0	0	0	0	0	0	0	0	0	0	0	0	0	0	0	0	0	0	0	0	0	0	0	0	0	0	0	0	0	0	0	0	0
IL1R1		76.7999	364	-0.205645	0.136645	0.035637	0	0	0	0	0	0	0	0	0	0	0	0	0	0	0	0	0	0	0	0	0	0	1	0	1	1	0	0	0	0	0	0	1	0	0	0	0	0	0	0	0	0	0
FOXP4		32.7418	144	-0.176324	0.118167	0.168031	0	0	0	0	0	0	0	0	0	0	0	0	0	0	0	0	0	0	0	0	0	0	0	0	0	0	0	0	0	0	0	0	0	0	0	0	0	0	0	0	0	0	0
FCHO2		30.3731	248	0.389637	0.116188	0.443611	0	0	0	0	0	0	0	0	0	0	0	0	0	0	0	0	0	0	0	0	0	0	0	0	1	0	0	0	0	0	0	0	0	0	0	0	0	0	0	0	0	0	0
APMAP		29.5093	189	-0.127441	0.11394	0.143864	0	0	0	0	0	0	0	0	0	0	0	0	0	0	0	0	0	0	0	0	0	0	1	1	0	1	0	0	1	0	0	0	1	0	0	0	0	0	0	0	0	0	0
C5orf51		0	0	0.102944	0.109853	0.961082	0	0	0	0	0	0	0	0	0	0	0	0	0	0	0	0	0	0	0	0	0	0	0	0	0	0	0	0	0	0	0	0	0	0	0	0	0	0	0	0	0	0	0
ZDHHC3		27.2232	88	-0.225925	0.107417	0.186921	0	0	0	0	0	0	0	0	0	0	0	0	0	0	0	0	0	0	0	0	0	0	1	0	0	1	0	0	0	1	0	1	0	0	0	0	0	0	0	0	0	0	0
DRAM1		61.4781	236	0.022255	0.104355	0.807416	0	0	0	0	0	0	0	0	0	0	0	0	0	0	0	0	0	0	0	0	0	0	1	0	0	0	0	0	0	0	0	0	0	0	1	0	0	0	0	1	0	0	0
GSTO1		62.9458	334	0.270346	0.10123	0.679072	0	0	0	0	0	0	0	0	0	0	0	0	0	0	0	0	0	0	0	0	0	0	0	1	0	0	1	0	0	0	0	0	0	0	0	0	0	0	0	0	0	0	0
SELENBP1		56.9874	189	0.154928	0.100394	0.807416	0	0	0	0	0	0	0	0	0	0	0	0	0	0	0	0	0	0	0	0	0	0	0	1	0	1	1	0	0	0	0	0	0	0	0	0	0	0	0	0	0	0	0
GNPAT		31.1691	76	-0.0121783	0.0999586	0.21154	0	0	0	0	0	0	0	0	0	0	0	0	0	0	0	0	0	0	0	0	0	0	0	0	0	1	0	0	0	0	0	0	0	0	0	0	0	0	0	0	0	0	0
DAB2IP		29.3043	179	0.152968	0.0925708	0.807416	0	0	0	0	0	0	0	0	1	1	1	0	0	0	0	0	0	0	0	0	0	0	0	1	1	0	1	0	0	0	0	0	0	1	0	0	0	0	0	0	0	0	0
AP3S2		18.5925	67	-0.189856	0.0866577	0.143864	0	1	0	0	0	0	0	0	0	0	0	0	0	0	0	0	0	0	0	0	0	0	0	0	0	0	0	0	0	1	0	0	0	0	0	0	0	0	0	0	0	1	0
PFKFB2		32.4523	182	-0.243679	0.0787703	0.100388	0	0	0	0	0	0	0	0	0	1	0	0	0	0	0	0	0	0	0	0	0	0	0	0	0	0	1	0	0	0	0	0	0	0	0	0	0	0	0	0	0	0	0
NUDT9		14.6217	21	0.19083	0.0781538	0.649285	0	0	0	0	0	0	0	0	0	0	0	0	0	0	0	0	0	0	0	0	0	0	0	1	0	0	0	0	0	0	0	0	0	0	0	0	0	0	1	0	0	0	0
ENPP5		29.0148	97	-0.12131	0.0765169	0.289384	0	0	0	0	0	0	0	0	0	0	0	0	0	0	0	0	0	0	0	0	0	0	1	0	1	0	0	0	0	0	0	0	0	0	0	0	0	0	0	0	0	0	0
ATL2		28.8376	150	-0.00353741	0.074277	0.754792	0	0	0	0	0	0	0	0	0	0	0	0	0	0	0	0	0	0	0	0	0	0	1	0	0	1	0	1	1	0	0	0	0	0	0	0	0	0	0	0	0	0	0
TC2N		38.656	115	-0.364884	0.0738485	0.0921101	0	0	0	0	0	0	0	0	0	0	0	0	0	0	0	0	0	0	0	0	0	0	0	0	1	0	0	0	0	0	0	0	0	0	0	0	0	0	0	0	0	0	0
DHCR24		70.7072	302	-0.0739498	0.0721943	0.705246	1	0	0	0	0	0	0	0	0	0	0	0	0	1	0	0	0	0	0	0	0	0	1	0	0	1	1	1	1	0	0	1	0	0	0	0	0	0	0	0	0	0	0
FBXO9		37.2003	191	-0.101703	0.0620343	0.260125	0	0	0	0	0	0	0	0	0	0	0	0	0	0	0	0	0	0	0	0	0	0	0	0	0	0	0	0	0	0	0	0	0	0	0	0	0	0	0	0	0	0	0
GRAMD1C		33.3287	191	-0.12036	0.0618496	0.40742	0	0	0	0	0	0	0	0	0	0	0	0	0	0	0	0	0	0	0	0	0	0	1	0	0	0	0	0	0	0	0	0	0	0	0	0	0	0	0	0	0	0	0
CYP7B1		64.088	241	-0.303423	0.0559	0.12095	0	0	0	0	0	0	0	0	0	0	0	0	0	0	0	0	0	0	0	0	0	0	1	0	0	0	0	1	0	0	0	0	0	0	0	0	0	0	0	0	0	0	0
KIAA1324		0	0	-0.331901	0.0467529	0.172578	0	0	0	0	0	0	0	0	0	0	0	0	0	0	0	0	0	0	0	0	0	0	1	1	0	0	0	0	0	1	0	0	0	0	1	0	0	0	0	1	0	0	0
MBIP		19.0195	67	-0.111455	0.0465327	0.274794	0	0	0	0	0	0	0	0	0	0	0	0	0	0	0	0	0	0	0	0	0	0	0	0	0	0	0	0	0	0	0	0	0	0	0	0	0	0	0	0	0	0	0
SERPINI1		39.8524	149	-0.213313	0.0462667	0.432872	0	0	0	0	0	0	0	0	0	0	0	0	0	0	0	0	0	0	0	0	0	0	0	1	0	0	0	0	0	0	0	0	0	0	0	0	0	0	0	0	0	0	0
SLC25A16		31.2522	85	-0.275276	0.0368362	0.0879423	0	0	0	0	0	0	0	0	0	0	0	0	0	0	0	0	0	0	0	0	0	0	1	0	0	0	0	0	0	0	0	0	0	0	0	1	0	0	0	0	0	0	0
MTUS1		75.6089	296	0.130479	0.0353597	0.569164	0	0	0	0	0	0	0	0	0	0	0	0	0	0	0	0	0	0	0	0	0	0	0	0	1	0	0	0	0	1	0	0	0	0	0	0	0	0	0	0	0	0	0
SNX4		33.6568	85	-0.00498584	0.0347472	0.7368	0	0	0	0	0	0	0	0	0	0	0	0	0	0	0	0	0	0	0	0	0	0	0	0	1	1	0	0	0	0	0	0	0	0	0	0	0	0	0	0	0	0	0
ESRP1		29.8325	103	-0.334419	0.0209493	0.0665051	0	0	0	0	0	0	0	0	0	0	0	0	0	0	0	0	0	0	0	0	0	0	0	0	0	0	0	0	0	0	0	0	0	0	0	0	0	0	0	0	0	0	0
TMEM41B		34.54	107	-0.00518766	0.0183825	0.823175	0	0	0	0	0	0	0	0	0	0	0	0	0	0	0	0	0	0	0	0	0	0	1	0	0	0	0	0	0	0	0	0	0	0	0	0	0	0	0	0	0	0	0
NECTIN2		25.664	122	-0.024999	0.0114718	0.813765	0	0	0	1	0	0	1	0	0	0	0	0	0	0	0	0	0	0	0	0	0	0	1	1	1	0	0	0	0	0	1	0	1	1	0	0	0	0	0	0	0	0	0
AP1G2		22.6586	143	-0.223103	0.00965949	0.0360619	0	1	0	0	0	0	0	0	0	0	0	0	0	0	0	0	0	0	0	0	0	0	0	0	0	1	0	0	0	1	0	1	0	0	0	0	0	0	0	0	0	1	0
SNX25		43.093	157	0.116736	0.00640295	0.787955	0	0	0	0	0	0	0	0	0	0	0	0	0	0	0	0	0	0	0	0	0	0	0	0	0	0	0	0	0	0	0	0	0	0	0	0	0	0	0	0	0	0	0
ARG2		67.8532	297	-0.256042	0.000321523	0.118548	1	0	0	0	0	0	0	0	0	0	0	0	0	0	0	0	0	0	0	0	0	0	0	0	0	0	0	0	0	0	0	0	0	0	0	0	0	0	1	0	0	0	0
ETV4		56.8409	270	-0.448505	-0.00259923	0.143864	0	0	0	0	0	0	0	0	0	0	0	0	0	0	0	0	0	0	0	0	0	0	0	0	0	0	0	0	0	0	0	0	0	0	0	0	0	0	0	0	0	0	0
FILIP1		32.817	188	0.66981	-0.00597648	0.173159	0	0	0	0	0	0	0	0	0	0	0	0	0	0	0	0	0	0	0	0	0	0	0	0	0	0	0	0	0	0	0	0	0	0	0	0	0	0	0	0	0	0	0
MID1IP1		48.8078	249	-0.112036	-0.0133359	0.598772	0	0	0	0	0	0	0	0	0	0	0	0	0	0	0	0	0	0	0	0	0	0	0	0	0	0	1	0	0	0	0	0	0	0	0	0	0	0	0	0	0	0	0
SLC11A2		71.1094	256	-0.212677	-0.0140499	0.40742	0	1	0	0	0	0	0	0	0	0	0	0	0	0	0	0	0	0	0	0	0	0	1	0	1	1	0	0	0	0	0	0	1	0	1	0	1	1	0	1	0	0	0
SCN9A		29.687	218	-0.361798	-0.0141077	0.118548	0	0	0	0	0	0	0	0	0	0	0	0	0	0	0	0	0	0	0	0	0	0	0	0	0	0	0	0	0	0	0	0	0	0	0	0	0	0	0	0	0	0	0
TMEM206		2.79	32	0.00421735	-0.0152153	0.769941	0	0	0	0	0	0	0	0	0	0	0	0	0	0	0	0	0	0	0	0	0	0	1	0	0	0	0	0	0	0	0	0	1	0	0	0	0	0	0	0	0	0	0
MCU		36.3991	93	-0.205953	-0.0160144	0.130776	0	0	0	0	0	0	0	0	0	0	0	0	0	0	0	0	0	0	0	0	0	0	1	0	0	0	0	0	0	0	0	0	0	0	0	1	0	0	0	0	0	0	0
MPC2		33.805	201	-0.20868	-0.0179872	0.449553	0	0	0	0	0	0	0	0	0	0	0	0	0	0	0	0	0	0	0	0	0	0	1	0	0	0	0	0	0	0	0	0	0	0	0	1	0	0	0	0	0	0	0
SHROOM3		33.4133	210	-0.126227	-0.0187556	0.449553	0	0	0	0	0	0	0	0	0	0	0	0	0	0	0	0	0	0	0	0	0	0	0	0	0	0	0	0	0	0	0	0	0	0	0	0	0	1	0	0	0	0	0
TMEM168		24.1517	132	-0.0685054	-0.0254695	0.705246	0	0	0	0	0	0	0	0	0	0	0	0	0	0	0	0	0	0	0	0	0	0	1	0	0	0	0	0	0	0	0	0	0	0	0	0	0	0	0	0	0	0	0
UBAC2		20.3421	162	-0.159132	-0.031404	0.274794	0	0	0	0	0	0	0	0	0	0	0	0	0	0	0	0	0	0	0	0	0	0	1	0	0	0	0	1	1	0	0	0	0	0	0	0	0	0	0	0	0	0	0
NET1		66.7998	175	-0.286359	-0.0319483	0.0679666	0	0	0	0	0	0	0	0	0	0	0	0	0	0	0	0	0	0	0	0	0	0	0	0	1	0	1	0	0	0	0	0	0	0	0	0	0	0	0	0	0	0	0
F11R		67.0969	283	0.024836	-0.0337126	0.734392	0	0	0	0	1	0	1	0	1	0	0	0	0	0	0	0	0	0	0	0	0	0	1	1	1	0	0	0	0	0	0	0	0	1	0	0	1	0	0	0	0	0	0
OSBPL3		57.4721	157	-0.331755	-0.041911	0.035637	0	0	0	0	0	0	0	0	0	0	0	0	0	0	0	0	0	0	0	0	0	0	0	0	1	1	1	1	0	0	0	0	0	0	0	0	0	0	0	0	0	0	0
ARHGAP12		36.6842	91	-0.10246	-0.0438097	0.589289	0	0	0	0	0	0	0	0	0	0	1	0	0	0	0	0	0	0	0	0	0	0	0	0	0	0	1	0	0	0	0	0	0	0	0	0	0	0	0	0	0	0	0
MYO9A		44.4247	269	-0.0876791	-0.044866	0.751037	0	0	0	0	0	0	0	0	0	0	1	0	0	0	0	0	0	0	0	0	0	0	1	0	0	0	1	0	0	0	0	0	0	0	0	0	0	0	0	0	0	0	0
ENPP4		24.0884	167	-0.170379	-0.045404	0.375326	0	0	0	0	0	0	0	0	0	0	0	0	0	0	0	0	0	0	0	0	0	0	1	1	1	1	0	0	0	0	0	0	0	0	0	0	0	0	0	0	0	0	0
PREPL		36.755	140	-0.0985556	-0.0518723	0.79216	0	0	0	0	0	0	0	0	0	0	0	0	0	0	0	0	0	0	0	0	0	0	0	0	0	0	1	0	0	1	0	0	0	0	0	0	0	0	0	0	0	0	0
SNX27		20.1006	116	-0.178108	-0.0594651	0.0980912	0	0	0	0	0	0	0	0	0	0	0	0	0	0	0	0	0	0	0	0	0	0	0	0	0	0	1	0	0	0	0	0	0	0	0	0	0	0	0	0	0	0	0
MICALL2		0	0	-0.406234	-0.0596855	0.0486857	0	0	0	0	0	0	0	0	0	0	0	0	0	0	0	0	0	0	0	0	0	0	0	0	0	0	0	0	0	0	0	0	0	0	0	0	0	0	0	0	0	0	0
LLGL2		30.3453	187	-0.295363	-0.0773032	0.035637	0	0	0	0	1	0	0	0	0	0	1	0	0	0	0	0	0	0	0	0	0	0	0	0	1	0	0	0	0	0	0	0	0	0	0	0	0	0	0	0	0	0	0
EGFR		154.734	822	-0.24585	-0.0792524	0.141181	0	0	1	1	0	0	0	0	1	1	0	1	1	0	1	0	0	0	1	0	0	0	1	0	1	1	0	1	0	0	1	1	1	1	0	0	0	1	0	0	0	0	0
MFSD4A		29.0609	172	-0.229094	-0.0809549	0.336051	0	0	0	0	0	0	0	0	0	0	0	0	0	0	0	0	0	0	0	0	0	0	1	0	0	0	0	0	0	0	0	0	0	0	0	0	0	0	0	0	0	0	0
CD38		65.6841	278	-0.024241	-0.0906082	0.697813	1	0	0	0	0	0	0	0	0	0	0	0	0	0	0	0	0	0	0	0	0	0	1	1	1	1	0	0	0	0	0	0	1	0	0	0	0	0	0	0	0	0	0
ZDHHC9		30.14	170	-0.343904	-0.09263	0.168031	0	0	0	0	0	0	0	0	0	0	0	0	0	0	0	0	0	0	0	0	0	0	1	0	0	0	0	1	1	1	0	0	0	0	0	0	0	0	0	0	0	0	0
ADAM28		26.1974	77	-0.228325	-0.0973319	0.428394	0	0	0	0	0	0	0	0	0	0	0	0	0	0	0	0	0	0	0	0	0	0	1	0	1	0	0	0	0	0	0	0	0	0	0	0	0	0	0	0	0	0	0
MYRF		29.2509	172	-0.251696	-0.130396	0.143864	0	0	0	0	0	0	0	0	0	0	0	0	0	0	0	0	0	0	0	0	0	0	1	0	0	0	0	1	0	0	0	0	0	0	0	0	0	0	0	0	0	0	0
EXPH5		31.98	176	-0.118253	-0.141141	0.851856	0	0	0	0	0	0	0	0	0	0	0	0	0	0	0	0	0	0	0	0	0	0	0	0	0	0	0	0	0	0	0	0	0	0	0	0	0	0	0	0	0	0	0
CELSR2		34.5791	209	-0.104251	-0.152432	0.769905	0	0	0	0	0	0	0	0	0	0	0	0	0	0	0	0	0	0	0	0	0	0	1	0	1	0	0	0	0	0	0	0	0	0	0	0	0	0	0	0	0	0	0
GDA		53.1549	211	-0.359929	-0.154925	0.346034	1	0	0	0	0	0	0	0	0	0	0	0	0	0	0	0	0	0	0	0	0	0	0	1	0	0	1	0	0	0	0	0	0	0	0	0	0	0	0	0	0	0	0
SLC22A3		43.4186	268	-0.457808	-0.167626	0.28038	0	0	0	0	0	0	0	0	0	0	0	0	0	0	0	0	0	0	0	0	0	0	1	0	1	1	0	0	0	0	0	0	0	0	0	0	0	0	0	0	0	0	0
MGAT4A		30.975	103	-0.252933	-0.17223	0.40742	1	0	0	0	0	0	0	0	0	0	0	0	0	0	0	0	0	0	0	0	0	1	1	1	0	1	0	0	0	0	0	1	0	0	0	0	0	0	0	0	0	0	0
TMC4		26.0862	92	-0.359764	-0.183791	0.269555	0	0	0	0	0	0	0	0	0	0	0	0	0	0	0	0	0	0	0	0	0	0	1	1	0	0	0	0	0	0	0	0	0	0	0	0	0	0	0	0	0	0	0
TMEM150A		15.9095	151	-0.206841	-0.211677	0.981449	0	0	0	0	0	0	0	0	0	0	0	0	0	0	0	0	0	0	0	0	0	0	0	0	0	0	0	0	0	0	0	0	0	0	1	0	0	0	0	0	0	0	0
[truncated: 31 more columns]

## Sheet: Module 2 gene detail for MEL
CTD disease queries						Annotation BH corrected p à	0.0334916	0.00180226	0.00277352	0.0118114	0.0136419	0.0178882	0.0254753	0.0317508	0.035924	0.0434427	0.0469225	0.00351895	0.0254753	0.00277352	0.00566036	0.0331501	0.00683059	0.023337	0.00351895	0.035924	0.00657004	0.0469225	0.0108979	0.00180226	0.00469462	0.00277352	0.000290883	0.00351895	0.00351895	0.0133441	0.0194825	0.0134036	0.00280711	0.00566036	0.0178882	0.023337	0.0486201	0.00652543	0.00912041	0.023337	0.0438067	0.00277352	0.0463442
Melanoma, Amelanotic Melanoma, Experimental Melanoma, Melanosis						Annotation class à	KEGG	KEGG	KEGG	KEGG	KEGG	KEGG	KEGG	KEGG	KEGG	KEGG	KEGG	GO_MF	GO_MF	GO_MF	GO_MF	GO_MF	GO_MF	GO_MF	GO_MF	GO_MF	GO_MF	GO_MF	GO_CC	GO_CC	GO_CC	GO_CC	GO_CC	GO_CC	GO_CC	GO_CC	GO_CC	GO_CC	GO_CC	GO_CC	GO_CC	GO_CC	GO_CC	GO_CC	GO_CC	GO_CC	GO_CC	GO_CC	GO_CC
						Annotation detail à	hsa05200:Pathways in cancer	hsa05100:Bacterial invasion of epithelial cells	hsa04915:Estrogen signaling pathway	hsa04071:Sphingolipid signaling pathway	hsa04360:Axon guidance	hsa04012:ErbB signaling pathway	hsa05142:Chagas disease (American trypanosomiasis)	hsa04722:Neurotrophin signaling pathway	hsa04728:Dopaminergic synapse	hsa04261:Adrenergic signaling in cardiomyocytes	hsa04914:Progesterone-mediated oocyte maturation	GO:0005515~protein binding	GO:0005524~ATP binding	GO:0003779~actin binding	GO:0098641~cadherin binding involved in cell-cell adhesion	GO:0004674~protein serine/threonine kinase activity	GO:0008017~microtubule binding	GO:0005096~GTPase activator activity	GO:0051015~actin filament binding	GO:0019904~protein domain specific binding	GO:0003777~microtubule motor activity	GO:0005262~calcium channel activity	GO:0005737~cytoplasm	GO:0005829~cytosol	GO:0070062~extracellular exosome	GO:0005794~Golgi apparatus	GO:0005925~focal adhesion	GO:0005856~cytoskeleton	GO:0005913~cell-cell adherens junction	GO:0005813~centrosome	GO:0030054~cell junction	GO:0005874~microtubule	GO:0030659~cytoplasmic vesicle membrane	GO:0030027~lamellipodium	GO:0015629~actin cytoskeleton	GO:0043005~neuron projection	GO:0043025~neuronal cell body	GO:0005938~cell cortex	GO:0015630~microtubule cytoskeleton	GO:0014069~postsynaptic density	GO:0031410~cytoplasmic vesicle	GO:0005905~clathrin-coated pit	GO:0045202~synapse
	# of module genes associated with annotation à						9	7	7	6	6	5	5	5	5	5	4	121	27	12	11	10	9	9	8	7	6	4	73	58	47	22	17	13	12	12	12	10	8	8	8	8	8	7	7	7	7	6	6
	# of module genes with activation > 1.5 associated with annotation à						1	1	2	1	1	1	0	1	0	0	0	17	2	1	2	2	1	0	0	1	0	1	9	5	6	3	2	2	2	0	2	1	0	0	0	1	1	1	1	0	0	1	0
Module 2 genes	IDG class	CTD Inference score	CTD reference count	Average activation across normal samples	Average activation across MEL samples	BH corrected p	Entries below = 1 or 0 if the module gene is or is not associated with the annotation detail above
GPNMB	Tbio	23.3054	55	0.99026	18.5912	0.00677774	0	0	0	0	0	0	0	0	0	0	0	1	0	0	0	0	0	0	0	0	0	0	0	0	0	0	0	0	0	0	0	0	0	0	0	0	0	0	0	0	0	0	0
MMP2	Tchem	64.9648	108	0.198715	12.1895	0.0024797	1	0	1	0	0	0	0	0	0	0	0	1	0	0	0	0	0	0	0	0	0	0	0	0	0	0	0	0	0	0	0	0	0	0	0	0	0	0	0	0	0	0	0
PMEL	Tbio	15.046	38	-0.168423	9.74454	0.0169962	0	0	0	0	0	0	0	0	0	0	0	1	0	0	0	0	0	0	0	0	0	0	0	0	0	1	0	0	0	0	0	0	0	0	0	0	0	0	0	0	0	0	0
SPPL2A	Tbio	2.74667	4	0.582398	7.95403	0.027056	0	0	0	0	0	0	0	0	0	0	0	1	0	0	0	0	0	0	0	0	0	0	0	0	1	0	0	0	0	0	0	0	0	0	0	0	0	0	0	0	0	0	0
GM2A	Tbio	21.0794	35	0.432914	4.9901	0.0415885	0	0	0	0	0	0	0	0	0	0	0	0	0	0	0	0	0	0	0	0	0	0	0	0	1	0	0	0	0	0	0	0	0	0	0	0	0	0	0	0	0	0	0
AKAP12	Tbio	23.8517	47	-0.113841	4.0268	0.0425661	0	0	0	0	0	0	0	0	0	0	0	1	0	0	0	0	0	0	0	0	0	0	1	0	0	0	1	1	0	0	0	0	0	0	0	0	0	1	0	0	0	0	0
SERPINE2	Tbio	19.3718	44	-0.229993	4.02405	0.00841422	0	0	0	0	0	0	0	0	0	0	0	1	0	0	0	0	0	0	0	0	0	0	0	1	0	0	0	0	0	0	0	0	0	0	0	0	0	0	0	0	0	0	0
EMP1	Tbio	34.3537	50	6.48978	3.96478	0.777618	0	0	0	0	0	0	0	0	0	0	0	1	0	0	0	0	0	0	0	0	0	0	0	0	0	0	0	0	0	0	0	0	0	0	0	0	0	0	0	0	0	0	0
IL33	Tbio	12.9221	30	-0.17168	3.95491	0.0243738	0	0	0	0	0	0	0	0	0	0	0	1	0	0	0	0	0	0	0	0	0	0	0	0	0	0	0	0	0	0	0	0	0	0	0	0	0	0	0	0	0	0	0
CHL1	Tbio	7.554	5	-0.166618	3.44623	0.0243738	0	0	0	0	0	0	0	0	0	0	0	0	0	0	0	0	0	0	0	0	0	0	0	0	1	0	0	0	0	0	0	0	0	0	0	0	0	0	0	0	0	0	0
TRPM7	Tchem	11.827	11	-0.136455	3.02863	0.0158934	0	0	0	0	0	0	0	0	0	0	0	0	1	1	0	1	0	0	0	0	0	1	0	0	0	0	0	0	0	0	0	0	0	0	0	0	0	0	0	0	0	0	0
DMXL2	Tbio	19.3369	34	-0.270598	2.76597	0.0663535	0	0	0	0	0	0	0	0	0	0	0	0	0	0	0	0	0	0	0	0	0	0	0	0	0	0	0	0	0	0	1	0	0	0	0	0	0	0	0	0	0	0	0
AP4E1	Tdark	13.5389	10	-0.130815	2.55119	0.0192285	0	0	0	0	0	0	0	0	0	0	0	0	0	0	0	0	0	0	0	0	0	0	0	0	0	0	0	0	0	0	0	0	0	0	0	0	0	0	0	0	0	1	0
TENM3	Tbio	13.2342	28	-0.269045	2.45437	0.0415204	0	0	0	0	0	0	0	0	0	0	0	0	0	0	0	0	0	0	0	0	0	0	0	0	0	0	0	0	0	0	0	0	0	0	0	1	0	0	0	0	0	0	0
SECISBP2L	Tdark	14.71	26	-0.138227	2.39391	0.0613135	0	0	0	0	0	0	0	0	0	0	0	1	0	0	0	0	0	0	0	0	0	0	0	0	0	0	0	0	0	0	0	0	0	0	0	0	0	0	0	0	0	0	0
USP8	Tbio	13.3575	17	-0.0268081	2.14883	0.04608	0	0	0	0	0	0	0	0	0	0	0	1	0	0	1	0	0	0	0	0	0	0	1	1	0	1	0	0	1	0	0	0	0	0	0	0	0	0	0	0	0	0	0
EID1	Tbio	11.0978	10	-0.0721168	2.09838	0.057391	0	0	0	0	0	0	0	0	0	0	0	1	0	0	0	0	0	0	0	0	0	0	1	0	0	0	0	0	0	0	0	0	0	0	0	0	0	0	0	0	0	0	0
S100A6	Tbio	29.727	47	1.25386	2.0795	0.590343	0	0	0	0	0	0	0	0	0	0	0	1	0	0	0	0	0	0	0	0	0	0	1	1	1	0	0	0	0	0	0	0	0	0	0	0	0	0	0	0	0	0	0
SHC4	Tbio	9.14333	7	-0.258816	2.03201	0.0775368	0	1	1	0	0	1	0	1	0	0	0	1	0	0	0	0	0	0	0	1	0	0	0	0	0	0	0	0	0	0	1	0	0	0	0	0	0	0	0	0	0	0	0
BACE2	Tchem	19.1081	33	-0.136696	1.87598	0.0573603	0	0	0	0	0	0	0	0	0	0	0	0	0	0	0	0	0	0	0	0	0	0	0	0	0	1	0	0	0	0	0	0	0	0	0	0	0	0	0	0	0	0	0
DPYSL2	Tbio	17.3844	36	-0.0181032	1.76951	0.00677774	0	0	0	0	1	0	0	0	0	0	0	1	0	0	0	0	1	0	0	0	0	0	1	1	1	0	0	1	0	0	0	1	0	0	0	0	1	0	0	0	0	0	0
MAPK6	Tbio	10.225	28	0.281033	1.75561	0.10409	0	0	0	0	0	0	0	0	0	0	0	1	1	0	0	1	0	0	0	0	0	0	1	1	0	0	0	0	0	0	0	0	0	0	0	0	0	0	0	0	0	0	0
FOLH1	Tchem	18.4273	14	-0.177238	1.70378	0.0121488	0	0	0	0	0	0	0	0	0	0	0	0	0	0	0	0	0	0	0	0	0	0	1	0	1	0	0	0	0	0	0	0	0	0	0	0	0	0	0	0	0	0	0
LYST	Tbio	17.7993	37	-0.15375	1.69893	0.00925523	0	0	0	0	0	0	0	0	0	0	0	1	0	0	0	0	0	0	0	0	0	0	1	0	0	0	0	0	0	0	0	0	0	0	0	0	0	0	1	0	0	0	0
COPS2	Tbio	5.582	5	0.193512	1.69246	0.0926966	0	0	0	0	0	0	0	0	0	0	0	1	0	0	0	0	0	0	0	0	0	0	1	0	0	0	0	0	0	0	0	0	0	0	0	0	0	0	0	0	0	0	0
PPFIBP1	Tbio	16.6123	36	0.0708309	1.60238	0.00889388	0	0	0	0	0	0	0	0	0	0	0	0	0	0	1	0	0	0	0	0	0	0	0	0	0	0	1	0	1	0	0	0	0	0	0	0	0	0	0	0	0	0	0
SGPL1	Tchem	5.57	7	-0.0974742	1.55744	0.00677774	0	0	0	1	0	0	0	0	0	0	0	1	0	0	0	0	0	0	0	0	0	0	0	0	0	0	0	0	0	0	0	0	0	0	0	0	0	0	0	0	0	0	0
CAPG		20.873	47	0.561353	1.46489	0.271575	0	0	0	0	0	0	0	0	0	0	0	1	0	1	1	0	0	0	0	1	0	0	1	0	1	0	0	0	1	0	0	0	0	0	0	0	0	0	0	0	0	0	0
CTTN		27.3772	50	0.457293	1.45585	0.095927	0	1	0	0	0	0	0	0	0	0	0	1	0	0	1	0	0	0	0	0	0	0	1	0	1	1	1	1	1	0	0	0	0	1	0	0	0	1	0	0	0	1	0
CTNNA1		24.7004	45	0.525878	1.43401	0.167638	1	1	0	0	0	0	0	0	0	0	0	1	0	0	1	0	0	0	1	0	0	0	0	1	0	1	1	0	1	0	1	0	0	1	1	0	0	0	0	0	0	0	0
CLDND1		15.4433	16	-0.109818	1.40637	0.0352447	0	0	0	0	0	0	0	0	0	0	0	0	0	0	0	0	0	0	0	0	0	0	0	0	0	0	0	0	0	0	0	0	0	0	0	0	0	0	0	0	0	0	0
UBL3		12.199	29	0.188438	1.39479	0.0746851	0	0	0	0	0	0	0	0	0	0	0	0	0	0	0	0	0	0	0	0	0	0	0	0	1	0	0	0	0	0	0	0	0	0	0	0	0	0	0	0	0	0	0
SCG3		10.3775	9	-0.27643	1.28749	0.0383499	0	0	0	0	0	0	0	0	0	0	0	0	0	0	0	0	0	0	0	0	0	0	0	0	0	0	0	0	0	0	0	0	0	0	0	0	0	0	0	0	1	0	0
AP1S2		16.5821	51	-0.0730025	1.28319	0.00677774	0	0	0	0	0	0	0	0	0	0	0	1	0	0	0	0	0	0	0	0	0	0	0	1	0	1	0	0	0	0	0	0	1	0	0	0	0	0	0	0	0	1	0
PSME4		13.1133	41	0.0715326	1.25278	0.00913714	0	0	0	0	0	0	0	0	0	0	0	1	0	0	0	0	0	0	0	0	0	0	0	1	0	0	0	0	0	0	0	0	0	0	0	0	0	0	0	0	0	0	0
PICALM		21.8458	15	0.554833	1.23854	0.323902	0	0	0	0	0	0	0	0	0	0	0	1	0	0	1	0	0	0	0	0	0	0	0	0	0	1	0	0	1	0	0	0	0	0	0	0	1	0	0	0	0	1	0
SNTB1		17.8227	39	0.298373	1.21644	0.154314	0	0	0	0	0	0	0	0	0	0	0	1	0	1	0	0	0	0	0	0	0	0	1	0	0	0	1	1	0	0	0	0	0	0	0	0	0	0	0	0	0	0	1
COMT		20.4952	47	-0.0370469	1.1099	0.0121488	0	0	0	0	0	0	0	0	0	0	0	0	0	0	0	0	0	0	0	0	0	0	0	0	0	0	0	0	0	0	0	0	0	0	0	0	0	0	0	0	0	0	0
FBLN2		25.5481	45	0.0591279	1.06097	0.141363	0	0	0	0	0	0	0	0	0	0	0	0	0	0	0	0	0	0	0	0	0	0	0	0	1	0	0	0	0	0	0	0	0	0	0	0	0	0	0	0	0	0	0
NFE2L2		54.8558	115	0.371667	1.04841	0.165853	0	0	0	0	0	0	0	0	0	0	0	1	0	0	0	0	0	0	0	1	0	0	1	1	0	0	0	0	0	1	0	0	0	0	0	0	0	0	0	0	0	0	0
ADD1		13.1664	13	0.0666162	1.04665	0.0135265	0	0	0	0	0	0	0	0	0	0	0	0	0	1	1	0	0	0	1	0	0	0	0	1	0	0	1	1	1	0	0	0	0	0	0	0	0	0	0	0	0	0	0
GAB1		24.2776	48	0.101785	1.02335	0.0383499	0	1	0	0	0	1	0	1	0	0	0	1	0	0	0	0	0	0	0	0	0	0	0	1	0	0	0	0	0	0	0	0	0	0	0	0	0	0	0	0	0	0	0
CDC42BPA		20.3808	17	-0.058314	1.01853	0.0146594	0	0	0	0	0	0	0	0	0	0	0	1	1	0	0	1	0	0	0	0	0	0	1	0	1	0	0	0	0	0	0	0	0	0	0	0	0	0	0	0	0	0	0
MAP4		28.9587	48	0.78134	1.00025	0.613156	0	0	0	0	0	0	0	0	0	0	0	1	0	0	0	0	1	0	0	0	0	0	1	0	1	0	0	0	0	0	0	1	0	0	0	1	0	0	1	1	0	0	0
DNAJC13		12.1514	9	-0.0745248	0.919224	0.0166599	0	0	0	0	0	0	0	0	0	0	0	1	0	0	0	0	0	0	0	0	0	0	1	0	1	0	0	0	0	0	0	0	0	0	0	0	0	0	0	0	0	0	0
RAB38		14.2489	11	-0.163588	0.905345	0.0214494	0	0	0	0	0	0	0	0	0	0	0	1	0	0	0	0	0	0	0	0	0	0	0	1	0	1	0	0	0	0	0	0	0	0	0	0	0	0	0	0	0	0	0
SLC39A14		19.4144	35	-0.188133	0.888868	0.000497198	0	0	0	0	0	0	0	0	0	0	0	0	0	0	0	0	0	0	0	0	0	0	0	0	0	1	0	0	0	0	0	0	0	1	0	0	0	0	0	0	0	0	0
LGALS8		20.5261	40	0.0585295	0.888701	0.00201402	0	0	0	0	0	0	0	0	0	0	0	1	0	0	0	0	0	0	0	0	0	0	0	1	1	0	0	0	0	0	0	0	0	0	0	0	0	0	0	0	0	0	0
LPCAT2		15.1331	28	-0.0942741	0.872113	0.0169322	0	0	0	0	0	0	0	0	0	0	0	0	0	0	0	0	0	0	0	0	0	0	0	0	0	0	0	0	0	0	0	0	0	0	0	0	0	0	0	0	0	0	0
HMCN1		18.0561	40	-0.202992	0.859701	0.0169962	0	0	0	0	0	0	0	0	0	0	0	0	0	0	0	0	0	0	0	0	0	0	0	0	1	0	0	0	0	0	1	0	0	0	0	0	0	1	0	0	0	0	0
LIMA1		18.1205	40	0.182611	0.835054	0.0942992	0	0	0	0	0	0	0	0	0	0	0	1	0	0	1	0	0	0	1	0	0	0	1	0	0	0	1	0	1	0	0	0	0	0	1	0	0	0	0	0	0	0	0
AHCYL2		14.8473	14	-0.0688292	0.834064	0.154314	0	0	0	0	0	0	0	0	0	0	0	1	0	0	0	0	0	0	0	0	0	0	0	1	0	0	0	0	0	0	0	0	0	0	0	1	0	0	0	0	0	0	0
BTBD3		16.0723	18	0.0836821	0.831519	0.029169	0	0	0	0	0	0	0	0	0	0	0	0	0	0	0	0	0	0	0	0	0	0	0	1	0	0	0	0	0	0	0	0	0	0	0	0	0	0	0	0	0	0	0
SYNE2		18.1435	38	0.615072	0.778146	0.796331	0	0	0	0	0	0	0	0	0	0	0	1	0	1	0	0	0	0	1	0	0	0	1	0	1	0	1	0	0	0	0	0	0	0	0	0	0	0	0	0	0	0	0
CADM1		29.0246	64	-0.252518	0.716485	0.0158934	0	0	0	0	0	0	0	0	0	0	0	1	0	0	0	0	0	0	0	0	0	0	0	0	1	0	0	0	1	0	0	0	0	0	0	1	0	0	0	0	0	0	1
ABCA9		15.094	12	0.151096	0.673242	0.596236	0	0	0	0	0	0	0	0	0	0	0	0	1	0	0	0	0	0	0	0	0	0	0	0	0	0	0	0	0	0	0	0	0	0	0	0	0	0	0	0	0	0	0
LAMP2		20.548	45	0.116839	0.659769	0.0121488	0	0	0	0	0	0	0	0	0	0	0	1	0	0	0	0	0	0	0	1	0	0	0	0	1	0	0	0	0	0	0	0	0	0	0	0	0	0	0	0	0	0	0
BZW2		16.6233	14	0.574376	0.620524	0.944912	0	0	0	0	0	0	0	0	0	0	0	0	0	0	1	0	0	0	0	0	0	0	1	0	0	0	0	0	1	0	0	0	0	0	0	0	0	0	0	0	0	0	0
EDNRB		27.8952	61	-0.176086	0.551345	0.0360444	1	0	0	0	0	0	0	0	0	0	0	1	0	0	0	0	0	0	0	0	0	0	0	0	0	0	0	0	0	0	0	0	0	0	0	0	0	0	0	0	0	0	0
CTDSP2		13.142	13	-0.193063	0.512434	0.106399	0	0	0	0	0	0	0	0	0	0	0	1	0	0	0	0	0	0	0	0	0	0	0	0	0	0	0	0	0	0	0	0	0	0	0	0	0	0	0	0	0	0	0
FRAS1		16.3764	34	-0.205616	0.501685	0.0519479	0	0	0	0	0	0	0	0	0	0	0	0	0	0	0	0	0	0	0	0	0	0	0	0	0	0	0	0	0	0	0	0	0	0	0	0	0	0	0	0	0	0	0
LRRFIP2		8.57889	13	0.0382518	0.486234	0.0834792	0	0	0	0	0	0	0	0	0	0	0	1	0	0	0	0	0	0	0	0	0	0	0	0	0	0	0	0	0	0	0	0	0	0	0	0	0	0	0	0	0	0	0
SASH1		11.3067	12	0.267705	0.481032	0.663572	0	0	0	0	0	0	0	0	0	0	0	0	0	0	0	0	0	0	0	0	0	0	0	0	0	0	0	0	0	0	0	0	0	0	0	0	0	0	0	0	0	0	0
CCDC88A		25.8111	36	-0.191897	0.476641	0.00677774	0	0	0	0	0	0	0	0	0	0	0	0	0	1	0	0	1	0	0	0	0	0	0	1	0	1	0	0	0	0	0	0	0	1	0	0	0	0	0	0	1	0	0
USP42		12.843	27	-0.158715	0.431556	0.0024797	0	0	0	0	0	0	0	0	0	0	0	1	0	0	0	0	0	0	0	0	0	0	0	0	0	0	0	0	0	0	0	0	0	0	0	0	0	0	0	0	0	0	0
CEP170		8.38	9	-0.204553	0.430285	0.00226992	0	0	0	0	0	0	0	0	0	0	0	1	0	0	0	0	0	0	0	0	0	0	1	0	0	0	0	0	0	1	0	1	0	0	0	0	0	0	0	0	0	0	0
KIAA1191		12.285	8	0.00660223	0.421361	0.0158934	0	0	0	0	0	0	0	0	0	0	0	1	0	0	0	0	0	0	0	0	0	0	1	0	0	0	0	0	0	0	0	0	0	0	0	0	0	0	0	0	0	0	0
CDK2		51.4496	98	-0.259098	0.420296	0.00239069	1	0	0	0	0	0	0	0	0	0	1	1	1	0	0	1	0	0	0	0	0	0	1	1	0	0	0	0	0	1	0	0	0	0	0	0	0	0	0	0	0	0	0
EPS8		20.6206	20	-0.0982229	0.416774	0.0932674	0	0	0	0	0	0	0	0	0	0	0	1	0	1	0	0	0	0	0	0	0	0	0	0	1	0	0	0	0	0	1	0	0	0	0	0	0	1	0	1	0	0	0
TUBB2A		24.1273	47	-0.123682	0.402434	0.065043	0	0	0	0	0	0	0	0	0	0	0	0	0	0	0	0	0	0	0	0	0	0	0	0	0	0	0	0	0	0	0	0	0	0	0	0	0	0	0	0	0	0	0
ARHGAP24		28.3094	50	-0.225035	0.394285	0.0121488	0	0	0	0	0	0	0	0	0	0	0	1	0	0	0	0	0	1	0	0	0	0	0	1	0	0	1	1	0	0	0	0	0	0	0	0	0	0	0	0	0	0	0
SLC30A9		9.505	13	-0.0273594	0.391857	0.0721352	0	0	0	0	0	0	0	0	0	0	0	0	0	0	0	0	0	0	0	0	0	0	0	0	0	0	0	1	0	0	0	0	0	0	0	0	0	0	0	0	0	0	0
JUN		68.2442	139	0.35009	0.335469	0.973692	1	0	1	0	0	1	1	1	0	0	0	1	0	0	0	0	0	1	0	0	0	0	0	1	0	0	0	0	0	0	0	0	0	0	0	0	0	0	0	0	0	0	0
SDC3		14.4892	32	-0.214291	0.319832	0.0585146	0	0	0	0	0	0	0	0	0	0	0	0	0	0	0	0	0	0	0	0	0	0	0	0	0	0	0	0	0	0	0	0	0	0	0	0	0	0	0	0	0	0	0
PLXDC1		4.994	6	-0.191525	0.307244	0.031203	0	0	0	0	0	0	0	0	0	0	0	1	0	0	0	0	0	0	0	0	0	0	1	0	0	0	0	0	0	0	0	0	0	0	0	0	1	0	0	0	0	0	0
SIN3B		10.1129	11	-0.130745	0.306716	0.00677774	0	0	0	0	0	0	0	0	0	0	0	1	0	0	0	0	0	0	0	0	0	0	1	0	0	0	0	0	0	0	0	0	0	0	0	0	0	0	0	0	0	0	0
RPS6KA2		27.2784	53	-0.212425	0.299357	0.031203	0	0	0	0	0	0	0	1	0	0	1	1	1	0	0	1	0	0	0	0	0	0	1	1	0	0	0	0	0	0	0	0	0	0	0	0	0	0	0	0	0	0	0
PTPRG		29.0968	47	-0.150161	0.286967	0.0166599	0	0	0	0	0	0	0	0	0	0	0	1	0	0	0	0	0	0	0	0	0	0	0	0	1	0	0	0	0	0	0	0	0	0	0	0	0	0	0	0	0	0	0
IST1		9.10714	8	0.0178832	0.284978	0.0757459	0	0	0	0	0	0	0	0	0	0	0	1	0	0	1	0	0	0	0	1	0	0	0	1	1	0	0	0	1	1	0	0	0	0	0	0	0	0	0	0	1	0	0
SLC24A5		13.1678	13	-0.262235	0.284556	0.04608	0	0	0	0	0	0	0	0	0	0	0	0	0	0	0	0	0	0	0	0	0	1	0	0	0	0	0	0	0	0	0	0	0	0	0	0	0	0	0	0	0	0	0
GALK2		14.4417	16	-0.177626	0.281998	0.121733	0	0	0	0	0	0	0	0	0	0	0	0	1	0	0	0	0	0	0	0	0	0	1	0	0	0	0	0	0	0	0	0	0	0	0	0	0	0	0	0	0	0	0
DOCK7		6.42	6	-0.199415	0.274099	0.085505	0	0	0	0	0	0	0	0	0	0	0	0	0	0	0	0	0	0	0	0	0	0	0	0	0	0	1	0	0	0	0	0	0	0	0	1	0	0	0	0	0	0	0
ART3		13.9269	20	-0.187581	0.273303	0.0479405	0	0	0	0	0	0	0	0	0	0	0	0	0	0	0	0	0	0	0	0	0	0	0	0	1	0	0	0	0	0	0	0	0	0	0	0	0	0	0	0	0	0	0
FARP1		16.1567	13	-0.176131	0.267389	0.0352447	0	0	0	0	0	0	0	0	0	0	0	0	0	0	0	0	0	0	0	0	0	0	1	1	0	0	0	1	0	0	1	0	0	0	0	0	0	0	0	0	0	0	0
MBNL2		22.7552	32	0.250401	0.266526	0.9638	0	0	0	0	0	0	0	0	0	0	0	0	0	0	0	0	0	0	0	0	0	0	1	0	0	0	0	0	0	0	0	0	0	0	0	0	0	0	0	0	0	0	0
PHC2		19.0347	42	-0.0850067	0.265069	0.00889388	0	0	0	0	0	0	0	0	0	0	0	0	0	0	0	0	0	0	0	0	0	0	0	0	0	0	0	0	0	0	0	0	0	0	0	0	0	0	0	0	0	0	0
PTK2		40.5947	65	-0.13893	0.258552	0.0316763	1	1	0	0	1	1	0	0	0	0	0	1	1	1	0	0	0	0	0	0	0	0	1	1	0	0	1	1	0	0	0	0	0	1	0	0	0	1	0	0	0	0	0
SPAG9		16.9907	30	0.0412058	0.257895	0.0352447	0	0	0	0	0	0	0	0	0	0	0	1	0	0	0	0	0	0	0	0	0	0	1	1	1	0	0	0	0	0	0	0	0	0	0	0	0	0	0	0	0	0	0
DENND5A		12.93	27	-0.129734	0.257756	0.0721352	0	0	0	0	0	0	0	0	0	0	0	0	0	0	0	0	0	0	0	0	0	1	0	1	0	0	0	0	0	0	0	0	0	0	0	0	0	0	0	0	0	0	0
PYROXD2		14.065	16	-0.255223	0.250023	0.029718	0	0	0	0	0	0	0	0	0	0	0	0	0	0	0	0	0	0	0	0	0	0	0	0	0	0	0	0	0	0	0	0	0	0	0	0	0	0	0	0	0	0	0
KIF1B		19.0763	42	0.172244	0.248836	0.613156	0	0	0	0	0	0	0	0	0	0	0	1	1	0	0	0	1	0	0	0	1	0	0	0	0	0	0	0	0	0	0	1	1	0	0	1	0	0	0	0	1	0	0
GNAI1		20.5565	18	0.0402875	0.24704	0.596236	1	0	1	1	1	0	1	0	1	1	1	1	0	0	0	0	0	0	0	0	0	0	1	0	1	0	0	0	0	1	0	0	0	0	0	0	0	0	0	0	0	0	0
B4GALT5		13.3157	39	-0.252375	0.236041	0.0265304	0	0	0	0	0	0	0	0	0	0	0	0	0	0	0	0	0	0	0	0	0	0	0	0	1	0	0	0	0	0	0	0	0	0	0	0	0	0	0	0	0	0	0
SEC14L1		12.95	15	-0.12019	0.229055	0.0540827	0	0	0	0	0	0	0	0	0	0	0	1	0	0	0	0	0	0	0	0	0	0	1	0	0	1	0	0	0	0	0	0	0	0	0	0	0	0	0	0	0	0	0
STIM1		11.9777	18	0.0117487	0.226912	0.269884	0	0	0	0	0	0	0	0	0	0	0	0	0	0	0	0	0	0	0	0	0	0	0	0	0	0	0	0	0	0	0	0	0	0	0	0	0	0	0	0	0	0	0
CAMSAP2		17.0258	30	0.0964674	0.226138	0.630888	0	0	0	0	0	0	0	0	0	0	0	1	0	0	0	0	0	0	0	0	0	0	1	0	0	0	0	0	0	1	0	1	0	0	0	0	0	0	0	0	0	0	0
VAMP3		10.9767	11	0.180807	0.222513	0.762628	0	0	0	0	0	0	0	0	0	0	0	1	0	0	0	0	0	0	0	0	0	0	0	1	0	0	0	0	0	0	1	0	0	0	0	1	0	0	0	0	0	0	1
SQSTM1		46.1278	81	0.135965	0.217157	0.674067	0	0	0	0	0	0	0	0	0	0	0	1	0	0	0	1	0	0	0	0	0	0	1	1	1	0	0	0	0	0	0	0	0	0	0	0	0	0	0	0	1	0	0
ZNF503		13.6733	25	-0.184999	0.210473	0.0227802	0	0	0	0	0	0	0	0	0	0	0	0	0	0	0	0	0	0	0	0	0	0	0	0	0	0	0	0	0	0	0	0	0	0	0	0	0	0	0	0	0	0	0
RND3		17.0178	40	0.0312268	0.210252	0.566326	0	0	0	0	0	0	0	0	0	0	0	1	0	0	0	0	0	0	0	0	0	0	0	0	1	0	1	0	0	0	0	0	0	0	0	0	0	0	0	0	0	0	0
GHR		29.3554	48	0.448325	0.208501	0.770489	0	0	0	0	0	0	0	0	0	0	0	1	0	0	0	0	0	0	0	0	0	0	0	0	0	0	0	0	0	0	0	0	0	0	0	0	1	0	0	0	0	0	0
B3GNT2		20.1833	36	-0.202523	0.204065	0.0166599	0	0	0	0	0	0	0	0	0	0	0	0	0	0	0	0	0	0	0	0	0	0	0	0	1	0	0	0	0	0	0	0	0	0	0	0	0	0	0	0	0	0	0
ZEB2		26.4204	45	-0.221477	0.186185	0.017091	0	0	0	0	0	0	0	0	0	0	0	1	0	0	0	0	0	0	0	0	0	0	0	0	0	0	0	0	0	0	0	0	0	0	0	0	0	0	0	0	0	0	0
ATP2C1		8.94111	26	-0.0590894	0.178082	0.0479405	0	0	0	0	0	0	0	0	0	0	0	0	1	0	0	0	0	0	0	0	0	0	0	0	0	1	0	0	0	0	0	0	0	0	0	0	0	0	0	0	0	0	0
DOCK1		15.2661	35	-0.121928	0.171672	0.0166599	0	1	0	0	0	0	0	0	0	0	0	1	0	0	0	0	0	1	0	0	0	0	1	1	0	0	0	0	0	0	0	0	0	0	0	0	0	0	0	0	0	0	0
PANX1		20.3835	34	-0.169348	0.164552	0.0534803	0	0	0	0	0	0	0	0	0	0	0	0	0	0	0	0	0	0	1	0	0	1	0	0	0	0	0	0	0	0	0	0	0	0	0	0	0	0	0	0	0	0	0
SH3BP4		11.4462	9	-0.216111	0.16075	0.0231515	0	0	0	0	0	0	0	0	0	0	0	1	0	0	0	0	0	0	0	0	0	0	1	0	1	0	0	0	0	0	0	0	0	0	0	0	0	0	0	0	0	1	0
CFL2		18.4179	17	0.306796	0.158693	0.818386	0	0	0	0	1	0	0	0	0	0	0	1	0	0	0	0	0	0	1	0	0	0	0	0	1	0	0	0	0	0	0	0	0	0	1	0	0	0	0	0	0	0	0
NQO1		43.1251	97	1.30659	0.157448	0.633401	0	0	0	0	0	0	0	0	0	0	0	1	0	0	0	0	0	0	0	0	0	0	1	1	1	0	0	0	0	0	0	0	0	0	0	0	1	0	0	0	0	0	0
GPATCH8		14.1473	27	-0.132104	0.144499	0.0121488	0	0	0	0	0	0	0	0	0	0	0	1	0	0	0	0	0	0	0	0	0	0	0	0	0	0	0	0	0	0	0	0	0	0	0	0	0	0	0	0	0	0	0
ZNF462		15.3282	27	-0.142921	0.136595	0.0180115	0	0	0	0	0	0	0	0	0	0	0	0	0	0	0	0	0	0	0	0	0	0	0	0	0	0	0	0	0	0	0	0	0	0	0	0	0	0	0	0	0	0	0
KIFC3		11.4142	30	-0.174198	0.134355	0.117416	0	0	0	0	0	0	0	0	0	0	0	1	1	0	0	0	1	0	0	0	1	0	0	0	1	1	0	0	0	1	0	1	1	0	0	0	0	0	0	0	0	0	0
PPP2CB		19.1694	23	0.0798544	0.122417	0.733539	0	0	0	1	0	0	1	0	1	1	0	1	0	0	0	0	0	0	0	0	0	0	1	1	1	0	0	0	0	0	0	0	0	0	0	0	0	0	0	0	0	0	0
EHBP1		21.7406	35	-0.114261	0.11315	0.0707609	0	0	0	0	0	0	0	0	0	0	0	0	0	0	0	0	0	0	0	0	0	0	1	0	0	0	0	0	0	0	0	0	0	0	0	0	0	0	0	0	0	0	0
RELL1		8.88714	8	-0.04158	0.111831	0.17073	0	0	0	0	0	0	0	0	0	0	0	0	0	0	0	0	0	0	0	0	0	0	0	0	0	0	0	0	0	0	0	0	0	0	0	0	0	0	1	0	0	0	0
ARHGEF10		11.3682	30	0.222582	0.109999	0.829098	0	0	0	0	0	0	0	0	0	0	0	1	0	0	0	0	0	0	0	0	0	0	0	1	0	0	0	0	0	1	0	0	0	0	0	0	0	0	0	0	0	0	0
VAMP5		14.1943	32	-0.236618	0.107907	0.0214295	0	0	0	0	0	0	0	0	0	0	0	1	0	0	0	0	0	0	0	0	0	0	0	0	1	1	0	0	0	0	0	0	1	0	0	0	0	0	0	0	0	0	0
SEMA4C		15.2431	32	-0.222038	0.0940314	0.0214494	0	0	0	0	1	0	0	0	0	0	0	1	0	0	0	0	0	0	0	0	0	0	0	0	0	0	0	0	0	0	1	0	0	0	0	0	0	0	0	1	0	0	0
ARHGAP31		11.492	28	-0.218536	0.0881316	0.0353671	0	0	0	0	0	0	0	0	0	0	0	0	0	0	0	0	0	1	0	0	0	0	0	1	0	0	1	0	0	0	0	0	0	1	0	0	0	0	0	0	0	0	0
CLIC4		21.1422	37	-0.139382	0.0870216	0.248311	0	0	0	0	0	0	0	0	0	0	0	1	0	0	0	0	0	0	0	0	0	0	1	1	1	0	0	0	0	1	0	0	1	0	1	0	0	0	1	0	0	0	0
PLEKHO2		9.23	25	-0.218105	0.0865427	0.092132	0	0	0	0	0	0	0	0	0	0	0	0	0	0	0	0	0	0	0	0	0	0	0	0	0	0	0	0	0	0	0	0	0	0	0	0	0	0	0	0	0	0	0
LGI4		3.585	4	-0.209824	0.0812111	0.0310618	0	0	0	0	0	0	0	0	0	0	0	0	0	0	0	0	0	0	0	0	0	0	0	0	0	0	0	0	0	0	0	0	0	0	0	0	0	0	0	0	0	0	0
TEX2		10.63	8	0.0686902	0.0779504	0.9638	0	0	0	0	0	0	0	0	0	0	0	0	0	0	0	0	0	0	0	0	0	0	0	0	0	0	0	0	0	0	0	0	0	0	0	0	0	0	0	0	0	0	0
PLCB4		15.238	34	-0.25052	0.0752366	0.0318553	1	0	1	1	0	0	1	0	1	1	0	1	0	0	0	0	0	0	0	0	0	0	0	1	0	0	0	0	0	0	0	0	0	0	0	0	0	0	0	1	0	0	0
ZFAND5		17.4265	24	0.104281	0.0686182	0.796331	0	0	0	0	0	0	0	0	0	0	0	1	0	0	0	0	0	0	0	0	0	0	1	0	0	0	0	0	0	0	0	0	0	0	0	0	0	0	0	0	0	0	0
AFF4		22.3822	25	-0.154964	0.0672853	0.00889388	0	0	0	0	0	0	0	0	0	0	0	1	0	0	0	0	0	0	0	0	0	0	0	0	0	0	0	0	0	0	0	0	0	0	0	0	0	0	0	0	0	0	0
TOM1L2		13.198	12	0.00376153	0.0644026	0.589956	0	0	0	0	0	0	0	0	0	0	0	1	0	0	0	0	0	0	0	0	0	0	0	0	1	0	0	0	0	0	0	0	0	0	0	0	0	0	0	0	0	0	0
TNK2		20.1544	19	-0.136783	0.0560634	0.0121488	0	0	0	0	0	0	0	0	0	0	0	1	1	0	0	1	0	0	0	0	0	0	1	0	0	0	0	0	0	0	0	0	1	0	0	0	0	0	0	0	0	1	0
WWC3		6.20857	22	-0.142925	0.0548507	0.0903341	0	0	0	0	0	0	0	0	0	0	0	0	0	0	0	0	0	0	0	0	0	0	0	1	0	0	0	0	0	0	0	0	0	0	0	0	0	0	0	0	0	0	0
DOPEY2		0	0	-0.13068	0.0309204	0.358859	0	0	0	0	0	0	0	0	0	0	0	0	0	0	0	0	0	0	0	0	0	0	0	1	1	0	0	0	0	0	0	0	0	0	0	0	0	0	0	0	0	0	0
CAB39L		11.5125	30	-0.255546	0.0216279	0.0721352	0	0	0	0	0	0	0	0	0	0	0	1	0	0	0	0	0	0	0	0	0	0	0	1	1	0	0	0	0	0	0	0	0	0	0	0	0	0	0	0	0	0	0
FBXW2		14.3418	14	0.163912	0.0203743	0.613156	0	0	0	0	0	0	0	0	0	0	0	1	0	0	0	0	0	0	0	0	0	0	0	0	0	0	0	0	0	0	0	0	0	0	0	0	0	0	0	0	0	0	0
ARHGAP21		11.895	15	-0.142471	0.0193435	0.0599323	0	0	0	0	0	0	0	0	0	0	0	1	0	0	0	0	0	1	0	0	0	0	0	0	0	1	0	1	0	0	1	0	1	0	0	0	0	0	0	0	0	0	0
CHN2		14.6508	29	-0.260001	0.0148789	0.161119	0	0	0	0	0	0	0	0	0	0	0	0	0	0	0	0	0	0	0	0	0	0	0	0	0	0	0	0	0	0	0	0	0	0	0	0	0	0	0	0	0	0	0
ACTR1B		7.9325	14	-0.171308	0.00416177	0.0945162	0	0	0	0	0	0	0	0	0	0	0	1	1	0	0	0	0	0	0	0	0	0	1	1	1	0	0	0	0	1	0	0	0	0	0	0	0	0	1	0	0	0	0
CCDC113		10.2822	12	-0.267219	-0.0116917	0.0725693	0	0	0	0	0	0	0	0	0	0	0	1	0	0	0	0	0	0	0	0	0	0	1	0	0	0	0	0	0	0	0	0	0	0	0	0	0	0	0	0	0	0	0
ELMO2		8.78222	25	-0.20479	-0.0128322	0.0452153	0	1	0	0	0	0	0	0	0	0	0	1	0	0	0	0	0	0	0	0	0	0	1	1	0	0	0	0	0	0	0	0	0	0	0	0	0	0	0	0	0	0	0
KLHL5		20.1675	34	-0.193729	-0.0171062	0.167638	0	0	0	0	0	0	0	0	0	0	0	0	0	1	0	0	0	0	0	0	0	0	1	0	0	0	0	1	0	0	0	0	0	0	0	0	0	0	0	0	0	0	0
RNF6		15.0938	16	-0.0627731	-0.0237264	0.606205	0	0	0	0	0	0	0	0	0	0	0	1	0	0	0	0	0	0	0	0	0	0	1	0	0	0	0	0	0	0	0	0	0	0	0	0	0	0	0	0	0	0	0
RNF144A		21.0347	43	-0.265217	-0.0237885	0.0310618	0	0	0	0	0	0	0	0	0	0	0	0	0	0	0	0	0	0	0	0	0	0	0	0	0	1	0	0	0	0	0	0	1	0	0	0	0	0	0	0	0	0	0
LARGE1		16.4227	27	-0.0329499	-0.0289244	0.982462	0	0	0	0	0	0	0	0	0	0	0	0	0	0	0	0	0	0	0	0	0	0	0	0	0	1	0	0	0	0	0	0	0	0	0	0	0	0	0	0	0	0	0
CEP152		11.165	10	-0.257449	-0.0360034	0.229409	0	0	0	0	0	0	0	0	0	0	0	1	0	0	0	0	0	0	0	0	0	0	0	1	0	0	0	0	0	1	0	0	0	0	0	0	0	0	0	0	0	0	0
ETV5		17.1412	34	-0.252255	-0.0364522	0.0479405	0	0	0	0	0	0	0	0	0	0	0	1	0	0	0	0	0	0	0	0	0	0	0	0	0	0	0	0	0	0	0	0	0	0	0	0	0	0	0	0	0	0	0
CABLES1		22.5327	37	-0.183478	-0.0367007	0.188743	0	0	0	0	0	0	0	0	0	0	0	1	0	0	0	0	0	0	0	0	0	0	0	1	0	0	0	0	0	0	0	0	0	0	0	0	0	0	0	0	0	0	0
DYNC1LI2		11.4663	10	-0.123158	-0.040144	0.193195	0	0	0	0	0	0	0	0	0	0	0	0	1	0	0	0	0	0	0	0	1	0	0	1	0	0	0	0	0	1	0	1	0	0	0	0	0	0	0	0	0	0	0
KCTD9		8.52	9	0.0209523	-0.0457853	0.751416	0	0	0	0	0	0	0	0	0	0	0	1	0	0	0	0	0	0	0	0	0	0	1	0	0	0	0	0	0	0	0	0	0	0	0	0	0	0	0	0	0	0	0
HIPK2		27.4923	46	-0.119137	-0.0507196	0.640066	0	0	0	0	0	0	0	0	0	0	0	1	1	0	0	1	0	0	0	0	0	0	1	0	0	0	0	0	0	0	0	0	0	0	0	0	0	0	0	0	0	0	0
GAS7		23.4923	56	-0.254185	-0.0571145	0.0721352	0	0	0	0	0	0	0	0	0	0	0	1	0	0	0	0	0	0	0	0	0	0	1	0	0	0	0	0	0	0	0	0	0	0	0	0	0	0	0	0	0	0	0
STARD9		7.33857	23	-0.218831	-0.0603199	0.0997616	0	0	0	0	0	0	0	0	0	0	0	0	1	0	0	0	1	0	0	0	1	0	1	0	0	1	0	0	0	0	0	0	0	0	0	0	0	0	0	0	0	0	0
AIDA		13.7211	11	-0.18472	-0.0691178	0.177287	0	0	0	0	0	0	0	0	0	0	0	1	0	0	0	0	0	0	0	1	0	0	1	0	0	0	0	0	0	0	0	0	0	0	0	0	0	0	0	0	0	0	0
CLCN4		13.63	32	-0.171478	-0.071575	0.594112	0	0	0	0	0	0	0	0	0	0	0	0	1	0	0	0	0	0	0	0	0	0	0	0	0	0	0	0	0	0	0	0	0	0	0	0	0	0	0	0	0	0	0
TANC2		14.3057	33	-0.247298	-0.0798304	0.0575559	0	0	0	0	0	0	0	0	0	0	0	0	0	0	0	0	0	0	0	0	0	0	0	0	0	0	0	0	0	0	0	0	0	0	0	0	0	0	0	0	0	0	0
SEC24B		14.8308	30	-0.111863	-0.0885298	0.76062	0	0	0	0	0	0	0	0	0	0	0	1	0	0	0	0	0	0	0	0	0	0	0	1	0	0	0	0	0	0	0	0	0	0	0	0	0	0	0	0	0	0	0
USP6NL		20.0464	15	-0.197264	-0.0953723	0.268753	0	0	0	0	0	0	0	0	0	0	0	0	0	0	0	0	0	1	0	0	0	0	0	1	0	0	0	0	0	0	0	0	0	0	0	0	0	0	0	0	1	0	0
TAX1BP3		17.5365	36	-0.174252	-0.0966265	0.189851	0	0	0	0	0	0	0	0	0	0	0	1	0	0	0	0	0	0	0	0	0	0	1	1	1	0	0	0	0	0	0	0	0	0	0	0	0	0	0	0	0	0	0
SLC25A25		13.7044	37	-0.0922748	-0.0980579	0.9638	0	0	0	0	0	0	0	0	0	0	0	0	0	0	0	0	0	0	0	0	0	0	0	0	1	0	0	0	0	0	0	0	0	0	0	0	0	0	0	0	0	0	0
CRYAB		29.536	57	1.06638	-0.100883	0.264736	0	0	0	0	0	0	0	0	0	0	0	1	0	0	0	0	1	0	0	0	0	0	1	1	1	1	0	0	0	0	0	0	0	0	0	0	0	0	1	1	0	0	0
DHODH		18.345	20	-0.234948	-0.10683	0.347117	0	0	0	0	0	0	0	0	0	0	0	0	0	0	0	0	0	0	0	0	0	0	1	0	0	0	0	0	0	0	0	0	0	0	0	0	1	0	0	0	0	0	0
ARHGAP32		6.84	6	-0.145588	-0.1086	0.726916	0	0	0	0	0	0	0	0	0	0	0	1	0	0	0	0	0	1	0	0	0	0	0	1	0	0	0	0	0	0	1	0	0	0	1	0	0	1	0	1	0	0	0
AKT3		32.4945	47	-0.245193	-0.11143	0.135515	1	0	1	1	0	1	1	1	1	1	1	1	1	0	0	1	0	0	0	0	0	0	1	0	0	1	0	0	0	0	0	0	0	0	0	0	0	0	0	0	0	0	0
IFRD1		19.9683	35	-0.0863043	-0.111544	0.777618	0	0	0	0	0	0	0	0	0	0	0	0	0	0	0	0	0	0	0	0	0	0	1	0	0	0	0	0	0	0	0	0	0	0	0	0	0	0	0	0	0	0	0
TTL		9.32333	6	-0.0366018	-0.11343	0.757392	0	0	0	0	0	0	0	0	0	0	0	0	1	0	0	0	0	0	0	0	0	0	0	0	0	0	0	0	0	0	0	0	0	0	0	0	0	0	0	0	0	0	0
ASAP2		10.605	29	-0.207074	-0.113613	0.188743	0	0	0	0	0	0	0	0	0	0	0	1	0	0	0	0	0	1	0	0	0	0	0	0	0	0	0	0	0	0	0	0	0	0	0	0	0	0	0	0	0	0	0
TMCC2		13.8842	29	-0.259086	-0.118673	0.323902	0	0	0	0	0	0	0	0	0	0	0	1	0	0	0	0	0	0	0	0	0	0	0	0	0	0	0	0	0	0	0	0	0	0	0	0	0	0	0	0	0	0	0
WEE1		20.8078	59	-0.208939	-0.120441	0.104852	0	0	0	0	0	0	0	0	0	0	0	1	1	0	0	0	0	0	0	0	0	0	1	0	0	0	0	0	0	0	0	0	0	0	0	0	0	0	0	0	0	0	0
BTBD1		8.25	5	-0.131189	-0.124183	0.9638	0	0	0	0	0	0	0	0	0	0	0	1	0	0	0	0	0	0	0	0	0	0	0	0	0	0	0	0	0	0	0	0	0	0	0	0	0	0	0	0	0	0	0
ERF		14.356	10	-0.204875	-0.127359	0.177287	0	0	0	0	0	0	0	0	0	0	0	0	0	0	0	0	0	0	0	0	0	0	0	1	0	1	0	0	0	0	0	0	0	0	0	0	0	0	0	0	0	0	0
TRIOBP		8.822	31	-0.0772564	-0.127592	0.613156	0	0	0	0	0	0	0	0	0	0	0	0	0	0	0	0	0	0	1	0	0	0	1	0	0	0	1	0	0	0	0	0	0	0	1	0	0	0	0	0	0	0	0
DAAM1		16.815	35	-0.0189531	-0.127625	0.573699	0	0	0	0	0	0	0	0	0	0	0	1	0	1	0	0	0	0	0	0	0	0	1	1	0	0	0	0	0	0	0	0	0	0	0	0	0	0	0	0	0	0	0
CDYL		0	0	-0.18815	-0.133706	0.177287	0	0	0	0	0	0	0	0	0	0	0	0	0	0	0	0	0	0	0	0	0	0	0	0	0	0	0	0	0	0	0	0	0	0	0	0	0	0	0	0	0	0	0
C1orf21		0	0	-0.0643876	-0.134108	0.596236	0	0	0	0	0	0	0	0	0	0	0	1	0	0	0	0	0	0	0	0	0	0	0	0	0	0	0	0	0	0	0	0	0	0	0	0	0	0	0	0	0	0	0
KIF21A		12.2773	27	0.197053	-0.134279	0.358859	0	0	0	0	0	0	0	0	0	0	0	1	1	0	0	0	1	0	0	0	1	0	1	0	0	0	0	0	0	0	0	1	0	0	0	0	0	0	0	0	0	0	0
CLCN6		8.70333	8	-0.242317	-0.140416	0.10409	0	0	0	0	0	0	0	0	0	0	0	0	1	0	0	0	0	0	0	0	0	0	0	0	0	0	0	0	0	0	0	0	0	0	0	0	0	0	0	0	0	0	0
LHFPL2		6.7	7	-0.268255	-0.14825	0.172041	0	0	0	0	0	0	0	0	0	0	0	0	0	0	0	0	0	0	0	0	0	0	0	0	0	0	0	0	0	0	0	0	0	0	0	0	0	0	0	0	0	0	0
RENBP		12.5455	30	-0.258829	-0.151895	0.3275	0	0	0	0	0	0	0	0	0	0	0	0	1	0	0	0	0	0	0	0	0	0	0	1	1	0	0	0	0	0	0	0	0	0	0	0	0	0	0	0	0	0	0
ZCCHC14		22.3727	18	-0.250837	-0.152094	0.177287	0	0	0	0	0	0	0	0	0	0	0	0	0	0	0	0	0	0	0	0	0	0	0	0	0	0	0	0	0	0	0	0	0	0	0	0	0	0	0	0	0	0	0
CERS6		15.5886	35	-0.25167	-0.156319	0.262659	0	0	0	1	0	0	0	0	0	0	0	0	0	0	0	0	0	0	0	0	0	0	0	0	0	0	0	0	0	0	0	0	0	0	0	0	0	0	0	0	0	0	0
CSNK2A2		21.7931	35	-0.209591	-0.158208	0.485302	0	0	0	0	0	0	0	0	0	0	0	1	1	0	0	1	0	0	0	0	0	0	0	1	0	0	0	0	0	0	0	0	0	0	0	0	0	0	0	0	0	0	0
RTKN		17.1827	39	-0.173384	-0.160295	0.840825	0	0	0	0	0	0	0	0	0	0	0	1	0	0	0	0	0	0	0	0	0	0	0	1	0	0	0	0	0	0	0	0	0	0	0	0	0	0	0	0	0	0	0
NTN4		17.1673	19	-0.190257	-0.165249	0.793882	0	0	0	0	1	0	0	0	0	0	0	1	0	0	0	0	0	0	0	0	0	0	0	0	0	0	0	0	0	0	0	0	0	0	0	0	0	0	0	0	0	0	0
NAV2		19.1989	39	-0.196794	-0.16734	0.793882	0	0	0	0	0	0	0	0	0	0	0	1	1	0	0	0	0	0	0	0	0	0	0	0	0	0	0	0	0	0	0	0	0	0	0	0	0	0	0	0	0	0	0
SLCO3A1		18.8823	37	-0.203598	-0.174106	0.771152	0	0	0	0	0	0	0	0	0	0	0	0	0	0	0	0	0	0	0	0	0	0	0	0	0	0	0	0	0	0	0	0	0	0	0	0	0	0	0	0	0	0	0
CAPN5		19.0994	36	-0.199142	-0.174155	0.711399	0	0	0	0	0	0	0	0	0	0	0	0	0	0	0	0	0	0	0	0	0	0	1	0	1	0	1	0	0	0	0	0	0	0	0	0	0	0	0	0	0	0	0
MAGEH1		9.71286	23	-0.250438	-0.174263	0.323902	0	0	0	0	0	0	0	0	0	0	0	1	0	0	0	0	0	0	0	0	0	0	1	0	0	0	0	0	0	0	0	0	0	0	0	0	0	0	0	0	0	0	0
SLC18B1		17.9536	11	-0.166422	-0.175171	0.936092	0	0	0	0	0	0	0	0	0	0	0	0	0	0	0	0	0	0	0	0	0	0	0	0	0	0	0	0	0	0	0	0	0	0	0	0	0	0	0	0	0	0	0
KDM6B		27.497	37	-0.169787	-0.175353	0.952129	0	0	0	0	0	0	0	0	0	0	0	1	0	0	0	0	0	0	0	0	0	0	0	0	0	0	0	0	0	0	0	0	0	0	0	0	0	0	0	0	0	0	0
TIGAR		19.2353	39	-0.181528	-0.176728	0.9638	0	0	0	0	0	0	0	0	0	0	0	1	0	0	0	0	0	0	0	0	0	0	1	1	0	0	0	0	0	0	0	0	0	0	0	0	0	0	0	0	0	0	0
LIMD1		17.3339	19	-0.246337	-0.190835	0.613156	0	0	0	0	0	0	0	0	0	0	0	1	0	0	0	0	0	0	0	0	0	0	1	0	0	0	1	0	0	0	0	0	0	0	0	0	0	0	0	0	0	0	0
FGD6		13.5454	24	-0.24349	-0.195228	0.633401	0	0	0	0	0	0	0	0	0	0	0	0	0	0	0	0	0	0	0	0	0	0	1	0	0	1	0	1	0	0	0	0	0	1	0	0	0	0	0	0	0	0	0
GIPC1		19.1137	33	-0.00148941	-0.196767	0.433573	0	0	0	0	0	0	0	0	0	0	0	1	0	1	1	0	0	0	0	0	0	0	1	1	1	0	0	0	1	0	0	0	0	0	0	0	0	1	0	0	1	0	0
CREB3L2		14.3693	21	-0.24029	-0.200971	0.613156	0	0	1	0	0	0	0	0	1	1	0	0	0	0	0	0	0	0	0	0	0	0	0	0	0	0	0	0	0	0	0	0	0	0	0	0	0	0	0	0	0	0	0
NRCAM		13.3385	17	-0.248258	-0.202171	0.713428	0	0	0	0	0	0	0	0	0	0	0	1	0	0	0	0	0	0	0	0	0	0	0	0	0	0	0	0	0	0	0	0	0	0	0	1	0	0	0	0	0	0	1
ITPKC		5.72571	22	-0.0449937	-0.205383	0.488861	0	0	0	0	0	0	0	0	0	0	0	0	1	0	0	0	0	0	0	0	0	0	0	1	0	0	0	0	0	0	0	0	0	0	0	0	0	0	0	0	0	0	0
ENC1		31.3304	41	-0.259114	-0.205876	0.613156	0	0	0	0	0	0	0	0	0	0	0	1	0	1	0	0	0	0	0	0	0	0	1	0	0	0	0	1	0	0	0	0	0	0	0	0	1	0	0	0	0	0	0
MOCOS		7.43889	26	-0.155757	-0.217095	0.679759	0	0	0	0	0	0	0	0	0	0	0	1	0	0	0	0	0	0	0	0	0	0	0	1	0	0	0	0	0	0	0	0	0	0	0	0	0	0	0	0	0	0	0
EGFLAM		11.589	12	-0.263881	-0.218651	0.740722	0	0	0	0	0	0	0	0	0	0	0	0	0	0	0	0	0	0	0	0	0	0	0	0	0	0	0	0	0	0	1	0	0	0	0	0	0	0	0	0	0	0	1
KIF3C		9.498	15	-0.241048	-0.220177	0.837897	0	0	0	0	0	0	0	0	0	0	0	0	1	0	0	0	1	0	0	0	1	0	0	1	0	0	0	0	0	0	0	1	0	0	0	0	0	0	0	0	0	0	0
PAPPA		11.17	30	-0.273882	-0.229998	0.64191	0	0	0	0	0	0	0	0	0	0	0	0	0	0	0	0	0	0	0	0	0	0	0	0	0	0	0	0	0	0	0	0	0	0	0	0	0	0	0	0	0	0	0
BNC2		17.9357	41	-0.240327	-0.232327	0.918923	0	0	0	0	0	0	0	0	0	0	0	0	0	0	0	0	0	0	0	0	0	0	1	0	0	0	0	0	0	0	0	0	0	0	0	0	0	0	0	0	0	0	0
ARID5B		15.5818	41	-0.219524	-0.234352	0.846981	0	0	0	0	0	0	0	0	0	0	0	1	0	0	0	0	0	0	0	0	0	0	0	0	0	0	0	0	0	0	0	0	0	0	0	0	0	0	0	0	0	0	0
PKNOX2		18.696	24	-0.240943	-0.244778	0.967003	0	0	0	0	0	0	0	0	0	0	0	0	0	0	0	0	0	0	1	0	0	0	1	0	0	0	0	0	0	0	0	0	0	0	1	0	0	0	1	0	0	0	0
ARHGAP20		10.3929	13	-0.266527	-0.244787	0.818531	0	0	0	0	0	0	0	0	0	0	0	0	0	0	0	0	0	1	0	0	0	0	0	1	0	0	0	0	0	0	0	0	0	0	0	0	0	0	0	0	0	0	0
SRCIN1		6.19667	7	-0.232856	-0.262473	0.726737	0	0	0	0	0	0	0	0	0	0	0	1	0	0	0	0	0	0	0	1	0	0	1	0	0	0	1	0	0	0	1	0	0	1	1	0	1	0	0	1	0	0	1
AKR1E2		3.09333	5	-0.261411	-0.283652	0.831463	0	0	0	0	0	0	0	0	0	0	0	0	0	0	0	0	0	0	0	0	0	0	1	0	1	0	0	0	0	0	0	0	0	0	0	0	0	0	0	0	0	0	0
[truncated: 33 more columns]

## Sheet: Module 3 gene detail for OSA
CTD disease queries						Annotation BH corrected p à	0.000948656	0.0129088	0.00427224	0.031655	0.00451198	0.0317672	0.0480004	0.0304348	0.0035368	0.0320338	6.49854e-07	0.00222289	0.0317672	0.0112955	0.0240927	0.0258693	0.0342276	0.0342276	0.0467718	0.0487468	0.0487468	0.00154334	0.00337602	0.0283907	0.000209513	0.00222289	9.15565e-12	0.000347094	0.0222492	0.00307797	0.0367857	1.14878e-06	0.000358781	0.00254451	0.0351229	1.29397e-05	0.0433447	0.00307797	0.0433447	0.0220675	0.035968	0.0487468	0.0487468
Osteosarcoma						Annotation class à	KEGG	KEGG	KEGG	KEGG	KEGG	KEGG	KEGG	KEGG	GO_MF	GO_MF	GO_MF	GO_MF	GO_MF	GO_MF	GO_MF	GO_MF	GO_MF	GO_MF	GO_MF	GO_MF	GO_MF	GO_CC	GO_CC	GO_CC	GO_CC	GO_CC	GO_CC	GO_CC	GO_CC	GO_CC	GO_CC	GO_CC	GO_CC	GO_CC	GO_CC	GO_CC	GO_CC	GO_CC	GO_CC	GO_CC	GO_CC	GO_CC	GO_CC
						Annotation detail à	hsa04510:Focal adhesion	hsa04151:PI3K-Akt signaling pathway	hsa04360:Axon guidance	hsa04014:Ras signaling pathway	hsa04512:ECM-receptor interaction	hsa04141:Protein processing in endoplasmic reticulum	hsa05414:Dilated cardiomyopathy	hsa00514:Other types of O-glycan biosynthesis	GO:0005509~calcium ion binding	GO:0042802~identical protein binding	GO:0005518~collagen binding	GO:0008201~heparin binding	GO:0005516~calmodulin binding	GO:0004714~transmembrane receptor protein tyrosine kinase activity	GO:0005528~FK506 binding	GO:0031418~L-ascorbic acid binding	GO:0008475~procollagen-lysine 5-dioxygenase activity	GO:0050211~procollagen galactosyltransferase activity	GO:0098639~collagen binding involved in cell-matrix adhesion	GO:0045545~syndecan binding	GO:1904929~coreceptor activity involved in Wnt signaling pathway, planar cell polarity pathway	GO:0005886~plasma membrane	GO:0070062~extracellular exosome	GO:0016020~membrane	GO:0005615~extracellular space	GO:0005576~extracellular region	GO:0005578~proteinaceous extracellular matrix	GO:0005789~endoplasmic reticulum membrane	GO:0005783~endoplasmic reticulum	GO:0009986~cell surface	GO:0005794~Golgi apparatus	GO:0005788~endoplasmic reticulum lumen	GO:0031012~extracellular matrix	GO:0005925~focal adhesion	GO:0000139~Golgi membrane	GO:0005581~collagen trimer	GO:0005856~cytoskeleton	GO:0043235~receptor complex	GO:0015629~actin cytoskeleton	GO:0012507~ER to Golgi transport vesicle membrane	GO:0005604~basement membrane	GO:0005796~Golgi lumen	GO:0016363~nuclear matrix
	# of module genes associated with annotation à						10	10	7	7	6	6	4	3	16	13	9	8	6	4	3	3	2	2	2	2	2	55	40	29	28	28	21	21	15	14	14	13	12	12	11	9	8	7	6	4	4	4	4
	# of module genes with activation > 1.5 associated with annotation à						4	4	0	0	4	0	1	0	4	0	5	1	1	0	1	1	1	0	0	1	0	5	11	5	9	9	7	4	4	2	2	6	6	3	1	5	1	1	1	0	2	2	1
Module 3 genes	IDG class	CTD Inference score	CTD reference count	Average activation across normal samples	Average activation across OSA samples	BH corrected p	Entries below = 1 or 0 if the module gene is or is not associated with the annotation detail above
COL5A2	Tbio	26.89	134	0.477918	17.9828	4.11045e-05	1	1	0	0	1	0	0	0	0	0	0	0	0	0	0	0	0	0	0	0	0	0	0	0	0	1	1	0	0	0	0	1	1	0	0	1	0	0	0	0	0	0	0
SPARC	Tbio	27.51	78	0.611353	14.0849	3.31088e-05	0	0	0	0	0	0	0	0	1	0	1	0	0	0	0	0	0	0	0	0	0	1	0	0	1	1	1	0	0	1	0	0	0	0	0	0	0	0	0	0	1	0	1
LUM	Tbio	27.37	134	0.281243	9.86371	8.07506e-05	0	0	0	0	0	0	0	0	0	0	1	0	0	0	0	0	0	0	0	0	0	0	1	0	1	1	1	0	0	0	0	0	1	0	0	0	0	0	0	0	0	1	0
COL6A3	Tbio	15.51	45	0.041009	8.15285	4.11045e-05	1	1	0	0	1	0	0	0	0	0	0	0	0	0	0	0	0	0	0	0	0	0	1	0	1	1	1	0	0	0	0	1	1	0	0	1	0	0	0	0	0	0	0
COL12A1	Tbio	19.13	68	-0.0887675	8.04771	0.00123297	0	0	0	0	0	0	0	0	0	0	0	0	0	0	0	0	0	0	0	0	0	0	1	0	1	1	0	0	0	0	0	1	1	0	0	1	0	0	0	0	0	0	0
TNC	Tbio	16.71	129	0.174812	7.58359	0.00169809	1	1	0	0	1	0	0	0	0	0	0	0	0	0	0	0	0	0	0	1	0	0	0	1	1	1	0	0	0	0	0	0	1	1	0	0	0	0	0	0	1	0	0
SERPINH1	Tbio	22.23	130	-0.0921724	4.96844	0.000121004	0	0	0	0	0	0	0	0	0	0	1	0	0	0	0	0	0	0	0	0	0	0	1	0	1	0	0	0	1	0	0	1	0	0	0	1	0	0	0	0	0	0	0
CALU	Tbio	17.03	48	0.210654	3.88433	3.74352e-05	0	0	0	0	0	0	0	0	1	0	0	0	0	0	0	0	0	0	0	0	0	0	0	1	0	1	0	1	1	0	1	0	0	0	0	0	0	0	0	0	0	0	0
COL16A1	Tbio	9.08	3	0.06341	3.21455	3.74352e-05	0	0	0	0	0	0	0	0	0	0	0	0	0	0	0	0	0	0	0	0	0	0	0	0	0	1	1	0	0	0	0	1	0	0	0	0	0	0	0	0	0	0	0
CDH11	Tbio	12.63	44	-0.222481	3.12422	0.000533894	0	0	0	0	0	0	0	0	1	0	0	0	0	0	0	0	0	0	0	0	0	1	1	1	0	0	0	0	0	0	0	0	0	0	0	0	0	0	0	0	0	0	0
ALPL	Tchem	21.4	48	-0.261548	2.81756	0.0086268	0	0	0	0	0	0	0	0	0	0	0	0	0	0	0	0	0	0	0	0	0	1	1	1	1	0	1	0	0	0	0	0	0	0	0	0	0	0	0	0	0	0	0
MRC2	Tbio	13.73	26	-0.0687569	2.68046	0.0019518	0	0	0	0	0	0	0	0	0	0	1	0	0	0	0	0	0	0	0	0	0	0	0	1	0	0	0	0	0	0	0	0	0	1	0	0	0	0	0	0	0	0	0
PLOD2	Tbio	14.68	67	-0.23251	2.17936	0.000130551	0	0	0	0	0	0	0	0	0	0	0	0	0	0	0	1	1	0	0	0	0	0	1	0	0	0	0	1	1	0	0	0	0	0	0	0	0	0	0	0	0	0	0
PCOLCE	Tbio	25.33	130	-0.20106	2.10518	4.11045e-05	0	0	0	0	0	0	0	0	0	0	1	1	0	0	0	0	0	0	0	0	0	0	1	0	1	0	0	0	0	0	0	0	1	0	0	1	0	0	0	0	0	0	0
CALD1	Tbio	19.28	71	0.544246	2.10047	0.0271748	0	0	0	0	0	0	0	0	0	0	0	0	1	0	0	0	0	0	0	0	0	1	0	0	0	0	0	0	0	0	0	0	0	0	0	0	1	0	1	0	0	0	0
OLFML3	Tbio	20.09	46	-0.221304	2.07284	9.95951e-05	0	0	0	0	0	0	0	0	0	0	0	0	0	0	0	0	0	0	0	0	0	0	0	0	0	0	0	0	0	0	0	0	0	0	0	0	0	0	0	0	0	0	0
OMD	Tbio	5.35	42	-0.224055	2.06664	0.00523285	0	0	0	0	0	0	0	0	0	0	0	0	0	0	0	0	0	0	0	0	0	0	1	0	1	1	1	0	0	0	0	0	0	0	0	0	0	0	0	0	0	1	0
FKBP10	Tbio	9.66	43	-0.233977	1.76172	5.24932e-05	0	0	0	0	0	0	0	0	1	0	0	0	0	0	1	0	0	0	0	0	0	0	0	0	0	0	0	1	0	0	0	1	0	0	0	0	0	0	0	0	0	0	0
ITGB5	Tbio	15.17	67	0.255575	1.5998	0.00191173	1	1	0	0	1	0	1	0	0	0	0	0	0	0	0	0	0	0	0	0	0	1	1	0	0	0	0	0	0	1	0	0	0	1	0	0	0	1	0	0	0	0	0
KDELR2	Tbio	5.53	2	0.0575676	1.52688	3.31088e-05	0	0	0	0	0	0	0	0	0	0	0	0	0	0	0	0	0	0	0	0	0	0	1	0	0	0	0	1	1	0	1	0	0	0	1	0	0	0	0	0	0	0	0
DPYSL3	Tbio	20.19	129	-0.137334	1.51885	0.00977989	0	0	0	0	0	0	0	0	0	0	0	0	0	0	0	0	0	0	0	0	0	0	0	0	1	0	0	0	0	0	0	0	0	0	0	0	0	0	0	0	0	0	0
PALLD		20.54	129	0.574627	1.44112	0.0763691	0	0	0	0	0	0	0	0	0	0	0	0	0	0	0	0	0	0	0	0	0	1	0	0	0	0	0	0	0	0	0	0	0	1	0	0	0	0	1	0	0	0	0
CCDC80		8.55	65	0.0554831	1.36568	0.00244518	0	0	0	0	0	0	0	0	0	0	0	1	0	0	0	0	0	0	0	0	0	0	0	0	0	0	0	0	0	0	0	0	0	0	0	0	0	0	0	0	1	0	0
LTBP1		11.74	66	-0.172347	1.3428	0.00583837	0	0	0	0	0	0	0	0	1	0	0	0	0	0	0	0	0	0	0	0	0	0	0	0	0	1	1	0	0	0	0	0	1	0	0	0	0	0	0	0	0	0	0
GALNT1		5.27	2	0.533185	1.30918	0.137172	0	0	0	0	0	0	0	0	0	0	0	0	0	0	0	0	0	0	0	0	0	0	0	1	0	1	0	1	0	0	1	0	0	0	1	0	0	0	0	0	0	0	0
PRRX1		5.31	42	-0.117467	1.24321	5.24932e-05	0	0	0	0	0	0	0	0	0	0	0	0	0	0	0	0	0	0	0	0	0	0	0	0	0	0	0	0	0	0	0	0	0	0	0	0	0	0	0	0	0	0	0
LOX		19.49	70	-0.12123	1.19195	0.00368082	0	0	0	0	0	0	0	0	0	0	0	0	0	0	0	0	0	0	0	0	0	0	0	0	1	1	1	0	0	0	0	0	0	0	0	1	0	0	0	0	0	0	0
UNC5B		4.66	2	0.69927	1.16724	0.476771	0	0	1	0	0	0	0	0	0	0	0	0	0	0	0	0	0	0	0	0	0	1	0	0	0	0	0	0	0	0	0	0	0	0	0	0	0	0	0	0	0	0	0
CKAP4		21.37	107	-0.127812	1.11796	4.11045e-05	0	0	0	0	0	1	0	0	0	0	0	0	0	0	0	0	0	0	0	0	0	1	1	1	0	0	0	1	1	0	0	0	1	0	0	0	1	0	0	0	0	0	0
EMILIN1		9.84	65	-0.247027	1.09307	0.000865014	0	0	0	0	0	0	0	0	0	1	0	0	0	0	0	0	0	0	0	0	0	0	1	0	0	1	1	0	0	0	0	0	1	0	0	1	0	0	0	0	0	0	0
FKBP9		1.99	1	-0.122422	1.08285	0.0017791	0	0	0	0	0	0	0	0	1	0	0	0	0	0	1	0	0	0	0	0	0	0	0	0	0	0	0	1	1	0	0	0	0	0	0	0	0	0	0	0	0	0	0
CPE		23.75	69	-0.0812785	1.03524	0.017057	0	0	0	0	0	0	0	0	0	0	0	0	0	0	0	0	0	0	0	0	0	1	1	0	1	0	0	0	0	0	1	0	0	0	0	0	0	0	0	0	0	0	0
SHC1		27.43	70	-0.0235802	0.995028	0.00119592	1	0	0	1	0	0	0	0	0	0	0	0	0	0	0	0	0	0	0	0	0	1	0	0	0	0	0	0	0	0	0	0	0	0	0	0	0	0	0	0	0	0	0
GPC4		17.61	67	-0.0521597	0.982007	0.0271748	0	0	0	0	0	0	0	0	0	0	0	0	0	0	0	0	0	0	0	0	1	1	1	0	1	0	1	0	0	0	0	0	0	0	0	0	0	0	0	0	0	1	0
FAM46A		2.6	1	-0.156296	0.971624	0.00347303	0	0	0	0	0	0	0	0	0	0	0	0	0	0	0	0	0	0	0	0	0	0	0	0	0	0	0	0	0	0	0	0	0	0	0	0	0	0	0	0	0	0	0
C1QTNF6		9.47	65	-0.257412	0.971053	3.31088e-05	0	0	0	0	0	0	0	0	0	1	0	0	0	0	0	0	0	0	0	0	0	0	0	0	1	0	0	0	0	0	0	0	0	0	0	1	0	0	0	0	0	0	0
SLC39A7		10.55	25	-0.036261	0.946916	0.00349565	0	0	0	0	0	0	0	0	0	0	0	0	0	0	0	0	0	0	0	0	0	0	0	1	0	0	0	1	1	0	1	0	0	0	0	0	0	0	0	0	0	0	0
PLXND1		9.43	65	-0.210895	0.923134	0.000358773	0	0	0	0	0	0	0	0	0	0	0	0	0	0	0	0	0	0	0	0	0	1	0	1	0	0	0	0	0	0	0	0	0	0	0	0	0	0	0	0	0	0	0
ROBO1		16.68	48	0.217288	0.907436	0.0522205	0	0	1	0	0	0	0	0	0	1	0	0	0	0	0	0	0	0	0	0	0	1	0	0	0	0	0	0	0	1	0	0	0	0	0	0	0	0	0	0	0	0	0
PTX3		22.04	69	-0.267651	0.855399	0.00673506	0	0	0	0	0	0	0	0	0	1	0	0	0	0	0	0	0	0	0	0	0	0	0	0	1	1	0	0	0	0	0	0	0	0	0	0	0	0	0	0	0	0	0
COLEC12		8.81	104	-0.192128	0.819169	0.00123297	0	0	0	0	0	0	0	0	0	0	0	0	0	0	0	0	0	0	0	0	0	1	1	0	0	0	0	0	0	0	0	0	0	0	0	1	0	0	0	0	0	0	0
C1orf198		0	0	-0.0331882	0.792703	0.00123297	0	0	0	0	0	0	0	0	0	0	0	0	0	0	0	0	0	0	0	0	0	0	0	0	0	0	0	0	0	0	0	0	0	0	0	0	0	0	0	0	0	0	0
P3H1		6.17	2	-0.218335	0.750219	0.000216064	0	0	0	0	0	0	0	0	0	0	1	0	0	0	0	1	0	0	0	0	0	0	1	1	0	0	1	0	1	0	0	1	0	0	0	0	0	0	0	0	0	0	0
PDGFRA		0	0	-0.0895531	0.742662	0.00056059	0	0	0	0	0	0	0	0	0	0	0	0	0	0	0	0	0	0	0	0	0	0	0	0	0	0	0	0	0	0	0	0	0	0	0	0	0	0	0	0	0	0	0
FERMT2		20.66	71	-0.0349756	0.656571	0.00244859	0	0	0	0	0	0	0	0	0	0	0	0	0	0	0	0	0	0	0	0	0	0	0	0	0	0	0	0	0	1	0	0	0	1	0	0	1	0	0	0	0	0	0
PLOD3		13.7	51	-0.20852	0.646609	4.02186e-05	0	0	0	0	0	0	0	1	0	0	0	0	0	0	0	1	1	1	0	0	0	0	1	0	0	0	0	1	1	0	0	0	0	0	0	0	0	0	0	0	0	0	0
MAGED1		18.93	95	-0.0578594	0.645779	8.07506e-05	0	0	0	0	0	0	0	0	0	1	0	0	0	0	0	0	0	0	0	0	0	1	0	0	0	0	0	0	0	0	0	0	0	0	0	0	0	0	0	0	0	0	0
RCN3		5.61	2	-0.252975	0.627597	9.95951e-05	0	0	0	0	0	0	0	0	1	0	0	0	0	0	0	0	0	0	0	0	0	0	0	0	0	0	0	0	0	0	0	1	0	0	0	0	0	0	0	0	0	0	0
IBTK		19.96	5	-0.0335768	0.608839	0.0019518	0	0	0	0	0	0	0	0	0	0	0	0	0	0	0	0	0	0	0	0	0	0	0	1	0	0	0	0	0	0	0	0	0	0	0	0	0	0	0	0	0	0	0
COLGALT1		2.17	1	-0.133077	0.581722	3.74352e-05	0	0	0	0	0	0	0	1	0	0	0	0	0	0	0	0	0	1	0	0	0	0	0	1	0	0	0	0	0	0	0	1	0	0	0	0	0	0	0	0	0	0	0
ENPP1		7.99	64	-0.174054	0.569531	0.0082764	0	0	0	0	0	0	0	0	1	0	0	0	0	0	0	0	0	0	0	0	0	1	0	0	1	0	0	0	0	1	0	0	0	0	0	0	0	0	0	0	0	0	0
SATB2		9.29	25	-0.265643	0.551687	0.0216377	0	0	0	0	0	0	0	0	0	0	0	0	0	0	0	0	0	0	0	0	0	0	0	0	0	0	0	0	0	0	0	0	0	0	0	0	0	0	0	0	0	0	1
BICC1		18.85	67	-0.216085	0.546451	0.000747961	0	0	0	0	0	0	0	0	0	0	0	0	0	0	0	0	0	0	0	0	0	0	0	0	0	0	0	0	0	0	0	0	0	0	0	0	0	0	0	0	0	0	0
MYO1D		5.31	24	-0.0944113	0.54477	0.00986265	0	0	0	0	0	0	0	0	0	0	0	0	1	0	0	0	0	0	0	0	0	0	1	0	0	0	0	0	0	0	0	0	0	0	0	0	0	0	0	0	0	0	0
SEC31A		22.41	68	0.000993441	0.538573	0.00996484	0	0	0	0	0	1	0	0	0	0	0	0	0	0	0	0	0	0	0	0	0	0	0	0	0	0	0	1	1	0	0	0	0	0	1	0	0	0	0	1	0	0	0
ITGA10		10.86	43	-0.272112	0.53192	0.00169809	1	1	0	0	1	0	1	0	0	0	1	0	0	0	0	0	0	0	1	0	0	1	0	0	0	0	0	0	0	0	0	0	0	0	0	0	0	0	0	0	0	0	0
PLXNA2		15.97	128	0.0474054	0.523133	0.0361697	0	0	1	0	0	0	0	0	0	0	0	0	0	0	0	0	0	0	0	0	0	1	0	0	0	0	0	0	0	0	0	0	0	0	0	0	0	0	0	0	0	0	0
ITGA11		14.69	26	-0.19368	0.514383	0.000207492	1	1	0	0	1	0	1	0	0	0	1	0	0	0	0	0	0	0	1	0	0	1	0	1	0	0	0	0	0	0	0	0	0	1	0	0	0	0	0	0	0	0	0
MXRA8		14.13	44	-0.19447	0.488211	0.00118293	0	0	0	0	0	0	0	0	0	0	0	0	0	0	0	0	0	0	0	0	0	0	1	0	0	0	0	0	0	1	0	0	0	0	0	0	0	0	0	0	0	0	0
RAI14		13.24	66	-0.00185995	0.480829	0.012805	0	0	0	0	0	0	0	0	0	0	0	0	0	0	0	0	0	0	0	0	0	0	0	0	0	0	0	0	0	0	0	0	0	0	0	0	0	0	1	0	0	0	0
FAT4		14.06	44	-0.214261	0.480171	0.00208484	0	0	0	0	0	0	0	0	1	0	0	0	0	0	0	0	0	0	0	0	0	1	1	1	0	0	0	0	0	0	0	0	0	0	0	0	0	0	0	0	0	0	0
TMEM214		6.32	2	-0.105663	0.479128	3.74352e-05	0	0	0	0	0	0	0	0	0	0	0	0	0	0	0	0	0	0	0	0	0	0	0	0	0	0	0	1	1	0	1	0	0	0	0	0	0	0	0	0	0	0	0
SLIT3		12.54	66	-0.0917517	0.46678	0.0102162	0	0	1	0	0	0	0	0	1	0	0	1	0	0	0	0	0	0	0	0	0	0	0	0	1	1	1	0	0	0	0	0	0	0	0	0	0	0	0	0	0	0	0
FGFR1		20.57	130	-0.172356	0.466563	0.000312831	0	1	0	1	0	0	0	0	0	1	0	1	0	0	0	0	0	0	0	0	0	1	0	0	0	1	0	0	0	0	0	0	0	0	0	0	0	1	0	0	0	0	0
MAP1B		15.26	45	-0.194144	0.443085	0.00169809	0	0	0	0	0	0	0	0	0	0	0	0	0	0	0	0	0	0	0	0	0	1	0	0	0	0	0	0	0	0	0	0	0	0	0	0	0	0	0	0	0	0	0
MYO6		23.1	129	0.115855	0.435994	0.265384	0	0	0	0	0	0	0	0	0	0	0	0	1	0	0	0	0	0	0	0	0	1	1	1	0	0	0	0	0	0	1	0	0	0	0	0	0	0	0	0	0	0	0
PLVAP		5.93	42	-0.163569	0.409232	0.00119592	0	0	0	0	0	0	0	0	0	0	0	0	0	0	0	0	0	0	0	0	0	0	1	0	0	0	0	0	0	1	0	0	0	0	0	0	0	0	0	0	0	0	0
LMAN1		13.16	44	-0.216701	0.398958	3.31088e-05	0	0	0	0	0	1	0	0	0	0	0	0	0	0	0	0	0	0	0	0	0	0	1	1	0	0	0	1	0	0	1	0	0	0	1	0	0	0	0	1	0	0	0
EPB41L2		27.3	76	-0.194569	0.392779	0.000174721	0	0	0	0	0	0	0	0	0	0	0	0	0	0	0	0	0	0	0	0	0	1	1	0	0	0	0	0	0	0	0	0	0	1	0	0	1	0	0	0	0	0	0
CD276		9.42	43	-0.196081	0.349517	0.00346033	0	0	0	0	0	0	0	0	0	0	0	0	0	0	0	0	0	0	0	0	0	0	1	0	0	0	0	0	0	0	0	0	0	0	0	0	0	0	0	0	0	0	0
GOLIM4		13.78	26	0.0142057	0.33867	0.0667765	0	0	0	0	0	0	0	0	0	0	0	0	0	0	0	0	0	0	0	0	0	0	0	1	0	0	0	0	0	0	1	0	0	0	1	0	0	0	0	0	0	1	0
FAP		10.85	25	-0.182847	0.323555	0.0160543	0	0	0	0	0	0	0	0	0	0	0	0	0	0	0	0	0	0	0	0	0	1	0	0	1	1	0	0	0	1	0	0	0	1	0	0	0	0	0	0	0	0	0
NOTCH3		8.3	86	0.119162	0.312137	0.419089	0	0	0	0	0	0	0	0	1	0	0	0	0	0	0	0	0	0	0	0	0	1	0	0	0	1	0	1	0	0	0	0	0	0	1	0	0	1	1	0	0	0	0
RAP2C		6.64	2	-0.179431	0.303945	0.0198128	0	0	0	0	0	0	0	0	0	0	0	0	0	0	0	0	0	0	0	0	0	1	1	1	0	0	0	0	0	0	0	0	0	0	0	0	0	0	0	0	0	0	0
C3orf58		0	0	-0.0286369	0.301051	0.182157	0	0	0	0	0	0	0	0	0	0	0	0	0	0	0	0	0	0	0	0	0	0	0	0	1	0	0	0	0	0	0	0	0	0	1	0	0	0	0	0	0	0	0
PDGFD		14.06	66	-0.140125	0.29404	0.0077579	1	1	0	1	0	0	0	0	0	0	0	0	0	0	0	0	0	0	0	0	0	0	1	0	1	1	0	0	0	0	0	1	0	0	1	0	0	0	0	0	0	0	0
SEC24D		17.25	128	-0.185086	0.293033	4.11045e-05	0	0	0	0	0	1	0	0	0	0	0	0	0	0	0	0	0	0	0	0	0	0	0	0	0	0	0	1	0	0	0	0	0	0	1	0	0	0	0	1	0	0	0
TMEM119		15.44	44	-0.249633	0.277058	0.000209794	0	0	0	0	0	0	0	0	0	0	0	0	0	0	0	0	0	0	0	0	0	1	0	0	0	0	0	1	0	0	0	0	0	0	0	0	0	0	0	0	0	0	0
HM13		10.49	3	-0.158641	0.266225	0.00104087	0	0	0	0	0	0	0	0	0	0	0	0	0	0	0	0	0	0	0	0	0	1	0	1	0	0	0	1	1	1	0	0	0	0	0	0	0	0	0	0	0	0	0
ASPSCR1		6.28	2	0.25066	0.260605	0.960162	0	0	0	0	0	0	0	0	0	0	0	0	0	0	0	0	0	0	0	0	0	1	0	0	0	0	0	0	0	0	0	0	0	0	0	0	0	0	0	0	0	0	0
SEC23A		18.62	52	-0.026763	0.256603	0.022044	0	0	0	0	0	1	0	0	0	0	0	0	0	0	0	0	0	0	0	0	0	0	0	0	0	0	0	1	1	0	0	0	0	0	1	0	0	0	0	1	0	0	0
FKBP7		15.01	66	-0.260458	0.241021	0.00323812	0	0	0	0	0	0	0	0	1	0	0	0	0	0	1	0	0	0	0	0	0	0	0	0	0	0	0	1	0	0	0	1	0	0	0	0	0	0	0	0	0	0	0
LRRC45		11.36	25	-0.214957	0.216527	0.0143427	0	0	0	0	0	0	0	0	0	0	0	0	0	0	0	0	0	0	0	0	0	1	0	0	0	0	0	0	0	0	0	0	0	0	0	0	0	0	0	0	0	0	0
VASN		17.49	88	-0.204419	0.212028	0.00169809	0	0	0	0	0	0	0	0	0	0	0	0	0	0	0	0	0	0	0	0	0	1	1	0	1	0	0	0	0	1	0	0	0	0	0	0	0	0	0	0	0	0	0
PDE4DIP		12.32	44	3.93281	0.208797	0.498855	0	0	0	0	0	0	0	0	0	0	0	0	0	0	0	0	0	0	0	0	0	0	0	0	0	0	0	0	0	0	1	0	0	0	0	0	0	0	0	0	0	0	0
RYK		10.22	25	-0.0422397	0.190362	0.00996484	0	0	0	0	0	0	0	0	0	0	0	0	0	1	0	0	0	0	0	0	1	1	0	1	0	0	0	0	0	0	0	0	0	0	0	0	0	0	0	0	0	0	0
ADK		16.4	27	-0.131022	0.172356	0.0086268	0	0	0	0	0	0	0	0	0	0	0	0	0	0	0	0	0	0	0	0	0	0	0	0	0	0	0	0	0	0	0	0	0	0	0	0	0	0	0	0	0	0	0
RGS3		12.66	26	-0.157162	0.170778	0.00218739	0	0	1	0	0	0	0	0	0	0	0	0	0	0	0	0	0	0	0	0	0	1	0	0	0	0	0	0	0	0	0	0	0	0	0	0	0	0	0	0	0	0	0
DZIP1		20.96	52	-0.173736	0.16144	0.00754797	0	0	0	0	0	0	0	0	0	0	0	0	0	0	0	0	0	0	0	0	0	0	0	0	0	0	0	0	0	0	0	0	0	0	0	0	0	0	0	0	0	0	0
FBLN7		6.32	2	-0.202326	0.143092	0.00549585	0	0	0	0	0	0	0	0	1	0	0	1	0	0	0	0	0	0	0	0	0	0	1	0	0	0	1	0	0	0	0	0	0	1	0	0	0	0	0	0	0	0	0
SHOX2		14.68	87	-0.265629	0.141062	0.0130208	0	0	0	0	0	0	0	0	0	0	0	0	0	0	0	0	0	0	0	0	0	0	0	0	0	0	0	0	0	0	0	0	0	0	0	0	0	0	0	0	0	0	0
SLC8A3		6.16	42	-0.11817	0.136095	0.356905	0	0	0	0	0	0	0	0	0	0	0	0	1	0	0	0	0	0	0	0	0	1	0	0	0	0	0	1	0	0	0	0	0	0	0	0	0	0	0	0	0	0	0
EBF1		16.88	70	-0.168396	0.123782	0.00856584	0	0	0	0	0	0	0	0	0	0	0	0	0	0	0	0	0	0	0	0	0	0	0	0	0	0	0	0	0	0	0	0	0	0	0	0	0	0	0	0	0	0	0
STARD13		13.19	66	-0.190949	0.103708	0.0039814	0	0	0	0	0	0	0	0	0	0	0	0	0	0	0	0	0	0	0	0	0	0	0	0	0	0	0	0	0	0	0	0	0	0	0	0	0	0	0	0	0	0	0
PSMD8		9.36	3	0.178335	0.100296	0.48545	0	0	0	0	0	0	0	0	0	0	0	0	0	0	0	0	0	0	0	0	0	0	1	0	0	0	0	0	0	0	0	0	0	0	0	0	0	0	0	0	0	0	0
IMPDH1		14.39	105	-0.176542	0.0980002	0.00255026	0	0	0	0	0	0	0	0	0	0	0	0	0	0	0	0	0	0	0	0	0	0	0	0	0	0	0	0	0	0	0	0	0	0	0	0	0	0	0	0	0	0	0
ADAMTS2		13.63	44	-0.203772	0.0954552	3.31088e-05	0	0	0	0	0	0	0	0	0	0	0	0	0	0	0	0	0	0	0	0	0	0	0	0	0	1	1	0	0	0	0	0	0	0	0	0	0	0	0	0	0	0	0
OLFML2A		9.55	43	-0.150101	0.0893315	0.0470096	0	0	0	0	0	0	0	0	0	0	0	0	0	0	0	0	0	0	0	0	0	0	0	0	0	0	1	0	0	0	0	0	0	0	0	0	0	0	0	0	0	0	0
YIPF3		6.19	42	-0.117813	0.0893191	0.0271748	0	0	0	0	0	0	0	0	0	0	0	0	0	0	0	0	0	0	0	0	0	1	0	0	0	0	0	0	0	0	1	0	0	0	0	0	0	0	0	0	0	0	0
AMOTL2		9.27	25	-0.0424576	0.0841425	0.245456	0	0	0	0	0	0	0	0	0	1	0	0	0	0	0	0	0	0	0	0	0	0	0	0	0	0	0	0	0	0	0	0	0	0	0	0	0	0	0	0	0	0	0
MAP1A		5.7	42	-0.254326	0.0531048	0.00549585	0	0	0	0	0	0	0	0	0	0	0	0	0	0	0	0	0	0	0	0	0	0	0	0	0	0	0	0	0	0	0	0	0	0	0	0	0	0	0	0	0	0	0
TMEM184B		10.71	43	-0.179073	0.049796	9.77397e-05	0	0	0	0	0	0	0	0	0	0	0	0	0	0	0	0	0	0	0	0	0	0	0	0	0	0	0	0	0	0	0	0	0	0	0	0	0	0	0	0	0	0	0
FAM114A1		9.38	43	-0.214631	0.0482437	0.000209794	0	0	0	0	0	0	0	0	0	0	0	0	0	0	0	0	0	0	0	0	0	0	0	0	0	0	0	0	0	0	0	0	0	0	0	0	0	0	0	0	0	0	0
PYCR1		13.32	42	-0.14461	0.0444031	0.0128551	0	0	0	0	0	0	0	0	0	1	0	0	0	0	0	0	0	0	0	0	0	0	0	0	0	0	0	0	0	0	0	0	0	0	0	0	0	0	0	0	0	0	0
ALDH1L2		8.16	43	-0.244816	0.0429839	0.000610944	0	0	0	0	0	0	0	0	0	0	0	0	0	0	0	0	0	0	0	0	0	0	1	0	0	0	0	0	0	0	0	0	0	0	0	0	0	0	0	0	0	0	0
ADAMTS17		11.37	43	-0.195748	0.0424264	0.00996484	0	0	0	0	0	0	0	0	0	0	0	0	0	0	0	0	0	0	0	0	0	0	0	0	0	0	1	0	0	0	0	0	0	0	0	0	0	0	0	0	0	0	0
JAG1		13.83	128	0.160404	0.022155	0.552639	0	0	0	0	0	0	0	0	1	0	0	0	0	0	0	0	0	0	0	0	0	1	0	1	0	1	0	0	0	0	0	0	0	0	0	0	0	0	0	0	0	0	0
CDK14		9.42	25	-0.209116	0.00463944	0.011895	0	0	0	0	0	0	0	0	0	0	0	0	0	0	0	0	0	0	0	0	0	1	0	0	0	0	0	0	0	0	0	0	0	0	0	0	0	0	0	0	0	0	0
GXYLT2		15.01	66	-0.240305	0.00059441	0.00549326	0	0	0	0	0	0	0	1	0	0	0	0	0	0	0	0	0	0	0	0	0	0	0	0	0	0	0	0	0	0	0	0	0	0	0	0	0	0	0	0	0	0	0
CDC42EP3		26.73	72	-0.190763	-0.00223382	0.0093302	0	0	0	0	0	0	0	0	0	0	0	0	0	0	0	0	0	0	0	0	0	1	0	0	0	0	0	0	0	0	0	0	0	0	0	0	0	0	1	0	0	0	0
SH3PXD2A		17.43	67	-0.166645	-0.0050563	0.00673506	0	0	0	0	0	0	0	0	0	0	0	0	0	0	0	0	0	0	0	0	0	0	0	0	0	0	0	0	0	0	0	0	0	0	0	0	0	0	0	0	0	0	0
SPON1		20.26	132	-0.183027	-0.00957512	0.10084	0	0	0	0	0	0	0	0	0	0	0	0	0	0	0	0	0	0	0	0	0	0	0	0	1	0	1	0	0	0	0	1	1	0	0	0	0	0	0	0	0	0	0
FHOD1		10.98	3	-0.1661	-0.0131315	0.357856	0	0	0	0	0	0	0	0	0	1	0	0	0	0	0	0	0	0	0	0	0	0	0	1	0	0	0	0	0	0	0	0	0	0	0	0	1	0	0	0	0	0	0
DDR2		16.54	67	-0.226895	-0.0139707	0.0217711	0	0	0	0	0	0	0	0	0	0	1	0	0	1	0	0	0	0	0	0	0	1	1	0	0	0	0	0	0	0	0	0	0	1	0	0	0	0	0	0	0	0	0
CD93		8.9	104	-0.229384	-0.0230649	0.0102162	0	0	0	0	0	0	0	0	1	0	0	0	0	0	0	0	0	0	0	0	0	1	0	0	0	0	0	0	0	1	0	0	1	0	0	0	0	0	0	0	0	0	0
BAG2		8.94	6	-0.142217	-0.0233512	0.179977	0	0	0	0	0	1	0	0	0	1	0	0	0	0	0	0	0	0	0	0	0	0	0	0	0	0	0	0	0	0	0	0	0	0	0	0	0	0	0	0	0	0	0
RGL1		26.2	72	-0.129358	-0.0346954	0.276666	0	0	0	1	0	0	0	0	0	0	0	0	0	0	0	0	0	0	0	0	0	0	0	0	0	0	0	0	0	0	0	0	0	0	0	0	0	0	0	0	0	0	0
MAMDC2		9.59	43	-0.220071	-0.04151	0.137172	0	0	0	0	0	0	0	0	0	0	0	0	0	0	0	0	0	0	0	0	0	0	0	1	0	0	1	0	1	0	0	0	0	0	0	0	0	0	0	0	0	0	0
QPCT		12.83	66	-0.167336	-0.0435814	0.227438	0	0	0	0	0	0	0	0	0	0	0	0	0	0	0	0	0	0	0	0	0	0	1	0	0	0	0	0	0	0	0	0	0	0	0	0	0	0	0	0	0	0	0
ADCY3		13.46	87	-0.244742	-0.0560372	0.0130208	0	0	0	0	0	0	1	0	0	0	0	0	1	0	0	0	0	0	0	0	0	1	0	1	0	0	0	0	0	0	1	0	0	0	0	0	0	0	0	0	0	0	0
ECM2		10.12	43	-0.129181	-0.0560895	0.419089	0	0	0	0	0	0	0	0	0	0	0	1	0	0	0	0	0	0	0	0	0	0	0	0	1	0	1	0	0	0	0	0	0	0	0	0	0	0	0	0	0	0	0
SERTAD4		5.8	24	-0.19148	-0.0713558	0.103336	0	0	0	0	0	0	0	0	0	0	0	0	0	0	0	0	0	0	0	0	0	0	0	0	0	0	0	0	0	0	0	0	0	0	0	0	0	0	0	0	0	0	0
CD200		8.98	46	-0.240574	-0.0883914	0.0823625	0	0	0	0	0	0	0	0	0	0	0	0	0	0	0	0	0	0	0	0	0	1	0	0	0	0	0	0	0	0	0	0	0	0	0	0	0	0	0	0	0	0	0
CCDC150		12.7	3	-0.261406	-0.0884819	0.0665297	0	0	0	0	0	0	0	0	0	0	0	0	0	0	0	0	0	0	0	0	0	0	0	0	0	0	0	0	0	0	0	0	0	0	0	0	0	0	0	0	0	0	0
LETM2		6.17	2	-0.232154	-0.0905171	0.00750672	0	0	0	0	0	0	0	0	0	0	0	0	0	0	0	0	0	0	0	0	0	0	0	0	0	0	0	0	0	0	0	0	0	0	0	0	0	0	0	0	0	0	0
TGFB1I1		12.34	66	-0.235309	-0.0956369	0.00218739	0	0	0	0	0	0	0	0	0	0	0	0	0	0	0	0	0	0	0	0	0	0	0	0	0	0	0	0	0	0	0	0	1	1	0	0	1	0	0	0	0	0	1
ANO5		12.09	65	-0.154011	-0.0962847	0.793846	0	0	0	0	0	0	0	0	0	0	0	0	0	0	0	0	0	0	0	0	0	1	0	0	0	0	0	1	0	0	0	0	0	0	0	0	0	0	0	0	0	0	0
LEPR		11.23	67	-0.269611	-0.101323	0.0671463	0	0	0	0	0	0	0	0	0	0	0	0	0	0	0	0	0	0	0	0	0	1	0	1	0	1	0	0	0	0	0	0	0	0	0	0	0	1	0	0	0	0	0
CHSY1		13.65	66	-0.235387	-0.107465	0.00373971	0	0	0	0	0	0	0	0	0	0	0	0	0	0	0	0	0	0	0	0	0	0	0	1	0	1	0	0	0	0	0	0	0	0	1	0	0	0	0	0	0	0	0
PLA2R1		15.11	66	-0.0875386	-0.108664	0.839567	0	0	0	0	0	0	0	0	0	0	0	0	0	0	0	0	0	0	0	0	0	1	1	0	0	1	0	0	0	1	0	0	0	0	0	0	0	1	0	0	0	0	0
ROBO2		1.78	1	-0.236706	-0.109344	0.208066	0	0	1	0	0	0	0	0	0	1	0	0	0	0	0	0	0	0	0	0	0	0	1	0	0	0	0	0	0	1	0	0	0	0	0	0	0	0	0	0	0	0	0
MFAP2		9.31	43	-0.244027	-0.11463	0.04773	0	0	0	0	0	0	0	0	0	0	0	0	0	0	0	0	0	0	0	0	0	0	0	0	0	1	0	0	0	0	0	0	0	0	0	0	0	0	0	0	0	0	0
CASK		17.32	27	-0.176069	-0.119622	0.184162	0	0	0	0	0	0	0	0	0	0	0	0	1	0	0	0	0	0	0	0	0	1	0	0	0	0	0	0	0	0	0	0	0	1	0	0	0	0	1	0	1	0	1
AXL		34.8	98	-0.145791	-0.121894	0.629407	0	0	0	0	0	0	0	0	0	0	0	0	0	1	0	0	0	0	0	0	0	1	1	0	1	0	0	0	0	1	0	0	0	0	0	0	0	0	0	0	0	0	0
JAM3		1.85	1	-0.252838	-0.12223	0.0224835	0	0	0	0	0	0	0	0	0	0	0	0	0	0	0	0	0	0	0	0	0	1	0	0	1	0	0	0	0	0	1	0	0	0	0	0	0	0	0	0	0	0	0
PDGFRL		12.71	44	-0.179766	-0.123874	0.40851	0	0	0	0	0	0	0	0	0	0	0	0	0	0	0	0	0	0	0	0	0	0	0	0	0	1	0	0	0	0	0	0	0	0	0	0	0	0	0	0	0	0	0
LXN		16.61	109	-0.193607	-0.12581	0.217804	0	0	1	0	0	0	0	0	0	0	0	1	0	0	0	0	0	0	0	0	0	1	1	1	0	0	0	0	0	0	0	0	0	0	0	0	0	0	0	0	0	0	0
CNTLN		20.37	70	-0.214083	-0.132947	0.143066	0	0	0	0	0	0	0	0	0	0	0	0	0	0	0	0	0	0	0	0	0	0	1	0	0	0	0	0	0	0	0	0	0	0	0	0	0	0	0	0	0	0	0
GPX7		8.76	3	-0.253387	-0.138632	0.0347463	0	0	0	0	0	0	0	0	0	0	0	0	0	0	0	0	0	0	0	0	0	0	0	0	0	1	0	0	1	0	0	1	0	0	0	0	0	0	0	0	0	0	0
MICAL3		15.32	108	-0.134174	-0.144032	0.830779	0	0	0	0	0	0	0	0	0	0	0	0	0	0	0	0	0	0	0	0	0	1	0	0	0	0	0	0	0	0	0	0	0	0	0	0	1	0	0	0	0	0	0
VDR		34.06	147	0.0382558	-0.148322	0.316723	0	0	0	0	0	0	0	0	0	0	0	0	0	0	0	0	0	0	0	0	0	0	0	0	0	0	0	0	0	0	0	0	0	0	0	0	0	1	0	0	0	0	0
SNCAIP		5.85	2	-0.25284	-0.149405	0.10084	0	0	0	0	0	0	0	0	0	1	0	0	0	0	0	0	0	0	0	0	0	0	0	0	0	0	0	0	0	0	0	0	0	0	0	0	0	0	0	0	0	0	0
HAPLN3		10.87	65	-0.256762	-0.15655	0.0611741	0	0	0	0	0	0	0	0	0	0	0	0	0	0	0	0	0	0	0	0	0	0	0	0	1	0	1	0	0	0	0	0	0	0	0	0	0	0	0	0	0	0	0
PLA2G4A		27.59	139	-0.207518	-0.159963	0.40851	0	0	0	1	0	0	0	0	1	0	0	0	0	0	0	0	0	0	0	0	0	0	0	0	0	0	0	1	0	0	1	0	0	0	0	0	0	0	0	0	0	0	0
SMAD9		9.38	43	-0.252824	-0.161505	0.11392	0	0	0	0	0	0	0	0	0	0	0	0	0	0	0	0	0	0	0	0	0	0	0	0	0	0	0	0	0	0	0	0	0	0	0	0	0	0	0	0	0	0	0
NPR2		9.13	43	-0.23062	-0.161517	0.217804	0	0	0	0	0	0	0	0	0	1	0	0	0	0	0	0	0	0	0	0	0	1	0	0	0	0	0	0	0	0	0	0	0	0	0	0	0	0	0	0	0	0	0
RFTN2		11.13	43	-0.262243	-0.16333	0.10084	0	0	0	0	0	0	0	0	0	0	0	0	0	0	0	0	0	0	0	0	0	1	0	0	0	0	0	0	0	0	0	0	0	0	0	0	0	0	0	0	0	0	0
PGF		15.54	27	-0.259912	-0.16663	0.0749061	1	1	0	1	0	0	0	0	0	0	0	1	0	0	0	0	0	0	0	0	0	0	0	1	1	1	0	0	0	0	0	0	0	0	0	0	0	0	0	0	0	0	0
FLT4		13.69	26	-0.225139	-0.170196	0.123465	1	1	0	1	0	0	0	0	0	0	0	0	0	1	0	0	0	0	0	0	0	1	0	0	0	1	0	0	0	0	0	0	0	0	0	0	0	1	0	0	0	0	0
MEF2A		8.63	43	-0.150446	-0.175333	0.788688	0	0	0	0	0	0	0	0	0	0	0	0	0	0	0	0	0	0	0	0	0	0	0	0	0	0	0	0	0	0	0	0	0	0	0	0	0	0	0	0	0	0	0
FRMD4B		18.31	67	-0.0721239	-0.185295	0.221004	0	0	0	0	0	0	0	0	0	0	0	0	0	0	0	0	0	0	0	0	0	0	0	0	1	0	0	0	0	0	0	0	0	0	0	0	1	0	0	0	0	0	0
AMOT		14.66	44	-0.21851	-0.18818	0.774549	0	0	0	0	0	0	0	0	0	1	0	0	0	0	0	0	0	0	0	0	0	0	0	0	0	0	0	0	0	0	0	0	0	0	0	0	0	0	0	0	0	0	0
STXBP6		17.74	67	-0.234946	-0.201751	0.534881	0	0	0	0	0	0	0	0	0	0	0	0	0	0	0	0	0	0	0	0	0	1	0	0	0	0	0	0	0	0	0	0	0	0	0	0	0	0	0	0	0	0	0
SEMA5A		1.79	1	-0.242926	-0.206309	0.497011	0	0	1	0	0	0	0	0	0	0	0	0	0	0	0	0	0	0	0	1	0	1	1	1	0	0	0	0	0	0	0	0	0	0	0	0	0	0	0	0	0	0	0
RANBP3L		6.92	2	-0.212049	-0.215058	0.960162	0	0	0	0	0	0	0	0	0	0	0	0	0	0	0	0	0	0	0	0	0	0	0	0	0	0	0	0	0	0	0	0	0	0	0	0	0	0	0	0	0	0	0
DYNC1I1		14.35	44	-0.261617	-0.216047	0.419089	0	0	0	0	0	0	0	0	0	0	0	0	0	0	0	0	0	0	0	0	0	0	0	0	0	0	0	0	0	0	0	0	0	0	0	0	0	0	0	0	0	0	0
RERG		9.72	25	-0.180603	-0.245176	0.304743	0	0	0	0	0	0	0	0	0	0	0	0	0	0	0	0	0	0	0	0	0	0	0	1	0	0	0	0	0	0	0	0	0	0	0	0	0	0	0	0	0	0	0
RPGRIP1L		15.52	44	-0.268453	-0.248005	0.743403	0	0	0	0	0	0	0	0	0	0	0	0	0	0	0	0	0	0	0	0	0	0	0	0	0	0	0	0	0	0	0	0	0	0	0	0	0	0	0	0	0	0	0
[truncated: 43 more columns]

## Sheet: Module 4 gene detail for BLSA
CTD disease queries						Annotation BH corrected p à	1.65215e-07	0.00127235	0.000149894	7.8963e-08	0.0234548	7.66501e-05	5.11265e-07	0.0434134	0.0265985	0.0469652	3.68552e-09	0.0197252	0.0278826	7.66501e-05	0.0061864	0.0197252	0.000498274	0.0440602	7.36227e-06	3.02978e-06	0.018239	8.4344e-06	0.00402134	0.018239	0.0400182	0.00856066	0.0119188	0.0291953	0.0414212	2.54702e-12	8.76581e-11	2.22808e-06	2.92536e-08	7.8963e-08	1.09331e-07	0.00820058	0.012538	0.00194343	0.003979	0.0071706	0.00810857	0.013718	0.0240235
B-cell Lymphoma, Diffuse Large B-cell Lymphoma						Annotation class à	KEGG	KEGG	GO_MF	GO_MF	GO_MF	GO_MF	GO_MF	GO_MF	GO_MF	GO_MF	GO_CC	GO_CC	GO_CC	GO_CC	GO_CC	GO_CC	GO_CC	GO_CC	GO_CC	GO_CC	GO_CC	GO_CC	GO_CC	GO_CC	GO_CC	GO_CC	GO_CC	GO_CC	GO_CC	GO_BP	GO_BP	GO_BP	GO_BP	GO_BP	GO_BP	GO_BP	GO_BP	GO_BP	GO_BP	GO_BP	GO_BP	GO_BP	GO_BP
						Annotation detail à	hsa03010:Ribosome	hsa04662:B cell receptor signaling pathway	GO:0005515~protein binding	GO:0044822~poly(A) RNA binding	GO:0005524~ATP binding	GO:0003723~RNA binding	GO:0003735~structural constituent of ribosome	GO:0004672~protein kinase activity	GO:0003743~translation initiation factor activity	GO:0001784~phosphotyrosine binding	GO:0016020~membrane	GO:0005737~cytoplasm	GO:0005634~nucleus	GO:0005829~cytosol	GO:0070062~extracellular exosome	GO:0005654~nucleoplasm	GO:0005730~nucleolus	GO:0005622~intracellular	GO:0005840~ribosome	GO:0022627~cytosolic small ribosomal subunit	GO:0005925~focal adhesion	GO:0015935~small ribosomal subunit	GO:0022625~cytosolic large ribosomal subunit	GO:0030529~intracellular ribonucleoprotein complex	GO:0045121~membrane raft	GO:0030687~preribosome, large subunit precursor	GO:0032040~small-subunit processome	GO:0032045~guanyl-nucleotide exchange factor complex	GO:0030686~90S preribosome	GO:0006364~rRNA processing	GO:0006413~translational initiation	GO:0006412~translation	GO:0006614~SRP-dependent cotranslational protein targeting to membrane	GO:0019083~viral transcription	GO:0000184~nuclear-transcribed mRNA catabolic process, nonsense-mediated decay	GO:0035556~intracellular signal transduction	GO:0001649~osteoblast differentiation	GO:0050732~negative regulation of peptidyl-tyrosine phosphorylation	GO:0042274~ribosomal small subunit biogenesis	GO:0001731~formation of translation preinitiation complex	GO:0002181~cytoplasmic translation	GO:0006446~regulation of translational initiation	GO:0050853~B cell receptor signaling pathway
	# of module genes associated with annotation à						10	5	48	20	12	11	10	5	3	2	29	28	28	27	20	18	12	10	8	6	6	5	4	4	4	3	3	2	2	15	12	10	9	9	9	7	4	3	3	3	3	3	3
	# of module genes with activation > 1.5 associated with annotation à						9	2	18	14	1	8	9	0	2	2	16	11	13	17	11	7	7	2	7	6	6	5	3	3	0	2	2	0	1	11	11	9	9	9	9	2	2	2	3	2	2	2	2
Module 4 genes	IDG class	CTD Inference score	CTD reference count	Average activation across normal samples	Average activation across BLSA samples	BH corrected p	Entries below = 1 or 0 if the module gene is or is not associated with the annotation detail above
RPL8	Tbio	6.225	8	4.44429	14.1964	6.15991e-08	0	0	0	0	0	0	0	0	0	0	0	0	0	0	0	0	0	0	0	0	0	0	0	0	0	0	0	0	0	0	0	0	0	0	0	0	0	0	0	0	0	0	0
RPS7	Tbio	2.755	2	4.47699	12.8054	5.32052e-09	1	0	1	1	0	1	1	0	0	0	1	1	1	1	1	1	1	0	1	1	1	0	0	1	0	0	1	0	1	1	1	1	1	1	1	0	0	0	1	0	0	0	0
RPLP0	Tbio	2.705	2	6.22661	12.2033	5.27653e-06	1	0	1	1	0	0	1	0	0	0	1	1	1	1	1	0	0	1	1	0	1	0	1	1	0	1	0	0	0	1	1	1	1	1	1	0	0	0	0	0	1	0	0
RPS23	Tbio	0	0	4.99404	11.3148	2.8521e-05	1	0	1	1	0	0	1	0	0	0	1	1	0	1	0	1	1	0	1	1	0	1	0	0	0	0	0	0	0	1	1	1	1	1	1	0	0	0	0	0	0	0	0
RACK1	Tbio	10.0533	13	3.99345	9.50026	1.21302e-07	0	0	1	1	0	0	0	0	0	0	0	1	1	1	1	0	0	0	0	0	0	1	0	0	0	0	0	0	0	0	0	0	0	0	0	0	0	0	0	0	0	0	0
RPS12	Tbio	0	0	5.81729	9.35684	9.71225e-05	1	0	0	1	0	0	1	0	0	0	1	0	0	1	0	1	0	0	0	1	0	0	0	0	0	0	0	0	0	1	1	1	1	1	1	0	0	0	0	0	0	0	0
EIF4B	Tbio	12.4429	11	3.09406	8.21709	1.85786e-07	0	0	1	1	0	1	0	0	1	0	0	0	0	1	0	0	0	0	0	0	0	0	0	0	0	0	0	0	0	0	1	0	0	0	0	0	0	0	0	1	1	1	0
RPL10A	Tbio	2.705	2	4.71259	7.62894	1.93316e-06	1	0	1	1	0	1	1	0	0	0	1	1	1	1	1	0	1	0	1	0	1	0	1	0	0	0	0	0	0	1	1	1	1	1	1	0	0	0	0	0	0	0	0
RPS5	Tbio	4.92333	3	2.88882	7.1391	1.35685e-07	1	0	1	1	0	1	1	0	0	0	1	0	0	1	1	1	0	0	0	1	1	1	0	1	0	0	0	0	0	1	1	1	1	1	1	0	0	0	0	0	0	0	0
RPS16	Tbio	2.8	2	3.01074	5.50843	2.51647e-05	1	0	1	1	0	1	1	0	0	0	1	0	0	1	1	1	0	0	1	1	1	1	0	0	0	0	0	0	0	1	1	1	1	1	1	0	0	0	1	0	0	0	0
NAP1L1	Tbio	8.136	9	0.284427	4.77127	3.59361e-12	0	0	1	1	0	0	0	0	0	0	1	0	1	0	0	0	0	0	0	0	0	0	0	0	0	0	0	0	0	0	0	0	0	0	0	0	0	0	0	0	0	0	0
MYCBP2	Tbio	8.05	4	0.22064	4.33815	3.50602e-08	0	0	1	0	0	0	0	0	0	0	1	0	1	0	0	0	0	0	0	0	0	0	0	0	0	0	0	0	0	0	0	0	0	0	0	0	0	0	0	0	0	0	0
RPL35	Tbio	2.59	1	1.52035	3.94822	5.25682e-09	1	0	0	1	0	0	1	0	0	0	1	1	0	1	0	0	1	0	1	0	0	0	1	0	0	0	0	0	0	1	1	1	1	1	1	0	0	0	0	0	0	0	0
CD22	Tclin	9.76	3	-0.388984	3.65437	6.2876e-10	0	0	0	0	0	0	0	0	0	0	0	0	0	0	0	0	0	0	0	0	0	0	0	0	0	0	0	0	0	0	0	0	0	0	0	0	0	0	0	0	0	0	0
MDN1	Tdark	15.1529	14	0.0387552	3.24152	6.77759e-09	0	0	1	0	1	0	0	0	0	0	1	1	1	0	0	0	1	0	0	0	0	0	0	0	0	1	0	0	0	1	0	0	0	0	0	0	0	0	0	0	0	0	0
RPS15	Tbio	3.21	1	1.23661	2.97229	5.93003e-07	1	0	1	1	0	1	1	0	0	0	1	1	1	1	0	1	0	0	1	1	1	1	0	0	0	0	0	0	0	1	1	1	1	1	1	0	1	0	1	0	0	0	0
IMPDH2	Tclin	15.6475	19	0.324527	2.45464	1.96481e-09	0	0	1	0	0	1	0	0	0	0	1	1	1	1	1	0	0	0	0	0	0	0	0	0	0	0	0	0	0	0	0	0	0	0	0	0	0	0	0	0	0	0	0
WDFY4	Tbio	5.91333	3	-0.307213	2.25817	4.03224e-10	0	0	0	0	0	0	0	0	0	0	0	0	0	0	0	0	0	0	0	0	0	0	0	0	0	0	0	0	0	0	0	0	0	0	0	0	0	0	0	0	0	0	0
PTPN6	Tchem	4.69333	3	-0.335244	2.14812	6.21535e-10	0	1	1	0	0	0	0	0	0	1	1	1	1	1	1	0	1	0	0	0	0	0	0	0	0	0	0	0	0	0	0	0	0	0	0	1	0	1	0	0	0	0	1
PLCG2	Tchem	11.6814	11	-0.341589	2.11057	5.30604e-08	0	1	1	0	0	0	0	0	0	0	0	0	0	1	1	0	0	1	0	0	0	0	0	0	0	0	0	0	0	0	0	0	0	0	0	1	0	0	0	0	0	0	1
SAMSN1	Tbio	5.61	6	-0.388626	1.78614	4.29576e-07	0	0	0	1	0	0	0	0	0	1	0	0	1	1	0	0	0	0	0	0	0	0	0	0	0	0	0	0	0	0	0	0	0	0	0	0	0	1	0	0	0	0	0
USP34	Tbio	13.6543	14	0.154521	1.76339	1.37988e-10	0	0	1	0	0	0	0	0	0	0	0	0	0	1	0	0	0	0	0	0	0	0	0	0	0	0	0	0	0	0	0	0	0	0	0	0	0	0	0	0	0	0	0
FBL	Tbio	10.425	10	0.0443298	1.73744	1.48147e-10	0	0	1	1	0	1	0	0	0	0	1	0	1	0	1	1	1	0	0	0	0	0	0	0	0	0	1	0	0	1	0	0	0	0	0	0	1	0	0	0	0	0	0
EIF3K	Tbio	0	0	0.578884	1.58032	3.1524e-08	0	0	1	0	0	0	0	0	1	0	1	1	1	1	1	0	0	0	0	0	0	0	0	0	0	0	0	0	0	0	1	0	0	0	0	0	0	0	0	1	0	1	0
SMC6		9.8975	7	0.147551	1.46673	4.08832e-08	0	0	1	0	1	0	0	0	0	0	0	0	1	0	0	1	0	1	0	0	0	0	0	0	0	0	0	0	0	0	0	0	0	0	0	0	0	0	0	0	0	0	0
BANK1		8.65	8	-0.358875	1.4544	1.40038e-10	0	0	0	0	0	0	0	0	0	0	0	0	0	0	0	0	0	0	0	0	0	0	0	0	0	0	0	0	0	0	0	0	0	0	0	0	0	0	0	0	0	0	0
RASGRP3		11.44	17	-0.302543	1.3071	1.01048e-09	0	1	1	0	0	0	0	0	0	0	0	0	0	0	0	0	0	1	0	0	0	0	0	0	0	0	0	1	0	0	0	0	0	0	0	0	0	0	0	0	0	0	0
PA2G4		4.7	3	0.680272	1.26733	1.10798e-05	0	0	1	1	0	0	0	0	0	0	1	1	1	0	1	1	1	0	0	0	0	0	0	1	0	0	0	0	0	1	0	0	0	0	0	0	0	0	0	0	0	0	0
SNX2		5.42667	3	0.167574	1.2464	1.25851e-08	0	0	1	0	0	0	0	0	0	0	1	1	0	1	1	0	0	1	0	0	0	0	0	0	0	0	0	0	0	0	0	0	0	0	0	0	0	0	0	0	0	0	0
PIKFYVE		0	0	-0.168281	1.15828	2.11393e-08	0	0	1	0	1	0	0	0	0	0	0	0	0	1	0	0	0	1	0	0	0	0	0	0	1	0	0	0	0	0	0	0	0	0	0	1	0	0	0	0	0	0	0
BTK		9.0175	4	-0.370162	1.15558	8.55037e-10	0	1	1	0	1	0	0	1	0	0	0	1	1	1	0	0	0	0	0	0	0	0	0	0	1	0	0	0	0	0	0	0	0	0	0	1	0	0	0	0	0	0	1
SESN1		18.92	18	0.150307	1.13519	5.12501e-05	0	0	1	0	0	0	0	0	0	0	0	1	1	1	0	0	0	0	0	0	0	0	0	0	0	0	0	0	0	0	0	0	0	0	0	0	0	0	0	0	0	0	0
CYB561A3		5.80667	7	-0.323968	1.11724	5.82757e-09	0	0	1	0	0	0	0	0	0	0	0	0	0	0	0	0	0	0	0	0	0	0	0	0	0	0	0	0	0	0	0	0	0	0	0	0	0	0	0	0	0	0	0
PHB2		3.58	1	0.186398	1.06545	3.90391e-08	0	0	1	0	0	0	0	0	0	0	1	1	1	0	1	0	0	0	0	0	0	0	0	0	0	0	0	0	0	0	0	0	0	0	0	0	0	0	0	0	0	0	0
RAP1A		8.226	9	0.119684	1.01124	8.55037e-10	0	0	1	0	0	0	0	0	0	0	1	1	0	1	1	0	0	1	0	0	0	0	0	0	0	0	0	1	0	0	0	0	0	0	0	0	0	0	0	0	0	0	0
CD37		5.22667	10	-0.38917	0.980448	5.32052e-09	0	0	1	0	0	0	0	0	0	0	1	0	0	0	1	0	0	0	0	0	0	0	0	0	0	0	0	0	0	0	0	0	0	0	0	0	0	0	0	0	0	0	0
PXK		13.9686	11	-0.210517	0.861755	1.21302e-07	0	0	0	0	1	0	0	1	0	0	0	1	1	0	0	0	0	0	0	0	0	0	0	0	0	0	0	0	0	0	0	0	0	0	0	0	0	0	0	0	0	0	0
DNAAF2		0	0	-0.271064	0.82897	1.0213e-06	0	0	1	0	0	0	0	0	0	0	0	1	0	0	0	0	0	0	0	0	0	0	0	0	0	0	0	0	0	0	0	0	0	0	0	0	0	0	0	0	0	0	0
BLNK		6.225	4	-0.30076	0.8263	1.0806e-09	0	1	1	0	0	0	0	0	0	0	0	1	0	1	0	0	0	1	0	0	0	0	0	0	0	0	0	0	0	0	0	0	0	0	0	1	0	0	0	0	0	0	0
UBR7		0	0	-0.10634	0.711726	9.20037e-09	0	0	0	0	0	0	0	0	0	0	0	0	0	0	0	0	0	0	0	0	0	0	0	0	0	0	0	0	0	0	0	0	0	0	0	0	0	0	0	0	0	0	0
AHCY		10.8071	18	0.190817	0.699815	9.73103e-05	0	0	1	0	0	0	0	0	0	0	0	1	1	1	1	0	0	0	0	0	0	0	0	0	0	0	0	0	0	0	0	0	0	0	0	0	0	0	0	0	0	0	0
GRK3		5.07667	7	-0.273178	0.656453	3.77654e-06	0	0	0	0	1	0	0	1	0	0	0	0	0	0	0	0	0	0	0	0	0	0	0	0	0	0	0	0	0	0	0	0	0	0	0	0	0	0	0	0	0	0	0
MAP4K1		10.34	3	-0.377435	0.635718	2.08384e-08	0	0	1	0	1	0	0	1	0	0	1	1	0	0	0	0	0	1	0	0	0	0	0	0	0	0	0	0	0	0	0	0	0	0	0	1	0	0	0	0	0	0	0
PLEKHO1		8.53	8	-0.294007	0.62366	1.10514e-09	0	0	1	0	0	0	0	0	0	0	0	1	1	0	0	0	0	0	0	0	0	0	0	0	0	0	0	0	0	0	0	0	0	0	0	0	0	0	0	0	0	0	0
PRKCD		19.2423	27	-0.272249	0.610582	4.7525e-09	0	0	1	0	1	0	0	1	0	0	1	1	1	1	1	1	0	1	0	0	0	0	0	0	0	0	0	0	0	0	0	0	0	0	0	1	0	1	0	0	0	0	0
DDX21		7.722	12	-0.0370731	0.602968	0.000102952	0	0	1	1	1	0	0	0	0	0	1	0	1	0	0	1	1	0	0	0	0	0	0	0	0	0	0	0	0	1	0	0	0	0	0	0	1	0	0	0	0	0	0
KIAA0922		0	0	-0.194735	0.590815	2.62949e-10	0	0	0	0	0	0	0	0	0	0	0	1	0	0	0	0	0	0	0	0	0	0	0	0	0	0	0	0	0	0	0	0	0	0	0	0	0	0	0	0	0	0	0
HSD17B4		9.95714	18	0.263786	0.562657	0.0012118	0	0	0	0	0	0	0	0	0	0	1	0	0	0	0	0	0	0	0	0	0	0	0	0	0	0	0	0	0	0	0	0	0	0	0	0	1	0	0	0	0	0	0
DMXL1		5.18	7	-0.0941743	0.545945	1.48147e-10	0	0	0	0	0	0	0	0	0	0	0	0	0	0	0	0	0	0	0	0	0	0	0	0	0	0	0	0	0	0	0	0	0	0	0	0	0	0	0	0	0	0	0
UTP20		10.3	3	-0.0979581	0.521667	1.37988e-10	0	0	1	1	0	0	0	0	0	0	0	1	0	0	0	1	1	0	0	0	0	0	0	0	0	0	1	0	1	1	0	0	0	0	0	0	0	0	0	0	0	0	0
RPL22L1		2.8	2	0.0208684	0.407166	0.000187353	1	0	0	0	0	0	1	0	0	0	0	0	0	0	0	0	0	0	1	0	0	0	1	0	0	0	0	0	0	0	0	1	0	0	0	0	0	0	0	0	1	0	0
SKIV2L2		0	0	0.070242	0.403084	6.21535e-10	0	0	1	1	1	0	0	0	0	0	0	0	1	0	0	1	1	0	0	0	0	0	0	0	0	0	0	0	0	1	0	0	0	0	0	0	0	0	0	0	0	0	0
PTDSS1		2.75	1	-0.165392	0.395396	1.54109e-08	0	0	0	0	0	0	0	0	0	0	1	0	0	0	0	0	0	0	0	0	0	0	0	0	0	0	0	0	0	0	0	0	0	0	0	0	0	0	0	0	0	0	0
EIF3M		3.425	5	0.110285	0.302423	0.00309842	0	0	1	0	0	0	0	0	1	0	0	0	0	1	0	0	0	0	0	0	0	0	0	0	0	0	0	0	0	0	1	0	0	0	0	0	0	0	0	1	0	1	0
BTAF1		5.24667	7	-0.215552	0.294859	1.29083e-08	0	0	0	0	1	0	0	0	0	0	0	0	0	0	0	1	0	0	0	0	0	0	0	0	0	0	0	0	0	0	0	0	0	0	0	0	0	0	0	0	0	0	0
EBAG9		2.72	1	-0.218744	0.273416	1.25851e-08	0	0	0	0	0	0	0	0	0	0	0	0	0	0	0	0	0	0	0	0	0	0	0	0	0	0	0	0	0	0	0	0	0	0	0	0	0	0	0	0	0	0	0
ATE1		9.778	9	-0.0978326	0.253816	2.3137e-08	0	0	1	0	0	0	0	0	0	0	0	1	1	0	0	0	0	0	0	0	0	0	0	0	0	0	0	0	0	0	0	0	0	0	0	0	0	0	0	0	0	0	0
RGS19		8.11	8	-0.32896	0.224168	3.35182e-05	0	0	1	0	0	0	0	0	0	0	1	0	0	0	0	0	0	0	0	0	0	0	0	0	1	0	0	0	0	0	0	0	0	0	0	0	0	0	0	0	0	0	0
MEI4		0	0	-0.00285606	0.20531	0.000578548	0	0	0	0	0	0	0	0	0	0	0	0	0	0	0	0	0	0	0	0	0	0	0	0	0	0	0	0	0	0	0	0	0	0	0	0	0	0	0	0	0	0	0
RBM17		17.2838	15	-0.123384	0.188751	1.25851e-08	0	0	1	0	0	1	0	0	0	0	0	0	0	0	0	0	0	0	0	0	0	0	0	0	0	0	0	0	0	0	0	0	0	0	0	0	0	0	0	0	0	0	0
TFEB		8.922	5	-0.347875	0.185511	3.50034e-05	0	0	0	0	0	0	0	0	0	0	0	1	1	0	0	0	0	0	0	0	0	0	0	0	0	0	0	0	0	0	0	0	0	0	0	0	0	0	0	0	0	0	0
TLR1		9.64	17	-0.385775	0.18461	1.8465e-06	0	0	1	0	0	0	0	0	0	0	1	0	0	0	0	0	0	0	0	0	0	0	0	0	1	0	0	0	0	0	0	0	0	0	0	0	0	0	0	0	0	0	0
AMD1		9.925	10	-0.231469	0.1641	0.000234215	0	0	0	0	0	0	0	0	0	0	0	0	0	1	0	0	0	0	0	0	0	0	0	0	0	0	0	0	0	0	0	0	0	0	0	0	0	0	0	0	0	0	0
TOMM70		3.855	5	-0.0349789	0.134422	8.1191e-05	0	0	1	0	0	0	0	0	0	0	1	0	0	0	1	0	0	0	0	0	0	0	0	0	0	0	0	0	0	0	0	0	0	0	0	0	0	0	0	0	0	0	0
RPF1		0	0	0.000366415	0.0964256	3.3684e-05	0	0	1	1	0	1	0	0	0	0	0	0	0	0	0	0	1	0	0	0	0	0	0	0	0	1	0	0	0	0	0	0	0	0	0	0	0	0	0	0	0	0	0
RFC2		4.93	3	-0.29615	0.0900355	1.29047e-05	0	0	1	0	1	0	0	0	0	0	0	0	0	0	0	1	0	0	0	0	0	0	0	0	0	0	0	0	0	0	0	0	0	0	0	0	0	0	0	0	0	0	0
GEN1		5.4	7	-0.338706	0.0887284	1.31325e-06	0	0	0	0	0	0	0	0	0	0	0	0	0	0	1	1	0	0	0	0	0	0	0	0	0	0	0	0	0	0	0	0	0	0	0	0	0	0	0	0	0	0	0
SETDB2		10.178	9	-0.313577	0.0474464	5.42357e-05	0	0	1	0	0	0	0	0	0	0	0	0	1	0	0	1	0	0	0	0	0	0	0	0	0	0	0	0	0	0	0	0	0	0	0	0	0	0	0	0	0	0	0
CSTF3		5.75	2	-0.247103	4.75672e-05	7.38098e-06	0	0	1	1	0	1	0	0	0	0	0	0	1	0	0	1	0	0	0	0	0	0	0	0	0	0	0	0	0	0	0	0	0	0	0	0	0	0	0	0	0	0	0
[truncated: 5 more columns]

## Sheet: Module 5 gene detail for TLSA
CTD Database queries						Annotation BH corrected p à	5.2411e-06	0.00359365	0.000232011	0.00305726	0.0147514	0.0280486	0.0272057	0.0334303	0.00937587	0.0188789	0.0369878	0.0463179	0.0463179	3.8152e-07	0.00597145	0.0463179	0.00899854	0.0107275	0.0112423	0.0141235	0.0152792	0.0440338	0.000331901	0.000602531	0.0152792	0.0433527	0.0231049	0.0234323	0.0278657	0.0305337	0.0461249	0.00593116	0.0120744	0.0225869	0.0463179	0.0463179	0.0495496	0.0278657	0.0463179	0.0463179	0.00214421	0.0234323	2.76114e-05
Extranodal NK-T-CellLymphoma, T cell Lymphoma, Cutaneous T-Cell Lymphoma, Peripheral T-Cell Lymphoma						Annotation class à	KEGG	KEGG	KEGG	KEGG	KEGG	KEGG	KEGG	KEGG	KEGG	KEGG	KEGG	KEGG	KEGG	GO_MF	GO_MF	GO_MF	GO_MF	GO_MF	GO_MF	GO_MF	GO_MF	GO_MF	GO_MF	GO_MF	GO_MF	GO_MF	GO_MF	GO_MF	GO_MF	GO_MF	GO_MF	GO_MF	GO_MF	GO_MF	GO_MF	GO_MF	GO_MF	GO_MF	GO_MF	GO_MF	GO_CC	GO_CC	GO_CC
						Annotation detail à	hsa04660:T cell receptor signaling pathway	hsa05166:HTLV-I infection	hsa04070:Phosphatidylinositol signaling system	hsa04650:Natural killer cell mediated cytotoxicity	hsa05161:Hepatitis B	hsa04062:Chemokine signaling pathway	hsa04380:Osteoclast differentiation	hsa04630:Jak-STAT signaling pathway	hsa00310:Lysine degradation	hsa00562:Inositol phosphate metabolism	hsa05231:Choline metabolism in cancer	hsa04670:Leukocyte transendothelial migration	hsa04664:Fc epsilon RI signaling pathway	GO:0005515~protein binding	GO:0005524~ATP binding	GO:0003700~transcription factor activity, sequence-specific DNA binding	GO:0003682~chromatin binding	GO:0005096~GTPase activator activity	GO:0008134~transcription factor binding	GO:0016301~kinase activity	GO:0003713~transcription coactivator activity	GO:0005102~receptor binding	GO:0018024~histone-lysine N-methyltransferase activity	GO:0004715~non-membrane spanning protein tyrosine kinase activity	GO:0004713~protein tyrosine kinase activity	GO:0032403~protein complex binding	GO:0035064~methylated histone binding	GO:0005070~SH3/SH2 adaptor activity	GO:0019903~protein phosphatase binding	GO:0002039~p53 binding	GO:0004386~helicase activity	GO:0042608~T cell receptor binding	GO:0004143~diacylglycerol kinase activity	GO:0042800~histone methyltransferase activity (H3-K4 specific)	GO:0001104~RNA polymerase II transcription cofactor activity	GO:0001102~RNA polymerase II activating transcription factor binding	GO:0005057~receptor signaling protein activity	GO:0042610~CD8 receptor binding	GO:0042609~CD4 receptor binding	GO:0042799~histone methyltransferase activity (H4-K20 specific)	GO:0005634~nucleus	GO:0005737~cytoplasm	GO:0005829~cytosol
	# of module genes associated with annotation à						11	11	9	8	7	7	6	6	5	5	5	5	4	112	26	15	11	9	9	8	8	8	6	6	6	6	4	4	4	4	4	3	3	3	3	3	3	2	2	2	66	57	53
	# of module genes with activation > 1.5 associated with annotation à						6	5	4	4	3	4	3	1	0	2	3	3	2	37	12	3	1	3	2	3	1	5	0	5	4	1	0	0	2	0	1	3	2	0	0	0	1	2	2	0	16	18	22
Module 5 genes	IDG class	CTD Inference score	CTD reference count	Average activation across normal samples	Average activation across TLSA samples	BH corrected p	Entries below = 1 or 0 if the module gene is or is not associated with the annotation detail above
ETS1	Tbio	5.79714	13	0.0395837	16.8231	2.60709e-05	0	1	0	0	0	0	0	0	0	0	0	0	0	1	0	1	0	0	1	0	0	0	0	0	0	0	0	0	0	0	0	0	0	0	0	0	0	0	0	0	1	1	0
PTPRC	Tchem	10.6867	16	-0.181514	7.67373	0.00031014	1	0	0	0	0	0	0	0	0	0	0	0	0	1	0	0	0	0	0	0	0	0	0	0	0	0	0	0	0	0	0	0	0	0	0	0	0	0	0	0	0	0	0
EDEM1	Tbio	2.89	5	0.264506	6.91135	5.14559e-05	0	0	0	0	0	0	0	0	0	0	0	0	0	1	0	0	0	0	0	0	0	0	0	0	0	0	0	0	0	0	0	0	0	0	0	0	0	0	0	0	0	0	0
ATP8A1	Tbio	7.094	6	-0.167019	5.31857	0.000519846	0	0	0	0	0	0	0	0	0	0	0	0	0	1	1	0	0	0	0	0	0	0	0	0	0	0	0	0	0	0	0	0	0	0	0	0	0	0	0	0	0	0	0
PTK2B	Tclin	5.695	7	-0.0973115	5.24517	0.000226121	0	0	0	1	1	1	0	0	0	0	0	1	0	1	1	0	0	0	0	0	0	1	0	1	1	1	0	0	0	0	0	0	0	0	0	0	0	0	0	0	1	1	1
JAK1	Tclin	9.51	7	0.476237	4.7537	5.31938e-06	0	1	0	0	1	0	1	1	0	0	0	0	0	1	1	0	0	0	0	0	0	1	0	1	1	0	0	0	1	0	0	0	0	0	0	0	0	0	0	0	1	1	1
CHD3	Tbio	2.82	2	0.521219	4.74131	1.24298e-05	0	0	0	0	0	0	0	0	0	0	0	0	0	1	1	0	0	0	0	0	0	0	0	0	0	0	0	0	0	0	1	0	0	0	0	0	0	0	0	0	1	1	0
STMN1	Tbio	12.0244	15	-0.115666	4.69147	0.000156978	0	0	0	0	0	0	0	0	0	0	0	0	0	0	0	0	0	0	0	0	0	0	0	0	0	0	0	0	0	0	0	0	0	0	0	0	0	0	0	0	0	0	0
PPP1R16B	Tbio	0	0	-0.206667	4.57049	0.00107799	0	0	0	0	0	0	0	0	0	0	0	0	0	1	0	0	0	0	0	0	0	0	0	0	0	0	0	0	0	0	0	0	0	0	0	0	0	0	0	0	1	0	0
SORL1	Tbio	5.03	15	-0.185612	4.35713	7.99029e-05	0	0	0	0	0	0	0	0	0	0	0	0	0	1	0	0	0	0	0	0	0	0	0	0	0	0	0	0	0	0	0	0	0	0	0	0	0	0	0	0	0	0	0
ANXA6	Tbio	9.91875	15	0.314911	3.74877	0.000186161	0	0	0	0	0	0	0	0	0	0	0	0	0	1	0	0	0	0	0	0	0	0	0	0	0	0	0	0	0	0	0	0	0	0	0	0	0	0	0	0	0	0	0
CYFIP2	Tbio	4.5425	5	-0.102474	3.28705	1.181e-06	0	0	0	0	0	0	0	0	0	0	0	0	0	1	0	0	0	0	0	0	0	0	0	0	0	0	0	0	0	0	0	0	0	0	0	0	0	0	0	0	1	1	1
CCR7	Tbio	4.83	3	-0.271266	3.17217	2.90503e-05	0	0	0	0	0	1	0	0	0	0	0	0	0	0	0	0	0	0	0	0	0	0	0	0	0	0	0	0	0	0	0	0	0	0	0	0	0	0	0	0	0	0	0
ZFP36L2	Tbio	6.084	6	1.0109	3.11739	0.0299671	0	0	0	0	0	0	0	0	0	0	0	0	0	1	0	1	0	0	0	0	0	0	0	0	0	0	0	0	0	0	0	0	0	0	0	0	0	0	0	0	1	1	1
NUMA1	Tbio	5.71667	8	0.465681	3.1058	2.58434e-05	0	0	0	0	0	0	0	0	0	0	0	0	0	1	0	0	0	0	0	0	0	0	0	0	0	0	0	0	0	0	0	0	0	0	0	0	0	0	0	0	1	1	1
SUN2	Tbio	9.93667	7	1.16727	3.01313	0.0579452	0	0	0	0	0	0	0	0	0	0	0	0	0	1	0	0	0	0	0	0	0	0	0	0	0	0	0	0	0	0	0	0	0	0	0	0	0	0	0	0	0	0	0
LEF1	Tchem	12.21	14	-0.181722	2.94613	4.51927e-05	0	0	0	0	0	0	0	0	0	0	0	0	0	1	0	1	1	0	1	0	0	0	0	0	0	0	0	0	0	0	0	0	0	0	0	0	0	0	0	0	1	1	0
PLCG1	Tchem	4.61333	4	0.0454075	2.8969	0.000157716	1	0	1	1	0	0	0	0	0	1	1	1	1	1	0	0	0	0	0	0	0	0	0	0	0	0	0	0	0	0	0	0	0	0	0	0	1	0	0	0	0	1	1
CTPS1	Tbio	3.705	2	0.0183108	2.67734	0.00120266	0	0	0	0	0	0	0	0	0	0	0	0	0	0	1	0	0	0	0	0	0	0	0	0	0	0	0	0	0	0	0	0	0	0	0	0	0	0	0	0	0	0	1
TACC1	Tbio	6.646	10	-0.00900368	2.5973	9.72274e-05	0	0	0	0	0	0	0	0	0	0	0	0	0	1	0	0	0	0	0	0	0	0	0	0	0	0	0	0	0	0	0	0	0	0	0	0	0	0	0	0	1	1	0
HNRNPUL1	Tbio	2.73	1	0.369981	2.52679	1.51767e-05	0	0	0	0	0	0	0	0	0	0	0	0	0	1	0	0	0	0	0	0	0	0	0	0	0	0	0	0	0	0	0	0	0	0	0	0	0	0	0	0	1	0	0
ARAP2	Tbio	10.396	6	-0.0233917	2.4424	0.000756557	0	0	0	0	0	0	0	0	0	0	0	0	0	0	0	0	0	1	0	0	0	0	0	0	0	0	0	0	0	0	0	0	0	0	0	0	0	0	0	0	0	0	1
DDIT4	Tbio	15.0113	23	0.0268821	2.31533	0.000280039	0	0	0	0	0	0	0	0	0	0	0	0	0	0	0	0	0	0	0	0	0	0	0	0	0	0	0	0	0	0	0	0	0	0	0	0	0	0	0	0	0	1	1
CYTH1	Tbio	8.814	7	-0.0446366	2.28175	1.96157e-05	0	0	0	0	0	0	0	0	0	0	0	0	0	1	0	0	0	0	0	0	0	0	0	0	0	0	0	0	0	0	0	0	0	0	0	0	0	0	0	0	0	1	1
FMNL1	Tbio	2.81	1	-0.217767	2.23165	4.14619e-05	0	0	0	0	0	0	0	0	0	0	0	0	0	1	0	0	0	0	0	0	0	0	0	0	0	0	0	0	0	0	0	0	0	0	0	0	0	0	0	0	0	0	1
H3F3B		0	0	0.853606	2.20818	0.0680946	0	0	0	0	0	0	0	0	0	0	0	0	0	0	0	0	0	0	0	0	0	0	0	0	0	0	0	0	0	0	0	0	0	0	0	0	0	0	0	0	0	0	0
ARHGEF6	Tbio	6.14667	3	-0.1638	2.18798	1.63801e-06	0	0	0	0	0	0	0	0	0	0	0	0	0	1	0	0	0	1	0	0	0	0	0	0	0	0	0	0	0	0	0	0	0	0	0	0	0	0	0	0	0	0	1
LCK	Tclin	4.46	9	-0.27495	2.1457	1.56496e-06	1	1	0	1	0	0	1	0	0	0	0	0	0	1	1	0	0	0	0	1	0	0	0	1	1	0	0	0	1	0	0	0	0	0	0	0	0	1	1	0	0	0	1
CD3G	Tclin	3.62	5	-0.267857	2.04303	6.45193e-06	1	1	0	0	0	0	0	0	0	0	0	0	0	0	0	0	0	0	0	0	0	0	0	0	0	0	0	0	0	0	0	1	0	0	0	0	0	0	0	0	0	0	0
DOCK11	Tdark	3.00667	8	-0.116186	2.03165	0.000196643	0	0	0	0	0	0	0	0	0	0	0	0	0	1	0	0	0	0	0	0	0	0	0	0	0	0	0	0	0	0	0	0	0	0	0	0	0	0	0	0	0	0	1
42984		0	0	-0.241328	2.02507	4.51927e-05	0	0	0	0	0	0	0	0	0	0	0	0	0	1	0	0	0	0	0	0	0	0	0	0	0	0	0	0	0	0	0	0	0	0	0	0	0	0	0	0	0	0	0
DGKA	Tbio	7.678	6	0.200355	2.01752	5.75847e-06	0	0	1	0	0	0	0	0	0	0	1	0	0	0	1	0	0	0	0	1	0	0	0	0	0	0	0	0	0	0	0	0	1	0	0	0	0	0	0	0	0	0	1
DIAPH1	Tbio	3.04667	3	0.157822	2.01091	1.56496e-06	0	0	0	0	0	0	0	0	0	0	0	0	0	1	0	0	0	0	0	0	0	1	0	0	0	0	0	0	0	0	0	0	0	0	0	0	0	0	0	0	0	0	1
CD2	Tclin	6.505	15	-0.273542	1.99146	0.000186161	0	0	0	0	0	0	0	0	0	0	0	0	0	1	0	0	0	0	0	0	0	1	0	0	0	0	0	0	0	0	0	0	0	0	0	0	0	0	0	0	0	0	0
FYN	Tclin	15.932	15	0.00299362	1.98	0.000666012	1	0	0	1	0	0	1	0	0	0	0	0	1	1	1	0	0	0	0	0	0	0	0	1	1	0	0	0	0	0	0	1	0	0	0	0	0	1	1	0	1	0	1
ARID1A	Tbio	6.7	8	-0.00684741	1.96492	8.29586e-07	0	0	0	0	0	0	0	0	0	0	0	0	0	1	0	0	0	0	0	0	1	0	0	0	0	0	0	0	0	0	0	0	0	0	0	0	0	0	0	0	1	0	0
NLRC5	Tbio	7.54	9	-0.224722	1.93636	0.000118393	0	0	0	0	0	0	0	0	0	0	0	0	0	1	1	0	0	0	0	0	0	0	0	0	0	0	0	0	0	0	0	0	0	0	0	0	0	0	0	0	1	1	1
FKBP5	Tchem	5.24	10	0.211947	1.92788	0.00463297	0	0	0	0	0	0	0	0	0	0	0	0	0	1	0	0	0	0	0	0	0	0	0	0	0	0	0	0	0	0	0	0	0	0	0	0	0	0	0	0	0	0	0
DOCK2	Tbio	2.74	1	-0.261953	1.91678	2.45822e-05	0	0	0	0	0	1	0	0	0	0	0	0	0	1	0	0	0	1	0	0	0	0	0	0	0	0	0	0	0	0	0	1	0	0	0	0	0	0	0	0	0	0	1
CTSW	Tbio	0	0	-0.275107	1.89386	0.00554878	0	0	0	0	0	0	0	0	0	0	0	0	0	0	0	0	0	0	0	0	0	0	0	0	0	0	0	0	0	0	0	0	0	0	0	0	0	0	0	0	0	0	0
EP300	Tchem	13.7	18	0.0599774	1.79633	2.55656e-08	0	0	0	0	0	0	0	0	0	0	0	0	0	0	0	0	0	0	0	0	0	0	0	0	0	0	0	0	0	0	0	0	0	0	0	0	0	0	0	0	0	0	0
ITK	Tclin	5.446	9	-0.281533	1.74455	6.02212e-05	1	0	0	0	0	1	0	0	0	0	0	1	0	1	1	0	0	0	0	0	0	1	0	1	0	0	0	0	0	0	0	0	0	0	0	0	0	0	0	0	0	0	1
BIN2	Tbio	8.52	3	-0.24958	1.70357	0.000126757	0	0	0	0	0	0	0	0	0	0	0	0	0	1	0	0	0	0	0	0	0	0	0	0	0	0	0	0	0	0	0	0	0	0	0	0	0	0	0	0	0	1	0
LBR	Tbio	7.552	6	-0.0572126	1.67261	1.181e-06	0	0	0	0	0	0	0	0	0	0	0	0	0	1	0	0	0	0	0	0	0	0	0	0	0	0	0	0	0	0	0	0	0	0	0	0	0	0	0	0	0	0	0
FAM120A	Tbio	5.3675	5	0.262374	1.62522	4.11453e-05	0	0	0	0	0	0	0	0	0	0	0	0	0	0	0	0	0	0	0	0	0	0	0	0	0	0	0	0	0	0	0	0	0	0	0	0	0	0	0	0	1	1	0
INPP4B	Tbio	8.21714	13	-0.276972	1.60218	0.00299775	0	0	1	0	0	0	0	0	0	1	0	0	0	1	0	0	0	0	0	0	0	0	0	0	0	0	0	0	0	0	0	0	0	0	0	0	0	0	0	0	0	1	1
DGKZ	Tbio	7.79333	4	-0.0877572	1.56933	2.65877e-06	0	0	1	0	0	0	0	0	0	0	1	0	0	1	1	0	0	0	0	1	0	0	0	0	0	0	0	0	0	0	0	0	1	0	0	0	0	0	0	0	1	1	0
MAP3K1	Tchem	12.5267	13	0.196139	1.52345	0.00218777	0	1	0	0	1	0	0	0	0	0	0	0	0	1	1	0	0	0	0	0	0	0	0	0	0	0	0	0	0	0	0	0	0	0	0	0	0	0	0	0	0	1	1
KMT2E		0	0	0.123735	1.47426	1.56968e-05	0	0	0	0	0	0	0	0	1	0	0	0	0	1	0	0	0	0	0	0	1	0	1	0	0	0	0	0	0	0	0	0	0	1	0	0	0	0	0	0	0	1	0
CAB39		6.00333	4	0.35816	1.46502	0.00788933	0	0	0	0	0	0	0	0	0	0	0	0	0	1	0	0	0	0	0	0	0	0	0	0	0	0	0	0	0	0	0	0	0	0	0	0	0	0	0	0	0	0	1
LMO4		7.984	8	0.313962	1.46492	0.0343605	0	0	0	0	0	0	0	0	0	0	0	0	0	1	0	1	0	0	1	0	0	0	0	0	0	0	0	0	0	0	0	0	0	0	0	0	0	0	0	0	0	0	0
USP7		7.758	7	0.31041	1.40526	0.00103896	0	0	0	0	0	0	0	0	0	0	0	0	0	1	0	0	0	0	1	0	0	0	0	0	0	0	0	0	0	1	0	0	0	0	0	0	0	0	0	0	1	0	1
EHMT1		3.21	6	-0.00627013	1.38911	6.81056e-05	0	0	0	0	0	0	0	0	1	0	0	0	0	1	0	0	0	0	0	0	0	0	1	0	0	0	0	0	0	1	0	0	0	0	0	0	0	0	0	0	1	0	0
GIT2		3.23	1	-0.150824	1.38481	1.92684e-05	0	0	0	0	0	0	0	0	0	0	0	0	0	1	0	0	0	1	0	1	0	0	0	0	0	1	0	0	0	0	0	0	0	0	0	0	0	0	0	0	0	0	0
ITPR3		9.4275	11	0.00758162	1.37124	1.56496e-06	0	0	1	0	0	0	0	0	0	0	0	0	0	1	0	0	0	0	0	0	0	0	0	0	0	0	0	0	0	0	0	0	0	0	0	0	0	0	0	0	0	1	0
PPP2R5C		7.94	8	0.14145	1.3084	0.00014576	0	0	0	0	0	0	0	0	0	0	0	0	0	1	0	0	0	0	0	0	0	0	0	0	0	0	0	0	0	0	0	0	0	0	0	0	0	0	0	0	1	0	1
LCP2		8.548	7	-0.275075	1.25717	6.74945e-05	1	0	0	1	0	0	1	0	0	0	0	0	1	1	0	0	0	0	0	0	0	0	0	0	0	0	0	0	0	0	0	0	0	0	0	0	0	0	0	0	0	0	1
RFTN1		12.04	10	-0.131972	1.21926	5.24869e-05	0	0	0	0	0	0	0	0	0	0	0	0	0	0	0	0	0	0	0	0	0	0	0	0	0	0	0	0	0	0	0	0	0	0	0	0	0	0	0	0	0	1	0
DNM2		2.95667	4	0.286104	1.14615	0.000311371	0	0	0	0	0	0	0	0	0	0	0	0	0	1	0	0	0	0	0	0	0	0	0	0	0	1	0	0	0	0	0	0	0	0	0	0	0	0	0	0	1	1	1
SF1		4.7075	5	0.0834632	1.13731	1.93764e-05	0	0	0	0	0	0	0	0	0	0	0	0	0	1	0	0	0	0	0	0	0	0	0	0	0	0	0	0	0	0	0	0	0	0	0	0	0	0	0	0	1	0	0
FYB		0	0	-0.27507	1.12716	0.000156978	0	0	0	0	0	0	0	0	0	0	0	0	0	1	0	0	0	0	0	0	0	1	0	0	0	1	0	0	0	0	0	0	0	0	0	0	0	0	0	0	1	0	1
IGFBP4		14.8327	16	-0.118641	1.08838	0.00508145	0	0	0	0	0	0	0	0	0	0	0	0	0	0	0	0	0	0	0	0	0	1	0	0	0	0	0	0	0	0	0	0	0	0	0	0	0	0	0	0	0	0	0
LSP1		7.08	10	0.0167666	1.0874	0.00073688	0	0	0	0	0	0	0	0	0	0	0	0	0	0	0	0	0	0	0	0	0	0	0	0	0	0	0	0	0	0	0	0	0	0	0	0	0	0	0	0	0	0	0
JARID2		8.61667	9	-0.120739	1.07678	0.00744735	0	0	0	0	0	0	0	0	0	0	0	0	0	0	0	0	1	0	0	0	0	0	0	0	0	0	0	0	0	0	0	0	0	0	0	0	0	0	0	0	1	0	0
NSD1		5.72	5	-0.0731002	1.06117	5.0782e-06	0	0	0	0	0	0	0	0	1	0	0	0	0	0	0	0	1	0	0	0	0	0	1	0	0	0	0	0	0	0	0	0	0	0	0	0	0	0	0	1	1	0	0
EP400		2.93667	8	-0.139996	1.05803	4.51927e-05	0	0	0	0	0	0	0	0	0	0	0	0	0	1	1	0	1	0	0	0	0	0	0	0	0	0	0	0	0	0	1	0	0	0	0	0	0	0	0	0	0	0	0
SH3KBP1		7.37	6	-0.15125	1.03133	1.56496e-06	0	0	0	0	0	0	0	0	0	0	0	0	0	1	0	0	0	0	0	1	0	0	0	0	0	0	0	0	0	0	0	0	0	0	0	0	0	0	0	0	0	1	1
ARHGDIA		10.7786	10	0.0609484	1.02736	0.000157284	0	0	0	0	0	0	0	0	0	0	0	0	0	1	0	0	0	1	0	0	0	0	0	0	0	0	0	0	0	0	0	0	0	0	0	0	0	0	0	0	1	1	1
RCSD1		5.93333	4	-0.262618	1.02371	4.51927e-05	0	0	0	0	0	0	0	0	0	0	0	0	0	0	0	0	0	0	0	0	0	0	0	0	0	0	0	0	0	0	0	0	0	0	0	0	0	0	0	0	0	0	0
PRRC2B		5.265	9	-0.0811501	1.01801	0.000156978	0	0	0	0	0	0	0	0	0	0	0	0	0	1	0	0	0	0	0	0	0	0	0	0	0	0	0	0	0	0	0	0	0	0	0	0	0	0	0	0	0	0	0
SHMT1		5.634	7	-0.183691	0.979286	5.14559e-05	0	0	0	0	0	0	0	0	0	0	0	0	0	0	0	0	0	0	0	0	0	0	0	0	0	0	0	0	0	0	0	0	0	0	0	0	0	0	0	0	0	0	0
IL4R		10.4278	12	-0.203774	0.976734	0.00859452	0	0	0	0	0	0	0	1	0	0	0	0	0	1	0	0	0	0	0	0	0	0	0	0	0	0	0	0	0	0	0	0	0	0	0	0	1	0	0	0	0	0	0
TESPA1		0	0	-0.278559	0.972952	0.000186161	0	0	0	0	0	0	0	0	0	0	0	0	0	0	0	0	0	0	0	0	0	1	0	0	0	0	0	0	0	0	0	0	0	0	0	0	0	0	0	0	0	1	0
BAZ1B		0	0	-0.0613836	0.971287	1.23384e-05	0	0	0	0	0	0	0	0	0	0	0	0	0	1	1	0	1	0	0	0	0	0	0	1	1	0	0	0	0	0	0	0	0	0	0	0	0	0	0	0	0	0	0
CCAR2		3.535	3	-0.0504226	0.92839	1.181e-06	0	0	0	0	0	0	0	0	0	0	0	0	0	1	0	0	0	0	0	0	0	0	0	0	0	0	0	0	0	0	0	0	0	0	0	0	0	0	0	0	1	1	0
PIK3CD		5.92	2	-0.261167	0.926993	9.72274e-05	1	1	1	1	1	1	1	1	0	1	1	1	1	1	1	0	0	0	0	1	0	0	0	0	0	0	0	0	0	0	0	0	0	0	0	0	0	0	0	0	0	0	1
MED13		3.405	10	0.0342745	0.917263	0.000113472	0	0	0	0	0	0	0	0	0	0	0	0	0	0	0	0	0	0	0	0	1	0	0	0	0	0	0	0	0	0	0	0	0	0	1	0	0	0	0	0	1	0	0
CAPN1		6.64	6	0.36625	0.915469	0.0508172	0	0	0	0	0	0	0	0	0	0	0	0	0	1	0	0	0	0	0	0	0	0	0	0	0	0	0	0	0	0	0	0	0	0	0	0	0	0	0	0	0	1	1
ITGAL		5.14333	5	-0.280966	0.911169	0.000120564	0	1	0	1	0	0	0	0	0	0	0	1	0	1	0	0	0	0	0	0	0	0	0	0	0	1	0	0	0	0	0	0	0	0	0	0	0	0	0	0	0	0	0
CIT		7.85	8	-0.250574	0.892282	0.00670853	0	0	0	0	0	0	0	0	0	0	0	0	0	0	0	0	0	0	0	0	0	0	0	0	0	0	0	0	0	0	0	0	0	0	0	0	0	0	0	0	0	0	0
SEMA4A		3.12	4	-0.205913	0.878399	0.000187454	0	0	0	0	0	0	0	0	0	0	0	0	0	1	0	0	0	0	0	0	0	0	0	0	0	0	0	0	0	0	0	0	0	0	0	0	0	0	0	0	0	0	0
CD5		3.75	5	-0.276274	0.826025	0.005268	0	0	0	0	0	0	0	0	0	0	0	0	0	1	0	0	0	0	0	0	0	0	0	0	0	0	0	0	0	0	0	0	0	0	0	0	0	0	0	0	0	0	0
CRLF3		3.22	2	-0.151739	0.823703	4.11453e-05	0	0	0	0	0	0	0	0	0	0	0	0	0	1	0	0	0	0	0	0	0	0	0	0	0	0	0	0	0	0	0	0	0	0	0	0	0	0	0	0	0	1	0
GRAP2		3.80667	3	-0.280881	0.801398	0.00014576	1	0	0	0	0	0	0	0	0	0	0	0	0	1	0	0	0	0	0	0	0	0	0	0	0	0	0	1	0	0	0	0	0	0	0	0	0	0	0	0	1	1	1
KIF21B		9.555	9	-0.281273	0.787455	0.000121627	0	0	0	0	0	0	0	0	0	0	0	0	0	0	1	0	0	0	0	0	0	0	0	0	0	0	0	0	0	0	0	0	0	0	0	0	0	0	0	0	0	1	0
IKZF1		3.39	2	-0.279845	0.785796	0.000157284	0	0	0	0	0	0	0	0	0	0	0	0	0	1	0	1	0	0	0	0	0	0	0	0	0	0	0	0	0	0	0	0	0	0	0	0	0	0	0	0	1	1	0
EDEM3		3.25	1	-0.0457735	0.775247	0.00278361	0	0	0	0	0	0	0	0	0	0	0	0	0	0	0	0	0	0	0	0	0	0	0	0	0	0	0	0	0	0	0	0	0	0	0	0	0	0	0	0	0	0	0
TNRC6A		5.79667	6	0.0161387	0.774342	4.11453e-05	0	0	0	0	0	0	0	0	0	0	0	0	0	1	0	0	0	0	0	0	0	0	0	0	0	0	0	0	0	0	0	0	0	0	0	0	0	0	0	0	0	0	1
SFMBT2		3.3825	10	-0.247699	0.772901	0.000157284	0	0	0	0	0	0	0	0	0	0	0	0	0	1	0	0	0	0	0	0	0	0	0	0	0	0	0	0	0	0	0	0	0	0	0	0	0	0	0	0	1	0	0
TSPAN5		8.122	11	-0.201811	0.766743	0.00598981	0	0	0	0	0	0	0	0	0	0	0	0	0	0	0	0	0	0	0	0	0	0	0	0	0	0	0	0	0	0	0	0	0	0	0	0	0	0	0	0	0	0	0
PRKCH		9.18143	13	-0.0888511	0.741528	0.0114227	0	0	0	0	0	0	0	0	0	0	0	0	0	0	1	0	0	0	0	0	0	0	0	0	0	0	0	0	0	0	0	0	0	0	0	0	0	0	0	0	0	1	1
ADNP		8.068	11	-0.0967372	0.737151	4.55192e-05	0	0	0	0	0	0	0	0	0	0	0	0	0	1	0	0	1	0	0	0	0	0	0	0	0	0	0	0	0	0	0	0	0	0	0	0	0	0	0	0	1	1	0
SLA		6.282	11	-0.279817	0.735252	0.000526129	0	0	0	0	0	0	0	0	0	0	0	0	0	1	0	0	0	0	0	0	0	0	0	0	0	0	0	1	0	0	0	0	0	0	0	0	0	0	0	0	0	0	0
SPIN1		3.195	7	0.102267	0.729451	0.00131742	0	0	0	0	0	0	0	0	0	0	0	0	0	1	0	0	0	0	0	0	0	0	0	0	0	0	1	0	0	0	0	0	0	0	0	0	0	0	0	0	1	0	0
HDAC7		4.638	11	-0.0653997	0.723375	0.000503721	0	0	0	0	0	0	0	0	0	0	0	0	0	1	0	0	1	0	0	0	0	0	0	0	0	0	0	0	0	0	0	0	0	0	0	0	0	0	0	0	1	1	0
MLLT6		2.71	1	-0.1817	0.715085	0.000187454	0	0	0	0	0	0	0	0	0	0	0	0	0	1	0	0	0	0	0	0	0	0	0	0	0	0	0	0	0	0	0	0	0	0	0	0	0	0	0	0	1	0	0
PCNT		4.792	11	-0.0264826	0.711119	0.000196643	0	0	0	0	0	0	0	0	0	0	0	0	0	1	0	0	0	0	0	0	0	0	0	0	0	0	0	0	0	0	0	0	0	0	0	0	0	0	0	0	0	1	1
SVIL		2.89333	9	-0.092578	0.710636	0.00193407	0	0	0	0	0	0	0	0	0	0	0	0	0	1	0	0	0	0	0	0	0	0	0	0	0	0	0	0	0	0	0	0	0	0	0	0	0	0	0	0	1	1	0
DUSP2		13.0154	15	-0.199479	0.709573	0.00859452	0	0	0	0	0	0	0	0	0	0	0	0	0	1	0	0	0	0	0	0	0	0	0	0	0	0	0	0	0	0	0	0	0	0	0	0	0	0	0	0	1	0	0
TNIP1		5.44667	14	0.0235697	0.691266	4.32801e-05	0	0	0	0	0	0	0	0	0	0	0	0	0	1	0	0	0	0	0	0	0	0	0	0	0	0	0	0	0	0	0	0	0	0	0	0	0	0	0	0	0	1	0
GAK		3.145	5	-0.0942768	0.683981	0.000170389	0	0	0	0	0	0	0	0	0	0	0	0	0	1	1	0	0	0	0	1	0	0	0	0	0	0	0	0	0	0	0	0	0	0	0	0	0	0	0	0	0	0	1
UHRF1		7.03	8	-0.244681	0.679542	0.00152778	0	0	0	0	0	0	0	0	0	0	0	0	0	1	0	1	0	0	0	0	0	0	0	0	0	0	1	0	0	0	0	0	0	0	0	0	0	0	0	0	1	0	0
CRAMP1		6.44667	4	-0.111709	0.675615	0.000367772	0	0	0	0	0	0	0	0	0	0	0	0	0	0	0	0	1	0	0	0	0	0	0	0	0	0	0	0	0	0	0	0	0	0	0	0	0	0	0	0	1	0	0
KAT6A		2.58	1	-0.0387902	0.665352	0.000192416	0	0	0	0	0	0	0	0	0	0	0	0	0	1	0	0	0	0	1	0	1	0	0	0	0	0	0	0	0	0	0	0	0	0	0	0	0	0	0	0	1	0	0
CREBBP		13.7318	17	-0.0157354	0.663913	4.51927e-05	0	1	0	0	1	0	0	1	0	0	0	0	0	1	0	1	1	0	1	0	1	0	0	0	0	0	0	0	0	1	0	0	0	0	0	1	0	0	0	0	1	1	0
GMIP		3.295	3	-0.216656	0.663722	0.000167299	0	0	0	0	0	0	0	0	0	0	0	0	0	1	0	0	0	1	0	0	0	0	0	0	0	0	0	0	0	0	0	0	0	0	0	0	0	0	0	0	0	0	1
KMT2B		6.22	4	0.0446714	0.638476	1.56496e-06	0	0	0	0	0	0	0	0	1	0	0	0	0	1	0	1	0	0	0	0	0	0	1	0	0	0	0	0	0	0	0	0	0	1	0	0	0	0	0	0	1	0	0
PIP4K2B		5.98667	4	-0.0462428	0.622313	0.000542283	0	0	1	0	0	0	0	0	0	1	0	0	0	1	1	0	0	0	0	0	0	0	0	0	0	0	0	0	0	0	0	0	0	0	0	0	1	0	0	0	0	0	1
NFATC2		5.57	3	-0.159633	0.602038	0.00148809	1	1	0	1	1	0	1	0	0	0	0	0	0	1	0	1	1	0	1	0	0	0	0	0	0	0	0	0	0	0	0	0	0	0	0	0	0	0	0	0	1	1	1
RASAL3		0	0	-0.264496	0.58278	0.000279242	0	0	0	0	0	0	0	0	0	0	0	0	0	0	0	0	0	1	0	0	0	0	0	0	0	0	0	0	0	0	0	0	0	0	0	0	0	0	0	0	0	1	1
PCNX1		4.305	2	-0.074325	0.581751	0.00198202	0	0	0	0	0	0	0	0	0	0	0	0	0	0	0	0	0	0	0	0	0	0	0	0	0	0	0	0	0	0	0	0	0	0	0	0	0	0	0	0	0	0	0
SLC27A1		7.10571	13	-0.0877222	0.556074	0.00785443	0	0	0	0	0	0	0	0	0	0	0	0	0	0	0	0	0	0	0	0	0	0	0	0	0	0	0	0	0	0	0	0	0	0	0	0	0	0	0	0	0	0	0
PEAR1		5.3825	5	-0.16762	0.535464	0.00148809	0	0	0	0	0	0	0	0	0	0	0	0	0	0	0	0	0	0	0	0	0	0	0	0	0	0	0	0	0	0	0	0	0	0	0	0	0	0	0	0	0	0	0
DDX42		3.41	6	-0.041624	0.523692	0.000123931	0	0	0	0	0	0	0	0	0	0	0	0	0	1	1	0	0	0	0	0	0	0	0	0	0	0	0	0	0	0	1	0	0	0	0	0	0	0	0	0	1	1	0
MYB		10.405	15	-0.268509	0.499885	0.00692202	0	1	0	0	0	0	0	0	0	0	0	0	0	1	0	0	0	0	0	0	0	0	0	0	0	0	0	0	0	0	0	0	0	0	0	0	0	0	0	0	1	0	0
REV1		6.87	13	-0.0293402	0.49194	0.0025596	0	0	0	0	0	0	0	0	0	0	0	0	0	1	0	0	0	0	0	0	0	0	0	0	0	0	0	0	0	0	0	0	0	0	0	0	0	0	0	0	1	0	0
DDX23		2.97	2	-0.0938842	0.484514	2.45822e-05	0	0	0	0	0	0	0	0	0	0	0	0	0	1	1	0	0	0	0	0	0	0	0	0	0	0	0	0	0	0	1	0	0	0	0	0	0	0	0	0	1	0	0
STK17A		12.0743	13	-0.139487	0.479655	0.00086694	0	0	0	0	0	0	0	0	0	0	0	0	0	0	1	0	0	0	0	0	0	0	0	0	0	0	0	0	0	0	0	0	0	0	0	0	0	0	0	0	1	0	0
UBE2Q1		3.38	3	-0.0184136	0.437003	7.65855e-05	0	0	0	0	0	0	0	0	0	0	0	0	0	1	1	0	0	0	0	0	0	0	0	0	0	0	0	0	0	0	0	0	0	0	0	0	0	0	0	0	1	0	1
TP53BP1		10.2029	13	-0.183909	0.411512	0.00123568	0	0	0	0	0	0	0	0	0	0	0	0	0	1	0	0	0	0	0	0	0	0	0	0	0	0	1	0	0	1	0	0	0	0	1	1	0	0	0	0	1	1	0
RNF40		3.41	3	-0.0682517	0.411319	0.00020661	0	0	0	0	0	0	0	0	0	0	0	0	0	1	0	0	0	0	0	0	0	0	0	0	0	1	0	0	0	0	0	0	0	0	0	0	0	0	0	0	1	0	1
MALT1		11.5533	9	-0.250296	0.394858	0.00165803	1	0	0	0	0	0	0	0	0	0	0	0	0	1	0	0	0	0	0	0	0	0	0	0	0	0	0	0	0	0	0	0	0	0	0	0	0	0	0	0	1	1	1
ZNF362		3.35	1	-0.172612	0.388606	0.00353597	0	0	0	0	0	0	0	0	0	0	0	0	0	0	0	0	0	0	0	0	0	0	0	0	0	0	0	0	0	0	0	0	0	0	0	0	0	0	0	0	1	0	0
SLC38A1		5.734	10	-0.231893	0.384006	0.000608162	0	0	0	0	0	0	0	0	0	0	0	0	0	1	0	0	0	0	0	0	0	0	0	0	0	0	0	0	0	0	0	0	0	0	0	0	0	0	0	0	0	0	0
IKZF2		12.5929	14	-0.273597	0.382598	0.00290861	0	0	0	0	0	0	0	0	0	0	0	0	0	1	0	1	0	0	0	0	0	0	0	0	0	0	0	0	0	0	0	0	0	0	0	0	0	0	0	0	1	0	0
LRCH4		0	0	-0.197226	0.382288	0.00169797	0	0	0	0	0	0	0	0	0	0	0	0	0	1	0	0	0	0	0	0	0	0	0	0	0	0	0	0	0	0	0	0	0	0	0	0	0	0	0	0	0	0	0
SH2D3C		5.98667	4	-0.233891	0.372521	0.0024049	0	0	0	0	0	0	0	0	0	0	0	0	0	1	0	0	0	0	0	0	0	0	0	0	0	0	0	1	0	0	0	0	0	0	0	0	0	0	0	0	0	1	0
CD84		3.69333	5	-0.286001	0.326054	0.00562682	0	0	0	0	0	0	0	0	0	0	0	0	0	1	0	0	0	0	0	0	0	0	0	0	0	0	0	0	0	0	0	0	0	0	0	0	0	0	0	0	0	0	0
IL21R		3.26	5	-0.283326	0.322508	0.00418252	0	0	0	0	0	0	0	1	0	0	0	0	0	0	0	0	0	0	0	0	0	0	0	0	0	0	0	0	0	0	0	0	0	0	0	0	0	0	0	0	0	0	0
CELF2		6.24	6	-0.261109	0.319769	0.00218777	0	0	0	0	0	0	0	0	0	0	0	0	0	0	0	0	0	0	0	0	0	0	0	0	0	0	0	0	0	0	0	0	0	0	0	0	0	0	0	0	1	1	0
PITPNM2		9.152	8	-0.20079	0.266168	0.00452351	0	0	0	0	0	0	0	0	0	0	0	0	0	0	0	0	0	0	0	0	0	0	0	0	0	0	0	0	0	0	0	0	0	0	0	0	0	0	0	0	0	0	0
GRK5		10.9867	8	-0.160814	0.263846	0.00118126	0	0	0	0	0	1	0	0	0	0	0	0	0	1	1	0	0	0	0	0	0	0	0	0	0	0	0	0	0	0	0	0	0	0	0	0	0	0	0	0	1	1	0
MKL1		0	0	-0.149406	0.262919	8.81435e-05	0	0	0	0	0	0	0	0	0	0	0	0	0	1	0	1	0	0	0	0	1	0	0	0	0	0	0	0	0	0	0	0	0	0	0	0	0	0	0	0	1	1	1
PTPN7		3.67	1	-0.281036	0.253787	0.0046254	0	0	0	0	0	0	0	0	0	0	0	0	0	1	0	0	0	0	0	0	0	0	0	0	0	0	0	0	0	0	0	0	0	0	0	0	0	0	0	0	0	1	1
FAM193B		3.2	1	-0.141772	0.253684	0.00286026	0	0	0	0	0	0	0	0	0	0	0	0	0	0	0	0	0	0	0	0	0	0	0	0	0	0	0	0	0	0	0	0	0	0	0	0	0	0	0	0	1	1	0
MADD		5.1075	5	-0.154241	0.251109	0.000323791	0	0	0	0	0	0	0	0	0	0	0	0	0	1	0	0	0	0	0	0	0	0	0	0	0	0	0	0	0	0	0	0	0	0	0	0	0	0	0	0	0	1	1
GRAMD1A		3.255	3	-0.199627	0.249094	0.00294314	0	0	0	0	0	0	0	0	0	0	0	0	0	1	0	0	0	0	0	0	0	0	0	0	0	0	0	0	0	0	0	0	0	0	0	0	0	0	0	0	0	0	0
TERF2IP		3.22	4	-0.00163674	0.249087	0.00639369	0	0	0	0	0	0	0	0	0	0	0	0	0	0	0	0	0	0	0	0	0	0	0	0	0	0	0	0	0	0	0	0	0	0	0	0	0	0	0	0	0	0	0
TRERF1		13.32	16	-0.266088	0.238854	0.00477467	0	0	0	0	0	0	0	0	0	0	0	0	0	0	0	1	0	0	1	0	0	0	0	0	0	0	0	0	0	0	0	0	0	0	1	0	0	0	0	0	1	0	0
TRIM4		9.195	4	-0.0961315	0.228138	0.000471882	0	0	0	0	0	0	0	0	0	0	0	0	0	0	0	0	0	0	0	0	0	0	0	0	0	0	0	0	0	0	0	0	0	0	0	0	0	0	0	0	0	1	0
PAG1		6.09	3	-0.27098	0.226463	0.0288595	0	0	0	0	0	0	0	0	0	0	0	0	0	1	0	0	0	0	0	0	0	0	0	0	0	0	0	1	0	0	0	0	0	0	0	0	0	0	0	0	0	0	0
KDM2B		7.558	11	-0.181032	0.202434	0.00349605	0	0	0	0	0	0	0	0	0	0	0	0	0	0	0	0	0	0	0	0	0	0	0	0	0	0	0	0	0	0	0	0	0	0	0	0	0	0	0	0	0	0	0
DGKD		0	0	-0.215369	0.183859	0.00370104	0	0	1	0	0	0	0	0	0	0	1	0	0	1	1	0	0	0	0	1	0	0	0	0	0	0	0	0	0	0	0	0	1	0	0	0	0	0	0	0	1	1	0
MGAT5		8.58	8	-0.186773	0.183273	0.00205006	0	0	0	0	0	0	0	0	0	0	0	0	0	0	0	0	0	0	0	0	0	0	0	0	0	0	0	0	0	0	0	0	0	0	0	0	0	0	0	0	0	0	0
BCOR		17.5946	19	-0.226414	0.181693	0.00651654	0	0	0	0	0	0	0	0	0	0	0	0	0	1	0	0	0	0	1	0	0	0	0	0	0	0	0	0	0	0	0	0	0	0	0	0	0	0	0	0	1	0	0
SETD3		5.465	5	-0.0717271	0.171589	0.00120266	0	0	0	0	0	0	0	0	0	0	0	0	0	0	0	0	0	0	0	0	1	0	1	0	0	0	0	0	0	0	0	0	0	1	0	1	0	0	0	0	0	0	0
TBC1D2B		3.565	2	-0.229994	0.167325	0.00859452	0	0	0	0	0	0	0	0	0	0	0	0	0	1	0	0	0	1	0	0	0	0	0	0	0	0	0	0	0	0	0	0	0	0	0	0	0	0	0	0	0	0	0
PPP6R3		3.28	4	-0.108563	0.133631	0.000260886	0	0	0	0	0	0	0	0	0	0	0	0	0	1	0	0	0	0	0	0	0	0	0	0	0	0	0	0	1	0	0	0	0	0	0	0	0	0	0	0	0	1	1
ZBTB11		0	0	-0.144929	0.130696	0.0107398	0	0	0	0	0	0	0	0	0	0	0	0	0	0	0	1	0	0	0	0	0	0	0	0	0	0	0	0	0	0	0	0	0	0	0	0	0	0	0	0	0	0	0
PHF2		5.655	5	-0.0985519	0.110686	0.00294533	0	0	0	0	0	0	0	0	0	0	0	0	0	1	0	0	0	0	0	0	1	0	0	0	0	0	1	0	0	0	0	0	0	0	0	0	0	0	0	0	1	1	0
STAT5B		8.71	18	-0.103862	0.0875189	0.0347087	0	1	0	0	1	1	0	1	0	0	0	0	0	1	0	1	1	0	0	0	0	0	0	0	1	0	0	0	1	0	0	0	0	0	0	0	0	0	0	0	1	1	1
ZNF135		0	0	-0.130777	0.0712994	0.0170136	0	0	0	0	0	0	0	0	0	0	0	0	0	0	0	0	0	0	0	0	0	0	0	0	0	0	0	0	0	0	0	0	0	0	0	0	0	0	0	0	0	0	0
SLC7A6		3.05	10	-0.251318	0.0676967	0.0343605	0	0	0	0	0	0	0	0	0	0	0	0	0	0	0	0	0	0	0	0	0	0	0	0	0	0	0	0	0	0	0	0	0	0	0	0	0	0	0	0	0	0	0
RGS10		8.098	10	-0.281101	0.049098	0.0293229	0	0	0	0	0	0	0	0	0	0	0	0	0	0	0	0	0	1	0	0	0	0	0	0	0	0	0	0	0	0	0	0	0	0	0	0	0	0	0	0	1	0	1
FBXW7		11.9157	11	-0.172973	0.0247649	0.0889698	0	0	0	0	0	0	0	0	0	0	0	0	0	1	0	0	0	0	0	0	0	0	0	0	0	0	0	0	0	0	0	0	0	0	0	0	0	0	0	0	0	1	1
ARID2		12.44	9	-0.091336	0.0172173	0.0182485	0	0	0	0	0	0	0	0	0	0	0	0	0	1	0	0	1	0	0	0	0	0	0	0	0	0	0	0	0	0	0	0	0	0	0	0	0	0	0	0	1	0	0
KMT5B		7.232	11	-0.0903617	0.0061496	0.15121	0	0	0	0	0	0	0	0	1	0	0	0	0	0	0	0	0	0	0	0	0	0	1	0	0	0	0	0	0	0	0	0	0	0	0	0	0	0	0	1	0	0	0
SMG6		5.6625	5	-0.189729	0.00136102	0.0574481	0	0	0	0	0	0	0	0	0	0	0	0	0	1	0	0	0	0	0	0	0	0	0	0	0	0	0	0	0	0	0	0	0	0	0	0	0	0	0	0	1	1	1
PRR12		6.91333	3	-0.208247	-0.000792906	0.0759529	0	0	0	0	0	0	0	0	0	0	0	0	0	0	0	0	0	0	0	0	0	0	0	0	0	0	0	0	0	0	0	0	0	0	0	0	0	0	0	0	0	0	0
ITPKB		10.912	6	-0.195621	-0.00532505	0.0299098	0	0	1	0	0	0	0	0	0	1	0	0	0	1	1	0	0	0	0	0	0	0	0	0	0	0	0	0	0	0	0	0	0	0	0	0	0	0	0	0	1	0	1
KLHL36		3.12	1	-0.182251	-0.0385998	0.0682726	0	0	0	0	0	0	0	0	0	0	0	0	0	0	0	0	0	0	0	0	0	0	0	0	0	0	0	0	0	0	0	0	0	0	0	0	0	0	0	0	0	0	0
[truncated: 63 more columns]
