# Supplementary material for: Transcriptomic profiling in canines and humans reveals cancer specific gene modules and biological mechanisms common to both species
Source: PLoS Comput Biol. 2021 Sep 27;17(9):e1009450. doi: 10.1371/journal.pcbi.1009450 (PMC8523068; doi:10.1371/journal.pcbi.1009450)
Supplement: S9 File — (XLSX) [file pcbi.1009450.s013.xlsx]

## Sheet: metadata_for_pca
Sample type	Sample_name	Tumor/stroma ratio (TS)	Breed	PC1	PC3
BLSA	BLSA10045_Tumor		Beagle	-1.16261	0.000575448		Outlier
BLSA	BLSA20031_Tumor	1.16	Bernese Mountain Dog	-1.70689	-0.131888		No T/S data
BLSA	BLSA20036_Tumor	11.48	Black and Tan Coonhound	-1.79056	-0.149302		No breed data
BLSA	BLSA_50004_Tumor	4.426	Bouvier des Flandres	-1.58088	-0.114578		All data present
BLSA	BLSA_40184_Tumor		Boxer	-1.71442	-0.15065			Results table derived from the data in columns A-F
BLSA	BLSA20035_Tumor	3.459	Labrador Retriever	-1.87362	-0.119554			Sample type	AREA (PC1-PC3)	Tumor/stroma ratio	Total samples/# dog breeds
BLSA	BLSA20054_Tumor	15.8	Labrador Retriever	-1.41591	-0.0307054			Normal	0.034		1.25
BLSA	BLSA0001_Tumor	36.165	Labrador Retriever	-1.75967	-0.112599			PULM	0.2628	1.8442	1.11
BLSA	BLSA20015_Tumor		Mixed breed	-1.77095	-0.110182			OSA	0.0678	2.41357	1.11
BLSA	BLSA20234_Tumor		Mixed breed	-1.62661	-0.0757775			MEL	0.03495	11.8942	1.29
BLSA	BLSA20235_Tumor		Mixed breed	-1.70584	-0.0978174			BLSA	0.0155	12.0817	1.5
BLSA	BLSA20311_Tumor		Mixed breed	-1.90105	-0.126905			TLSA	0	137.419	1
BLSA	BLSA10031_Tumor		Mixed Breed	-1.85237	-0.128166			Range	0 to 7.5	0 to ∞	1 to 12
BLSA	BLSA20178_Tumor		Staffordshire Bull Terrier	-1.9607	-0.174423
BLSA	BLSA20208_Tumor		Vizsla	-1.81418	-0.12175
BLSA-NORMAL	BLSA20036_Normal		Black and Tan Coonhound	0.111039	0.117177
BLSA-NORMAL	BLSA20035_Normal		Labrador Retriever	0.205335	0.0588583
BLSA-NORMAL	BLSA20054_Normal		Labrador Retriever	0.147372	0.157144
MEL	MEL30162_Tumor	17.2144	Boxer	0.823821	0.0267604
MEL	MEL_60030_Tumor	6.81286	Doberman Pinscher	0.880689	-0.946069
MEL	MEL30227_Tumor	14.1192	English Springer Spaniel	0.435551	-0.0715454
MEL	MEL_70102_Tumor	1.42715	Golden Retriever	0.675433	0.00283841
MEL	MEL_80018_Tumor	11.7832	Golden Retriever	0.774612	-0.072181
MEL	MEL20128_Tumor		Labrador Retriever	0.567235	-0.0390446
MEL	MEL_50177_Tumor	37.4842	Labrador Retriever	0.596388	-0.00496702
MEL	MEL10378_Tumor		Mixed Breed	0.763494	-0.0548775
MEL	MEL_50096_Tumor	5.33478	Mixed Breed	0.831899	0.020329
MEL	MEL_50170_Tumor	5.91712	Mixed Breed	0.556217	-0.0589942
MEL	MEL_80012_Tumor	2.37194	Saint Bernard	0.784532	0.0659547
MEL	MEL_60039_Tumor	11.3957	Weimaraner	0.465377	-0.00796276
MEL-NORMAL	MEL10378_Normal		Mixed Breed	0.212577	0.161356
MEL-NORMAL	MEL_80012_Normal		Saint Bernard	0.506274	0.00581163
MEL-NORMAL	MEL_60039_Normal		Weimaraner	0.441305	0.0496537
OSA	OSA10072_Tumor	0.519595	Akita	0.807732	-0.751717
OSA	OSA20027_Tumor	0.55178	German Shepherd Dog	0.779831	-0.574059
OSA	OSA_70003_Tumor	4.31669	German Shorthaired Pointer	1.06228	-0.813149
OSA	OSA30077_Tumor	4.7297	Golden Retriever	0.498114	-0.335676
OSA	OSA30078_Tumor	0.531353	Golden Retriever	0.941163	-0.95583
OSA	OSA20026_Tumor	1.24939	Greyhound	0.85993	-0.47666
OSA	OSA_50022_Tumor	1.71456	Greyhound	0.591236	-1.02072
OSA	OSA10091_Tumor	0.435974	Labrador Retriever	0.869734	-0.479195
OSA	OSA30064_Tumor	8.45246	Labrador Retriever	0.840674	-0.529531
OSA	OSA20018_Tumor	1.39365	Mixed Breed	0.929336	-0.897245
OSA	OSA_70013_Tumor	3.84637	Rottweiler	0.9555	-0.913443
OSA	OSA30035_Tumor	2.83844	Saint Bernard	0.83507	-0.725977
OSA-NORMAL	OSA30077_Normal		Golden Retriever	0.288473	0.0919515
OSA-NORMAL	OSA30078_Normal		Golden Retriever	0.240934	0.0726967
OSA-NORMAL	OSA_50022_Normal		Greyhound	0.598095	0.0168811
PULM	PULM_40254_Tumor	2.48959	American Staffordshire Terrier	0.385718	0.562954
PULM	PULM_50297_Tumor	1.27834	Australian Shepherd	0.0373104	0.490238
PULM	PULM10285_Tumor	0.468368	Doberman Pinscher	0.513885	1.16959
PULM	PULM_50327_Tumor		Doberman Pinscher	0.564503	0.307816
PULM	PULM_70020_Tumor	0.592646	Golden Retriever	0.53214	0.710369
PULM	PULM_40382_Tumor	1.65349	Gordon Setter	0.672316	0.0104323
PULM	PULM_50227_Tumor	4.8958	Labrador Retriever	0.53349	1.19405
PULM	PULM30255_Tumor	1.15485	Mixed Breed	0.69005	1.14449
PULM	PULM_50216_Tumor	3.77748	Mixed Breed	0.576441	0.221652
PULM	PULM_70034_Tumor	0.93226	Saint Bernard	0.547824	0.154057
PULM	PULM_60051_Tumor	1.62592	Weimaraner	0.509737	0.689105
PULM	PULM_70007_Tumor	0.851555	West Highland White Terrier	0.698018	1.42969
PULM-NORMAL	PULM_40254_Normal		American Staffordshire Terrier	0.507981	0.256155
PULM-NORMAL	PULM_50297_Normal		Australian Shepherd	0.606194	0.42195
PULM-NORMAL	PULM_40382_Normal		Gordon Setter	0.725222	0.76719
TLSA	TLSA30300_Tumor		Boxer	-0.322841	0.0730025
TLSA	TLSA10233_Tumor		Golden Retriever	-0.5452	0.100066
TLSA	TLSA10243_Tumor		Golden Retriever	-0.800822	0.0271334
TLSA	TLSA30003_Tumor		Golden Retriever	-0.66168	0.0809274
TLSA	TLSA30026_Tumor		Golden Retriever	-0.264906	0.139537
TLSA	TLSA30156_Tumor		Golden Retriever	-0.382772	0.0996028
TLSA	TLSA30258_Tumor		Golden Retriever	-0.367151	0.125038
TLSA	TLSA10093_Tumor	268.995	Mixed Breed	-0.436987	0.0905816
TLSA	TLSA_60034_Tumor	5.84324	boxer	-0.340113	0.0717041
TLSA-NORMAL	TLSA_60034_Normal		Boxer	0.0412547	0.110904
TLSA-NORMAL	TLSA10031_Normal		not known	0.348018	0.0536729
TLSA-NORMAL	TLSA_40184_Normal		not known	0.391363	0.0232508
